# Supplementary material for: Chromosome-level genome assembly of a regenerable maize inbred line A188
Source: Genome Biol. 2021 Jun 9;22:175. doi: 10.1186/s13059-021-02396-x (PMC8188678; doi:10.1186/s13059-021-02396-x)
Supplement: Supplementary file 2 — Additional file 2. Supplemental Tables S1-S15. [file 13059_2021_2396_MOESM2_ESM.xlsx]

## Sheet: S1
Table S1. Phenotype comparison between A188 and B73
No.	Trait	A188	B73	Trait description	Referrence
1	Tissue Culturability	high	low	A188: white, compact and nodulated callus; B73: brown, loose and non-embryogenic callus	this study
2	Starch	65.813	69.573	Starch BLUPs* of kernels across environments (%)	1
3	Protein	14.572	13.058	Protein BLUPs of kernels across environments (%)	1
4	Oil	4.624	3.611	Oil BLUPs of kernels across environments (%)	1
5	DTS	67.996	75.789	DTS BLUPs across environments; days from planting date to silking date	2
6	DTA	66.173	75.552	DTA BLUPs across environments; days from planting date to tasseling date	2
7	ASI	0.775	0.636	ASI BLUPs across environments; anthesis-silking interval	2
8	PH	126.094	178.731	PH BLUPs across environments; distance from soil surface to the base of flag leaf (cm)	2
9	EH	45.442	88.893	EH BLUPs across environments; distance from soil surface to the highest ear-bearing node (cm)	2
10	TasselPrimaryBranches	18.5	7.79	Number of primary branches; data collected from 2006 Illinois field	3
11	UpperLeafAngle	45	81.5	Angle between the stalk and the midrib of leaf immediately below the flag leaf; vertical = 90 and horizontal = 0 degrees; data collected from 2006 Illinois field	3
12	CobDiameter	25	30.57	Diameter of cob at halfway point of length; data collected from 2006 Illinois field	3
13	CobWeight	12	23.92	Mass of cob only; data collected from 2006 Illinois field	3
14	EarDiameter	43	40.69	Diameter of ear at 1/5 length point with kernels on it or the widest point; data collected from 2006 Illinois field	3
15	EarRowNumber	13	16.91	Number of rows around circumference; data collected from 2006 Illinois field	3
16	EarRankNumber	13	24.23	Number of rows along length; data collected from 2006 Illinois field	3
17	Goss's Wilt Lesion Length	19.6	9.4	Average leaf lesion inoculated with bacterium Clavibacter nebraskensis (Cn)	4
18	SLB	242	192.5	Rank of resistance to fungal disease Southern leaf blight; rank 1= most resistant, rank 253=most susceptible , and ties in rank were averaged	5
19	GLS	249	196	Rank of resistance to fungal disease Gray leaf spot; rank 1= most resistant, rank 253=most susceptible, and ties in rank were averaged	5
20	NLB	251.5	202	Rank of resistance to fungal disease Northern leaf blight; rank 1= most resistant, rank 253=most susceptible, and ties in rank were averaged	5
21	MDR	248	201	Rank of resistance to multiple diseases; rank 1= most resistant, rank 253=most susceptible, and ties in rank were averaged	5
Reference
1	JP Cook et al. (2012). Genetic architecture of maize kernel composition in the nested association mapping and inbred association Panels. Plant Physiology, 158:824-834.
2	JA Peiffer et al. (2014). The genetic architecture of maize height. Genetics, 196:1337-1356.
3	panzea.com
4	Y Hu et al. (2018). Analysis of Extreme Phenotype Bulk Copy Number Variation (XP-CNV) Identified the Association of rp1 with Resistance to Goss’s Wilt of Maize. Frontiers in Plant Science, 9:110.
5	R. J. Wisser et al. (2011). Multivariate analysis of maize disease resistances suggests a pleiotropic genetic basis and implicates a GST gene. Proc. Natl. Acad. Sci. U. S. A., 108:7339–7344.
*	BLUPs stands for best linear unbiased predictors

## Sheet: S2
Table S2. Summary of contigs in the A188Ref1 assembly
Item	Value
total contig number*	1854
total contig length (bp)	2235724030
mean contig length (bp)	1205892
median contig length (bp)	126948
longest contig (bp)	50817798
shortest contig (bp)	16204
N50 (bp)	5994828
L50	89
overall GC	0.469
mean contig GC	0.472
median contig GC	0.47
max contig GC	0.649
min contig GC	0.353
* some contigs were split during hybrid scaffolding with Bionano data

## Sheet: S3
Table S3. Summary of corrected errors during four polishing steps
Step	total	insert	substitution	deletion	replace*
Nanopolish 1	46,552,455	31,155,404	11,881,754	3,207,935	153,681
Nanopolish 2	21,342,514	13,139,856	5,669,755	2,346,111	93,396
Pilon 1	40,973,979	9,000,284	18,569,312	13,404,383	-
Pilon 2	1,625,385	279,539	981,022	364,824	-
* multiple-base replacements

## Sheet: S4
Table S4. Statistics of Bionano data
1. Statistics of raw input molecules
Total number of molecules	1233494
Total length (Mb)	341382
Molecule N50 (kb)	290.022
Label density per 100 kb	17.936
2. Statistics of Bionano molecules after filtering
Total number of molecules	1158995
Total length (Mb)	327215
Average length (kb)	282.327
Molecule N50 (kb)	295.158
Label density per 100 kb	18.227
3. Statistics of assembled Bionano genome maps
Number of contigs	13
Min length (Mb)	0.237
N50 length (Mb)	103.443
Max length (Mb)	232.916
Total length (Mb)	2166.55

## Sheet: S5
Table S5. Genetic map (BAgm.v01) constructed with 100 DH lines
Scaffold	Pos_on_scaffold (bp)	Linkage_group	Genetic_pos (cM)
Super-Scaffold_100024	1682768	1	0
Super-Scaffold_100024	1332018	1	1.4
Super-Scaffold_100024	1053864	1	2.8
Super-Scaffold_100024	888888	1	4.1
Super-Scaffold_100024	2135198	1	5.5
Super-Scaffold_100024	2705883	1	6.9
Super-Scaffold_100024	1476137	1	8.2
Super-Scaffold_100024	1535785	1	9.6
Super-Scaffold_100024	1820628	1	11
Super-Scaffold_100024	2988472	1	13.6
Super-Scaffold_100024	3169711	1	14.3
Super-Scaffold_100024	3382726	1	15.8
Super-Scaffold_100024	3469534	1	17.8
Super-Scaffold_100024	3934250	1	19
Super-Scaffold_100024	4431069	1	20
Super-Scaffold_100024	4525737	1	20.8
Super-Scaffold_100024	4617125	1	21.6
Super-Scaffold_100024	4946042	1	23.6
Super-Scaffold_100024	5450982	1	24.8
Super-Scaffold_100024	5728868	1	25.3
Super-Scaffold_100024	6186679	1	26.5
Super-Scaffold_100024	6852827	1	26.9
Super-Scaffold_100024	7114375	1	27.6
Super-Scaffold_100024	6676810	1	28.7
Super-Scaffold_100024	7566013	1	29.4
Super-Scaffold_100024	8305528	1	31.2
Super-Scaffold_100024	8828343	1	31.5
Super-Scaffold_100024	9534850	1	31.6
Super-Scaffold_100024	10407046	1	32
Super-Scaffold_100024	8750712	1	32.5
Super-Scaffold_100024	10218608	1	33
Super-Scaffold_100024	10289625	1	33.4
Super-Scaffold_100024	10531314	1	34.4
Super-Scaffold_100024	10778910	1	34.4
Super-Scaffold_100024	11002236	1	34.4
Super-Scaffold_100024	11619120	1	37
Super-Scaffold_100024	11216830	1	39.4
Super-Scaffold_100024	11903380	1	39.4
Super-Scaffold_100024	13452333	1	39.4
Super-Scaffold_100024	12415144	1	40
Super-Scaffold_100024	14054565	1	41.2
Super-Scaffold_100024	14617564	1	41.6
Super-Scaffold_100024	15601534	1	41.8
Super-Scaffold_100024	16259914	1	42.4
Super-Scaffold_100024	14139081	1	42.9
Super-Scaffold_100024	16754991	1	43
Super-Scaffold_100024	18188186	1	43.3
Super-Scaffold_100024	17670888	1	43.8
Super-Scaffold_100024	17186404	1	44.5
Super-Scaffold_100024	16415440	1	45.2
Super-Scaffold_100024	18486976	1	45.9
Super-Scaffold_100024	18469290	1	46.2
Super-Scaffold_100024	18426506	1	46.7
Super-Scaffold_184	115101937	1	49.6
Super-Scaffold_184	115667898	1	49.6
Super-Scaffold_184	116234114	1	49.6
Super-Scaffold_184	116323620	1	49.6
Super-Scaffold_184	116476311	1	49.6
Super-Scaffold_184	116541554	1	49.6
Super-Scaffold_184	116543202	1	49.6
Super-Scaffold_184	117168044	1	49.6
Super-Scaffold_184	117846682	1	49.6
Super-Scaffold_184	118102420	1	49.6
Super-Scaffold_184	118321954	1	49.6
Super-Scaffold_184	118367516	1	49.6
Super-Scaffold_184	118406502	1	49.6
Super-Scaffold_184	114451670	1	49.6
Super-Scaffold_184	115096612	1	49.6
Super-Scaffold_184	114860176	1	50.8
Super-Scaffold_184	114117885	1	52.1
Super-Scaffold_184	112576414	1	52.5
Super-Scaffold_184	113280244	1	52.5
Super-Scaffold_184	111938439	1	54.2
Super-Scaffold_184	111733823	1	56.5
Super-Scaffold_184	112297481	1	57.9
Super-Scaffold_184	111632026	1	59
Super-Scaffold_184	111591235	1	59.9
Super-Scaffold_184	111512481	1	61.5
Super-Scaffold_184	110887662	1	61.6
Super-Scaffold_184	109974658	1	62.4
Super-Scaffold_184	105793512	1	62.7
Super-Scaffold_184	108663438	1	62.7
Super-Scaffold_184	108806580	1	62.7
Super-Scaffold_184	109337544	1	62.7
Super-Scaffold_184	110228255	1	62.7
Super-Scaffold_184	102961617	1	63.2
Super-Scaffold_184	102456692	1	63.7
Super-Scaffold_184	102626089	1	63.7
Super-Scaffold_184	108487747	1	63.7
Super-Scaffold_184	108728473	1	63.7
Super-Scaffold_184	102254320	1	64.3
Super-Scaffold_184	101094566	1	64.9
Super-Scaffold_184	100645973	1	65
Super-Scaffold_184	101367812	1	65
Super-Scaffold_184	101781874	1	65
Super-Scaffold_184	100211726	1	65.3
Super-Scaffold_184	98855902	1	66
Super-Scaffold_184	97700390	1	66.5
Super-Scaffold_184	97421111	1	67
Super-Scaffold_184	97051322	1	67.2
Super-Scaffold_184	96921050	1	68
Super-Scaffold_184	96709592	1	68.2
Super-Scaffold_184	96537864	1	69.2
Super-Scaffold_184	96267416	1	70.2
Super-Scaffold_184	95085440	1	70.4
Super-Scaffold_184	94173844	1	71.1
Super-Scaffold_184	94117048	1	71.4
Super-Scaffold_184	93506846	1	71.9
Super-Scaffold_184	91268245	1	72.4
Super-Scaffold_184	89502384	1	72.9
Super-Scaffold_184	89081242	1	73.4
Super-Scaffold_184	88541058	1	73.9
Super-Scaffold_184	87859929	1	74.4
Super-Scaffold_184	87323912	1	74.9
Super-Scaffold_184	86101694	1	75.4
Super-Scaffold_184	84858884	1	76
Super-Scaffold_184	83910506	1	76.4
Super-Scaffold_184	81807811	1	76.7
Super-Scaffold_184	82934142	1	77.2
Super-Scaffold_184	82344370	1	77.8
Super-Scaffold_184	80370240	1	78.8
Super-Scaffold_184	81088370	1	78.8
Super-Scaffold_184	80190522	1	79
Super-Scaffold_184	79478645	1	80.6
Super-Scaffold_184	78863562	1	82.6
Super-Scaffold_184	78415698	1	84
Super-Scaffold_184	69830017	1	85.6
Super-Scaffold_184	74490616	1	85.6
Super-Scaffold_184	67654228	1	86.1
Super-Scaffold_184	70963514	1	86.6
Super-Scaffold_184	66258264	1	86.9
Super-Scaffold_184	65456208	1	87.3
Super-Scaffold_184	62799924	1	87.9
Super-Scaffold_184	60342720	1	88.8
Super-Scaffold_184	59489495	1	88.9
Super-Scaffold_184	58901228	1	89.7
Super-Scaffold_184	56679150	1	89.9
Super-Scaffold_184	58475806	1	89.9
Super-Scaffold_184	58689078	1	89.9
Super-Scaffold_184	58890974	1	89.9
Super-Scaffold_184	54375290	1	90.1
Super-Scaffold_100013	85356622	1	91.9
Super-Scaffold_100013	85235160	1	92.1
Super-Scaffold_100013	65799172	1	92.3
Super-Scaffold_100013	83846082	1	92.3
Super-Scaffold_184	1409394	1	92.3
Super-Scaffold_184	5073132	1	92.3
Super-Scaffold_184	17527678	1	92.3
Super-Scaffold_184	36326786	1	92.3
Super-Scaffold_184	1287874	1	92.3
Super-Scaffold_184	1224949	1	92.6
Super-Scaffold_184	3043742	1	92.8
Super-Scaffold_184	8658320	1	93
Super-Scaffold_184	5960729	1	93.5
Super-Scaffold_184	7126346	1	94.2
Super-Scaffold_184	7886704	1	94.2
Super-Scaffold_184	8264038	1	95
Super-Scaffold_184	26535462	1	95.2
Super-Scaffold_184	27868782	1	95.2
Super-Scaffold_184	29046706	1	95.2
Super-Scaffold_184	44144828	1	95.2
Super-Scaffold_184	49264642	1	95.2
Super-Scaffold_100013	85497304	1	95.4
Super-Scaffold_100013	85676320	1	95.8
Super-Scaffold_100013	85726864	1	96.1
Super-Scaffold_100013	48616713	1	96.4
Super-Scaffold_100013	45596874	1	97.2
Super-Scaffold_100013	42759580	1	98
Super-Scaffold_100013	38492532	1	98.2
Super-Scaffold_100013	39544766	1	98.2
Super-Scaffold_100013	40523404	1	98.2
Super-Scaffold_100013	41393301	1	98.2
Super-Scaffold_100013	42034380	1	98.2
Super-Scaffold_100013	37345042	1	98.4
Super-Scaffold_100013	36366598	1	99.2
Super-Scaffold_100013	35502260	1	100
Super-Scaffold_100013	35229167	1	100.2
Super-Scaffold_100013	34848089	1	101
Super-Scaffold_100013	32291324	1	101.2
Super-Scaffold_100013	33039418	1	101.2
Super-Scaffold_100013	33109826	1	101.2
Super-Scaffold_100013	33179805	1	101.2
Super-Scaffold_100013	33846314	1	101.2
Super-Scaffold_100013	31341988	1	101.4
Super-Scaffold_100013	31140284	1	102.2
Super-Scaffold_100013	31128710	1	102.5
Super-Scaffold_100013	31007418	1	103.2
Super-Scaffold_100013	30774332	1	103.8
Super-Scaffold_100013	29284778	1	104.2
Super-Scaffold_100013	27785194	1	104.5
Super-Scaffold_100013	25983360	1	104.9
Super-Scaffold_100013	26960151	1	105.6
Super-Scaffold_100013	25516102	1	107
Super-Scaffold_100013	25223460	1	108.5
Super-Scaffold_100013	23158445	1	108.9
Super-Scaffold_100013	23037150	1	110.2
Super-Scaffold_100013	24425225	1	111.1
Super-Scaffold_100013	23507092	1	111.6
Super-Scaffold_100013	23275496	1	112.3
Super-Scaffold_100013	23031725	1	113.2
Super-Scaffold_100013	23031712	1	115
Super-Scaffold_100013	22940125	1	116.1
Super-Scaffold_100013	22848541	1	117.2
Super-Scaffold_100013	22581946	1	118.2
Super-Scaffold_100013	22821472	1	118.2
Super-Scaffold_100013	19289634	1	119.2
Super-Scaffold_100013	10548299	1	120.2
Super-Scaffold_100013	11157320	1	120.2
Super-Scaffold_100013	11538862	1	120.2
Super-Scaffold_100013	12002326	1	120.2
Super-Scaffold_100013	12590878	1	120.2
Super-Scaffold_100013	12849367	1	120.2
Super-Scaffold_100013	13289458	1	120.2
Super-Scaffold_100013	14765918	1	120.2
Super-Scaffold_100013	16110942	1	120.2
Super-Scaffold_100013	22331278	1	120.2
Super-Scaffold_100013	8052378	1	121.2
Super-Scaffold_100013	9287563	1	121.2
Super-Scaffold_100013	10696177	1	121.2
Super-Scaffold_100013	11518204	1	121.2
Super-Scaffold_100013	8039008	1	122.1
Super-Scaffold_100013	6327693	1	123.5
Super-Scaffold_100013	7850774	1	123.5
Super-Scaffold_100013	7938914	1	124.6
Super-Scaffold_100013	4816334	1	125.6
Super-Scaffold_100013	7764320	1	126.7
Super-Scaffold_100013	1239295	1	126.8
Super-Scaffold_100013	1277563	1	126.8
Super-Scaffold_100013	1323651	1	126.8
Super-Scaffold_100013	1841492	1	126.8
Super-Scaffold_100013	3495393	1	126.8
Super-Scaffold_100013	1218877	1	126.9
Super-Scaffold_100013	1060022	1	127.2
Super-Scaffold_100022	929349	1	128
Super-Scaffold_100022	1120408	1	128
Super-Scaffold_100022	1307860	1	128
Super-Scaffold_100022	893101	1	128
Super-Scaffold_100022	1555664	1	128.4
Super-Scaffold_100022	1967294	1	129.2
Super-Scaffold_100022	2161762	1	129.5
Super-Scaffold_100022	2272599	1	130.7
Super-Scaffold_100022	2394156	1	131.3
Super-Scaffold_100022	2435518	1	133.5
Super-Scaffold_100022	2564035	1	134.6
Super-Scaffold_100022	2698430	1	134.9
Super-Scaffold_100022	2845704	1	134.9
Super-Scaffold_100022	3155765	1	135.7
Super-Scaffold_100022	3474225	1	135.9
Super-Scaffold_100022	3753136	1	136.2
Super-Scaffold_100022	4124056	1	136.9
Super-Scaffold_100022	4548788	1	137.4
Super-Scaffold_100022	4797545	1	138.4
Super-Scaffold_100022	6706394	1	139.3
Super-Scaffold_100022	5435577	1	140
Super-Scaffold_100022	6355081	1	140
Super-Scaffold_100022	6763946	1	140
Super-Scaffold_100022	6837912	1	140
Super-Scaffold_100022	6960476	1	140
Super-Scaffold_100022	7062623	1	143.8
Super-Scaffold_100022	7242312	1	144.9
Super-Scaffold_100022	8061200	1	144.9
Super-Scaffold_100022	8865631	1	145.5
Super-Scaffold_100022	9166634	1	145.9
Super-Scaffold_100022	9415994	1	146.1
Super-Scaffold_100022	9652939	1	147
Super-Scaffold_100022	9961050	1	148
Super-Scaffold_100022	11543329	1	148.3
Super-Scaffold_100022	13010748	1	149.1
Super-Scaffold_100022	13235634	1	149.3
Super-Scaffold_100022	13623182	1	149.5
Super-Scaffold_100022	14139657	1	150.3
Super-Scaffold_100022	14461953	1	150.5
Super-Scaffold_100022	14591864	1	151.5
Super-Scaffold_100022	14788320	1	152.5
Super-Scaffold_100022	15459448	1	152.7
Super-Scaffold_100022	16025686	1	153.5
Super-Scaffold_100022	16188750	1	153.7
Super-Scaffold_100022	16399255	1	154.2
Super-Scaffold_100022	16615350	1	154.7
Super-Scaffold_100022	16935646	1	155.2
Super-Scaffold_100022	17913848	1	155.7
Super-Scaffold_100022	18812849	1	156.3
Super-Scaffold_100022	19021132	1	156.7
Super-Scaffold_100022	20567460	1	156.8
Super-Scaffold_100022	19282612	1	157.5
Super-Scaffold_100022	19855026	1	157.8
Super-Scaffold_100022	21019832	1	158.8
Super-Scaffold_100022	21293846	1	158.8
Super-Scaffold_100022	21397941	1	158.8
Super-Scaffold_100022	21515799	1	158.8
Super-Scaffold_100022	21768540	1	158.8
Super-Scaffold_100015	1089465	1	163.8
Super-Scaffold_100015	1343086	1	166
Super-Scaffold_100015	1535300	1	167.8
Super-Scaffold_100015	1539386	1	169.3
Super-Scaffold_100015	1785146	1	170.3
Super-Scaffold_100015	2462422	1	170.8
Super-Scaffold_100015	3038384	1	171.1
Super-Scaffold_100015	3534638	1	171.1
Super-Scaffold_100015	4126626	1	171.6
Super-Scaffold_100015	5470982	1	172.1
Super-Scaffold_100015	6579234	1	172.6
Super-Scaffold_100015	7480462	1	173.1
Super-Scaffold_100015	8381690	1	173.2
Super-Scaffold_100015	12574286	1	175.2
Super-Scaffold_100015	11760269	1	175.5
Super-Scaffold_100015	9298724	1	175.9
Super-Scaffold_100015	9906760	1	176.3
Super-Scaffold_100015	9077348	1	176.7
Super-Scaffold_100015	8381693	1	177.2
Super-Scaffold_100015	8712131	1	177.7
Super-Scaffold_100015	9538074	1	178.2
Super-Scaffold_100015	10265056	1	178.7
Super-Scaffold_100015	10427139	1	179.1
Super-Scaffold_100015	10916240	1	179.5
Super-Scaffold_100015	12968272	1	179.6
Super-Scaffold_100015	13596829	1	179.6
Super-Scaffold_100015	12913660	1	179.8
Super-Scaffold_100015	13242791	1	180.9
Super-Scaffold_100015	14003628	1	182.3
Super-Scaffold_100015	14542062	1	182.7
Super-Scaffold_100015	15004246	1	183
Super-Scaffold_100015	15200673	1	184.5
Super-Scaffold_100015	17447552	1	185.5
Super-Scaffold_100015	18430598	1	185.8
Super-Scaffold_100015	16264396	1	186
Super-Scaffold_100015	15200688	1	186.1
Super-Scaffold_100015	17387818	1	186.1
Super-Scaffold_100015	17593556	1	186.1
Super-Scaffold_100015	19806884	1	186.1
Super-Scaffold_100015	20892368	1	186.1
Super-Scaffold_100015	22202712	1	186.1
Super-Scaffold_100015	21692483	1	186.7
Super-Scaffold_100015	22340119	1	188.1
Super-Scaffold_100015	22562007	1	188.7
Super-Scaffold_100015	22406401	1	189.2
Super-Scaffold_100015	22459932	1	189.6
Super-Scaffold_100015	23739980	1	190.6
Super-Scaffold_100015	24929525	1	190.6
Super-Scaffold_100015	25617484	1	190.6
Super-Scaffold_100015	25028879	1	192.2
Super-Scaffold_100015	25052932	1	193.7
Super-Scaffold_100015	26158005	1	195
Super-Scaffold_100015	27329695	1	195
Super-Scaffold_100015	29236466	1	195
Super-Scaffold_100015	29966802	1	195.3
Super-Scaffold_100015	32748231	1	195.9
Super-Scaffold_100015	26651164	1	196.4
Super-Scaffold_100015	28020294	1	196.9
Super-Scaffold_100015	31251404	1	197.5
Super-Scaffold_100015	33087218	1	198.5
Super-Scaffold_100015	33453268	1	199.1
Super-Scaffold_100015	33850588	1	199.5
Super-Scaffold_100015	34368628	1	199.7
Super-Scaffold_100015	36466606	1	200
Super-Scaffold_100015	35118526	1	200.8
Super-Scaffold_100015	36729868	1	201.3
Super-Scaffold_100015	35899701	1	201.9
Super-Scaffold_100015	37724015	1	202.7
Super-Scaffold_100015	37254812	1	203.5
Super-Scaffold_100015	38096319	1	204.1
Super-Scaffold_100015	37836362	1	205
Super-Scaffold_100015	37996838	1	206
Super-Scaffold_100015	40371811	1	206.7
Super-Scaffold_100015	38794350	1	207.5
Super-Scaffold_100015	39830023	1	207.7
Super-Scaffold_100015	40638150	1	208.2
Super-Scaffold_100015	41336142	1	209.8
Super-Scaffold_100015	42042333	1	209.8
Super-Scaffold_100015	42173223	1	210.6
Super-Scaffold_100015	42425523	1	211.5
Super-Scaffold_100015	43137024	1	212
Super-Scaffold_100015	42823428	1	212.6
Super-Scaffold_100015	43305501	1	213.4
Super-Scaffold_100015	44397595	1	214.5
Super-Scaffold_100015	45707628	1	215.8
Super-Scaffold_100015	46262988	1	216.9
Super-Scaffold_100015	46727858	1	218.5
Super-Scaffold_100015	47560712	1	218.5
Super-Scaffold_100015	48367238	1	218.7
Super-Scaffold_100015	48228444	1	219.1
Super-Scaffold_100015	48266456	1	219.8
Super-Scaffold_100015	48251687	1	219.8
Super-Scaffold_100015	48470072	1	220.1
Super-Scaffold_100015	48604140	1	222.4
Super-Scaffold_100015	49085190	1	223.7
Super-Scaffold_100015	50112160	1	224.2
Super-Scaffold_100015	49776287	1	225.7
Super-Scaffold_100015	50792840	1	225.9
Super-Scaffold_100015	51771812	1	225.9
Super-Scaffold_100015	52159946	1	226.4
Super-Scaffold_100015	51467526	1	226.9
Super-Scaffold_100015	52246381	1	227.1
Super-Scaffold_100015	52246402	1	227.5
Super-Scaffold_100015	52859783	1	228.1
Super-Scaffold_100015	54067662	1	228.1
Super-Scaffold_100015	55445674	1	228.1
Super-Scaffold_100015	55665996	1	228.1
Super-Scaffold_100015	56002763	1	228.1
Super-Scaffold_100015	56283498	1	228.1
Super-Scaffold_100015	54905614	1	228.3
Super-Scaffold_100015	55297366	1	229.4
Super-Scaffold_100015	55505044	1	230.7
Super-Scaffold_100015	55798026	1	231.9
Super-Scaffold_100015	57108848	1	232.5
Super-Scaffold_100015	57001222	1	232.9
Super-Scaffold_100015	56905816	1	233.4
Super-Scaffold_100015	56638776	1	233.8
Super-Scaffold_100004	282145	10	0
Super-Scaffold_100004	942794	10	0
Super-Scaffold_100004	265414	10	0
Super-Scaffold_100004	268936	10	0
Super-Scaffold_100004	1956408	10	1
Super-Scaffold_100004	2311411	10	1.4
Super-Scaffold_100004	1597163	10	2
Super-Scaffold_100004	2311438	10	2.2
Super-Scaffold_100004	2311954	10	2.2
Super-Scaffold_100004	2347871	10	2.4
Super-Scaffold_100004	2460030	10	2.7
Super-Scaffold_100004	2421657	10	3.9
Super-Scaffold_100004	2495488	10	5.5
Super-Scaffold_100004	2567618	10	6.1
Super-Scaffold_100004	2928198	10	6.7
Super-Scaffold_100004	2765726	10	7.6
Super-Scaffold_100004	4018227	10	7.7
Super-Scaffold_100004	5292174	10	10
Super-Scaffold_100004	5189655	10	10.4
Super-Scaffold_100004	5322212	10	17.4
Super-Scaffold_100004	5892317	10	18.6
Super-Scaffold_100004	6088628	10	20.4
Super-Scaffold_100004	5548030	10	21.9
Super-Scaffold_100004	6285324	10	23.3
Super-Scaffold_100004	5824310	10	24.8
Super-Scaffold_100004	6357300	10	26.1
Super-Scaffold_100004	6293322	10	27.1
Super-Scaffold_100004	6763624	10	28.4
Super-Scaffold_100004	7243585	10	31.2
Super-Scaffold_100004	7431830	10	34.8
Super-Scaffold_100004	7920337	10	35.8
Super-Scaffold_100004	8441148	10	38.1
Super-Scaffold_100004	9519491	10	39.2
Super-Scaffold_100004	8598964	10	39.4
Super-Scaffold_100004	8927851	10	39.7
Super-Scaffold_100004	9858464	10	39.8
Super-Scaffold_100004	9909108	10	40
Super-Scaffold_100004	11224312	10	40.1
Super-Scaffold_100004	10199156	10	40.3
Super-Scaffold_100004	10832108	10	40.3
Super-Scaffold_100004	11388114	10	40.3
Super-Scaffold_100004	11884328	10	43.2
Super-Scaffold_100004	13908982	10	44.1
Super-Scaffold_100004	16749056	10	44.2
Super-Scaffold_100004	18245216	10	44.7
Super-Scaffold_100004	20867371	10	45.2
Super-Scaffold_100004	23235356	10	46
Super-Scaffold_100004	39890378	10	46.2
Super-Scaffold_100004	56710256	10	47
Super-Scaffold_100004	58995407	10	47.2
Super-Scaffold_100004	61031684	10	47.2
Super-Scaffold_100004	61099762	10	47.2
Super-Scaffold_100004	61166042	10	47.2
Super-Scaffold_100004	68154571	10	47.2
Super-Scaffold_100004	85070142	10	47.2
Super-Scaffold_100004	75506222	10	47.4
Super-Scaffold_100004	80326730	10	48.3
Super-Scaffold_100004	85655316	10	49.3
Super-Scaffold_100004	86007909	10	49.8
Super-Scaffold_100004	86257046	10	50.3
Super-Scaffold_100004	86462106	10	50.8
Super-Scaffold_100004	93643816	10	51.3
Super-Scaffold_100004	101770918	10	51.8
Super-Scaffold_100004	112424602	10	52.3
Super-Scaffold_100004	123797745	10	52.6
Super-Scaffold_100004	125616074	10	53.3
Super-Scaffold_100004	126146369	10	53.3
Super-Scaffold_100004	127671422	10	53.6
Super-Scaffold_100004	126570722	10	54.1
Super-Scaffold_100004	126887291	10	54.6
Super-Scaffold_100004	127300199	10	54.9
Super-Scaffold_100004	128348424	10	54.9
Super-Scaffold_100004	128862454	10	54.9
Super-Scaffold_100004	129021024	10	54.9
Super-Scaffold_100004	129172964	10	54.9
Super-Scaffold_100004	129868847	10	54.9
Super-Scaffold_100004	132032738	10	55.9
Super-Scaffold_100004	133672792	10	55.9
Super-Scaffold_100004	133850280	10	55.9
Super-Scaffold_100004	134710390	10	60
Super-Scaffold_100004	134850190	10	60.4
Super-Scaffold_100004	135808188	10	60.7
Super-Scaffold_100004	135142873	10	61.6
Super-Scaffold_100004	136265324	10	62.8
Super-Scaffold_100004	134783912	10	63.9
Super-Scaffold_100004	135421677	10	64.1
Super-Scaffold_100004	134285770	10	64.3
Super-Scaffold_100004	136384874	10	64.3
Super-Scaffold_100004	136721826	10	64.3
Super-Scaffold_100004	137064688	10	64.3
Super-Scaffold_100004	137098810	10	64.4
Super-Scaffold_100004	137168559	10	69.2
Super-Scaffold_100004	137137665	10	70.6
Super-Scaffold_100004	137328679	10	71.6
Super-Scaffold_100004	137532110	10	72.3
Super-Scaffold_100004	137875453	10	72.8
Super-Scaffold_100004	138595889	10	73.8
Super-Scaffold_100004	139104954	10	75.8
Super-Scaffold_100004	139173406	10	76.1
Super-Scaffold_100004	141319318	10	76.5
Super-Scaffold_100004	139173412	10	77.2
Super-Scaffold_100004	139485422	10	77.4
Super-Scaffold_100004	140447612	10	77.4
Super-Scaffold_100004	141708999	10	77.4
Super-Scaffold_100004	141587036	10	77.6
Super-Scaffold_100004	141897804	10	78.7
Super-Scaffold_100004	141784804	10	79.3
Super-Scaffold_100004	142011629	10	82.8
Super-Scaffold_100004	142419388	10	82.9
Super-Scaffold_100004	143880804	10	83.2
Super-Scaffold_100004	142986980	10	83.9
Super-Scaffold_100004	143394934	10	84.1
Super-Scaffold_100004	144120536	10	84.3
Super-Scaffold_100004	144044252	10	84.6
Super-Scaffold_100004	142881452	10	85.2
Super-Scaffold_100004	144231786	10	86.1
Super-Scaffold_100004	144301949	10	87.5
Super-Scaffold_100004	144557800	10	92.4
Super-Scaffold_100004	144393144	10	93.3
Super-Scaffold_100004	144771695	10	94.2
Super-Scaffold_100004	145084922	10	95
Super-Scaffold_100004	145306737	10	95.8
Super-Scaffold_100004	145510324	10	96.6
Super-Scaffold_100004	145695437	10	97.4
Super-Scaffold_100004	145750899	10	98.1
Super-Scaffold_100004	145967031	10	99.1
Super-Scaffold_100004	146328883	10	100.3
Super-Scaffold_100004	146647812	10	102.5
Super-Scaffold_100004	146499548	10	103.8
Super-Scaffold_100004	146573678	10	105.4
Super-Scaffold_100004	146744338	10	107.4
Super-Scaffold_100004	146961272	10	108.2
Super-Scaffold_100004	147101365	10	109
Super-Scaffold_100004	148023614	10	110.9
Super-Scaffold_100004	147561491	10	112.7
Super-Scaffold_100004	147174290	10	114.5
Super-Scaffold_100004	148196818	10	115.8
Super-Scaffold_100004	148241885	10	116.8
Super-Scaffold_100004	148318344	10	118.6
Super-Scaffold_100004	148398140	10	119.8
Super-Scaffold_100004	148516824	10	120.4
Super-Scaffold_100004	148697127	10	121.2
Super-Scaffold_100004	148762136	10	121.9
Super-Scaffold_100004	148804624	10	123.5
Super-Scaffold_100004	148780928	10	124.5
Super-Scaffold_100004	148809560	10	124.8
Super-Scaffold_100004	148841148	10	124.9
Super-Scaffold_100004	149142862	10	125.3
Super-Scaffold_100004	148951595	10	125.8
Super-Scaffold_100004	149083179	10	126.4
Super-Scaffold_100004	149644608	10	126.6
Super-Scaffold_100004	149303956	10	127.4
Super-Scaffold_100004	149531535	10	127.4
Super-Scaffold_100004	149609876	10	127.4
Super-Scaffold_100004	149725008	10	127.6
Super-Scaffold_100004	149793574	10	131.3
Super-Scaffold_100004	150295326	10	132.7
Super-Scaffold_100004	150743748	10	133.3
Super-Scaffold_100004	149861616	10	134.3
Super-Scaffold_100004	150710150	10	134.8
Super-Scaffold_100004	150746271	10	135.5
Super-Scaffold_100004	150679030	10	136.7
Super-Scaffold_100004	150762786	10	138.5
Super-Scaffold_100004	150895104	10	139
Super-Scaffold_100004	151133517	10	139.2
Super-Scaffold_100004	151012690	10	139.5
Super-Scaffold_100004	151640370	10	139.8
Super-Scaffold_100004	152337012	10	140
Super-Scaffold_100004	152243576	10	140.2
Super-Scaffold_100004	152206839	10	140.5
Super-Scaffold_100004	152103990	10	140.8
Super-Scaffold_823	98677792	2	0
Super-Scaffold_823	98837472	2	0.4
Super-Scaffold_823	99051050	2	0.8
Super-Scaffold_823	99220660	2	1.2
Super-Scaffold_823	99273034	2	1.6
Super-Scaffold_823	98440780	2	2.2
Super-Scaffold_823	98061742	2	4
Super-Scaffold_823	98279767	2	4.4
Super-Scaffold_823	95775784	2	5.2
Super-Scaffold_823	96044014	2	5.7
Super-Scaffold_823	96396011	2	5.7
Super-Scaffold_823	96461088	2	5.7
Super-Scaffold_823	96936662	2	5.7
Super-Scaffold_823	97647188	2	5.7
Super-Scaffold_823	96236462	2	5.9
Super-Scaffold_823	95427283	2	6.1
Super-Scaffold_823	95199424	2	6.4
Super-Scaffold_823	95516407	2	7.1
Super-Scaffold_823	95369905	2	7.7
Super-Scaffold_823	95070702	2	8
Super-Scaffold_823	94734738	2	14.8
Super-Scaffold_823	94685371	2	14.9
Super-Scaffold_823	94202034	2	15.1
Super-Scaffold_823	94916583	2	15.2
Super-Scaffold_823	91319320	2	15.8
Super-Scaffold_823	93181994	2	16.3
Super-Scaffold_823	91404282	2	16.8
Super-Scaffold_823	92220606	2	17.3
Super-Scaffold_823	94459299	2	17.8
Super-Scaffold_823	94634172	2	18.2
Super-Scaffold_823	93727710	2	18.6
Super-Scaffold_823	91015106	2	19.8
Super-Scaffold_823	90615967	2	23.2
Super-Scaffold_823	90482752	2	24.1
Super-Scaffold_823	90224742	2	25.5
Super-Scaffold_823	90471980	2	26.6
Super-Scaffold_823	89970261	2	28
Super-Scaffold_823	89884000	2	29.1
Super-Scaffold_823	89803411	2	31.7
Super-Scaffold_823	89457288	2	32.1
Super-Scaffold_823	89453380	2	32.3
Super-Scaffold_823	89448763	2	32.6
Super-Scaffold_823	89627791	2	32.8
Super-Scaffold_823	89098458	2	33.1
Super-Scaffold_823	88716912	2	33.3
Super-Scaffold_823	88432308	2	33.5
Super-Scaffold_823	88013780	2	35.2
Super-Scaffold_823	87847884	2	37.3
Super-Scaffold_823	87847892	2	37.3
Super-Scaffold_823	87847874	2	38.2
Super-Scaffold_823	87811948	2	38.3
Super-Scaffold_823	87776028	2	38.8
Super-Scaffold_823	87760656	2	39.3
Super-Scaffold_823	87651839	2	39.6
Super-Scaffold_823	87448388	2	40.3
Super-Scaffold_823	87558382	2	40.3
Super-Scaffold_823	87234584	2	40.9
Super-Scaffold_823	86858583	2	42.1
Super-Scaffold_823	86511644	2	44.3
Super-Scaffold_823	86150414	2	45.1
Super-Scaffold_823	85692191	2	45.7
Super-Scaffold_823	85788366	2	46.2
Super-Scaffold_823	85645201	2	46.6
Super-Scaffold_823	84822456	2	47
Super-Scaffold_823	83908732	2	47.5
Super-Scaffold_823	83543508	2	48.5
Super-Scaffold_823	82971828	2	50.8
Super-Scaffold_823	82861905	2	51.9
Super-Scaffold_823	83133743	2	52.8
Super-Scaffold_823	82751962	2	53.4
Super-Scaffold_823	82457918	2	54.1
Super-Scaffold_823	82160722	2	55.8
Super-Scaffold_823	81880566	2	57.2
Super-Scaffold_823	81484564	2	58.5
Super-Scaffold_823	81247381	2	58.9
Super-Scaffold_823	81557003	2	60.2
Super-Scaffold_823	79111542	2	60.3
Super-Scaffold_823	78261620	2	61.3
Super-Scaffold_823	78366764	2	61.3
Super-Scaffold_823	78662872	2	61.3
Super-Scaffold_823	78983504	2	61.3
Super-Scaffold_823	79205936	2	61.3
Super-Scaffold_823	80127922	2	61.3
Super-Scaffold_823	76464113	2	62.3
Super-Scaffold_823	77394332	2	62.3
Super-Scaffold_823	74739424	2	62.6
Super-Scaffold_823	78050056	2	63.2
Super-Scaffold_823	75790256	2	63.6
Super-Scaffold_823	75181016	2	63.8
Super-Scaffold_823	70135233	2	64.8
Super-Scaffold_823	72506487	2	64.8
Super-Scaffold_823	69884507	2	66.1
Super-Scaffold_823	69522000	2	67.4
Super-Scaffold_823	68007078	2	68.7
Super-Scaffold_823	69118314	2	68.7
Super-Scaffold_823	67619323	2	69.5
Super-Scaffold_823	68730940	2	69.8
Super-Scaffold_823	61252419	2	69.9
Super-Scaffold_823	63623508	2	69.9
Super-Scaffold_823	64840619	2	69.9
Super-Scaffold_823	65940966	2	69.9
Super-Scaffold_823	66907682	2	69.9
Super-Scaffold_823	58579480	2	70.1
Super-Scaffold_823	56558490	2	70.9
Super-Scaffold_823	55027905	2	71.2
Super-Scaffold_823	52684926	2	71.9
Super-Scaffold_823	49785368	2	72.5
Super-Scaffold_823	48600723	2	72.9
Super-Scaffold_823	47851844	2	73.4
Super-Scaffold_823	39751955	2	73.9
Super-Scaffold_823	31380923	2	74.7
Super-Scaffold_100009	702628	2	75.9
Super-Scaffold_100009	752333	2	75.9
Super-Scaffold_100009	5317082	2	75.9
Super-Scaffold_100009	20623211	2	75.9
Super-Scaffold_823	15981774	2	75.9
Super-Scaffold_823	29064362	2	75.9
Super-Scaffold_823	29946568	2	75.9
Super-Scaffold_100009	535842	2	76.1
Super-Scaffold_100009	350938	2	76.7
Super-Scaffold_100009	383501	2	77.4
Super-Scaffold_100009	294230	2	78
Super-Scaffold_100009	10067668	2	78.3
Super-Scaffold_100009	9973338	2	79.2
Super-Scaffold_100009	9892980	2	80.1
Super-Scaffold_100009	11069718	2	80.4
Super-Scaffold_823	2411138	2	80.6
Super-Scaffold_823	2705796	2	80.6
Super-Scaffold_823	2332950	2	80.8
Super-Scaffold_823	2266934	2	81.3
Super-Scaffold_823	1939694	2	81.7
Super-Scaffold_100009	42069042	2	81.8
Super-Scaffold_100009	58270692	2	81.8
Super-Scaffold_100009	58908366	2	81.8
Super-Scaffold_823	2080748	2	81.8
Super-Scaffold_100009	30149165	2	81.9
Super-Scaffold_100009	29582794	2	82.1
Super-Scaffold_100009	56027541	2	82.4
Super-Scaffold_100009	60617189	2	83.5
Super-Scaffold_100009	61812434	2	85.6
Super-Scaffold_100009	62709168	2	87.1
Super-Scaffold_100009	63506664	2	88.1
Super-Scaffold_100009	80850762	2	88.8
Super-Scaffold_100009	81724808	2	89.8
Super-Scaffold_100009	81639912	2	91.5
Super-Scaffold_100009	81872436	2	93.5
Super-Scaffold_100009	81809594	2	95.1
Super-Scaffold_100009	81872424	2	96.3
Super-Scaffold_100009	81676226	2	98.2
Super-Scaffold_100009	81949939	2	100.1
Super-Scaffold_100009	81626872	2	101.8
Super-Scaffold_100009	71798140	2	102.7
Super-Scaffold_100009	84155606	2	103.2
Super-Scaffold_100009	88289276	2	103.8
Super-Scaffold_100009	87113014	2	104.3
Super-Scaffold_100009	88028438	2	105.3
Super-Scaffold_100009	88945565	2	107.4
Super-Scaffold_100009	89626403	2	108.4
Super-Scaffold_100009	90870058	2	110.1
Super-Scaffold_100009	91346521	2	110.9
Super-Scaffold_100009	91627256	2	112.2
Super-Scaffold_100009	90200769	2	112.9
Super-Scaffold_100009	92888281	2	113.5
Super-Scaffold_100009	94256154	2	114.1
Super-Scaffold_100009	94132806	2	115.1
Super-Scaffold_100009	94235422	2	116.1
Super-Scaffold_100009	94761984	2	116.7
Super-Scaffold_100009	95401255	2	117.2
Super-Scaffold_100009	95270398	2	119.1
Super-Scaffold_100009	95798260	2	121.2
Super-Scaffold_100009	96324297	2	122
Super-Scaffold_100009	96594670	2	123.7
Super-Scaffold_100009	97454124	2	125
Super-Scaffold_100009	98320546	2	126.3
Super-Scaffold_100009	98559746	2	127.7
Super-Scaffold_100009	100155938	2	129.2
Super-Scaffold_100009	100048100	2	130.3
Super-Scaffold_100009	98450168	2	131.4
Super-Scaffold_100009	98559742	2	132.4
Super-Scaffold_100009	99251254	2	133.2
Super-Scaffold_100009	100158444	2	136.3
Super-Scaffold_100019	31142348	2	138.4
Super-Scaffold_100019	31273132	2	139.2
Super-Scaffold_100019	31347123	2	140
Super-Scaffold_100019	31376240	2	140.7
Super-Scaffold_100019	30296656	2	142.4
Super-Scaffold_100019	28873100	2	143
Super-Scaffold_100019	29524392	2	144.2
Super-Scaffold_100019	30961808	2	145
Super-Scaffold_100019	29298605	2	145.6
Super-Scaffold_100019	29144714	2	147.4
Super-Scaffold_100019	28239458	2	148.2
Super-Scaffold_100019	27311196	2	148.6
Super-Scaffold_100019	25622102	2	148.8
Super-Scaffold_100019	24348937	2	149.8
Super-Scaffold_100019	24325412	2	150.4
Super-Scaffold_100019	24349650	2	150.9
Super-Scaffold_100019	24261350	2	151.1
Super-Scaffold_100019	24157234	2	151.5
Super-Scaffold_100019	24083638	2	152.1
Super-Scaffold_100019	23897030	2	152.7
Super-Scaffold_100019	21579260	2	153.1
Super-Scaffold_100019	19426246	2	153.3
Super-Scaffold_100019	18119553	2	153.6
Super-Scaffold_100019	19112710	2	154.6
Super-Scaffold_100019	18493222	2	155.2
Super-Scaffold_100019	17912484	2	157.5
Super-Scaffold_100019	15952308	2	157.9
Super-Scaffold_100019	17030302	2	157.9
Super-Scaffold_100019	17544748	2	157.9
Super-Scaffold_100019	16708908	2	158.1
Super-Scaffold_100019	15172986	2	158.3
Super-Scaffold_100019	15051885	2	160.6
Super-Scaffold_100019	14235342	2	163.1
Super-Scaffold_100019	12597654	2	163.3
Super-Scaffold_100019	13287185	2	163.3
Super-Scaffold_100019	11803543	2	163.5
Super-Scaffold_100019	11274346	2	164.5
Super-Scaffold_100019	10720788	2	165.4
Super-Scaffold_100019	10132415	2	166.7
Super-Scaffold_100019	9240876	2	166.8
Super-Scaffold_100019	9683655	2	166.8
Super-Scaffold_100019	8909956	2	167.2
Super-Scaffold_100019	8993867	2	167.9
Super-Scaffold_100019	8976794	2	168.8
Super-Scaffold_100019	8597802	2	170.3
Super-Scaffold_100019	8288459	2	171.1
Super-Scaffold_100019	7783192	2	172.9
Super-Scaffold_100019	7251110	2	174.3
Super-Scaffold_100019	7173426	2	175
Super-Scaffold_100019	6767116	2	175.9
Super-Scaffold_100019	5450355	2	176.1
Super-Scaffold_100019	5839312	2	176.1
Super-Scaffold_100019	6247620	2	176.1
Super-Scaffold_100019	6913489	2	176.1
Super-Scaffold_100019	7059108	2	176.1
Super-Scaffold_100019	5736565	2	176.2
Super-Scaffold_100019	3705074	2	176.4
Super-Scaffold_100019	5251286	2	176.8
Super-Scaffold_100019	2676897	2	177.4
Super-Scaffold_100019	4495386	2	177.4
Super-Scaffold_100019	1645839	2	179.9
Super-Scaffold_100019	1592926	2	180.6
Super-Scaffold_100019	929170	2	181.4
Super-Scaffold_100019	858418	2	181.9
Super-Scaffold_100019	848458	2	182.3
Super-Scaffold_100019	891102	2	182.8
Super-Scaffold_100019	1263826	2	183.8
Super-Scaffold_100019	834967	2	185.7
Super-Scaffold_100019	837360	2	185.7
Super-Scaffold_155	1570902	2	190.8
Super-Scaffold_155	1624040	2	191.8
Super-Scaffold_155	2279999	2	191.8
Super-Scaffold_155	2565414	2	191.8
Super-Scaffold_155	2921578	2	191.8
Super-Scaffold_155	5022890	2	191.8
Super-Scaffold_155	1590550	2	191.8
Super-Scaffold_155	1840104	2	192.2
Super-Scaffold_155	2078115	2	192.8
Super-Scaffold_155	4471664	2	193.5
Super-Scaffold_155	3708696	2	194.4
Super-Scaffold_155	7790082	2	194.6
Super-Scaffold_155	11096837	2	194.6
Super-Scaffold_155	12405052	2	194.6
Super-Scaffold_155	12981499	2	196
Super-Scaffold_155	13284206	2	197.9
Super-Scaffold_155	13562030	2	199.5
Super-Scaffold_155	13729958	2	200.1
Super-Scaffold_155	14323634	2	201.9
Super-Scaffold_155	14981894	2	203
Super-Scaffold_155	16082336	2	204
Super-Scaffold_155	15758800	2	204.9
Super-Scaffold_155	15379474	2	205.8
Super-Scaffold_155	14902479	2	206.7
Super-Scaffold_155	15723298	2	207.6
Super-Scaffold_155	15913383	2	208.5
Super-Scaffold_155	16128864	2	209.4
Super-Scaffold_167	1723340	3	0
Super-Scaffold_167	776034	3	0.2
Super-Scaffold_167	1481956	3	0.5
Super-Scaffold_167	1389184	3	0.7
Super-Scaffold_167	1249718	3	0.9
Super-Scaffold_167	578376	3	1.2
Super-Scaffold_167	1059194	3	1.4
Super-Scaffold_167	1196996	3	1.6
Super-Scaffold_167	2171540	3	1.7
Super-Scaffold_167	2422628	3	1.7
Super-Scaffold_167	2479806	3	1.7
Super-Scaffold_167	2564284	3	2.7
Super-Scaffold_167	2773813	3	5.1
Super-Scaffold_167	2956040	3	6.2
Super-Scaffold_167	2911812	3	7.4
Super-Scaffold_167	3242126	3	8.8
Super-Scaffold_167	3567662	3	10.5
Super-Scaffold_167	3502894	3	11.9
Super-Scaffold_167	3620456	3	13.2
Super-Scaffold_167	3747050	3	13.9
Super-Scaffold_167	3627420	3	14.3
Super-Scaffold_167	3920352	3	20.9
Super-Scaffold_167	4020847	3	21.3
Super-Scaffold_167	4211956	3	21.7
Super-Scaffold_167	4068675	3	22
Super-Scaffold_167	4354512	3	22.2
Super-Scaffold_167	4440732	3	22.3
Super-Scaffold_167	4602460	3	22.3
Super-Scaffold_167	4678301	3	22.3
Super-Scaffold_167	4710767	3	22.3
Super-Scaffold_167	5146035	3	22.3
Super-Scaffold_167	5639902	3	27.1
Super-Scaffold_167	5732430	3	27.8
Super-Scaffold_167	5733959	3	28.8
Super-Scaffold_167	5733926	3	30.1
Super-Scaffold_167	6094730	3	31.9
Super-Scaffold_167	5930200	3	33
Super-Scaffold_167	5797686	3	33.9
Super-Scaffold_167	6031008	3	35.3
Super-Scaffold_167	6126486	3	36.8
Super-Scaffold_167	6235420	3	38.7
Super-Scaffold_167	6443072	3	40.5
Super-Scaffold_167	6601788	3	42.1
Super-Scaffold_167	6541834	3	43.9
Super-Scaffold_167	7655384	3	45.8
Super-Scaffold_167	6806586	3	47.4
Super-Scaffold_167	7896123	3	49.2
Super-Scaffold_167	7196432	3	50.3
Super-Scaffold_167	8892928	3	51.2
Super-Scaffold_167	8308242	3	51.5
Super-Scaffold_167	9115914	3	51.9
Super-Scaffold_167	9139564	3	54.9
Super-Scaffold_167	9448951	3	58.7
Super-Scaffold_167	9956746	3	58.7
Super-Scaffold_167	10195595	3	58.7
Super-Scaffold_167	10424324	3	58.7
Super-Scaffold_167	10872036	3	58.7
Super-Scaffold_167	11675082	3	58.7
Super-Scaffold_167	11452751	3	58.9
Super-Scaffold_167	10286045	3	59.5
Super-Scaffold_167	11674038	3	59.9
Super-Scaffold_167	11711550	3	61.1
Super-Scaffold_167	11676119	3	61.5
Super-Scaffold_167	11836174	3	62.3
Super-Scaffold_167	11926176	3	65.4
Super-Scaffold_167	11954022	3	67.4
Super-Scaffold_167	12187472	3	69
Super-Scaffold_167	12406856	3	70.3
Super-Scaffold_167	12532598	3	71.6
Super-Scaffold_167	12756110	3	72.1
Super-Scaffold_167	12972126	3	72.6
Super-Scaffold_167	13080874	3	73.1
Super-Scaffold_167	13084542	3	73.5
Super-Scaffold_167	13587724	3	73.9
Super-Scaffold_167	14147418	3	74.3
Super-Scaffold_167	14337262	3	75
Super-Scaffold_167	14470640	3	77.2
Super-Scaffold_167	14524702	3	78.5
Super-Scaffold_167	14795896	3	79.2
Super-Scaffold_167	15022030	3	80.3
Super-Scaffold_167	15934798	3	80.5
Super-Scaffold_167	17534754	3	80.5
Super-Scaffold_167	21890770	3	80.6
Super-Scaffold_167	18420426	3	81.2
Super-Scaffold_167	19903638	3	81.6
Super-Scaffold_167	24230441	3	81.7
Super-Scaffold_167	23229084	3	82.6
Super-Scaffold_167	24591529	3	83.9
Super-Scaffold_167	24728216	3	85.4
Super-Scaffold_167	35668240	3	86.5
Super-Scaffold_167	25681142	3	86.5
Super-Scaffold_167	25900028	3	86.5
Super-Scaffold_167	25270812	3	87.3
Super-Scaffold_167	25681158	3	87.6
Super-Scaffold_167	26142221	3	87.8
Super-Scaffold_167	50954903	3	88.7
Super-Scaffold_167	45662318	3	89.1
Super-Scaffold_100003	22406646	3	89.2
Super-Scaffold_100003	976702	3	89.2
Super-Scaffold_167	48554296	3	89.2
Super-Scaffold_167	59312774	3	89.2
Super-Scaffold_167	77382922	3	89.2
Super-Scaffold_100003	986516	3	89.5
Super-Scaffold_100003	894942	3	90.2
Super-Scaffold_100003	825274	3	91.7
Super-Scaffold_100003	830442	3	93.5
Super-Scaffold_100003	963867	3	94.5
Super-Scaffold_100003	1023130	3	94.8
Super-Scaffold_167	68491638	3	94.8
Super-Scaffold_167	69500226	3	94.8
Super-Scaffold_167	69398284	3	94.9
Super-Scaffold_167	88131118	3	95.1
Super-Scaffold_167	86549712	3	95.3
Super-Scaffold_167	85289358	3	95.6
Super-Scaffold_167	85391654	3	96.4
Super-Scaffold_167	87699117	3	97.3
Super-Scaffold_167	87845920	3	98.6
Super-Scaffold_167	87939164	3	98.9
Super-Scaffold_167	88127370	3	100.1
Super-Scaffold_167	88126486	3	100.6
Super-Scaffold_167	88095409	3	101.1
Super-Scaffold_167	88064284	3	101.5
Super-Scaffold_167	88054990	3	101.9
Super-Scaffold_167	87992471	3	102.1
Super-Scaffold_100003	44358404	3	102.4
Super-Scaffold_100003	47091318	3	103.2
Super-Scaffold_100003	49250884	3	103.5
Super-Scaffold_100003	54625932	3	104.2
Super-Scaffold_100003	60094320	3	104.4
Super-Scaffold_100003	62960131	3	105.2
Super-Scaffold_100003	65801036	3	105.3
Super-Scaffold_100003	65909162	3	106.5
Super-Scaffold_100003	66230524	3	107.3
Super-Scaffold_100003	66542515	3	108.4
Super-Scaffold_100003	66900434	3	108.8
Super-Scaffold_100003	68979060	3	109
Super-Scaffold_100003	74732008	3	109
Super-Scaffold_100003	73172730	3	109.1
Super-Scaffold_100003	72151883	3	109.4
Super-Scaffold_100003	72119951	3	110
Super-Scaffold_100003	72472798	3	111
Super-Scaffold_100003	71409934	3	112
Super-Scaffold_100003	72846738	3	112.8
Super-Scaffold_100003	72797648	3	113.2
Super-Scaffold_100003	75998330	3	113.9
Super-Scaffold_100003	76049112	3	114.4
Super-Scaffold_100003	80888382	3	114.8
Super-Scaffold_100003	81430798	3	115.3
Super-Scaffold_100003	76552965	3	115.8
Super-Scaffold_100003	78547578	3	116.2
Super-Scaffold_100003	81045532	3	116.2
Super-Scaffold_100003	80723575	3	116.5
Super-Scaffold_100003	83142509	3	116.9
Super-Scaffold_100003	84485638	3	117.4
Super-Scaffold_100003	80231714	3	117.8
Super-Scaffold_100003	82367610	3	118.2
Super-Scaffold_100003	80760256	3	118.7
Super-Scaffold_100003	80558803	3	119.4
Super-Scaffold_100003	83798284	3	119.4
Super-Scaffold_100003	84714610	3	119.4
Super-Scaffold_100003	84674897	3	119.6
Super-Scaffold_100003	84910601	3	121
Super-Scaffold_100003	85067266	3	123.1
Super-Scaffold_100003	85706212	3	124.6
Super-Scaffold_100003	87123486	3	124.7
Super-Scaffold_100003	87915022	3	124.9
Super-Scaffold_100003	88005562	3	125.5
Super-Scaffold_100003	86344816	3	126
Super-Scaffold_100003	88087382	3	126.6
Super-Scaffold_100003	88168934	3	127
Super-Scaffold_100003	88479440	3	128.7
Super-Scaffold_100003	89143682	3	129.9
Super-Scaffold_100003	89644797	3	130.1
Super-Scaffold_100003	90022846	3	130.1
Super-Scaffold_100003	90617016	3	130.1
Super-Scaffold_100003	91415267	3	130.1
Super-Scaffold_100003	91615606	3	131.6
Super-Scaffold_100003	91092680	3	132.5
Super-Scaffold_100003	91777420	3	133.3
Super-Scaffold_100003	92139917	3	134.2
Super-Scaffold_100003	92869474	3	135.3
Super-Scaffold_100003	93443973	3	135.7
Super-Scaffold_100003	94011368	3	136.4
Super-Scaffold_100003	94592528	3	138.4
Super-Scaffold_100003	94719227	3	139.8
Super-Scaffold_100003	94756974	3	141.2
Super-Scaffold_100003	94796377	3	142.8
Super-Scaffold_100003	94897546	3	143.4
Super-Scaffold_100003	94997037	3	144.9
Super-Scaffold_100003	95075298	3	146.4
Super-Scaffold_100003	95331640	3	146.8
Super-Scaffold_100003	95628704	3	146.8
Super-Scaffold_100003	95896526	3	147.6
Super-Scaffold_100003	97354543	3	147.8
Super-Scaffold_100003	98728823	3	148.3
Super-Scaffold_100003	99173458	3	148.8
Super-Scaffold_100003	99553094	3	149.1
Super-Scaffold_100003	99907012	3	149.8
Super-Scaffold_100003	100269391	3	149.9
Super-Scaffold_100003	100826305	3	150.2
Super-Scaffold_100003	100395088	3	151.1
Super-Scaffold_100003	101087966	3	152
Super-Scaffold_100003	100583774	3	152.6
Super-Scaffold_100003	101287912	3	153.2
Super-Scaffold_100003	102188061	3	154.6
Super-Scaffold_100003	103073660	3	155.6
Super-Scaffold_100003	103447880	3	156.5
Super-Scaffold_100003	103727408	3	157.2
Super-Scaffold_100003	103937902	3	157.5
Super-Scaffold_100003	104770558	3	158.5
Super-Scaffold_100003	105063458	3	159.3
Super-Scaffold_100003	105496360	3	159.5
Super-Scaffold_100003	105763202	3	159.5
Super-Scaffold_100003	105839296	3	159.5
Super-Scaffold_100003	106148452	3	159.5
Super-Scaffold_100003	106731408	3	159.5
Super-Scaffold_100003	107247868	3	159.5
Super-Scaffold_100003	110465440	3	159.5
Super-Scaffold_100003	104398360	3	159.5
Super-Scaffold_100003	108941869	3	160.4
Super-Scaffold_100003	110638638	3	161.4
Super-Scaffold_100003	110811086	3	162
Super-Scaffold_100003	113098512	3	162.4
Super-Scaffold_100003	115555552	3	162.6
Super-Scaffold_100003	115896557	3	163.4
Super-Scaffold_100003	116067946	3	164
Super-Scaffold_100003	116087118	3	165.3
Super-Scaffold_100003	118854246	3	166.5
Super-Scaffold_100003	117470667	3	166.9
Super-Scaffold_100003	116771947	3	167.1
Super-Scaffold_100003	117990854	3	167.1
Super-Scaffold_100003	118598096	3	167.1
Super-Scaffold_100003	118786210	3	167.1
Super-Scaffold_100003	118890320	3	167.1
Super-Scaffold_100003	119226940	3	168.4
Super-Scaffold_100003	119527530	3	170.9
Super-Scaffold_100003	119597592	3	171.4
Super-Scaffold_100003	119860312	3	171.7
Super-Scaffold_100003	120222442	3	172.8
Super-Scaffold_100003	120656303	3	172.9
Super-Scaffold_100003	121050528	3	173
Super-Scaffold_100003	120920720	3	173.6
Super-Scaffold_100003	120974870	3	174
Super-Scaffold_100003	121105251	3	174
Super-Scaffold_100003	121245984	3	174
Super-Scaffold_100003	121192214	3	175.4
Super-Scaffold_100003	121776084	3	177
Super-Scaffold_100003	122440388	3	177.2
Super-Scaffold_100003	122576974	3	178
Super-Scaffold_100003	122608823	3	179.4
Super-Scaffold_100003	122651570	3	180.8
Super-Scaffold_100003	122913256	3	181.7
Super-Scaffold_100003	124366974	3	181.9
Super-Scaffold_100003	125582886	3	182.3
Super-Scaffold_100003	125742714	3	183.3
Super-Scaffold_100003	127658003	3	184.8
Super-Scaffold_100003	126525738	3	184.9
Super-Scaffold_100003	129090554	3	184.9
Super-Scaffold_100003	130193184	3	184.9
Super-Scaffold_100003	130469346	3	184.9
Super-Scaffold_100003	130639036	3	185.1
Super-Scaffold_100003	130600836	3	185.5
Super-Scaffold_100003	130672729	3	187.5
Super-Scaffold_100003	131953632	3	191.1
Super-Scaffold_100003	132267557	3	192.3
Super-Scaffold_100003	132903918	3	192.4
Super-Scaffold_100003	130754235	3	192.6
Super-Scaffold_100003	131350166	3	192.8
Super-Scaffold_100003	133561212	3	192.9
Super-Scaffold_100003	133933326	3	194.1
Super-Scaffold_100003	132511822	3	195
Super-Scaffold_100003	134239854	3	195.4
Super-Scaffold_100003	134440040	3	196
Super-Scaffold_100003	134442132	3	196.4
Super-Scaffold_100003	134471536	3	196.9
Super-Scaffold_100003	134566458	3	197.4
Super-Scaffold_100003	134737199	3	198.1
Super-Scaffold_100003	134928596	3	198.4
Super-Scaffold_100003	135366612	3	198.6
Super-Scaffold_100003	136708810	3	199
Super-Scaffold_100003	135817759	3	199.7
Super-Scaffold_100003	135951513	3	199.7
Super-Scaffold_100003	137492961	3	199.7
Super-Scaffold_100003	137433185	3	200.9
Super-Scaffold_100003	137433200	3	201.6
Super-Scaffold_100003	137653292	3	203.4
Super-Scaffold_100003	137775324	3	204.2
Super-Scaffold_100003	138759808	3	204.9
Super-Scaffold_100003	138237916	3	205.4
Super-Scaffold_100003	138867324	3	205.9
Super-Scaffold_100003	139020851	3	206.4
Super-Scaffold_100003	138695022	3	207.2
Super-Scaffold_100003	139224496	3	207.8
Super-Scaffold_100003	139333306	3	209.5
Super-Scaffold_100003	139793114	3	209.5
Super-Scaffold_100003	141279632	3	209.8
Super-Scaffold_100003	140644952	3	210.3
Super-Scaffold_100003	141138216	3	210.8
Super-Scaffold_100003	141902120	3	211
Super-Scaffold_100003	142566304	3	212
Super-Scaffold_100003	142812968	3	212.4
Super-Scaffold_100003	143031283	3	213.8
Super-Scaffold_100003	143227642	3	216.1
Super-Scaffold_100003	143462604	3	216.6
Super-Scaffold_100003	144976840	3	217.4
Super-Scaffold_100003	144097712	3	217.7
Super-Scaffold_100003	145423825	3	217.8
Super-Scaffold_100003	145742880	3	218
Super-Scaffold_100003	146060774	3	219
Super-Scaffold_100003	146241234	3	220
Super-Scaffold_100003	146632799	3	220.2
Super-Scaffold_100003	147609963	3	220.3
Super-Scaffold_100003	147102032	3	220.6
Super-Scaffold_100003	148380432	3	221.4
Super-Scaffold_100003	148791459	3	221.9
Super-Scaffold_100003	148942658	3	223.6
Super-Scaffold_100003	149218038	3	224.6
Super-Scaffold_100003	149342290	3	225.6
Super-Scaffold_100003	149467876	3	226.3
Super-Scaffold_100003	149968284	3	226.3
Super-Scaffold_100003	150383735	3	226.4
Super-Scaffold_100003	150733097	3	226.7
Super-Scaffold_100003	151059270	3	229.3
Super-Scaffold_100003	153145372	3	229.8
Super-Scaffold_100003	152992738	3	230.3
Super-Scaffold_100003	152758668	3	230.9
Super-Scaffold_100003	152462658	3	231.5
Super-Scaffold_100003	152275906	3	232.1
Super-Scaffold_100003	152134148	3	232.7
Super-Scaffold_100003	151716737	3	233.3
Super-Scaffold_100003	151245960	3	233.9
Super-Scaffold_537	1377558	4	0
Super-Scaffold_537	1559256	4	1.6
Super-Scaffold_537	1578706	4	3.8
Super-Scaffold_537	1556819	4	5.9
Super-Scaffold_537	2349271	4	8.2
Super-Scaffold_537	2502566	4	10.6
Super-Scaffold_537	1895852	4	12.7
Super-Scaffold_537	2616104	4	14.6
Super-Scaffold_537	3258054	4	16.8
Super-Scaffold_537	3023710	4	19.3
Super-Scaffold_537	2821283	4	21.8
Super-Scaffold_537	4366666	4	24.2
Super-Scaffold_537	3656190	4	26.2
Super-Scaffold_537	5589790	4	27.9
Super-Scaffold_537	4802907	4	30.1
Super-Scaffold_537	5054762	4	32.9
Super-Scaffold_537	6065408	4	38.1
Super-Scaffold_537	6764462	4	39.9
Super-Scaffold_537	6843642	4	41.8
Super-Scaffold_537	7082764	4	43.7
Super-Scaffold_537	7562476	4	45.7
Super-Scaffold_537	6470012	4	47.7
Super-Scaffold_537	7874885	4	49.6
Super-Scaffold_537	7914854	4	51.1
Super-Scaffold_537	6719797	4	52.6
Super-Scaffold_100028	1849628	4	58.7
Super-Scaffold_100028	1724884	4	59.3
Super-Scaffold_100028	2241112	4	60.5
Super-Scaffold_100028	2316836	4	61.4
Super-Scaffold_100028	2096433	4	62.2
Super-Scaffold_100028	2506964	4	63
Super-Scaffold_100028	1915425	4	63.7
Super-Scaffold_100028	2663670	4	64.4
Super-Scaffold_100028	3208000	4	64.9
Super-Scaffold_100028	3029394	4	65.5
Super-Scaffold_100028	2797938	4	66.2
Super-Scaffold_100028	2695166	4	67.1
Super-Scaffold_100028	3239276	4	74.2
Super-Scaffold_100028	3388151	4	74.9
Super-Scaffold_100028	3931612	4	75.6
Super-Scaffold_100028	4345520	4	76.2
Super-Scaffold_100028	5115845	4	76.7
Super-Scaffold_100028	3674048	4	78.1
Super-Scaffold_100028	5664612	4	78.7
Super-Scaffold_100028	5840680	4	79.6
Super-Scaffold_100028	5593026	4	80.7
Super-Scaffold_100028	5946330	4	81.4
Super-Scaffold_100028	6806986	4	81.9
Super-Scaffold_100028	6280806	4	82.4
Super-Scaffold_100028	6627026	4	83.6
Super-Scaffold_100028	7164744	4	85.9
Super-Scaffold_100028	7355256	4	87.7
Super-Scaffold_100028	7364726	4	89.2
Super-Scaffold_100028	7614900	4	90.8
Super-Scaffold_100028	7393374	4	92.6
Super-Scaffold_100028	7383698	4	94.4
Super-Scaffold_100001	1113935	4	97.7
Super-Scaffold_100001	1268088	4	100.1
Super-Scaffold_100001	1538540	4	102
Super-Scaffold_100001	1660099	4	103.4
Super-Scaffold_100001	1380030	4	104.6
Super-Scaffold_100001	2218586	4	106.3
Super-Scaffold_100001	1883054	4	107.1
Super-Scaffold_100001	2066099	4	107.8
Super-Scaffold_100001	2579846	4	108.4
Super-Scaffold_100001	3590869	4	108.7
Super-Scaffold_100001	4948475	4	108.7
Super-Scaffold_100001	5555613	4	108.7
Super-Scaffold_100001	6323723	4	110.3
Super-Scaffold_100001	7330094	4	111.5
Super-Scaffold_100001	7695256	4	112.7
Super-Scaffold_100001	7871478	4	113.6
Super-Scaffold_100001	7967066	4	113.9
Super-Scaffold_100001	9588427	4	114.4
Super-Scaffold_100001	11380307	4	114.7
Super-Scaffold_100001	8013044	4	115.3
Super-Scaffold_100001	7952708	4	115.9
Super-Scaffold_100001	8060602	4	115.9
Super-Scaffold_100001	8632660	4	115.9
Super-Scaffold_100001	10511606	4	115.9
Super-Scaffold_100001	13953521	4	115.9
Super-Scaffold_100001	16990282	4	116.7
Super-Scaffold_100001	16484672	4	117.5
Super-Scaffold_100001	18076222	4	118.1
Super-Scaffold_100001	18919985	4	118.4
Super-Scaffold_100001	17562753	4	119.2
Super-Scaffold_100001	18431827	4	119.2
Super-Scaffold_100001	19488324	4	119.2
Super-Scaffold_100001	19954085	4	119.2
Super-Scaffold_100001	20172770	4	120.9
Super-Scaffold_100001	20598902	4	122.2
Super-Scaffold_100001	21003006	4	122.2
Super-Scaffold_100001	21080069	4	123.2
Super-Scaffold_100001	42331050	4	123.2
Super-Scaffold_100001	63522428	4	123.2
Super-Scaffold_100001	63899558	4	123.2
Super-Scaffold_100001	64309727	4	123.2
Super-Scaffold_100001	65518278	4	123.2
Super-Scaffold_100001	74587620	4	123.2
Super-Scaffold_100001	99257420	4	123.2
Super-Scaffold_100001	126697117	4	123.2
Super-Scaffold_100001	139992968	4	123.2
Super-Scaffold_100001	143048744	4	123.2
Super-Scaffold_100001	143918588	4	123.2
Super-Scaffold_100001	144571981	4	123.2
Super-Scaffold_100001	145249638	4	123.2
Super-Scaffold_100001	66698300	4	123.4
Super-Scaffold_100001	66717832	4	124.2
Super-Scaffold_100001	66921166	4	124.2
Super-Scaffold_100001	67075134	4	124.2
Super-Scaffold_100001	67261417	4	125
Super-Scaffold_100001	66745726	4	125.2
Super-Scaffold_100001	67075124	4	125.2
Super-Scaffold_100001	81763862	4	125.2
Super-Scaffold_100001	82777030	4	125.2
Super-Scaffold_100001	83837802	4	125.2
Super-Scaffold_100001	114652030	4	125.2
Super-Scaffold_100001	114986544	4	125.2
Super-Scaffold_100001	115271556	4	125.2
Super-Scaffold_100001	138113274	4	125.2
Super-Scaffold_100001	138266209	4	125.2
Super-Scaffold_100001	138427850	4	125.2
Super-Scaffold_100001	141572856	4	125.2
Super-Scaffold_100001	141672580	4	125.2
Super-Scaffold_100001	141964806	4	125.2
Super-Scaffold_100001	145650728	4	129.2
Super-Scaffold_100001	148686793	4	129.2
Super-Scaffold_100001	153007970	4	129.2
Super-Scaffold_100001	155254499	4	129.6
Super-Scaffold_100001	153523467	4	130.1
Super-Scaffold_100001	154506082	4	130.5
Super-Scaffold_100001	153254060	4	131.1
Super-Scaffold_100001	152056961	4	131.7
Super-Scaffold_100001	155302549	4	132.7
Super-Scaffold_100001	155441942	4	133.8
Super-Scaffold_100001	155604132	4	134.6
Super-Scaffold_100001	155644156	4	135.8
Super-Scaffold_100001	156172205	4	135.9
Super-Scaffold_100001	156703058	4	136.7
Super-Scaffold_100001	158756331	4	136.9
Super-Scaffold_100001	163424002	4	137.1
Super-Scaffold_100001	161051349	4	137.5
Super-Scaffold_100001	162360016	4	138.1
Super-Scaffold_100001	163876759	4	138.1
Super-Scaffold_100001	164541264	4	139.5
Super-Scaffold_100001	164758250	4	140.4
Super-Scaffold_100001	164841564	4	141.5
Super-Scaffold_100001	165115996	4	142.8
Super-Scaffold_100001	165365255	4	143.6
Super-Scaffold_100001	165418309	4	144.5
Super-Scaffold_100001	165460712	4	146.9
Super-Scaffold_100001	165933646	4	147.4
Super-Scaffold_100001	166371926	4	148.1
Super-Scaffold_100001	166364220	4	148.7
Super-Scaffold_100001	166427321	4	149.3
Super-Scaffold_100001	166730686	4	149.8
Super-Scaffold_100001	167202112	4	150.2
Super-Scaffold_100001	166364199	4	150.5
Super-Scaffold_100001	167492994	4	150.5
Super-Scaffold_100001	167439748	4	150.7
Super-Scaffold_100001	167570836	4	153.8
Super-Scaffold_100001	167800576	4	154.4
Super-Scaffold_100001	168606477	4	155.1
Super-Scaffold_100001	168242941	4	157.8
Super-Scaffold_100001	168859734	4	159.2
Super-Scaffold_100001	169865002	4	159.9
Super-Scaffold_100001	170790786	4	160.3
Super-Scaffold_100001	171544912	4	161.9
Super-Scaffold_100001	170914164	4	162.8
Super-Scaffold_100001	173056722	4	163
Super-Scaffold_100001	174303572	4	163.2
Super-Scaffold_100001	172167178	4	163.8
Super-Scaffold_100001	175096146	4	164.2
Super-Scaffold_100001	175522632	4	164.4
Super-Scaffold_100001	175559431	4	165.2
Super-Scaffold_100001	175732302	4	166.3
Super-Scaffold_100001	175910828	4	166.6
Super-Scaffold_100001	175916493	4	167
Super-Scaffold_100001	175939130	4	167.6
Super-Scaffold_100001	175993558	4	167.7
Super-Scaffold_100001	176094852	4	169.4
Super-Scaffold_100001	176187046	4	169.6
Super-Scaffold_100001	178431189	4	170
Super-Scaffold_100001	176209742	4	170.6
Super-Scaffold_100001	177232651	4	170.7
Super-Scaffold_100001	178923174	4	170.7
Super-Scaffold_100001	179273686	4	171.8
Super-Scaffold_100001	179314487	4	173.3
Super-Scaffold_100001	179360560	4	176.7
Super-Scaffold_100001	179475294	4	177
Super-Scaffold_100001	180064248	4	177
Super-Scaffold_100001	181204448	4	177.7
Super-Scaffold_100001	181918500	4	178
Super-Scaffold_100001	182014452	4	178.5
Super-Scaffold_100001	182182055	4	179
Super-Scaffold_100001	182341766	4	179.5
Super-Scaffold_100001	182743814	4	180
Super-Scaffold_100001	183173964	4	180.5
Super-Scaffold_100001	183555493	4	181
Super-Scaffold_100001	183908373	4	181.2
Super-Scaffold_100001	184492665	4	182
Super-Scaffold_100001	185214458	4	182.2
Super-Scaffold_100001	185351969	4	183.1
Super-Scaffold_100001	185701519	4	184.2
Super-Scaffold_100001	186119705	4	184.4
Super-Scaffold_100001	186303038	4	185.1
Super-Scaffold_100001	192443776	4	185.4
Super-Scaffold_100001	198586122	4	185.8
Super-Scaffold_100001	205591468	4	186.4
Super-Scaffold_100001	212594104	4	186.9
Super-Scaffold_100001	216047229	4	187.4
Super-Scaffold_100001	220038995	4	187.9
Super-Scaffold_100001	220965358	4	188.4
Super-Scaffold_100001	222327652	4	188.9
Super-Scaffold_100001	223415847	4	189.4
Super-Scaffold_100001	223456770	4	189.9
Super-Scaffold_100001	223802918	4	190.4
Super-Scaffold_100001	224117552	4	190.9
Super-Scaffold_100001	225595304	4	191.4
Super-Scaffold_100001	227075714	4	191.9
Super-Scaffold_100001	227180839	4	192.4
Super-Scaffold_100001	227273926	4	192.6
Super-Scaffold_100001	227493701	4	193.4
Super-Scaffold_100001	227897921	4	193.6
Super-Scaffold_100001	228082376	4	194.7
Super-Scaffold_100001	228169486	4	195.6
Super-Scaffold_100001	228806953	4	195.7
Super-Scaffold_100001	229815144	4	196.1
Super-Scaffold_100001	229537613	4	196.6
Super-Scaffold_100001	229732039	4	196.9
Super-Scaffold_100001	230177970	4	197
Super-Scaffold_100001	230736852	4	198.1
Super-Scaffold_100001	230592156	4	198.5
Super-Scaffold_100001	230958607	4	198.9
Super-Scaffold_100001	231178000	4	201.4
Super-Scaffold_100001	231472246	4	203.3
Super-Scaffold_100001	231744522	4	205
Super-Scaffold_100001	231747916	4	207.4
Super-Scaffold_100001	232179592	4	209.8
Super-Scaffold_100001	232728390	4	212.1
Super-Scaffold_100001	232860476	4	213.3
Super-Scaffold_100001	233482359	4	214.2
Super-Scaffold_100001	233055481	4	215.1
Super-Scaffold_100001	233900326	4	216.2
Super-Scaffold_100001	232872088	4	217.9
Super-Scaffold_100001	234196250	4	218.2
Super-Scaffold_100001	234391587	4	218.4
Super-Scaffold_100001	234467669	4	220.2
Super-Scaffold_100001	234652446	4	220.2
Super-Scaffold_100001	235981868	4	220.6
Super-Scaffold_100001	235552288	4	221.1
Super-Scaffold_100001	234465474	4	221.8
Super-Scaffold_100001	235102338	4	222.2
Super-Scaffold_100001	234937606	4	223.2
Super-Scaffold_100001	236147660	4	223.3
Super-Scaffold_100001	236357376	4	223.3
Super-Scaffold_100001	236577146	4	223.3
Super-Scaffold_100001	236713054	4	223.3
Super-Scaffold_100001	236719238	4	223.3
Super-Scaffold_905	737662	5	0
Super-Scaffold_905	541676	5	1.2
Super-Scaffold_905	783744	5	2.2
Super-Scaffold_905	616804	5	3
Super-Scaffold_905	792084	5	3.7
Super-Scaffold_905	892482	5	4.2
Super-Scaffold_905	2158726	5	4.8
Super-Scaffold_905	1038517	5	5.4
Super-Scaffold_905	1247625	5	6.2
Super-Scaffold_905	1754228	5	7.4
Super-Scaffold_905	2401160	5	11
Super-Scaffold_905	2439404	5	11.4
Super-Scaffold_905	2305637	5	12.4
Super-Scaffold_905	2609456	5	12.6
Super-Scaffold_905	2521212	5	13.1
Super-Scaffold_905	2980810	5	13.7
Super-Scaffold_905	3456668	5	14.1
Super-Scaffold_905	4663355	5	14.3
Super-Scaffold_905	3799016	5	15.4
Super-Scaffold_905	3994164	5	16.3
Super-Scaffold_905	4326406	5	16.8
Super-Scaffold_905	4711212	5	17.4
Super-Scaffold_905	4797344	5	19.1
Super-Scaffold_905	4878944	5	21
Super-Scaffold_905	5070493	5	22.4
Super-Scaffold_905	5258964	5	22.9
Super-Scaffold_905	5474660	5	23.1
Super-Scaffold_905	5665443	5	23.8
Super-Scaffold_905	6040404	5	24.2
Super-Scaffold_905	5898206	5	24.9
Super-Scaffold_905	5749759	5	26.5
Super-Scaffold_905	6235322	5	27.6
Super-Scaffold_905	5972980	5	28.1
Super-Scaffold_905	6390928	5	28.4
Super-Scaffold_905	6518690	5	28.4
Super-Scaffold_905	6813645	5	28.7
Super-Scaffold_905	6618372	5	29.2
Super-Scaffold_905	6716007	5	30.1
Super-Scaffold_905	7390989	5	31.8
Super-Scaffold_905	6987477	5	32.8
Super-Scaffold_905	7252505	5	34.2
Super-Scaffold_905	7540040	5	35.7
Super-Scaffold_905	7343720	5	37
Super-Scaffold_905	7690094	5	38.1
Super-Scaffold_905	8067116	5	38.9
Super-Scaffold_905	8395877	5	40.5
Super-Scaffold_905	8534551	5	41.5
Super-Scaffold_905	8788168	5	44.1
Super-Scaffold_905	8697494	5	44.6
Super-Scaffold_905	9026452	5	44.7
Super-Scaffold_905	9233834	5	44.7
Super-Scaffold_905	9909813	5	45.7
Super-Scaffold_905	10431040	5	46.5
Super-Scaffold_905	13271686	5	47
Super-Scaffold_905	9471796	5	47.6
Super-Scaffold_905	11672284	5	47.9
Super-Scaffold_905	13437858	5	47.9
Super-Scaffold_905	12943466	5	48.1
Super-Scaffold_905	13686175	5	50.9
Super-Scaffold_905	14044638	5	52.2
Super-Scaffold_905	14504661	5	53.4
Super-Scaffold_905	14725047	5	55
Super-Scaffold_905	14749218	5	56.1
Super-Scaffold_905	15077654	5	56.3
Super-Scaffold_905	15476306	5	56.9
Super-Scaffold_905	15726209	5	57.3
Super-Scaffold_905	15905836	5	57.8
Super-Scaffold_905	19650056	5	58.7
Super-Scaffold_905	15999627	5	59.6
Super-Scaffold_905	16496582	5	60.7
Super-Scaffold_905	21179978	5	61.4
Super-Scaffold_905	20356823	5	61.9
Super-Scaffold_905	18274917	5	62.4
Super-Scaffold_905	21396011	5	63.5
Super-Scaffold_905	21595474	5	65.1
Super-Scaffold_905	21816575	5	66.5
Super-Scaffold_905	22187840	5	67.2
Super-Scaffold_905	22570968	5	67.2
Super-Scaffold_905	22709714	5	68.2
Super-Scaffold_905	23589766	5	68.9
Super-Scaffold_905	22704110	5	69.3
Super-Scaffold_905	29107268	5	69.6
Super-Scaffold_905	26761736	5	69.8
Super-Scaffold_905	29142933	5	69.8
Super-Scaffold_905	29304230	5	69.8
Super-Scaffold_905	29470852	5	69.8
Super-Scaffold_905	29522108	5	69.8
Super-Scaffold_905	26442314	5	70
Super-Scaffold_905	24944742	5	70.2
Super-Scaffold_905	25815724	5	70.2
Super-Scaffold_905	27961102	5	70.2
Super-Scaffold_905	29744574	5	70.4
Super-Scaffold_905	31118713	5	72.1
Super-Scaffold_905	32846904	5	74.2
Super-Scaffold_905	33603050	5	74.4
Super-Scaffold_905	40632181	5	74.4
Super-Scaffold_905	55622287	5	75.4
Super-Scaffold_905	64556718	5	76.1
Super-Scaffold_905	47490644	5	76.5
Super-Scaffold_905	66093438	5	76.8
Super-Scaffold_905	67067734	5	77.1
Super-Scaffold_905	72312156	5	77.8
Super-Scaffold_905	77330828	5	78.2
Super-Scaffold_905	77400787	5	78.8
Super-Scaffold_905	123680193	5	79.8
Super-Scaffold_905	168849808	5	80.6
Super-Scaffold_905	78081267	5	80.8
Super-Scaffold_905	169097390	5	80.8
Super-Scaffold_905	169471829	5	80.8
Super-Scaffold_905	170084928	5	80.8
Super-Scaffold_905	170649612	5	80.8
Super-Scaffold_905	171773731	5	80.8
Super-Scaffold_905	175124860	5	80.8
Super-Scaffold_905	172907666	5	80.9
Super-Scaffold_905	173940287	5	81.8
Super-Scaffold_905	176083490	5	82.8
Super-Scaffold_905	176578862	5	83.4
Super-Scaffold_905	176629913	5	83.8
Super-Scaffold_905	177132052	5	84.3
Super-Scaffold_905	178804320	5	84.8
Super-Scaffold_905	180096454	5	85.3
Super-Scaffold_905	182115444	5	85.8
Super-Scaffold_905	184363142	5	86.1
Super-Scaffold_905	187171956	5	86.8
Super-Scaffold_905	189730918	5	87.1
Super-Scaffold_905	189808152	5	88
Super-Scaffold_905	189914139	5	89
Super-Scaffold_905	190148266	5	89.3
Super-Scaffold_905	190381784	5	90.1
Super-Scaffold_905	191492043	5	90.3
Super-Scaffold_905	192502267	5	90.8
Super-Scaffold_905	192623710	5	91.3
Super-Scaffold_905	192808189	5	91.8
Super-Scaffold_905	193858240	5	92.3
Super-Scaffold_905	194990215	5	92.8
Super-Scaffold_905	195287436	5	93.3
Super-Scaffold_905	195596975	5	93.5
Super-Scaffold_905	196748978	5	94.3
Super-Scaffold_905	197805856	5	94.8
Super-Scaffold_905	197952858	5	96.1
Super-Scaffold_905	198045766	5	96.5
Super-Scaffold_905	198066452	5	96.7
Super-Scaffold_905	198058638	5	97
Super-Scaffold_905	198209126	5	97.3
Super-Scaffold_100021	2826095	5	99.6
Super-Scaffold_100021	2862100	5	100.7
Super-Scaffold_100021	2840996	5	102.2
Super-Scaffold_100021	2907124	5	103.6
Super-Scaffold_100021	2972160	5	104.5
Super-Scaffold_100021	3421944	5	105.1
Super-Scaffold_100029	2749436	5	105.7
Super-Scaffold_100029	1456384	5	106.2
Super-Scaffold_100029	1426500	5	107.1
Super-Scaffold_100029	1456416	5	108.2
Super-Scaffold_100029	1875146	5	109.1
Super-Scaffold_100029	2339226	5	109.9
Super-Scaffold_100029	3249288	5	110.4
Super-Scaffold_100029	3415510	5	110.9
Super-Scaffold_100029	3850130	5	111.4
Super-Scaffold_100029	3618508	5	111.9
Super-Scaffold_100029	3391787	5	112.4
Super-Scaffold_100021	3852362	5	113
Super-Scaffold_100021	3870418	5	113.9
Super-Scaffold_100021	4635629	5	116.1
Super-Scaffold_100021	5400832	5	117.3
Super-Scaffold_100021	5411750	5	118.8
Super-Scaffold_100021	5654662	5	119.8
Super-Scaffold_100021	6022412	5	120.7
Super-Scaffold_100021	6676002	5	121.1
Super-Scaffold_100021	7487856	5	121.2
Super-Scaffold_100021	7781982	5	121.4
Super-Scaffold_100021	7995034	5	122.2
Super-Scaffold_100021	8296386	5	122.3
Super-Scaffold_100021	8386979	5	123.6
Super-Scaffold_100021	8522388	5	124.8
Super-Scaffold_100021	8664600	5	126.1
Super-Scaffold_100021	8689220	5	126.4
Super-Scaffold_100021	9519421	5	126.4
Super-Scaffold_100021	10333987	5	127.3
Super-Scaffold_100021	11087092	5	127.4
Super-Scaffold_100021	12075062	5	127.6
Super-Scaffold_100021	11924434	5	128.1
Super-Scaffold_100021	12041864	5	129
Super-Scaffold_100021	12162474	5	129.3
Super-Scaffold_100021	12320312	5	130.9
Super-Scaffold_100021	12632179	5	131.9
Super-Scaffold_100021	12960572	5	133.8
Super-Scaffold_100021	13047552	5	134.9
Super-Scaffold_100021	13101448	5	136.2
Super-Scaffold_100021	13170009	5	139.1
Super-Scaffold_100021	13414340	5	139.1
Super-Scaffold_100021	14478198	5	139.1
Super-Scaffold_100021	15770898	5	139.3
Super-Scaffold_100021	14520077	5	139.6
Super-Scaffold_100021	15709330	5	140
Super-Scaffold_100021	15191790	5	140.5
Super-Scaffold_100021	13862144	5	141
Super-Scaffold_100021	14258474	5	141.5
Super-Scaffold_100021	14855258	5	142
Super-Scaffold_100021	15451397	5	142.6
Super-Scaffold_100021	15832762	5	144.2
Super-Scaffold_100021	16318461	5	146.2
Super-Scaffold_100021	16803864	5	147.9
Super-Scaffold_100021	16803869	5	149.9
Super-Scaffold_100021	16825676	5	151.6
Super-Scaffold_100021	16847484	5	153.5
Super-Scaffold_100021	16851920	5	155.3
Super-Scaffold_100021	16861158	5	157
Super-Scaffold_100021	17241176	5	158.4
Super-Scaffold_100021	17901250	5	159
Super-Scaffold_100021	18186121	5	160.2
Super-Scaffold_100021	18368870	5	161
Super-Scaffold_100021	19086658	5	161.6
Super-Scaffold_100021	18813532	5	162.6
Super-Scaffold_100021	19075482	5	163.4
Super-Scaffold_100021	19097810	5	163.6
Super-Scaffold_100021	19136324	5	164.9
Super-Scaffold_100021	19572512	5	165.8
Super-Scaffold_100021	19970192	5	167
Super-Scaffold_100021	20678544	5	167.5
Super-Scaffold_100021	20253551	5	170
Super-Scaffold_100021	20942312	5	170.2
Super-Scaffold_100021	21175288	5	170.2
Super-Scaffold_100021	21293206	5	170.4
Super-Scaffold_100021	21428486	5	170.8
Super-Scaffold_100021	21668574	5	171.3
Super-Scaffold_100021	22018792	5	172.7
Super-Scaffold_100021	22492590	5	174.8
Super-Scaffold_100021	22854252	5	176.3
Super-Scaffold_100021	23031057	5	176.3
Super-Scaffold_100021	23160896	5	176.3
Super-Scaffold_100021	23559298	5	176.3
Super-Scaffold_100021	23240134	5	176.5
Super-Scaffold_100021	23366874	5	177.6
Super-Scaffold_100021	23735723	5	180.1
Super-Scaffold_100021	24162597	5	181.3
Super-Scaffold_100021	23987004	5	181.6
Super-Scaffold_100021	24750406	5	182
Super-Scaffold_100021	25611443	5	182.4
Super-Scaffold_100021	25341445	5	183
Super-Scaffold_100021	25388570	5	183.7
Super-Scaffold_100021	25433803	5	184.6
Super-Scaffold_100021	25497266	5	185.6
Super-Scaffold_100021	25476496	5	186.7
Super-Scaffold_100021	25924929	5	188.3
Super-Scaffold_100021	25816134	5	190.4
Super-Scaffold_2359	10453350	6	0
Super-Scaffold_2359	10614221	6	1.2
Super-Scaffold_2359	10967830	6	2.3
Super-Scaffold_2359	11365305	6	3.5
Super-Scaffold_2359	11574044	6	4.5
Super-Scaffold_2359	10400888	6	5.7
Super-Scaffold_2359	10126207	6	6.7
Super-Scaffold_2359	9793992	6	7.4
Super-Scaffold_2359	9004711	6	8.3
Super-Scaffold_1606	3398871	6	10.1
Super-Scaffold_1606	5822551	6	10.1
Super-Scaffold_2359	1699721	6	10.1
Super-Scaffold_2359	2782638	6	10.1
Super-Scaffold_2359	5607553	6	10.1
Super-Scaffold_2359	857582	6	10.1
Super-Scaffold_2359	1016382	6	10.2
Super-Scaffold_2359	881776	6	10.5
Super-Scaffold_2359	776180	6	11.3
Super-Scaffold_2359	845776	6	12.1
Super-Scaffold_1606	2230999	6	12.6
Super-Scaffold_1606	2708622	6	13.1
Super-Scaffold_1606	2290015	6	14.2
Super-Scaffold_1606	2472660	6	15.4
Super-Scaffold_1606	2810937	6	16.1
Super-Scaffold_2359	4343387	6	16.3
Super-Scaffold_2359	3327321	6	16.4
Super-Scaffold_1606	7822832	6	16.6
Super-Scaffold_1606	9922600	6	16.6
Super-Scaffold_2359	3848684	6	16.6
Super-Scaffold_2359	6863916	6	16.6
Super-Scaffold_2359	6988926	6	16.6
Super-Scaffold_2359	7719678	6	16.6
Super-Scaffold_1606	11948308	6	18.2
Super-Scaffold_1606	12521188	6	19.5
Super-Scaffold_1606	13679954	6	19.5
Super-Scaffold_1606	23671363	6	19.5
Super-Scaffold_1606	34134895	6	19.5
Super-Scaffold_983	4320420	6	19.5
Super-Scaffold_983	14626116	6	19.5
Super-Scaffold_983	23998913	6	19.5
Super-Scaffold_983	24440850	6	19.5
Super-Scaffold_983	24572322	6	19.5
Super-Scaffold_983	28595536	6	19.5
Super-Scaffold_983	33247502	6	19.5
Super-Scaffold_983	35485716	6	19.5
Super-Scaffold_983	2918250	6	19.5
Super-Scaffold_983	2777381	6	19.6
Super-Scaffold_983	2202168	6	20.3
Super-Scaffold_983	1859548	6	21.4
Super-Scaffold_983	2590508	6	22.5
Super-Scaffold_1606	33276253	6	22.8
Super-Scaffold_1606	33781378	6	22.8
Super-Scaffold_1606	34275666	6	22.8
Super-Scaffold_983	34660116	6	23
Super-Scaffold_983	35583396	6	24.3
Super-Scaffold_983	35772889	6	25.9
Super-Scaffold_983	40871376	6	26.7
Super-Scaffold_983	40104066	6	27
Super-Scaffold_983	41221653	6	27.3
Super-Scaffold_983	38007549	6	27.5
Super-Scaffold_983	40481910	6	27.5
Super-Scaffold_983	41033090	6	27.5
Super-Scaffold_983	42062478	6	27.5
Super-Scaffold_983	42941140	6	27.5
Super-Scaffold_983	43754018	6	27.5
Super-Scaffold_983	43260517	6	27.9
Super-Scaffold_983	44608033	6	29.5
Super-Scaffold_983	46152245	6	30.4
Super-Scaffold_983	48120776	6	30.5
Super-Scaffold_983	50837541	6	30.8
Super-Scaffold_983	49451470	6	31.4
Super-Scaffold_983	50210306	6	31.8
Super-Scaffold_983	51137120	6	31.9
Super-Scaffold_983	52185808	6	32.2
Super-Scaffold_983	51329937	6	33.3
Super-Scaffold_983	51789890	6	33.8
Super-Scaffold_983	52266023	6	36.3
Super-Scaffold_983	53598965	6	36.3
Super-Scaffold_983	55000066	6	37.2
Super-Scaffold_983	55721918	6	37.3
Super-Scaffold_983	56601743	6	37.5
Super-Scaffold_983	57020424	6	37.7
Super-Scaffold_983	56856964	6	38.6
Super-Scaffold_983	56890572	6	38.8
Super-Scaffold_983	57595162	6	39.3
Super-Scaffold_983	58656937	6	40.9
Super-Scaffold_983	59344436	6	40.9
Super-Scaffold_983	59573800	6	40.9
Super-Scaffold_983	59242184	6	41
Super-Scaffold_983	59247556	6	41.2
Super-Scaffold_983	60020801	6	45.8
Super-Scaffold_983	60374049	6	48.1
Super-Scaffold_983	60520258	6	48.7
Super-Scaffold_983	60654404	6	48.9
Super-Scaffold_983	60866760	6	49.1
Super-Scaffold_983	61377980	6	49.1
Super-Scaffold_983	61768507	6	50.8
Super-Scaffold_983	61829492	6	51.2
Super-Scaffold_983	62450524	6	51.3
Super-Scaffold_983	63071586	6	51.5
Super-Scaffold_983	63622970	6	52
Super-Scaffold_983	63077242	6	52.7
Super-Scaffold_983	63328910	6	52.8
Super-Scaffold_983	63670988	6	53.1
Super-Scaffold_983	64388310	6	54.9
Super-Scaffold_983	65716741	6	56.6
Super-Scaffold_983	65411180	6	57
Super-Scaffold_983	65775042	6	57
Super-Scaffold_983	67626056	6	57
Super-Scaffold_983	69629678	6	57
Super-Scaffold_983	70934832	6	57
Super-Scaffold_983	72155852	6	57
Super-Scaffold_983	69420690	6	57.1
Super-Scaffold_983	69858447	6	57.4
Super-Scaffold_983	71994804	6	57.6
Super-Scaffold_983	72378652	6	59.1
Super-Scaffold_983	72660286	6	60.5
Super-Scaffold_983	77828210	6	60.7
Super-Scaffold_983	83044724	6	61
Super-Scaffold_983	84281349	6	61.7
Super-Scaffold_983	85258229	6	62.5
Super-Scaffold_983	85306630	6	64.4
Super-Scaffold_983	85730317	6	64.8
Super-Scaffold_983	86353358	6	64.8
Super-Scaffold_983	88148382	6	65.2
Super-Scaffold_983	86930022	6	65.8
Super-Scaffold_983	87604106	6	66.2
Super-Scaffold_983	88642609	6	67.2
Super-Scaffold_983	89251878	6	67.4
Super-Scaffold_983	90465868	6	69
Super-Scaffold_983	94274154	6	69.2
Super-Scaffold_983	97394650	6	70
Super-Scaffold_983	97629824	6	70.2
Super-Scaffold_983	97676875	6	70.2
Super-Scaffold_983	97697387	6	70.4
Super-Scaffold_983	97893110	6	71.5
Super-Scaffold_983	98173759	6	72.5
Super-Scaffold_983	98488378	6	73.5
Super-Scaffold_983	98719410	6	74.7
Super-Scaffold_983	98943504	6	75.2
Super-Scaffold_983	99427730	6	75.4
Super-Scaffold_983	99296984	6	75.5
Super-Scaffold_983	99492474	6	75.5
Super-Scaffold_983	100156118	6	75.5
Super-Scaffold_983	102357840	6	75.5
Super-Scaffold_983	101481844	6	76.5
Super-Scaffold_983	103488968	6	76.9
Super-Scaffold_983	100849239	6	77.5
Super-Scaffold_983	103012136	6	77.5
Super-Scaffold_983	103365122	6	77.5
Super-Scaffold_983	103576512	6	79
Super-Scaffold_983	103591348	6	81.4
Super-Scaffold_983	104026159	6	81.4
Super-Scaffold_983	104801136	6	81.4
Super-Scaffold_983	105094455	6	81.9
Super-Scaffold_983	104541350	6	82.4
Super-Scaffold_983	105579966	6	82.8
Super-Scaffold_983	106278496	6	83.3
Super-Scaffold_983	106881788	6	83.8
Super-Scaffold_983	110187876	6	84.2
Super-Scaffold_983	108047912	6	84.7
Super-Scaffold_983	109451772	6	85.1
Super-Scaffold_983	111361338	6	85.4
Super-Scaffold_983	111705699	6	85.9
Super-Scaffold_983	110641381	6	86.6
Super-Scaffold_983	110939906	6	86.6
Super-Scaffold_983	111776374	6	86.6
Super-Scaffold_983	111718448	6	86.8
Super-Scaffold_983	112047757	6	90.9
Super-Scaffold_983	111936996	6	91.9
Super-Scaffold_983	112181341	6	92.5
Super-Scaffold_983	112402888	6	93.1
Super-Scaffold_983	112967726	6	94.3
Super-Scaffold_983	114008458	6	96.2
Super-Scaffold_983	113496956	6	97.5
Super-Scaffold_983	113444508	6	98.5
Super-Scaffold_983	114844324	6	99.1
Super-Scaffold_983	115500042	6	99.7
Super-Scaffold_983	115690302	6	100.3
Super-Scaffold_983	115265463	6	101.2
Super-Scaffold_983	116308578	6	102.5
Super-Scaffold_983	115786580	6	103.3
Super-Scaffold_983	115696004	6	104
Super-Scaffold_983	115877987	6	105.9
Super-Scaffold_983	116797272	6	108.7
Super-Scaffold_983	116861888	6	110.3
Super-Scaffold_983	116908382	6	112
Super-Scaffold_983	116954898	6	113.9
Super-Scaffold_983	116954921	6	117.3
Super-Scaffold_983	117011629	6	118.4
Super-Scaffold_983	117087840	6	120
Super-Scaffold_983	117355635	6	120.6
Super-Scaffold_983	118415000	6	121.3
Super-Scaffold_983	117896956	6	122.7
Super-Scaffold_983	117603951	6	123.8
Super-Scaffold_983	119042662	6	124.1
Super-Scaffold_983	119463046	6	124.1
Super-Scaffold_983	119536468	6	124.1
Super-Scaffold_983	119690702	6	124.1
Super-Scaffold_983	119828056	6	124.1
Super-Scaffold_983	119789332	6	128.7
Super-Scaffold_983	119915390	6	129.2
Super-Scaffold_983	120026098	6	129.4
Super-Scaffold_983	120191341	6	129.4
Super-Scaffold_983	120564756	6	130.4
Super-Scaffold_983	120642766	6	130.7
Super-Scaffold_983	120402192	6	131.3
Super-Scaffold_983	120671820	6	131.5
Super-Scaffold_983	120681966	6	131.6
Super-Scaffold_983	120721474	6	131.9
Super-Scaffold_983	120871902	6	133.2
Super-Scaffold_983	120987048	6	134.8
Super-Scaffold_983	120998789	6	136
Super-Scaffold_983	121071846	6	136.9
Super-Scaffold_983	121162262	6	137.6
Super-Scaffold_983	121278446	6	138.3
Super-Scaffold_983	121010523	6	139.2
Super-Scaffold_983	121453768	6	141.3
Super-Scaffold_983	121542020	6	142.2
Super-Scaffold_983	121606668	6	143.8
Super-Scaffold_983	121790278	6	146
Super-Scaffold_983	121914428	6	147.7
Super-Scaffold_983	122041588	6	148.1
Super-Scaffold_983	121909274	6	148.7
Super-Scaffold_983	122443454	6	148.7
Super-Scaffold_983	122781464	6	149.1
Super-Scaffold_983	122839635	6	150.5
Super-Scaffold_983	123287329	6	152.1
Super-Scaffold_983	123798456	6	152.7
Super-Scaffold_983	124088532	6	152.9
Super-Scaffold_983	124856022	6	152.9
Super-Scaffold_983	125555614	6	153
Super-Scaffold_983	125467502	6	153.4
Super-Scaffold_983	125417279	6	153.9
Super-Scaffold_983	125497586	6	154.5
Super-Scaffold_100016	972855	7	0
Super-Scaffold_100016	963078	7	1.8
Super-Scaffold_100016	1004354	7	3.6
Super-Scaffold_100016	1315752	7	5.4
Super-Scaffold_100016	1696584	7	6.3
Super-Scaffold_100016	1800518	7	7.1
Super-Scaffold_100016	1850074	7	7.6
Super-Scaffold_100016	1943588	7	8.3
Super-Scaffold_100016	2036098	7	9.7
Super-Scaffold_100016	2081724	7	11.6
Super-Scaffold_100016	2095400	7	13.1
Super-Scaffold_100016	2388414	7	14
Super-Scaffold_100016	2770729	7	14.4
Super-Scaffold_100016	2921192	7	14.5
Super-Scaffold_100016	2970244	7	14.7
Super-Scaffold_100016	3032253	7	14.9
Super-Scaffold_100016	3113408	7	15.3
Super-Scaffold_100016	3137241	7	15.8
Super-Scaffold_100016	3276694	7	16.7
Super-Scaffold_100016	3448248	7	23.5
Super-Scaffold_100016	4408056	7	25.2
Super-Scaffold_100016	5207054	7	25.2
Super-Scaffold_100016	4631872	7	25.5
Super-Scaffold_100016	4408062	7	26.1
Super-Scaffold_100016	4242016	7	26.8
Super-Scaffold_100016	3779768	7	27.6
Super-Scaffold_100016	5003856	7	28.5
Super-Scaffold_100016	5433484	7	30.2
Super-Scaffold_100016	5633909	7	30.2
Super-Scaffold_100016	5735428	7	30.6
Super-Scaffold_100016	5917132	7	32.8
Super-Scaffold_100016	6026366	7	34.4
Super-Scaffold_100016	6174132	7	34.7
Super-Scaffold_100016	5807934	7	34.9
Super-Scaffold_100016	7511956	7	35.1
Super-Scaffold_100016	8284378	7	35.3
Super-Scaffold_100016	6436682	7	35.8
Super-Scaffold_100016	6755096	7	36.4
Super-Scaffold_100016	6996960	7	37.1
Super-Scaffold_100016	7078390	7	37.1
Super-Scaffold_100016	9067555	7	37.1
Super-Scaffold_100016	9172060	7	39.6
Super-Scaffold_100016	8814727	7	41.1
Super-Scaffold_100016	9269328	7	42.9
Super-Scaffold_100016	9416505	7	44.1
Super-Scaffold_100016	9676850	7	45.6
Super-Scaffold_100016	10368708	7	46.3
Super-Scaffold_100016	11374574	7	47
Super-Scaffold_100016	10504390	7	48
Super-Scaffold_100016	10127988	7	49
Super-Scaffold_100016	10846858	7	49.8
Super-Scaffold_100016	11126886	7	50.5
Super-Scaffold_100016	11569338	7	52.4
Super-Scaffold_100016	11613338	7	52.8
Super-Scaffold_100016	12775312	7	52.8
Super-Scaffold_100016	22375324	7	53.1
Super-Scaffold_100016	14007442	7	53.6
Super-Scaffold_100016	18185870	7	54.2
Super-Scaffold_100016	22780312	7	55.6
Super-Scaffold_100016	23234215	7	56.9
Super-Scaffold_100016	24260032	7	58.3
Super-Scaffold_100016	25566158	7	58.3
Super-Scaffold_100010	45682170	7	59.2
Super-Scaffold_100010	56379353	7	59.2
Super-Scaffold_100010	66709824	7	59.2
Super-Scaffold_100010	82914644	7	59.2
Super-Scaffold_100010	98975035	7	59.2
Super-Scaffold_100010	99175760	7	59.2
Super-Scaffold_100010	99334408	7	59.2
Super-Scaffold_100010	99388378	7	59.2
Super-Scaffold_100010	99442282	7	59.2
[truncated: 682 more rows]

## Sheet: S6
Table S6. Summary of SyRI structural annotation
Variant_type	Count	Minimum length (kb)	Length_B73 (bp)	Length_A188 (bp)
Syntenic regions	37007	1	1122192351	1126840410
Inversions	148	1	37160763	35886525
Inversions	70	10	36798027	35590296
Inversions	17	500	29916961	28690148
Translocations	36450	1	191596457	191059424
Translocations	2302	10	42653436	42322095
Duplications (B73)	87423	1	401687099	-
Duplications (B73)	4083	10	70551873	-
Duplications (A188)	62439	1	-	273374570
Duplications (A188)	2333	10	-	37520420
Not aligned (B73)	86214	-	441924901	-
Not aligned (A188)	84920	-	-	543755237

## Sheet: S7
Table S7. List of large inversion candidates
ID	InvEvent1	B73Ref4chr	B73Ref4start	B73Ref4end	A188Ref1chr	A188Ref1start	A188Ref1end	cM_Mb2	INVvsB73Ref53	LDmean4
ABinv2a	INV37034	2	83045872	83793031	2	84940375	85620135	0	yes	0.645922
ABinv2b	INV37043	2	99579131	100658515	2	103715498	104678539	0.021	yes	0.787044
ABinv3a	INV37068	3	164624821	166507098	3	170367093	172331905	0.31	yes	0.55725
ABinv4a	INV37090	4	151294649	152973827	4	158720016	160325831	0	yes	0.684035
ABinv5a	INV37106	5	132994394	133825709	5	135501832	136382710	0	yes	0.577516
ABinv9a	INV37150	9	82861956	84919434	9	84173473	86292293	0.212	yes	0.613716
-	INV37153	9	114548098	115075955	9	117234960	117832417	0.72	yes	0.35412
-	INV37110	5	197659892	200541711	5	200002779	203033469	0	yes	0.151866
-	INV37010	1	35373095	36684531	1	36146595	37404096	0.207	no	0.0922879
-	INV37055	2	240606483	241718671	2	248523299	249313543	2.822	no	0.0701816
-	INV37056	2	242514879	244413498	2	249359723	251008438	2.984	no	0.175573
-	INV37069	3	202843461	204043629	3	208776561	210063328	2.774	no	0.0680711
-	INV37083*	4	97812929	103900949	4	101974058	108167496	0.252	no	0.313741
-	INV37092	4	165827223	166683275	4	174016207	174985139	1.785	no	0.125325
-	INV37107	5	173756284	174794826	5	175733246	176806342	0.513	no	0.0786354
-	INV37131	7	177323892	179176779	7	178209398	180310542	9.009	no	0.0387136
-	INV37149	9	74020239	76892804	9	76796966	78325987	0.366	no	0.330591
1 event ID defined by SyRI
2 recombination rate in cM per Mb
3 whether an inversion is redetectable using B73Ref5
4 the mean of LDs between SNPs in distance of 0.2-0.3 Mb
* confirmed to be falsely discovered inversion

## Sheet: S8
Table S8. Inverstion events between A188Ref1 and other assemblies
ref	ref_start	ref_end	qry	qry_start	qry_end	ref_name	ref_length	qry_name	qry_length
chr2	84933934	85620135	chr2	83368580	84137350	A188Ref1	686202	B73-5.0	768771
chr2	103722019	104678539	chr2	99753316	100830570	A188Ref1	956521	B73-5.0	1077255
chr3	170367093	172351782	chr3	165152898	168587458	A188Ref1	1984690	B73-5.0	3434561
chr4	158720016	160222851	chr4	153160883	154805913	A188Ref1	1502836	B73-5.0	1645031
chr5	135501832	136384122	chr5	132474729	133283314	A188Ref1	882291	B73-5.0	808586
chr5	198985313	203031921	chr5	196683906	200346295	A188Ref1	4046609	B73-5.0	3662390
chr6	6662462	7330483	chr6	6527527	7065502	A188Ref1	668022	B73-5.0	537976
chr6	110257826	111495113	chr6	111423236	112388247	A188Ref1	1237288	B73-5.0	965012
chr9	84173473	86292293	chr9	84893470	86937980	A188Ref1	2118821	B73-5.0	2044511
chr9	117136716	117834224	chr9	116356584	117035626	A188Ref1	697509	B73-5.0	679043
chr10	9094458	9674813	chr10	8674930	9097756	A188Ref1	580356	B97-1.0	422827
chr2	84933934	85620135	chr2	83163044	83929514	A188Ref1	686202	B97-1.0	766471
chr2	103722019	104678539	chr2	100233523	101310855	A188Ref1	956521	B97-1.0	1077333
chr2	247480151	248399946	chr2	248227044	249080565	A188Ref1	919796	B97-1.0	853522
chr5	198907026	202948423	chr5	192836264	196293167	A188Ref1	4041398	B97-1.0	3456904
chr6	110257737	111494058	chr6	113064866	114567313	A188Ref1	1236322	B97-1.0	1502448
chr2	103722019	104678539	chr2	99744818	100804176	A188Ref1	956521	CML103-1.0	1059359
chr2	129056226	131352438	chr2	126601323	128951732	A188Ref1	2296213	CML103-1.0	2350410
chr4	170516807	171495968	chr4	163878532	164537583	A188Ref1	979162	CML103-1.0	659052
chr5	135501832	136384122	chr5	131684845	132493310	A188Ref1	882291	CML103-1.0	808466
chr5	200237770	203033469	chr5	194364182	197176829	A188Ref1	2795700	CML103-1.0	2812648
chr6	110258476	111494058	chr6	106390372	107685293	A188Ref1	1235583	CML103-1.0	1294922
chr6	145437003	146271336	chr6	141105995	141689710	A188Ref1	834334	CML103-1.0	583716
chr9	84263487	86266232	chr9	85201774	87281433	A188Ref1	2002746	CML103-1.0	2079660
chr9	117136756	117815706	chr9	117385231	118004859	A188Ref1	678951	CML103-1.0	619629
chr2	22917821	23458468	chr2	22237125	22825207	A188Ref1	540648	CML228-1.0	588083
chr2	103722019	104678539	chr2	99288852	100348059	A188Ref1	956521	CML228-1.0	1059208
chr2	129355331	131233854	chr2	126261083	128180110	A188Ref1	1878524	CML228-1.0	1919028
chr3	38644716	45833224	chr3	37724196	45094944	A188Ref1	7188509	CML228-1.0	7370749
chr3	170367093	172351782	chr3	168446199	170374866	A188Ref1	1984690	CML228-1.0	1928668
chr4	170516807	171495968	chr4	168490074	169213855	A188Ref1	979162	CML228-1.0	723782
chr5	198904952	203033469	chr5	200971858	204639403	A188Ref1	4128518	CML228-1.0	3667546
chr6	145437003	146271336	chr6	141178793	141767921	A188Ref1	834334	CML228-1.0	589129
chr8	100212244	100942601	chr8	101901327	102558429	A188Ref1	730358	CML228-1.0	657103
chr9	117136756	117841211	chr9	120839920	121510108	A188Ref1	704456	CML228-1.0	670189
chr2	83255550	83989637	chr2	80628811	81331707	A188Ref1	734088	CML247-1.0	702897
chr2	84933934	85620135	chr2	82454999	83241813	A188Ref1	686202	CML247-1.0	786815
chr3	170367093	172351782	chr3	168024373	170058072	A188Ref1	1984690	CML247-1.0	2033700
chr4	170516807	171495968	chr4	168541598	169162154	A188Ref1	979162	CML247-1.0	620557
chr5	135501832	136384122	chr5	132470811	133299119	A188Ref1	882291	CML247-1.0	828309
chr5	198904952	203031921	chr5	196574411	200388676	A188Ref1	4126970	CML247-1.0	3814266
chr6	110276310	111496069	chr6	107773513	108821620	A188Ref1	1219760	CML247-1.0	1048108
chr6	145437003	146271336	chr6	142709675	143296088	A188Ref1	834334	CML247-1.0	586414
chr7	102140798	102665149	chr7	101925312	102351776	A188Ref1	524352	CML247-1.0	426465
chr9	117157745	117816620	chr9	118812060	119392507	A188Ref1	658876	CML247-1.0	580448
chr2	83255550	83989637	chr2	83043401	83774601	A188Ref1	734088	CML277-1.0	731201
chr4	158729561	160312328	chr4	153548998	155354465	A188Ref1	1582768	CML277-1.0	1805468
chr4	170516807	171495968	chr4	165768916	166446214	A188Ref1	979162	CML277-1.0	677299
chr5	90216483	90802084	chr5	85211448	85605748	A188Ref1	585602	CML277-1.0	394301
chr5	135501832	136384122	chr5	128041248	128887010	A188Ref1	882291	CML277-1.0	845763
chr5	198904952	203031921	chr5	190562595	194415334	A188Ref1	4126970	CML277-1.0	3852740
chr6	43961201	45042162	chr6	43773364	44807928	A188Ref1	1080962	CML277-1.0	1034565
chr6	110257826	111496069	chr6	106441038	107988345	A188Ref1	1238244	CML277-1.0	1547308
chr6	145437003	146271336	chr6	141935026	142523724	A188Ref1	834334	CML277-1.0	588699
chr7	102140798	102665149	chr7	103571666	103990804	A188Ref1	524352	CML277-1.0	419139
chr8	100207379	101014275	chr8	101076518	101821771	A188Ref1	806897	CML277-1.0	745254
chr9	84188684	86216305	chr9	86039031	88091998	A188Ref1	2027622	CML277-1.0	2052968
chr9	117136756	117841211	chr9	119121399	119691517	A188Ref1	704456	CML277-1.0	570119
chr2	84933934	85620135	chr2	82538758	83307526	A188Ref1	686202	CML322-1.0	768769
chr2	96404415	123377863	chr2	94160992	122182538	A188Ref1	26973449	CML322-1.0	28021547
chr3	90373697	91642586	chr3	89670136	90183088	A188Ref1	1268890	CML322-1.0	512953
chr4	14074363	18186736	chr4	15336666	18896863	A188Ref1	4112374	CML322-1.0	3560198
chr4	158720016	160325831	chr4	157459386	159546976	A188Ref1	1605816	CML322-1.0	2087591
chr4	170516807	171495968	chr4	170022984	170671195	A188Ref1	979162	CML322-1.0	648212
chr5	101663182	102424975	chr5	97080870	97838694	A188Ref1	761794	CML322-1.0	757825
chr5	183887790	198717369	chr5	178102582	192215682	A188Ref1	14829580	CML322-1.0	14113101
chr5	198904952	203031921	chr5	192463296	196335348	A188Ref1	4126970	CML322-1.0	3872053
chr6	110258476	111494058	chr6	106150934	107870579	A188Ref1	1235583	CML322-1.0	1719646
chr6	145437003	146271336	chr6	141485157	142118923	A188Ref1	834334	CML322-1.0	633767
chr8	100212244	100987623	chr8	99105742	99851108	A188Ref1	775380	CML322-1.0	745367
chr9	117136716	117816620	chr9	119119857	119718916	A188Ref1	679905	CML322-1.0	599060
chr1	137777916	139534801	chr1	139536157	142345183	A188Ref1	1756886	CML333-1.0	2809027
chr10	73801060	76395752	chr10	72699355	75047768	A188Ref1	2594693	CML333-1.0	2348414
chr2	83255550	83989637	chr2	82235709	82980259	A188Ref1	734088	CML333-1.0	744551
chr2	84933934	85620135	chr2	84142980	84913854	A188Ref1	686202	CML333-1.0	770875
chr3	88488127	89921608	chr3	87845819	88624447	A188Ref1	1433482	CML333-1.0	778629
chr3	170367093	172351782	chr3	167401172	170686066	A188Ref1	1984690	CML333-1.0	3284895
chr5	112273346	112844330	chr5	109297912	109779685	A188Ref1	570985	CML333-1.0	481774
chr5	199896540	203031921	chr5	195667995	198512846	A188Ref1	3135382	CML333-1.0	2844852
chr6	110258476	111494058	chr6	104733147	106110574	A188Ref1	1235583	CML333-1.0	1377428
chr6	145437003	146271336	chr6	139705836	140339601	A188Ref1	834334	CML333-1.0	633766
chr9	117136716	117841211	chr9	120051745	120798843	A188Ref1	704496	CML333-1.0	747099
chr2	83255550	83989637	chr2	82580194	83296005	A188Ref1	734088	CML52-1.0	715812
chr2	84933934	85620135	chr2	84457892	85267063	A188Ref1	686202	CML52-1.0	809172
chr2	95142533	103840250	chr2	94771966	103419594	A188Ref1	8697718	CML52-1.0	8647629
chr3	170367093	172351782	chr3	169078536	171195838	A188Ref1	1984690	CML52-1.0	2117303
chr4	158720016	160312328	chr4	151715828	153414810	A188Ref1	1592313	CML52-1.0	1698983
chr4	170540802	171443509	chr4	163280082	163754642	A188Ref1	902708	CML52-1.0	474561
chr5	90216483	90802084	chr5	89544316	89943373	A188Ref1	585602	CML52-1.0	399058
chr5	183887790	198717369	chr5	181618227	195826686	A188Ref1	14829580	CML52-1.0	14208460
chr5	199071520	203033469	chr5	196012110	199540408	A188Ref1	3961950	CML52-1.0	3528299
chr6	43961201	45042162	chr6	44875920	45965913	A188Ref1	1080962	CML52-1.0	1089994
chr6	145437003	146271336	chr6	142869843	143462600	A188Ref1	834334	CML52-1.0	592758
chr8	100212244	100987623	chr8	101015863	101761152	A188Ref1	775380	CML52-1.0	745290
chr9	31206150	31914672	chr9	32670907	33218384	A188Ref1	708523	CML52-1.0	547478
chr9	84188684	86293264	chr9	87663893	89860632	A188Ref1	2104581	CML52-1.0	2196740
chr9	117136716	117834224	chr9	120712931	121424015	A188Ref1	697509	CML52-1.0	711085
chr2	83255552	83989637	chr2	80106641	80819443	A188Ref1	734086	CML69-1.0	712803
chr2	103722019	104678539	chr2	99260122	100319316	A188Ref1	956521	CML69-1.0	1059195
chr2	247480151	248397737	chr2	237972391	238817532	A188Ref1	917587	CML69-1.0	845142
chr4	158720016	160325831	chr4	154722427	156427210	A188Ref1	1605816	CML69-1.0	1704784
chr4	170516807	171495968	chr4	167581791	168260146	A188Ref1	979162	CML69-1.0	678356
chr4	230122308	230719258	chr4	230508729	231150416	A188Ref1	596951	CML69-1.0	641688
chr5	198904952	203031167	chr5	197942722	201647421	A188Ref1	4126216	CML69-1.0	3704700
chr6	110278087	111496924	chr6	106593082	107839810	A188Ref1	1218838	CML69-1.0	1246729
chr6	145437003	146271336	chr6	142244516	142845224	A188Ref1	834334	CML69-1.0	600709
chr7	74828371	81860559	chr7	72513650	79586111	A188Ref1	7032189	CML69-1.0	7072462
chr8	100212244	100987623	chr8	100331225	101076488	A188Ref1	775380	CML69-1.0	745264
chr8	142917101	145184706	chr8	142572210	144611333	A188Ref1	2267606	CML69-1.0	2039124
chr9	117136716	117816620	chr9	119240833	119981201	A188Ref1	679905	CML69-1.0	740369
chr2	83255550	83989637	chr2	83271472	84009189	A188Ref1	734088	HP301-1.0	737718
chr2	84933934	85620135	chr2	85118271	85884759	A188Ref1	686202	HP301-1.0	766489
chr4	57491518	58890092	chr4	53537071	54921560	A188Ref1	1398575	HP301-1.0	1384490
chr4	158720016	160393786	chr4	154110952	155954556	A188Ref1	1673771	HP301-1.0	1843605
chr4	170516807	171495968	chr4	166375442	167035911	A188Ref1	979162	HP301-1.0	660470
chr5	135501832	136384122	chr5	133248454	134067364	A188Ref1	882291	HP301-1.0	818911
chr5	200237770	203033469	chr5	196613080	199321019	A188Ref1	2795700	HP301-1.0	2707940
chr6	6676293	7319274	chr6	5687969	6184973	A188Ref1	642982	HP301-1.0	497005
chr6	110257377	111494058	chr6	108150133	109349465	A188Ref1	1236682	HP301-1.0	1199333
chr9	31206150	31914672	chr9	31939639	32470699	A188Ref1	708523	HP301-1.0	531061
chr9	58116368	61525006	chr9	58378247	61061999	A188Ref1	3408639	HP301-1.0	2683753
chr9	84173473	86292293	chr9	84990535	87019738	A188Ref1	2118821	HP301-1.0	2029204
chr2	22898881	23463129	chr2	21707953	22176992	A188Ref1	564249	Il14H-1.0	469040
chr2	96404415	123377863	chr2	93832678	121854441	A188Ref1	26973449	Il14H-1.0	28021764
chr3	110738591	112544355	chr3	108323497	110050714	A188Ref1	1805765	Il14H-1.0	1727218
chr4	57491518	58890092	chr4	53893254	55277705	A188Ref1	1398575	Il14H-1.0	1384452
chr5	199031868	203032566	chr5	194976361	199134587	A188Ref1	4000699	Il14H-1.0	4158227
chr6	110257826	111494058	chr6	101537375	102781400	A188Ref1	1236233	Il14H-1.0	1244026
chr7	28272235	29233549	chr7	26590825	27792293	A188Ref1	961315	Il14H-1.0	1201469
chr8	100212244	100987623	chr8	99970030	100715295	A188Ref1	775380	Il14H-1.0	745266
chr9	72041498	72597175	chr9	71400027	71751164	A188Ref1	555678	Il14H-1.0	351138
chr9	84188684	86216460	chr9	83579535	85610145	A188Ref1	2027777	Il14H-1.0	2030611
chr9	117136716	117834224	chr9	116351282	117026839	A188Ref1	697509	Il14H-1.0	675558
chr2	83255550	83989637	chr2	88595118	89295989	A188Ref1	734088	Ki11-1.0	700872
chr2	84933934	85620135	chr2	90450374	91215761	A188Ref1	686202	Ki11-1.0	765388
chr3	64844498	66779015	chr3	62742752	64798704	A188Ref1	1934518	Ki11-1.0	2055953
chr3	170380160	172351782	chr3	166641068	169052643	A188Ref1	1971623	Ki11-1.0	2411576
chr4	170540802	171443509	chr4	165134365	165631065	A188Ref1	902708	Ki11-1.0	496701
chr5	128059459	136902075	chr5	124282297	132512878	A188Ref1	8842617	Ki11-1.0	8230582
chr5	198904952	203033469	chr5	195971420	199745406	A188Ref1	4128518	Ki11-1.0	3773987
chr6	145437003	146271336	chr6	143161271	143759084	A188Ref1	834334	Ki11-1.0	597814
chr8	100212244	100987623	chr8	99790339	100535656	A188Ref1	775380	Ki11-1.0	745318
chr9	84188684	86216460	chr9	86456748	88491528	A188Ref1	2027777	Ki11-1.0	2034781
chr9	117136716	117841211	chr9	117711769	118420552	A188Ref1	704496	Ki11-1.0	708784
chr2	83255550	83989637	chr2	80060228	80769187	A188Ref1	734088	Ki3-1.0	708960
chr2	103722019	104678539	chr2	98783662	99842828	A188Ref1	956521	Ki3-1.0	1059167
chr2	128989251	131233854	chr2	125686407	127976429	A188Ref1	2244604	Ki3-1.0	2290023
chr3	170367093	172351782	chr3	169442586	171521977	A188Ref1	1984690	Ki3-1.0	2079392
chr4	170516807	171495968	chr4	167472721	168166723	A188Ref1	979162	Ki3-1.0	694003
chr5	198904952	203031921	chr5	199638339	203320100	A188Ref1	4126970	Ki3-1.0	3681762
chr6	145437003	146271336	chr6	141451924	142046681	A188Ref1	834334	Ki3-1.0	594758
chr8	100212244	100987623	chr8	99027590	99772877	A188Ref1	775380	Ki3-1.0	745288
chr9	117136716	117841211	chr9	117620432	118284863	A188Ref1	704496	Ki3-1.0	664432
chr1	135378341	143685729	chr1	138991393	147621019	A188Ref1	8307389	Ky21-1.0	8629627
chr10	9094458	9674813	chr10	9434691	9857584	A188Ref1	580356	Ky21-1.0	422894
chr2	22898898	23438954	chr2	22500469	23143431	A188Ref1	540057	Ky21-1.0	642963
chr2	83255550	83989637	chr2	82766354	83504566	A188Ref1	734088	Ky21-1.0	738213
chr2	84933934	85620135	chr2	84615129	85384284	A188Ref1	686202	Ky21-1.0	769156
chr3	170367093	172351782	chr3	166515637	168634746	A188Ref1	1984690	Ky21-1.0	2119110
chr5	135501832	136384122	chr5	132180514	132994632	A188Ref1	882291	Ky21-1.0	814119
chr5	198904952	203033469	chr5	194447341	198289897	A188Ref1	4128518	Ky21-1.0	3842557
chr6	110257377	111494058	chr6	103002580	104187708	A188Ref1	1236682	Ky21-1.0	1185129
chr6	145437003	146271336	chr6	137377975	137954443	A188Ref1	834334	Ky21-1.0	576469
chr9	117136716	117841211	chr9	118181182	118830868	A188Ref1	704496	Ky21-1.0	649687
chr1	135378341	143685729	chr1	134680977	143255501	A188Ref1	8307389	M162W-1.0	8574525
chr3	110738591	112544355	chr3	109185825	110913140	A188Ref1	1805765	M162W-1.0	1727316
chr5	135501832	136384122	chr5	132149227	132977133	A188Ref1	882291	M162W-1.0	827907
chr5	199081856	203032566	chr5	194063505	197631452	A188Ref1	3950711	M162W-1.0	3567948
chr6	110277084	111494058	chr6	116358760	117600100	A188Ref1	1216975	M162W-1.0	1241341
chr7	72534201	76619420	chr7	72515909	76559504	A188Ref1	4085220	M162W-1.0	4043596
chr2	83255550	83989637	chr2	82229278	82966904	A188Ref1	734088	M37W-1.0	737627
chr2	84933934	85620135	chr2	84075926	84834447	A188Ref1	686202	M37W-1.0	758522
chr4	150120863	150632971	chr4	144841648	145059353	A188Ref1	512109	M37W-1.0	217706
chr4	230103263	230719258	chr4	226261998	226892457	A188Ref1	615996	M37W-1.0	630460
chr5	135501832	136384122	chr5	133112428	133921315	A188Ref1	882291	M37W-1.0	808888
chr5	198904952	203031921	chr5	194917488	198805453	A188Ref1	4126970	M37W-1.0	3887966
chr6	145437003	146271336	chr6	149931598	150532710	A188Ref1	834334	M37W-1.0	601113
chr7	74828371	81863107	chr7	76149085	83347786	A188Ref1	7034737	M37W-1.0	7198702
chr9	117136716	117817049	chr9	119746433	120492009	A188Ref1	680334	M37W-1.0	745577
chr10	9092432	9674813	chr10	8371056	8685217	A188Ref1	582382	Mo17CAU1.0	314162
chr2	83255550	83989637	chr2	81406454	82166021	A188Ref1	734088	Mo17CAU1.0	759568
chr2	84933934	85620135	chr2	83274694	84041188	A188Ref1	686202	Mo17CAU1.0	766495
chr2	149972894	150906721	chr2	146561313	147545345	A188Ref1	933828	Mo17CAU1.0	984033
chr2	247480151	248399946	chr2	239786470	240640014	A188Ref1	919796	Mo17CAU1.0	853545
chr3	170367093	172351782	chr3	166620163	168573994	A188Ref1	1984690	Mo17CAU1.0	1953832
chr4	99645920	106792501	chr4	95893883	102968271	A188Ref1	7146582	Mo17CAU1.0	7074389
chr4	158474529	159589852	chr4	152845736	153931182	A188Ref1	1115324	Mo17CAU1.0	1085447
chr5	135501832	136384122	chr5	131460458	132306363	A188Ref1	882291	Mo17CAU1.0	845906
chr5	200237770	202976675	chr5	193770214	196236046	A188Ref1	2738906	Mo17CAU1.0	2465833
chr6	110257377	111494058	chr6	99510704	100709388	A188Ref1	1236682	Mo17CAU1.0	1198685
chr6	145437003	146271336	chr6	133570503	134178620	A188Ref1	834334	Mo17CAU1.0	608118
chr8	100212244	100987623	chr8	100287852	101047277	A188Ref1	775380	Mo17CAU1.0	759426
chr9	77735385	78320254	chr9	76420024	77093893	A188Ref1	584870	Mo17CAU1.0	673870
chr9	84188684	86293264	chr9	82983653	85197626	A188Ref1	2104581	Mo17CAU1.0	2213974
chr9	117136716	117841211	chr9	116103629	116774918	A188Ref1	704496	Mo17CAU1.0	671290
chr10	9092432	9674813	chr10	7444799	7758949	A188Ref1	582382	Mo18W-1.0	314151
chr2	83255550	83989637	chr2	80976898	81687940	A188Ref1	734088	Mo18W-1.0	711043
chr2	84933934	85620135	chr2	82841824	83630459	A188Ref1	686202	Mo18W-1.0	788636
chr2	158456114	160142975	chr2	154914106	156482921	A188Ref1	1686862	Mo18W-1.0	1568816
chr3	147561500	149019958	chr3	145996979	147169364	A188Ref1	1458459	Mo18W-1.0	1172386
chr3	170367093	172351782	chr3	168163498	170222145	A188Ref1	1984690	Mo18W-1.0	2058648
chr3	173569561	185329526	chr3	171787898	182846057	A188Ref1	11759966	Mo18W-1.0	11058160
chr4	170516807	171495968	chr4	162635802	163284785	A188Ref1	979162	Mo18W-1.0	648984
chr5	198904952	202967852	chr5	196327786	200116734	A188Ref1	4062901	Mo18W-1.0	3788949
chr6	43961201	45042162	chr6	49718438	50778488	A188Ref1	1080962	Mo18W-1.0	1060051
chr6	55265063	56875099	chr6	60792951	62455589	A188Ref1	1610037	Mo18W-1.0	1662639
chr6	110258476	111494058	chr6	111411558	112616597	A188Ref1	1235583	Mo18W-1.0	1205040
chr6	145437003	146271336	chr6	146079910	146647327	A188Ref1	834334	Mo18W-1.0	567418
chr8	100207379	100965473	chr8	99979812	100673367	A188Ref1	758095	Mo18W-1.0	693556
chr9	84188684	86292293	chr9	86367478	88552999	A188Ref1	2103610	Mo18W-1.0	2185522
chr9	117136716	117841211	chr9	118826809	119531128	A188Ref1	704496	Mo18W-1.0	704320
chr2	83255550	83989637	chr2	81389708	82127910	A188Ref1	734088	Ms71-1.0	738203
chr2	84933934	85620135	chr2	83238472	83995334	A188Ref1	686202	Ms71-1.0	756863
chr4	158720016	160222851	chr4	152695440	154340259	A188Ref1	1502836	Ms71-1.0	1644820
chr4	170516807	171495968	chr4	164837785	165505210	A188Ref1	979162	Ms71-1.0	667426
chr5	135501832	136384122	chr5	134129891	134943986	A188Ref1	882291	Ms71-1.0	814096
chr5	198904952	203031921	chr5	199060560	202655714	A188Ref1	4126970	Ms71-1.0	3595155
chr6	110257737	111494058	chr6	108789681	110292123	A188Ref1	1236322	Ms71-1.0	1502443
chr6	145437003	146271336	chr6	144319779	144899017	A188Ref1	834334	Ms71-1.0	579239
chr7	155253942	155948168	chr7	156440405	157161419	A188Ref1	694227	Ms71-1.0	721015
chr9	117136716	117834224	chr9	117368030	118080328	A188Ref1	697509	Ms71-1.0	712299
chr2	83255550	83989637	chr2	81084483	81801795	A188Ref1	734088	NC350-1.0	717313
chr2	84933934	85620135	chr2	83112230	83913671	A188Ref1	686202	NC350-1.0	801442
chr2	128965636	131352438	chr2	128764565	131194007	A188Ref1	2386803	NC350-1.0	2429443
chr4	170516807	171495968	chr4	165232753	165910115	A188Ref1	979162	NC350-1.0	677363
chr4	197455567	198418976	chr4	191240272	192479508	A188Ref1	963410	NC350-1.0	1239237
chr5	199070501	203031921	chr5	192837790	196260286	A188Ref1	3961421	NC350-1.0	3422497
chr6	43961201	45042162	chr6	49527908	50607988	A188Ref1	1080962	NC350-1.0	1080081
chr6	110257826	111494058	chr6	114783914	116434730	A188Ref1	1236233	NC350-1.0	1650817
chr6	145437003	146271336	chr6	149653824	150245357	A188Ref1	834334	NC350-1.0	591534
chr8	100207379	101014275	chr8	102144424	102889691	A188Ref1	806897	NC350-1.0	745268
chr9	72041498	72597175	chr9	74246108	75058535	A188Ref1	555678	NC350-1.0	812428
chr9	117136756	117834224	chr9	119693077	120284402	A188Ref1	697469	NC350-1.0	591326
chr2	83255550	83989637	chr2	82673907	83402768	A188Ref1	734088	NC358-1.0	728862
chr2	84933934	85620135	chr2	84513262	85279920	A188Ref1	686202	NC358-1.0	766659
chr2	247480151	248397737	chr2	242365181	243211063	A188Ref1	917587	NC358-1.0	845883
chr3	170380160	172351782	chr3	165940996	167954194	A188Ref1	1971623	NC358-1.0	2013199
chr5	135501849	136379217	chr5	130321970	131137266	A188Ref1	877369	NC358-1.0	815297
chr5	198907026	203031921	chr5	194954945	198580927	A188Ref1	4124896	NC358-1.0	3625983
chr6	110276310	111495113	chr6	107316392	108193084	A188Ref1	1218804	NC358-1.0	876693
chr6	145437003	146269862	chr6	142418237	143012509	A188Ref1	832860	NC358-1.0	594273
chr9	117136716	117841211	chr9	116894879	117542053	A188Ref1	704496	NC358-1.0	647175
chr2	22898898	23438954	chr2	23339594	23982921	A188Ref1	540057	Oh43-1.0	643328
chr2	83255550	83989637	chr2	83705508	84443698	A188Ref1	734088	Oh43-1.0	738191
chr2	247480151	248397737	chr2	243996448	244819444	A188Ref1	917587	Oh43-1.0	822997
chr3	100718340	113160997	chr3	98394982	110860525	A188Ref1	12442658	Oh43-1.0	12465544
chr3	170367093	172351782	chr3	166225094	168634538	A188Ref1	1984690	Oh43-1.0	2409445
chr4	170516807	171495968	chr4	168585843	169253369	A188Ref1	979162	Oh43-1.0	667527
chr5	135501832	136384122	chr5	131655171	132469291	A188Ref1	882291	Oh43-1.0	814121
chr5	199985098	203033469	chr5	195654339	198828438	A188Ref1	3048372	Oh43-1.0	3174100
chr6	6676293	7319274	chr6	1737751	2227448	A188Ref1	642982	Oh43-1.0	489698
chr6	145437003	146271336	chr6	136206081	136798785	A188Ref1	834334	Oh43-1.0	592705
chr9	31206150	31914672	chr9	31215712	31746786	A188Ref1	708523	Oh43-1.0	531075
chr9	117136716	117834224	chr9	116872584	117548210	A188Ref1	697509	Oh43-1.0	675627
chr1	137961153	139492586	chr1	138939794	140525490	A188Ref1	1531434	Oh7B-1.0	1585697
chr2	96404415	123360062	chr2	93114785	120811805	A188Ref1	26955648	Oh7B-1.0	27697021
chr4	170540802	171443509	chr4	164421443	164897789	A188Ref1	902708	Oh7B-1.0	476347
chr5	135501832	136384122	chr5	131033287	131859972	A188Ref1	882291	Oh7B-1.0	826686
chr5	199173128	203009039	chr5	193487786	197191496	A188Ref1	3835912	Oh7B-1.0	3703711
chr6	110257826	111495113	chr6	110022744	110987553	A188Ref1	1237288	Oh7B-1.0	964810
chr9	21628439	22244194	chr9	62403567	62851361	A188Ref1	615756	Oh7B-1.0	447795
chr9	117136716	117834224	chr9	158906897	159566861	A188Ref1	697509	Oh7B-1.0	659965
chr10	9092432	9674813	chr10	8284890	8645171	A188Ref1	582382	P39-1.0	360282
chr2	22898898	23458468	chr2	23106896	23794633	A188Ref1	559571	P39-1.0	687738
chr2	96404415	123377863	chr2	95297654	123690497	A188Ref1	26973449	P39-1.0	28392844
chr3	100718340	113160997	chr3	98327514	110797927	A188Ref1	12442658	P39-1.0	12470414
chr4	57491518	58890092	chr4	54087775	55478570	A188Ref1	1398575	P39-1.0	1390796
chr5	112273337	112844330	chr5	109344786	109832207	A188Ref1	570994	P39-1.0	487422
chr5	150642085	153520647	chr5	146677258	149624832	A188Ref1	2878563	P39-1.0	2947575
chr5	198904952	203031921	chr5	195147938	198506984	A188Ref1	4126970	P39-1.0	3359047
chr6	110257377	111494058	chr6	107725318	108924362	A188Ref1	1236682	P39-1.0	1199045
chr7	72534201	76619420	chr7	70825768	74887716	A188Ref1	4085220	P39-1.0	4061949
chr9	72041498	72597175	chr9	71123034	71413076	A188Ref1	555678	P39-1.0	290043
chr9	117136716	117841211	chr9	114242313	114841979	A188Ref1	704496	P39-1.0	599667
chr2	22898881	23463129	chr2	21238898	21811883	A188Ref1	564249	SK	572986
chr2	247480151	248397737	chr2	238663272	239484825	A188Ref1	917587	SK	821554
chr3	88720379	90760988	chr3	86855577	88304235	A188Ref1	2040610	SK	1448659
chr3	170367093	172351782	chr3	165911745	167810056	A188Ref1	1984690	SK	1898312
chr4	170540802	171443509	chr4	165128561	165593473	A188Ref1	902708	SK	464913
chr5	199081856	203020892	chr5	196535281	199924035	A188Ref1	3939037	SK	3388755
chr6	110257377	111494058	chr6	98779533	99892523	A188Ref1	1236682	SK	1112991
chr7	168208909	169423878	chr7	163215045	164560724	A188Ref1	1214970	SK	1345680
chr9	72064722	72565981	chr9	73104561	73569941	A188Ref1	501260	SK	465381
chr9	84188684	86216305	chr9	85385778	87506369	A188Ref1	2027622	SK	2120592
chr9	117136716	117841211	chr9	117018243	117670642	A188Ref1	704496	SK	652400
chr2	83255550	83989637	chr2	83447685	84185435	A188Ref1	734088	Tx303-1.0	737751
chr4	150120863	150632971	chr4	145587652	145805347	A188Ref1	512109	Tx303-1.0	217696
chr4	170516807	171495968	chr4	166674388	167366609	A188Ref1	979162	Tx303-1.0	692222
chr5	135501832	136384122	chr5	131578044	132367231	A188Ref1	882291	Tx303-1.0	789188
chr5	198904952	203028101	chr5	194929126	198413177	A188Ref1	4123150	Tx303-1.0	3484052
chr6	43961201	45042162	chr6	40448156	41497365	A188Ref1	1080962	Tx303-1.0	1049210
chr6	145437003	146271336	chr6	136114937	136691764	A188Ref1	834334	Tx303-1.0	576828
chr9	84188684	86216305	chr9	87818952	89873566	A188Ref1	2027622	Tx303-1.0	2054615
chr9	117136756	117841211	chr9	119270569	119900891	A188Ref1	704456	Tx303-1.0	630323
chr10	111088786	113424511	chr10	114897701	117298151	A188Ref1	2335726	Tzi8-1.0	2400451
chr2	83255550	83989637	chr2	80878142	81581045	A188Ref1	734088	Tzi8-1.0	702904
chr2	84933934	85620135	chr2	82704334	83491189	A188Ref1	686202	Tzi8-1.0	786856
chr3	170367093	172351782	chr3	166107344	168167410	A188Ref1	1984690	Tzi8-1.0	2060067
chr4	170516807	171495968	chr4	169352970	170018180	A188Ref1	979162	Tzi8-1.0	665211
chr5	101663182	102424975	chr5	98268889	99043871	A188Ref1	761794	Tzi8-1.0	774983
chr5	199982239	203033469	chr5	194915136	197761945	A188Ref1	3051231	Tzi8-1.0	2846810
chr6	43961201	45042162	chr6	43579050	44625960	A188Ref1	1080962	Tzi8-1.0	1046911
chr6	110257826	111494058	chr6	107378116	108960964	A188Ref1	1236233	Tzi8-1.0	1582849
chr6	145437003	146271336	chr6	142490512	143075062	A188Ref1	834334	Tzi8-1.0	584551
chr9	84188684	86293264	chr9	84627522	86823384	A188Ref1	2104581	Tzi8-1.0	2195863
chr9	117136716	117815031	chr9	117359128	117980092	A188Ref1	678316	Tzi8-1.0	620965

## Sheet: S9
Table S9. List of callus featured genes
Gene	A188Ref1Chr	A188Ref1Start	A188Ref1End	Strand	Major_transcript	Symbol	Description
Zm00056a000069	1	2831586	2834343	-	Zm00056a000069_T001	neur	Protein neuralized
Zm00056a000280	1	7626271	7630945	+	Zm00056a000280_T006	BSK1-2	Serine/threonine-protein kinase BSK1-2
Zm00056a000388	1	10184370	10186562	+	Zm00056a000388_T001	WAV3	E3 ubiquitin-protein ligase WAV3
Zm00056a000403	1	10775489	10777436	+	Zm00056a000403_T001	Os03g0144800	Xyloglucan galactosyltransferase KATAMARI1 homolog
Zm00056a000404	1	10779232	10780779	+	Zm00056a000404_T001	Os03g0144800	Xyloglucan galactosyltransferase KATAMARI1 homolog
Zm00056a000429	1	11898873	11900116	+	Zm00056a000429_T001	LBD16	LOB domain-containing protein 16
Zm00056a000430	1	11903874	11905129	-	Zm00056a000430_T001	CRL1	LOB domain-containing protein CRL1
Zm00056a000601	1	16833613	16833981	-	Zm00056a000601_T001	CYT1	Cysteine proteinase inhibitor 1
Zm00056a000807	1	24055076	24057875	-	NA	NA	NA
Zm00056a000912	1	28115473	28121412	-	Zm00056a000912_T001	MST4	Sugar transport protein MST4
Zm00056a000926	1	28763368	28783965	+	Zm00056a000926_T001	PXG	Peroxygenase
Zm00056a001105	1	35264605	35268539	-	Zm00056a001105_T001	CYP76B6	Geraniol 8-hydroxylase
Zm00056a001148	1	36997203	36997814	-	NA	NA	NA
Zm00056a001175	1	37867711	37869873	+	Zm00056a001175_T001	BHLH30	Transcription factor bHLH30
Zm00056a001269	1	41869814	41872987	-	Zm00056a001269_T001	RLCK176	Receptor-like cytoplasmic kinase 176
Zm00056a001287	1	42722108	42722628	-	Zm00056a001287_T001	ysfE	Uncharacterized protein YsfE
Zm00056a001291	1	42737513	42738731	-	Zm00056a001291_T001	CRRSP55	Cysteine-rich repeat secretory protein 55
Zm00056a001390	1	46983484	46985187	+	Zm00056a001390_T001	MAPKKK18	Mitogen-activated protein kinase kinase kinase 18
Zm00056a001398	1	47387648	47392036	+	Zm00056a001398_T003	CHUP1	Protein CHUP1, chloroplastic
Zm00056a001451	1	49143577	49144709	+	Zm00056a001451_T001	PR1	Pathogenesis-related protein 1
Zm00056a001501	1	51085859	51086410	+	Zm00056a001501_T001	BZIP53	bZIP transcription factor 53
Zm00056a001531	1	52119580	52120869	-	Zm00056a001531_T001	At3g47200	UPF0481 protein At3g47200
Zm00056a001549	1	53341812	53344719	-	Zm00056a001549_T001	MYB2	Transcription factor MYB2
Zm00056a001594	1	55153223	55156766	-	Zm00056a001594_T001	WOX6	WUSCHEL-related homeobox 6
Zm00056a001601	1	55636305	55638417	-	Zm00056a001601_T001	NAC087	NAC domain-containing protein 87
Zm00056a001814	1	65160012	65163356	-	Zm00056a001814_T001	Os05g0574100	Phospholipase A1-II 7
Zm00056a001852	1	66198977	66200466	+	Zm00056a001852_T001	PER2	Peroxidase 2
Zm00056a001856	1	66297009	66298330	+	Zm00056a001856_T001	PER2	Peroxidase 2
Zm00056a001912	1	68583225	68588248	-	Zm00056a001912_T002	At5g14430	Probable methyltransferase PMT9
Zm00056a001913	1	68599459	68601555	-	Zm00056a001913_T001	OMT3	5-pentadecatrienyl resorcinol O-methyltransferase
Zm00056a001920	1	69172002	69174525	+	Zm00056a001920_T002	TPP9	Probable trehalose-phosphate phosphatase 9
Zm00056a001928	1	69834590	69837152	-	Zm00056a001928_T001	At5g45370	WAT1-related protein At5g45370
Zm00056a001947	1	70556210	70560225	-	Zm00056a001947_T002	SCPL51	Serine carboxypeptidase-like 51
Zm00056a002007	1	73298364	73301958	-	Zm00056a002007_T001	RIPK	Serine/threonine-protein kinase RIPK
Zm00056a002094	1	77677807	77681139	+	NA	NA	NA
Zm00056a002107	1	78458946	78461554	+	Zm00056a002107_T001	GH3.8	Probable indole-3-acetic acid-amido synthetase GH3.8
Zm00056a002144	1	80646766	80655875	+	NA	NA	NA
Zm00056a002150	1	80964302	80965456	-	NA	NA	NA
Zm00056a002161	1	81630105	81634232	-	Zm00056a002161_T001	Os03g0429000	Cysteine proteinase inhibitor 8
Zm00056a002180	1	82586682	82589749	-	Zm00056a002180_T001	ADF10	Actin-depolymerizing factor 10
Zm00056a002213	1	83764171	83765323	-	NA	NA	NA
Zm00056a002384	1	94160250	94162025	+	Zm00056a002384_T001	EXPB3	Expansin-B3
Zm00056a002388	1	94512716	94514226	+	Zm00056a002388_T001	EXPB6	Expansin-B6
Zm00056a002404	1	95812664	95814309	+	Zm00056a002404_T001	HOX1	Homeobox-leucine zipper protein HOX1
Zm00056a002594	1	110868256	110872446	-	Zm00056a002594_T001	SCPL18	Serine carboxypeptidase-like 18
Zm00056a002642	1	115102516	115104998	-	Zm00056a002642_T001	NPF8.1	Protein NRT1/ PTR FAMILY 8.1
Zm00056a002719	1	122420867	122425224	-	Zm00056a002719_T001	Os10g0147400	Auxin transporter-like protein 3
Zm00056a002873	1	144356929	144361291	-	Zm00056a002873_T001	HPPR	Hydroxyphenylpyruvate reductase
Zm00056a002979	1	154398603	154401356	-	Zm00056a002979_T002	PXG4	Probable peroxygenase 4
Zm00056a003018	1	158169134	158173247	+	Zm00056a003018_T002	HSC-2	Heat shock cognate 70 kDa protein 2
Zm00056a003052	1	160316405	160318477	-	Zm00056a003052_T001	LECRKS4	L-type lectin-domain containing receptor kinase S.4
Zm00056a003138	1	167173868	167185425	-	Zm00056a003138_T001	GULLO2	L-gulonolactone oxidase 2
Zm00056a003283	1	177989199	177999485	-	Zm00056a003283_T001	HOX33	Homeobox-leucine zipper protein HOX33
Zm00056a003292	1	178653729	178655278	+	Zm00056a003292_T001	PID	Protein kinase PINOID
Zm00056a003370	1	183061412	183061945	-	Zm00056a003370_T001	Os12g0628600	Thaumatin-like protein
Zm00056a003371	1	183133029	183133547	-	Zm00056a003371_T001	Os12g0628600	Thaumatin-like protein
Zm00056a003399	1	184696017	184696403	+	NA	NA	NA
Zm00056a003426	1	185612634	185640425	+	NA	NA	NA
Zm00056a003492	1	188996917	189000872	-	Zm00056a003492_T003	SPBC2A9.03	Uncharacterized WD repeat-containing protein C2A9.03
Zm00056a003515	1	189750576	189751889	+	NA	NA	NA
Zm00056a003516	1	189789514	189790850	+	NA	NA	NA
Zm00056a003521	1	189870802	189874855	-	Zm00056a003521_T001	WAK3	Wall-associated receptor kinase 3
Zm00056a003525	1	190092783	190095452	-	Zm00056a003525_T001	At2g19130	G-type lectin S-receptor-like serine/threonine-protein kinase At2g19130
Zm00056a003529	1	190403957	190408662	+	Zm00056a003529_T001	AGT1	Serine--glyoxylate aminotransferase
Zm00056a003530	1	190405771	190406184	-	NA	NA	NA
Zm00056a003538	1	190707805	190710958	+	Zm00056a003538_T001	WIP2	Zinc finger protein WIP2
Zm00056a003707	1	196836323	196839977	-	Zm00056a003707_T001	OsI_29993	GDT1-like protein 4
Zm00056a003775	1	199123060	199124934	+	NA	NA	NA
Zm00056a003884	1	203172675	203173661	+	Zm00056a003884_T001	CXE13	Probable carboxylesterase 13
Zm00056a003892	1	203363976	203365714	-	Zm00056a003892_T001	PLP2	Patatin-like protein 2
Zm00056a003895	1	203525305	203528662	-	Zm00056a003895_T001	PLP2	Patatin-like protein 2
Zm00056a003944	1	205642689	205646210	+	Zm00056a003944_T001	CRL1	LOB domain-containing protein CRL1
Zm00056a003953	1	206229426	206230682	+	Zm00056a003953_T001	STOP2	Protein SENSITIVE TO PROTON RHIZOTOXICITY 2
Zm00056a004019	1	208797337	208801959	-	Zm00056a004019_T002	PAT19	Probable protein S-acyltransferase 19
Zm00056a004389	1	225050383	225054169	-	Zm00056a004389_T001	CBP60C	Calmodulin-binding protein 60 C
Zm00056a004402	1	225772439	225772549	+	NA	NA	NA
Zm00056a004425	1	226732562	226734989	-	Zm00056a004425_T001	PER56	Peroxidase 56
Zm00056a004433	1	226941227	226946172	-	Zm00056a004433_T001	SD18	Receptor-like serine/threonine-protein kinase SD1-8
Zm00056a004480	1	228744676	228746807	-	Zm00056a004480_T001	CYP89A2	Cytochrome P450 89A2
Zm00056a004621	1	233471009	233474180	-	Zm00056a004621_T002	AGAL1	Alpha-galactosidase 1
Zm00056a004633	1	233723797	233725147	-	Zm00056a004633_T001		Basic secretory protease (Fragments)
Zm00056a004750	1	238740138	238744100	-	Zm00056a004750_T001	At1g35710	Probable leucine-rich repeat receptor-like protein kinase At1g35710
Zm00056a004756	1	239087648	239089576	-	Zm00056a004756_T001	WAVH1	E3 ubiquitin-protein ligase WAVH1
Zm00056a004820	1	241114951	241115736	-	Zm00056a004820_T001	At3g03980	NADPH-dependent aldehyde reductase-like protein, chloroplastic
Zm00056a004830	1	241427791	241428486	+	NA	NA	NA
Zm00056a004855	1	242735544	242737612	-	Zm00056a004855_T001	SIT2	L-type lectin-domain containing receptor kinase SIT2
Zm00056a004921	1	245988135	245999254	+	Zm00056a004921_T001		Chitinase 2
Zm00056a005033	1	250835760	250839612	-	Zm00056a005033_T001	HAK21	Potassium transporter 21
Zm00056a005188	1	255984329	255986723	-	Zm00056a005188_T001		DnaJ protein homolog ANJ1
Zm00056a005233	1	257418120	257422010	+	Zm00056a005233_T001	CAT1	Cationic amino acid transporter 1
Zm00056a005256	1	258578025	258579275	+	Zm00056a005256_T001	At3g48880	F-box/LRR-repeat protein At3g48880
Zm00056a005549	1	269093249	269099066	+	Zm00056a005549_T002	HIPL1	HIPL1 protein
Zm00056a005579	1	270031991	270033035	-	NA	NA	NA
Zm00056a005724	1	274877640	274878104	+	NA	NA	NA
Zm00056a005747	1	275682332	275694207	-	Zm00056a005747_T002	PHYA1	Phytochrome A
Zm00056a005770	1	276826499	276828154	+	Zm00056a005770_T001	SCL7	SCARECROW-LIKE protein 7
Zm00056a005772	1	276886230	276886967	-	NA	NA	NA
Zm00056a005798	1	278181803	278184329	-	Zm00056a005798_T001	ACC1	1-aminocyclopropane-1-carboxylate synthase 1
Zm00056a005895	1	281392203	281395110	-	Zm00056a005895_T001	IAA13	Auxin-responsive protein IAA13
Zm00056a005996	1	284481554	284485263	-	Zm00056a005996_T001	WRKY57	Probable WRKY transcription factor 57
Zm00056a006014	1	285276915	285279289	+	Zm00056a006014_T001	CYP81Q32	Cytochrome P450 81Q32
Zm00056a006015	1	285341052	285360614	+	Zm00056a006015_T001	CYP81E1	Isoflavone 2'-hydroxylase
Zm00056a006016	1	285414495	285422208	-	Zm00056a006016_T001	CYP81Q32	Cytochrome P450 81Q32
Zm00056a006188	1	290431666	290436837	-	Zm00056a006188_T003	impdh	Inosine-5'-monophosphate dehydrogenase
Zm00056a006427	1	297604115	297606683	+	Zm00056a006427_T001		Triosephosphate isomerase, cytosolic
Zm00056a006469	1	298880820	298882081	-	Zm00056a006469_T001	At5g01750	Protein LURP-one-related 15
Zm00056a006562	1	301226091	301229796	-	Zm00056a006562_T001	GONST2	GDP-mannose transporter GONST2
Zm00056a006637	1	303167162	303169720	-	Zm00056a006637_T001	At1g34300	G-type lectin S-receptor-like serine/threonine-protein kinase At1g34300
Zm00056a006638	1	303190227	303192949	+	Zm00056a006638_T001	AMT3-2	Ammonium transporter 3 member 2
Zm00056a006775	1	307032425	307041572	+	Zm00056a006775_T001	ABCG48	ABC transporter G family member 48
Zm00056a006894	5	2105072	2105656	+	Zm00056a006894_T001	CNR10	Cell number regulator 10
Zm00056a007026	5	4438140	4440757	-	Zm00056a007026_T001	VAMP726	Putative vesicle-associated membrane protein 726
Zm00056a007095	5	5508775	5509901	+	Zm00056a007095_T001	CXE15	Probable carboxylesterase 15
Zm00056a007162	5	6510527	6514102	-	Zm00056a007162_T001	CRL5	AP2-like ethylene-responsive transcription factor CRL5
Zm00056a007171	5	6622883	6623446	-	NA	NA	NA
Zm00056a007286	5	8673439	8686124	+	NA	NA	NA
Zm00056a007306	5	9090931	9091859	-	NA	NA	NA
Zm00056a007359	5	10273123	10274949	+	NA	NA	NA
Zm00056a007411	5	11263714	11274104	-	Zm00056a007411_T001	TD1	Threonine dehydratase 1 biosynthetic, chloroplastic
Zm00056a007690	5	19039215	19040783	-	Zm00056a007690_T001	IAA12	Auxin-responsive protein IAA12
Zm00056a007707	5	19355884	19356054	+	Zm00056a007707_T001	SAPK9	Serine/threonine-protein kinase SAPK9
Zm00056a007780	5	21158532	21161784	+	Zm00056a007780_T002	Ta1476	Glutamate formimidoyltransferase
Zm00056a007783	5	21209864	21213302	-	Zm00056a007783_T001	SCAMP4	Secretory carrier-associated membrane protein 4
Zm00056a007804	5	22027008	22028201	-	NA	NA	NA
Zm00056a007806	5	22134758	22137611	+	Zm00056a007806_T001	DTX40	Protein DETOXIFICATION 40
Zm00056a007856	5	24203885	24207273	+	Zm00056a007856_T001	CYP84A1	Cytochrome P450 84A1
Zm00056a007986	5	29727192	29731925	-	Zm00056a007986_T001	ARF22	Auxin response factor 22
Zm00056a007987	5	29873352	29875804	-	Zm00056a007987_T002	LOGL10	Probable cytokinin riboside 5'-monophosphate phosphoribohydrolase LOGL10
Zm00056a008042	5	32547345	32551109	-	Zm00056a008042_T001	At1g35710	Probable leucine-rich repeat receptor-like protein kinase At1g35710
Zm00056a008080	5	33819130	33827483	+	Zm00056a008080_T001	RPP13L2	Putative disease resistance RPP13-like protein 2
Zm00056a008083	5	33986417	33987354	+	Zm00056a008083_T001	At1g50180	Putative disease resistance protein At1g50180
Zm00056a008084	5	34065449	34067701	+	Zm00056a008084_T001	RPP13L2	Putative disease resistance RPP13-like protein 2
Zm00056a008191	5	38825954	38826364	-	NA	NA	NA
Zm00056a008307	5	44594684	44595715	+	NA	NA	NA
Zm00056a008419	5	52481336	52481647	-	NA	NA	NA
Zm00056a008420	5	52504710	52505006	+	NA	NA	NA
Zm00056a008443	5	53687251	53692951	+	Zm00056a008443_T001	At1g54610	Probable serine/threonine-protein kinase At1g54610
Zm00056a008515	5	56603760	56605585	+	Zm00056a008515_T001	PER45	Peroxidase 45
Zm00056a008546	5	58077082	58078438	-	Zm00056a008546_T001	HOX18	Homeobox-leucine zipper protein HOX18
Zm00056a008560	5	58581860	58586524	-	Zm00056a008560_T001	RPM1	Disease resistance protein RPM1
Zm00056a008607	5	61589203	61607435	+	NA	NA	NA
Zm00056a008710	5	65828601	65860064	-	Zm00056a008710_T004	OsI_023634	Serine/threonine-protein kinase ATR
Zm00056a008713	5	66183280	66184885	-	Zm00056a008713_T001	At4g28780	GDSL esterase/lipase At4g28780
Zm00056a008721	5	66512624	66513508	+	NA	NA	NA
Zm00056a008728	5	66989643	66990449	-	Zm00056a008728_T001	NAC022	NAC domain-containing protein 22
Zm00056a008939	5	75216089	75217900	+	Zm00056a008939_T001	GLU14	Endoglucanase 4
Zm00056a009219	5	89328995	89330639	+	NA	NA	NA
Zm00056a009295	5	94392634	94397853	-	NA	NA	NA
Zm00056a009303	5	95129816	95130268	+	Zm00056a009303_T001	LYP6	LysM domain-containing GPI-anchored protein LYP6
Zm00056a009411	5	105236573	105237709	-	NA	NA	NA
Zm00056a009442	5	112625868	112626574	+	NA	NA	NA
Zm00056a009455	5	115580503	115583704	+	Zm00056a009455_T001	CYP734A2	Cytochrome P450 734A2
Zm00056a009495	5	121672960	121676309	+	Zm00056a009495_T001	EBF1	EIN3-binding F-box protein 1
Zm00056a009522	5	126314844	126316094	+	Zm00056a009522_T001	MOC1	Protein MONOCULM 1
Zm00056a009582	5	131431915	131434106	-	Zm00056a009582_T001	LYK5	Protein LYK5
Zm00056a009693	5	141720538	141721867	-	Zm00056a009693_T001	EXPA24	Expansin-A24
Zm00056a009701	5	142453201	142454120	-	Zm00056a009701_T001	EXPA13	Expansin-A13
Zm00056a009742	5	144786046	144786453	-	NA	NA	NA
Zm00056a009759	5	146095067	146096757	-	NA	NA	NA
Zm00056a009768	5	147009078	147010788	+	Zm00056a009768_T001	NAC076	NAC domain-containing protein 76
Zm00056a010075	5	164996071	164997345	+	Zm00056a010075_T001	WRKY51	WRKY transcription factor WRKY51
Zm00056a010089	5	165617981	165619576	+	Zm00056a010089_T001		Cytochrome P450 CYP73A100
Zm00056a010109	5	166959166	166972087	+	NA	NA	NA
Zm00056a010222	5	172740815	172743570	+	Zm00056a010222_T001	GAF1	Zinc finger protein GAI-ASSOCIATED FACTOR 1
Zm00056a010226	5	172855130	172855753	+	NA	NA	NA
Zm00056a010282	5	175395060	175399697	+	Zm00056a010282_T002		Beta-fructofuranosidase, cell wall isozyme
Zm00056a010293	5	175789759	175790784	+	Zm00056a010293_T001	SIED1	Protein salt-induced and EIN3/EIL1-dependent 1
Zm00056a010332	5	177085440	177086696	-	Zm00056a010332_T001	PUB26	U-box domain-containing protein 26
Zm00056a010367	5	178627809	178637981	+	Zm00056a010367_T001	MAPKKK3	Mitogen-activated protein kinase kinase kinase 3
Zm00056a010399	5	179656553	179670476	-	Zm00056a010399_T002	MO1	Monooxygenase 1
Zm00056a010452	5	181038499	181044481	+	NA	NA	NA
Zm00056a010481	5	181883710	181886494	+	Zm00056a010481_T001	Galm	Aldose 1-epimerase
Zm00056a010551	5	184511429	184511922	+	NA	NA	NA
Zm00056a010562	5	184666986	184668851	-	Zm00056a010562_T001	NDK4	Nucleoside diphosphate kinase IV, chloroplastic/mitochondrial
Zm00056a010663	5	187823200	187824319	+	Zm00056a010663_T001	Cht6	Chitinase 6
Zm00056a010717	5	190047046	190051710	+	Zm00056a010717_T001	BBM2	AP2-like ethylene-responsive transcription factor BBM2
Zm00056a010798	5	193083789	193086652	+	Zm00056a010798_T001	ARF8	Auxin response factor 8
Zm00056a010835	5	194324765	194326498	-	Zm00056a010835_T001	UGT82A1	UDP-glycosyltransferase 82A1
Zm00056a010870	5	195367149	195369043	+	Zm00056a010870_T001	SALR	Salutaridine reductase
Zm00056a010872	5	195427495	195430914	+	Zm00056a010872_T001	LAF1	Transcription factor LAF1
Zm00056a010967	5	198646153	198648088	+	Zm00056a010967_T002	EXPB11	Expansin-B11
Zm00056a011134	5	207994649	207994993	-	Zm00056a011134_T001	FLZ2	FCS-Like Zinc finger 2
Zm00056a011149	5	208387469	208390441	+	NA	NA	NA
Zm00056a011190	5	209881490	209885800	+	Zm00056a011190_T001	WRKY14	Probable WRKY transcription factor 14
Zm00056a011305	5	213299347	213300363	-	NA	NA	NA
Zm00056a011314	5	213578364	213584153	-	NA	NA	NA
Zm00056a011441	5	216341665	216346358	-	Zm00056a011441_T001	FH16	Formin-like protein 16
Zm00056a011450	5	216490369	216491476	+	NA	NA	NA
Zm00056a011499	5	217512580	217516255	+	Zm00056a011499_T001	ANAC094	Putative NAC domain-containing protein 94
Zm00056a011581	5	219535290	219539117	-	Zm00056a011581_T001	PHI-1	Protein PHOSPHATE-INDUCED 1
Zm00056a011834	5	225494692	225494988	+	NA	NA	NA
Zm00056a011856	5	225946787	225948086	+	Zm00056a011856_T001	IAA9	Auxin-responsive protein IAA9
Zm00056a012071	2	1164517	1165278	+	Zm00056a012071_T001	NHL6	NDR1/HIN1-like protein 6
Zm00056a012166	2	2827137	2842560	+	Zm00056a012166_T001	RPA1B	Replication protein A 70 kDa DNA-binding subunit B
Zm00056a012216	2	3940649	3944831	-	Zm00056a012216_T001	AAP2	Amino acid permease 2
Zm00056a012223	2	3995282	3996545	-	NA	NA	NA
Zm00056a012227	2	4165538	4168763	-	Zm00056a012227_T002	CRPK1	Cold-responsive protein kinase 1
Zm00056a012377	2	7428555	7431255	+	Zm00056a012377_T001	At1g11330	G-type lectin S-receptor-like serine/threonine-protein kinase At1g11330
Zm00056a012601	2	12556312	12557644	+	Zm00056a012601_T001	XTH25	Probable xyloglucan endotransglucosylase/hydrolase protein 25
Zm00056a012623	2	12853057	12854671	+	Zm00056a012623_T001	AOX1B	Ubiquinol oxidase 1b, mitochondrial
Zm00056a012625	2	12925217	12928407	+	Zm00056a012625_T002	AOX1A	Ubiquinol oxidase 1a, mitochondrial
Zm00056a012752	2	16030115	16032685	+	Zm00056a012752_T002	DLO1	Protein DMR6-LIKE OXYGENASE 1
Zm00056a012761	2	16557211	16562984	-	NA	NA	NA
Zm00056a012768	2	16681743	16683397	+	NA	NA	NA
Zm00056a012845	2	19620239	19624075	-	Zm00056a012845_T003	PREP	Prolyl endopeptidase
Zm00056a012865	2	20254166	20255569	-	Zm00056a012865_T001	CISZOG1	Cis-zeatin O-glucosyltransferase 1
Zm00056a012871	2	20553755	20555100	-	Zm00056a012871_T001	SB20O07.14	Putative cis-zeatin O-glucosyltransferase
Zm00056a012887	2	21133482	21134021	+	NA	NA	NA
Zm00056a012923	2	22133324	22134969	+	Zm00056a012923_T001	HOX17	Homeobox-leucine zipper protein HOX17
Zm00056a012924	2	22139830	22142803	-	Zm00056a012924_T001	MOCS3-2	Adenylyltransferase and sulfurtransferase MOCS3-2
Zm00056a012933	2	22430677	22431624	-	Zm00056a012933_T001	ERF5	Ethylene-responsive transcription factor 5
Zm00056a012994	2	24595186	24595527	+	NA	NA	NA
Zm00056a013023	2	25360775	25374434	-	Zm00056a013023_T001	SALR	Salutaridine reductase
Zm00056a013025	2	25452436	25454829	-	Zm00056a013025_T001	ERG3	Elicitor-responsive protein 3
Zm00056a013076	2	26863315	26902653	-	Zm00056a013076_T002	PER12	Peroxidase 12
Zm00056a013349	2	37014465	37016593	-	NA	NA	NA
Zm00056a013354	2	37079897	37091783	+	Zm00056a013354_T002	CHIA	Endochitinase A
Zm00056a013356	2	37151288	37155392	+	Zm00056a013356_T003	BHLH153	Transcription factor bHLH153
Zm00056a013422	2	40301374	40303263	-	Zm00056a013422_T001	BAG4	BAG family molecular chaperone regulator 4
Zm00056a013473	2	41757526	41758536	+	Zm00056a013473_T001	pgip	Polygalacturonase inhibitor
Zm00056a013576	2	45862560	45865763	-	Zm00056a013576_T001	Galm	Aldose 1-epimerase
Zm00056a013583	2	46193076	46193351	+	NA	NA	NA
Zm00056a013604	2	46898327	46907121	-	Zm00056a013604_T003	MST1	Sugar transport protein MST1
Zm00056a013634	2	48009443	48011230	+	Zm00056a013634_T001	FUT7	Probable fucosyltransferase 7
Zm00056a013651	2	48481945	48483397	+	NA	NA	NA
Zm00056a013668	2	49269995	49270543	-	NA	NA	NA
Zm00056a013677	2	49716080	49717462	+	NA	NA	NA
Zm00056a013687	2	50731918	50733338	+	Zm00056a013687_T001	BRN2	Protein BEARSKIN2
Zm00056a013723	2	52533650	52535712	-	Zm00056a013723_T001	PUB25	U-box domain-containing protein 25
Zm00056a013760	2	54870284	54872019	-	Zm00056a013760_T001	MRS2-D	Putative magnesium transporter MRS2-D
Zm00056a013764	2	54948024	54950237	-	NA	NA	NA
Zm00056a013812	2	58366461	58367516	-	NA	NA	NA
Zm00056a014076	2	77200571	77202348	-	Zm00056a014076_T001	BHLH156	Transcription factor BHLH156
Zm00056a014133	2	82733524	82740086	+	Zm00056a014133_T001	PAP27	Probable inactive purple acid phosphatase 27
Zm00056a014164	2	84889512	84899970	+	NA	NA	NA
Zm00056a014366	2	109967838	109977515	+	Zm00056a014366_T002	ABCC4	ABC transporter C family member 4
Zm00056a014372	2	110252321	110254409	-	Zm00056a014372_T001	UGT79	UDP-glycosyltransferase 79
Zm00056a014402	2	113354725	113356032	+	Zm00056a014402_T001	Os08g0231400	Germin-like protein 8-12
Zm00056a014663	2	137287831	137288950	+	NA	NA	NA
Zm00056a014791	2	151386277	151390342	-	NA	NA	NA
Zm00056a014812	2	152625095	152627127	-	NA	NA	NA
Zm00056a014833	2	153620301	153621802	+	Zm00056a014833_T001	OMT3	5-pentadecatrienyl resorcinol O-methyltransferase
Zm00056a014836	2	154162897	154163773	+	Zm00056a014836_T001	CHR27	Helicase-like transcription factor CHR27
Zm00056a015329	2	182363608	182368818	+	Zm00056a015329_T001	ABCB4	ABC transporter B family member 4
Zm00056a015363	2	184292631	184292922	-	NA	NA	NA
Zm00056a015365	2	184295601	184295711	-	NA	NA	NA
Zm00056a015366	2	184327347	184382458	+	NA	NA	NA
Zm00056a015386	2	185394961	185396367	-	NA	NA	NA
Zm00056a015450	2	188275655	188277025	+	Zm00056a015450_T001	AXY4	Protein ALTERED XYLOGLUCAN 4
Zm00056a015521	2	190853187	190855748	-	Zm00056a015521_T001	BHLH30	Transcription factor bHLH30
Zm00056a015651	2	196327932	196329263	-	Zm00056a015651_T001	nep1	Aspartic proteinase nepenthesin-1
Zm00056a015677	2	197132556	197134415	+	Zm00056a015677_T001	AMY1.7	Alpha-amylase isozyme 3C
Zm00056a015703	2	197799909	197802080	+	Zm00056a015703_T001	RLP2	Receptor-like protein 2
Zm00056a015752	2	199287934	199289052	+	NA	NA	NA
Zm00056a015820	2	201348530	201367390	-	Zm00056a015820_T001	CCR2	Cinnamoyl-CoA reductase 2
Zm00056a015844	2	201888788	201890798	-	Zm00056a015844_T001	NAC100	NAC domain-containing protein 100
Zm00056a015849	2	201946577	201950885	-	Zm00056a015849_T001	MSR1	Protein MANNAN SYNTHESIS-RELATED 1
Zm00056a015866	2	202651397	202651975	-	NA	NA	NA
Zm00056a016001	2	206797063	206798943	-	Zm00056a016001_T001	ML6	Protein MEI2-like 6
Zm00056a016048	2	207894554	207895904	+	Zm00056a016048_T001	Os09g0544000	Putrescine hydroxycinnamoyltransferase
Zm00056a016397	2	218532437	218534862	-	Zm00056a016397_T001	HEXO2	Beta-hexosaminidase 2
Zm00056a016519	2	222408211	222409357	-	Zm00056a016519_T001	At5g61620	Probable transcription factor At5g61620
Zm00056a016566	2	223545276	223545746	-	NA	NA	NA
Zm00056a016594	2	224307653	224312860	-	Zm00056a016594_T003	GLYI-11	Lactoylglutathione lyase
Zm00056a016765	2	228833815	228839489	-	NA	NA	NA
Zm00056a016932	2	233783468	233786237	+	Zm00056a016932_T001	At5g27460	Pentatricopeptide repeat-containing protein At5g27460
Zm00056a016986	2	236194743	236196795	+	Zm00056a016986_T001	LRR1	Leucine-rich repeat protein 1
Zm00056a017016	2	237309720	237316434	-	Zm00056a017016_T001	GH3.17	Indole-3-acetic acid-amido synthetase GH3.17
Zm00056a017027	2	237772172	237772987	-	NA	NA	NA
Zm00056a017029	2	237868395	237875553	-	Zm00056a017029_T001	RBOHC	Respiratory burst oxidase homolog protein C
Zm00056a017086	2	239456443	239459934	+	Zm00056a017086_T001	PERK4	Proline-rich receptor-like protein kinase PERK4
Zm00056a017211	2	242647729	242648448	-	NA	NA	NA
Zm00056a017332	2	245600722	245601973	-	Zm00056a017332_T001	CLP	Chitinase CLP
Zm00056a017420	2	247657387	247659087	-	Zm00056a017420_T001	IDS3	2'-deoxymugineic-acid 2'-dioxygenase
Zm00056a017493	2	249449416	249451352	+	Zm00056a017493_T001	FT1	Galactoside 2-alpha-L-fucosyltransferase
Zm00056a017646	3	3131983	3133044	-	Zm00056a017646_T001	CRF4	Ethylene-responsive transcription factor CRF4
Zm00056a017688	3	3866124	3868599	-	Zm00056a017688_T001	DJ1B	Protein DJ-1 homolog B
Zm00056a017692	3	3941069	3941446	+	Zm00056a017692_T001	FOS1	Inactive protein FON2 SPARE1
Zm00056a017729	3	4587600	4588880	+	Zm00056a017729_T001	PUB8	U-box domain-containing protein 8
Zm00056a017792	3	6178671	6180204	-	Zm00056a017792_T001	BHLH41	Putative transcription factor bHLH041
Zm00056a017810	3	7035590	7037675	+	Zm00056a017810_T001	ACS7	1-aminocyclopropane-1-carboxylate synthase 7
Zm00056a017861	3	8691088	8693460	-	Zm00056a017861_T001	WRKY72A	WRKY transcription factor 72A
Zm00056a017896	3	9278108	9284087	-	NA	NA	NA
Zm00056a018034	3	14923284	14927859	-	Zm00056a018034_T002	RRT4	Rhamnogalacturonan I rhamnosyltransferase 1
Zm00056a018225	3	21648254	21649387	-	Zm00056a018225_T001	Os01g0141000	AP2/ERF and B3 domain-containing protein Os01g0141000
Zm00056a018310	3	24859656	24865386	-	Zm00056a018310_T002	XYL1	Alpha-xylosidase 1
Zm00056a018317	3	25278318	25280065	-	Zm00056a018317_T001	LBD41	LOB domain-containing protein 41
Zm00056a018319	3	25332639	25334403	-	Zm00056a018319_T001	LBD41	LOB domain-containing protein 41
Zm00056a018354	3	27347925	27348131	-	NA	NA	NA
Zm00056a018357	3	27409890	27410561	-	NA	NA	NA
Zm00056a018362	3	27722588	27726189	+	Zm00056a018362_T001	XYXT1	Beta-1,2-xylosyltransferase XYXT1
Zm00056a018370	3	27993493	27997757	+	Zm00056a018370_T001	XAT2	Alpha-1,3-arabinosyltransferase XAT2
Zm00056a018385	3	29557402	29558024	-	NA	NA	NA
Zm00056a018478	3	34275201	34276820	-	Zm00056a018478_T001	XYXT1	Beta-1,2-xylosyltransferase XYXT1
Zm00056a018498	3	35678337	35679093	+	NA	NA	NA
Zm00056a018503	3	35889967	35892917	-	Zm00056a018503_T001	LAC19	Laccase-19
Zm00056a018543	3	38328092	38328379	-	Zm00056a018543_T001	LEA41	Late embryogenis abundant protein 41
Zm00056a018619	3	42878620	42879346	-	Zm00056a018619_T001		Triosephosphate isomerase, cytosolic
Zm00056a018660	3	45310364	45311631	-	Zm00056a018660_T001	CSA	Transcription factor CSA
Zm00056a018706	3	49418562	49422251	-	Zm00056a018706_T001	Os07g0271500	Bisdemethoxycurcumin synthase
Zm00056a018727	3	50566657	50568129	-	NA	NA	NA
Zm00056a018792	3	55802526	55803970	-	Zm00056a018792_T001	TDL1B	TPD1 protein homolog 1B
Zm00056a018836	3	59143070	59145063	-	Zm00056a018836_T001	PME41	Probable pectinesterase/pectinesterase inhibitor 41
Zm00056a018890	3	62135722	62137990	+	Zm00056a018890_T001	PER1	Peroxidase 1
Zm00056a018955	3	69711649	69717618	-	Zm00056a018955_T007	RBOHB	Respiratory burst oxidase homolog protein B
Zm00056a019060	3	93473679	93475324	-	NA	NA	NA
Zm00056a019074	3	95726817	95731187	-	Zm00056a019074_T001	NFD4	Protein NUCLEAR FUSION DEFECTIVE 4
Zm00056a019115	3	100502948	100506732	+	Zm00056a019115_T003	KSL4	Dolabradiene synthase KSL4, chloroplastic
Zm00056a019231	3	111841895	111844858	-	Zm00056a019231_T001	RLK7	Receptor-like protein kinase 7
Zm00056a019340	3	119790172	119790468	+	NA	NA	NA
Zm00056a019342	3	119808512	119809208	+	NA	NA	NA
Zm00056a019381	3	124013432	124014025	+	Zm00056a019381_T001	CML5	Calmodulin-like protein 5
Zm00056a019408	3	127181768	127183870	+	Zm00056a019408_T001	PCMP-H24	Pentatricopeptide repeat-containing protein At4g02750
Zm00056a019431	3	128927721	128929850	+	Zm00056a019431_T001		Remorin
Zm00056a019493	3	132613409	132614258	+	Zm00056a019493_T001	SIRK	Senescence-induced receptor-like serine/threonine-protein kinase
Zm00056a019495	3	132638370	132642597	+	Zm00056a019495_T002	At1g51810	Probable LRR receptor-like serine/threonine-protein kinase At1g51810
Zm00056a019550	3	134821970	134822248	+	NA	NA	NA
Zm00056a019850	3	151326252	151327353	+	Zm00056a019850_T003	BHLH74	Transcription factor bHLH74
Zm00056a019875	3	152040587	152042195	-	NA	NA	NA
Zm00056a020019	3	158286385	158289284	+	Zm00056a020019_T002	BAT1	Amino-acid permease BAT1 homolog
Zm00056a020020	3	158452843	158470086	+	NA	NA	NA
Zm00056a020030	3	158986541	158987224	-	NA	NA	NA
Zm00056a020056	3	160324711	160330168	-	Zm00056a020056_T001	PSB28	Photosystem II reaction center PSB28 protein, chloroplastic
Zm00056a020058	3	160522436	160522816	+	NA	NA	NA
Zm00056a020081	3	161504561	161505061	+	Zm00056a020081_T001	NFYB5	Nuclear transcription factor Y subunit B-5
Zm00056a020094	3	161946543	161949379	+	Zm00056a020094_T001	MGP	Zinc finger protein MAGPIE
Zm00056a020321	3	173282154	173285595	-	Zm00056a020321_T001	TE1	Protein terminal ear1
Zm00056a020360	3	174821759	174826293	+	Zm00056a020360_T001	BBM2	AP2-like ethylene-responsive transcription factor BBM2
Zm00056a020602	3	184428606	184429331	+	Zm00056a020602_T001	NHL10	NDR1/HIN1-like protein 10
Zm00056a020632	3	185253022	185254975	+	Zm00056a020632_T001	WIP3	Zinc finger protein WIP3
Zm00056a020657	3	186512436	186518468	-	Zm00056a020657_T001	Os01g0856500	Auxin transporter-like protein 1
Zm00056a020673	3	186945551	186947177	+	Zm00056a020673_T001	WOX9	WUSCHEL-related homeobox 9
Zm00056a020765	3	190129130	190132091	+	Zm00056a020765_T001	UFC	Protein UPSTREAM OF FLC
Zm00056a020767	3	190145455	190146165	+	Zm00056a020767_T001	ZAT11	Zinc finger protein ZAT11
Zm00056a020775	3	190446916	190449097	-	Zm00056a020775_T001	CSE	Caffeoylshikimate esterase
Zm00056a020860	3	192800137	192801598	-	Zm00056a020860_T001	LBD15	LOB domain-containing protein 15
Zm00056a020886	3	193634701	193644273	-	Zm00056a020886_T001	WRKY46	Probable WRKY transcription factor 46
Zm00056a020888	3	193742414	193747437	-	Zm00056a020888_T001	WRKY38	Probable WRKY transcription factor 38
Zm00056a020948	3	195537284	195537946	-	Zm00056a020948_T001	Zlp	Zeamatin
Zm00056a020992	3	196710774	196713811	+	Zm00056a020992_T001	PIN9	Probable auxin efflux carrier component 9
Zm00056a021011	3	197263157	197264392	-	Zm00056a021011_T001	At5g45490	Probable disease resistance protein At5g45490
Zm00056a021013	3	197264723	197272873	+	NA	NA	NA
Zm00056a021036	3	198083059	198085220	+	Zm00056a021036_T001		Polyphenol oxidase, chloroplastic
Zm00056a021132	3	202169721	202170200	-	Zm00056a021132_T001	COPT1	Copper transporter 1
Zm00056a021216	3	204779218	204781299	-	Zm00056a021216_T001	GA2OX3	Gibberellin 2-beta-dioxygenase 3
Zm00056a021241	3	206053269	206055870	-	Zm00056a021241_T002	MAN2	Mannan endo-1,4-beta-mannosidase 2
Zm00056a021276	3	207151719	207155599	-	Zm00056a021276_T001	PERK1	Proline-rich receptor-like protein kinase PERK1
Zm00056a021309	3	208324229	208327767	-	Zm00056a021309_T001	HSL1	Receptor-like protein kinase HSL1
Zm00056a021311	3	208418951	208420795	-	Zm00056a021311_T001	RLP52	Receptor-like protein 52
Zm00056a021314	3	208446769	208451617	-	Zm00056a021314_T001	IAA6	Auxin-responsive protein IAA6
Zm00056a021349	3	209371492	209390868	-	Zm00056a021349_T002	RhGT1	Anthocyanidin 5,3-O-glucosyltransferase
Zm00056a021352	3	209577433	209587735	-	Zm00056a021352_T001	RPA1B	Replication protein A 70 kDa DNA-binding subunit B
Zm00056a021405	3	211205524	211205850	-	NA	NA	NA
Zm00056a021452	3	212532144	212532650	-	NA	NA	NA
Zm00056a021457	3	212936998	212937999	-	Zm00056a021457_T001	MKK7	Mitogen-activated protein kinase kinase 7
Zm00056a021574	3	217259136	217274996	-	Zm00056a021574_T001	LRK10L-2.3	LEAF RUST 10 DISEASE-RESISTANCE LOCUS RECEPTOR-LIKE PROTEIN KINASE-like 2.3
Zm00056a021797	3	224657985	224659490	-	Zm00056a021797_T001	PIGA	Phosphatidylinositol N-acetylglucosaminyltransferase subunit A
Zm00056a021844	3	226196441	226197322	+	Zm00056a021844_T001	MIZ1	Protein MIZU-KUSSEI 1
Zm00056a021912	3	228084968	228116674	-	Zm00056a021912_T004	CYP72A14	Cytochrome P450 72A14
Zm00056a021915	3	228243994	228246954	-	Zm00056a021915_T001	WRKY28	WRKY transcription factor 28
Zm00056a021931	3	228722786	228725738	+	Zm00056a021931_T001	SLAH3	S-type anion channel SLAH3
Zm00056a022052	3	232456097	232457825	+	Zm00056a022052_T001	DDB_G0268948	Putative methyltransferase DDB_G0268948
Zm00056a022135	3	234967428	234969160	+	Zm00056a022135_T001	Dnajb8	DnaJ homolog subfamily B member 8
Zm00056a022223	3	237966159	237969739	+	NA	NA	NA
Zm00056a022373	3	241804419	241804763	+	NA	NA	NA
Zm00056a022483	4	2079590	2082473	-	Zm00056a022483_T001	LAC15	Laccase-15
Zm00056a022673	4	6471456	6473425	+	NA	NA	NA
Zm00056a022702	4	7250061	7250966	+	Zm00056a022702_T001	Chib3H-h	Xylanase inhibitor protein 2
Zm00056a022705	4	7464505	7469891	-	Zm00056a022705_T001	PMI2	Mannose-6-phosphate isomerase 2
Zm00056a022753	4	11334884	11348932	-	Zm00056a022753_T001		Barwin
Zm00056a022857	4	15502554	15508061	+	Zm00056a022857_T001	csd	Probable cysteine desulfurase
Zm00056a022884	4	17172187	17172921	+	NA	NA	NA
Zm00056a022885	4	17177291	17180958	-	NA	NA	NA
Zm00056a022976	4	20850708	20852249	+	Zm00056a022976_T001	At1g67340	F-box protein At1g67340
Zm00056a023012	4	22412790	22414313	+	Zm00056a023012_T001	SAG39	Senescence-specific cysteine protease SAG39
Zm00056a023014	4	22475252	22476817	-	Zm00056a023014_T001	SAG39	Senescence-specific cysteine protease SAG39
Zm00056a023045	4	24392439	24394545	-	Zm00056a023045_T002	LRR1	Leucine-rich repeat protein 1
Zm00056a023048	4	24484694	24486340	-	NA	NA	NA
Zm00056a023060	4	25149318	25149749	+	NA	NA	NA
Zm00056a023061	4	25154312	25160562	+	Zm00056a023061_T001	SCD2	Coiled-coil domain-containing protein SCD2
Zm00056a023064	4	25474407	25479398	+	Zm00056a023064_T001	SDR2a	Short-chain dehydrogenase reductase 2a
Zm00056a023070	4	25716238	25717225	+	NA	NA	NA
Zm00056a023190	4	31196749	31197714	+	Zm00056a023190_T001	Os12g0155000	Putative germin-like protein 12-4
Zm00056a023192	4	31212141	31220352	+	Zm00056a023192_T001	Os12g0154800	Germin-like protein 12-2
Zm00056a023194	4	31345111	31346523	+	Zm00056a023194_T001	Os12g0154800	Germin-like protein 12-2
Zm00056a023234	4	33557051	33557915	-	NA	NA	NA
Zm00056a023304	4	36725422	36725661	-	NA	NA	NA
Zm00056a023321	4	37340743	37341446	+	NA	NA	NA
Zm00056a023437	4	42735785	42738062	-	Zm00056a023437_T001	GULLO2	L-gulonolactone oxidase 2
Zm00056a023445	4	43017804	43026608	+	NA	NA	NA
Zm00056a023456	4	43412296	43413738	+	Zm00056a023456_T001	At3g50280	Uncharacterized acetyltransferase At3g50280
Zm00056a023533	4	47999822	48000220	-	Zm00056a023533_T001	EPFL9	EPIDERMAL PATTERNING FACTOR-like protein 9
Zm00056a023747	4	65736058	65736168	-	NA	NA	NA
Zm00056a023843	4	73509171	73512867	-	Zm00056a023843_T001	WAKL20	Wall-associated receptor kinase-like 20
Zm00056a023941	4	80509802	80521327	+	Zm00056a023941_T001	ABCA7	ABC transporter A family member 7
Zm00056a023942	4	80609600	80614389	+	Zm00056a023942_T003	ABCA8	ABC transporter A family member 8
Zm00056a023977	4	83652396	83653523	+	NA	NA	NA
Zm00056a024300	4	129753607	129758063	-	Zm00056a024300_T001	MLO1	MLO-like protein 1
Zm00056a024345	4	133926339	133939473	+	Zm00056a024345_T001	MST1	Sugar transport protein MST1
Zm00056a024347	4	134004463	134005788	+	Zm00056a024347_T001	EIL4	Putative ETHYLENE INSENSITIVE 3-like 4 protein
Zm00056a024381	4	136097188	136098520	-	Zm00056a024381_T001	CNR2	Cell number regulator 2
Zm00056a024493	4	145686334	145688583	-	Zm00056a024493_T001	HIPP41	Heavy metal-associated isoprenylated plant protein 41
Zm00056a024583	4	154830368	154833163	+	Zm00056a024583_T002	ARF8	Auxin response factor 8
Zm00056a024654	4	158723929	158728986	-	NA	NA	NA
Zm00056a024655	4	158729800	158731656	-	Zm00056a024655_T001	BBX21	B-box zinc finger protein 21
Zm00056a024739	4	163458720	163460582	+	Zm00056a024739_T001	EXPB14	Putative expansin-B14
Zm00056a024810	4	166645378	166650461	+	Zm00056a024810_T001	PP2A13	F-box protein PP2-A13
Zm00056a024878	4	169105503	169111528	-	Zm00056a024878_T001	OPT4	Oligopeptide transporter 4
Zm00056a024906	4	170044093	170047080	-	Zm00056a024906_T001	NPF8.3	Protein NRT1/ PTR FAMILY 8.3
Zm00056a024907	4	170104912	170109186	-	Zm00056a024907_T001	WRKY14	Probable WRKY transcription factor 14
Zm00056a025062	4	175344523	175346614	+	Zm00056a025062_T001	At5g10770	Aspartyl protease family protein At5g10770
Zm00056a025127	4	177531594	177534186	+	Zm00056a025127_T001	WAV3	E3 ubiquitin-protein ligase WAV3
Zm00056a025244	4	182701868	182702952	+	Zm00056a025244_T001	LBD16	LOB domain-containing protein 16
Zm00056a025263	4	183270915	183272585	-	NA	NA	NA
Zm00056a025282	4	183583870	183585629	+	Zm00056a025282_T001	OMT3	5-pentadecatrienyl resorcinol O-methyltransferase
Zm00056a025341	4	185222663	185223118	-	NA	NA	NA
Zm00056a025416	4	187578489	187579520	-	Zm00056a025416_T001	pvg3	Beta-1,3-galactosyltransferase pvg3
Zm00056a025507	4	191661705	191662958	-	Zm00056a025507_T001	ATL6	E3 ubiquitin-protein ligase ATL6
Zm00056a025508	4	191787715	191788263	-	NA	NA	NA
Zm00056a025516	4	192182794	192185804	-	Zm00056a025516_T002	FBW2	F-box protein FBW2
Zm00056a025522	4	192280631	192281687	+	Zm00056a025522_T001	PHI-1	Protein PHOSPHATE-INDUCED 1
Zm00056a025537	4	192687857	192688189	-	NA	NA	NA
Zm00056a025561	4	193469575	193470070	+	Zm00056a025561_T001	SEC6	Exocyst complex component SEC6
Zm00056a025562	4	193499618	193531855	+	Zm00056a025562_T001	SEC6	Exocyst complex component SEC6
Zm00056a025564	4	193589181	193591905	+	Zm00056a025564_T001	SEC6	Exocyst complex component SEC6
Zm00056a025579	4	194191058	194193045	-	Zm00056a025579_T001	GAUT8	Galacturonosyltransferase 8
Zm00056a025643	4	196146822	196160522	+	Zm00056a025643_T001	GSVIVT00023967001	Peroxidase 4
Zm00056a025661	4	196755694	196759905	-	Zm00056a025661_T001	WRKY55	WRKY transcription factor 55
Zm00056a025692	4	197431876	197432925	-	NA	NA	NA
Zm00056a025747	4	198733010	198734377	-	Zm00056a025747_T001	AHT1	Agmatine hydroxycinnamoyltransferase 1
Zm00056a025855	4	201358826	201362383	-	Zm00056a025855_T004	RPM1	Disease resistance protein RPM1
Zm00056a025858	4	201558385	201563020	-	Zm00056a025858_T001	CAT6	Cationic amino acid transporter 6, chloroplastic
Zm00056a025888	4	202702906	202704231	+	Zm00056a025888_T001	GT6	Probable glycosyltransferase 6
Zm00056a026208	4	214113527	214116330	-	Zm00056a026208_T001	EPFL4	EPIDERMAL PATTERNING FACTOR-like protein 4
Zm00056a026642	4	238945303	238946118	-	NA	NA	NA
Zm00056a026762	4	243785051	243792005	-	Zm00056a026762_T001	ABCG39	ABC transporter G family member 39
Zm00056a026848	4	246762279	246762518	+	NA	NA	NA
Zm00056a026881	4	247541282	247542307	-	Zm00056a026881_T001		Glucan endo-1,3-beta-glucosidase, acidic isoform
Zm00056a026927	4	248602943	248603518	-	NA	NA	NA
Zm00056a027003	4	249979685	249980411	+	NA	NA	NA
Zm00056a027526	8	9383931	9384374	+	NA	NA	NA
Zm00056a027530	8	9451954	9455244	+	Zm00056a027530_T001	LRK10	Rust resistance kinase Lr10
Zm00056a027550	8	10252324	10252917	+	NA	NA	NA
Zm00056a027571	8	11061716	11064333	-	Zm00056a027571_T001	XYXT1	Beta-1,2-xylosyltransferase XYXT1
Zm00056a027582	8	11918644	11919409	-	Zm00056a027582_T001	WIP1	Bowman-Birk type wound-induced proteinase inhibitor WIP1
Zm00056a027615	8	12908608	12911316	+	Zm00056a027615_T001	LRK10L-2.3	LEAF RUST 10 DISEASE-RESISTANCE LOCUS RECEPTOR-LIKE PROTEIN KINASE-like 2.3
Zm00056a027626	8	13523432	13525461	+	Zm00056a027626_T002		Pirin-like protein
Zm00056a027744	8	17541350	17566338	+	Zm00056a027744_T001	ABCC3	ABC transporter C family member 3
Zm00056a027786	8	19759471	19761917	-	Zm00056a027786_T001	WRKY72A	WRKY transcription factor 72A
Zm00056a027788	8	19829105	19831200	+	Zm00056a027788_T001	UGT79	UDP-glycosyltransferase 79
Zm00056a027822	8	21260949	21261308	-	Zm00056a027822_T001	GRXS2	Monothiol glutaredoxin-S2
Zm00056a027828	8	21380019	21383408	-	Zm00056a027828_T001	BHLH41	Putative transcription factor bHLH041
Zm00056a027862	8	22858536	22858874	+	NA	NA	NA
Zm00056a027865	8	22895789	22896127	+	NA	NA	NA
Zm00056a027903	8	24007267	24008623	+	Zm00056a027903_T001	TAX1	Signaling peptide TAXIMIN 1
Zm00056a027904	8	24129044	24129463	-	Zm00056a027904_T001	FOS1	Inactive protein FON2 SPARE1
Zm00056a027923	8	25017681	25020793	-	Zm00056a027923_T001	GLU5	Endoglucanase 2
Zm00056a028007	8	28885175	28885576	-	Zm00056a028007_T001	At1g50720	Stigma-specific STIG1-like protein 3
Zm00056a028166	8	43265868	43274577	-	Zm00056a028166_T001	AVP1	Pyrophosphate-energized vacuolar membrane proton pump 1
Zm00056a028180	8	45485344	45500080	-	Zm00056a028180_T004	ABCC14	ABC transporter C family member 14
Zm00056a028201	8	49260520	49268089	+	NA	NA	NA
Zm00056a028214	8	51884352	51884855	-	Zm00056a028214_T001	PRMS	Pathogenesis-related protein PRMS
Zm00056a028247	8	56334122	56334676	-	NA	NA	NA
Zm00056a028347	8	64547292	64550947	+	Zm00056a028347_T002	LRK10L-1.2	LEAF RUST 10 DISEASE-RESISTANCE LOCUS RECEPTOR-LIKE PROTEIN KINASE-like 1.2
Zm00056a028373	8	65808681	65814793	+	Zm00056a028373_T001	PSS2	CDP-diacylglycerol--serine O-phosphatidyltransferase 2
Zm00056a028420	8	68817581	68818357	+	Zm00056a028420_T001	FLA11	Fasciclin-like arabinogalactan protein 11
Zm00056a028433	8	70655599	70672379	-	Zm00056a028433_T001	ERF091	Ethylene-responsive transcription factor ERF091
Zm00056a028454	8	71795375	71796225	-	Zm00056a028454_T001	GATA20	GATA transcription factor 20
Zm00056a028790	8	91751955	91753842	+	Zm00056a028790_T001	LRP1	Protein LATERAL ROOT PRIMORDIUM 1
Zm00056a029039	8	104411547	104415448	+	Zm00056a029039_T001	MLO1	MLO-like protein 1
Zm00056a029131	8	110657389	110659711	+	Zm00056a029131_T001	PFK3	ATP-dependent 6-phosphofructokinase 3
Zm00056a029133	8	110761243	110762484	-	Zm00056a029133_T001	Os05g0195200	Zinc finger CCCH domain-containing protein 35
Zm00056a029265	8	118700962	118706540	+	Zm00056a029265_T001	URH2	Probable uridine nucleosidase 2
Zm00056a029332	8	120922443	120923907	-	Zm00056a029332_T001	WRKY62	Probable WRKY transcription factor 62
Zm00056a029463	8	126308431	126314921	-	NA	NA	NA
Zm00056a029762	8	137694674	137696336	+	Zm00056a029762_T001	At5g64700	WAT1-related protein At5g64700
Zm00056a029821	8	140461681	140464642	+	Zm00056a029821_T004	CRK2	Cysteine-rich receptor-like protein kinase 2
Zm00056a029867	8	142758630	142759781	+	Zm00056a029867_T001	ACO1	1-aminocyclopropane-1-carboxylate oxidase 1
Zm00056a029887	8	143785551	143788740	+	Zm00056a029887_T001	IQM1	IQ domain-containing protein IQM1
Zm00056a029958	8	145874057	145878898	+	Zm00056a029958_T001	BAT1	Amino-acid permease BAT1 homolog
Zm00056a030050	8	149724022	149740416	+	Zm00056a030050_T001	CYP72A15	Cytochrome P450 72A15
Zm00056a030155	8	153320635	153324324	-	Zm00056a030155_T001	WRKY28	WRKY transcription factor 28
Zm00056a030206	8	155032263	155035388	+	Zm00056a030206_T003	IAA5	Auxin-responsive protein IAA5
Zm00056a030212	8	155253236	155253751	-	NA	NA	NA
Zm00056a030250	8	156599709	156600850	+	Zm00056a030250_T001	LRK10L-2.6	Protein SUPPRESSOR OF NPR1-1 CONSTITUTIVE 4
Zm00056a030348	8	159834152	159850701	+	Zm00056a030348_T001	HOS58	Homeobox protein knotted-1-like 2
Zm00056a030420	8	162706467	162707574	-	NA	NA	NA
Zm00056a030501	8	165182056	165183405	-	Zm00056a030501_T001	SCL3	Scarecrow-like protein 3
Zm00056a030505	8	165270128	165271260	+	Zm00056a030505_T001		Glucan endo-1,3-beta-glucosidase GV
Zm00056a030536	8	165779268	165779786	+	Zm00056a030536_T001	NFYB8	Nuclear transcription factor Y subunit B-8
Zm00056a030713	8	169382895	169384034	+	Zm00056a030713_T001	EPB2	Cysteine proteinase EP-B 2
Zm00056a030838	8	171881602	171883211	-	Zm00056a030838_T002	SSL10	Protein STRICTOSIDINE SYNTHASE-LIKE 10
Zm00056a030869	8	172667676	172669351	+	Zm00056a030869_T001	NHL10	NDR1/HIN1-like protein 10
Zm00056a030881	8	172820854	172821894	-	Zm00056a030881_T001	FDX6	Ferredoxin-6, chloroplastic
Zm00056a030902	8	173261514	173262218	+	Zm00056a030902_T001	WOX9	WUSCHEL-related homeobox 9
Zm00056a030984	8	174809726	174810943	-	Zm00056a030984_T001	MAKR4	Probable membrane-associated kinase regulator 4
Zm00056a031029	8	175620859	175623678	+	Zm00056a031029_T002	SNX2B	Sorting nexin 2B
Zm00056a031147	8	177609386	177611766	-	NA	NA	NA
Zm00056a031275	8	179966654	179970481	-	NA	NA	NA
Zm00056a031335	8	181516613	181518037	-	Zm00056a031335_T001	UGT88F3	UDP-glycosyltransferase 88F3
Zm00056a031393	6	7880078	7897693	+	Zm00056a031393_T001	MDH	Malate dehydrogenase, mitochondrial
Zm00056a031489	6	12098545	12100677	-	Zm00056a031489_T001	ACR8	ACT domain-containing protein ACR8
Zm00056a031703	6	28824621	28825628	-	Zm00056a031703_T001	GT-3B	Trihelix transcription factor GT-3b
Zm00056a031853	6	40134142	40135463	+	Zm00056a031853_T001	CRRSP55	Cysteine-rich repeat secretory protein 55
Zm00056a031991	6	57412105	57413173	-	Zm00056a031991_T001	ERF003	Ethylene-responsive transcription factor ERF003
Zm00056a032177	6	76021530	76024311	-	NA	NA	NA
Zm00056a032183	6	76324648	76327096	-	Zm00056a032183_T001	WAVH1	E3 ubiquitin-protein ligase WAVH1
Zm00056a032185	6	76457495	76459946	-	Zm00056a032185_T001	WAVH1	E3 ubiquitin-protein ligase WAVH1
Zm00056a032238	6	80871310	80871672	+	NA	NA	NA
Zm00056a032250	6	82149350	82150925	+	Zm00056a032250_T001	TCS1	Caffeine synthase 1
Zm00056a032330	6	86984023	86998159	-	Zm00056a032330_T001	WAK5	Wall-associated receptor kinase 5
Zm00056a032357	6	88764834	88766627	-	Zm00056a032357_T001	IAA9	Auxin-responsive protein IAA9
Zm00056a032492	6	95035144	95036520	-	NA	NA	NA
Zm00056a032704	6	102412189	102442429	+	Zm00056a032704_T002	At1g14600	Putative Myb family transcription factor At1g14600
Zm00056a032710	6	102611203	102614843	-	Zm00056a032710_T001	MADS30	MADS-box transcription factor 30
Zm00056a032951	6	110113831	110115993	-	Zm00056a032951_T001	GSVIVT00023967001	Peroxidase 4
Zm00056a033057	6	113748306	113748986	+	Zm00056a033057_T001	BHLH144	Transcription factor bHLH144
Zm00056a033115	6	115731406	115733374	-	Zm00056a033115_T001	NAC076	NAC domain-containing protein 76
Zm00056a033118	6	115806325	115807930	+	Zm00056a033118_T001	TBL38	Protein trichome birefringence-like 38
Zm00056a033199	6	118717569	118753525	-	Zm00056a033199_T001	MSL10	Mechanosensitive ion channel protein 10
Zm00056a033253	6	121138422	121138886	+	NA	NA	NA
Zm00056a033262	6	121441744	121442751	+	Zm00056a033262_T001	PHI-1	Protein PHOSPHATE-INDUCED 1
Zm00056a033263	6	121477015	121478623	+	Zm00056a033263_T001	UGT85A7	UDP-glycosyltransferase 85A7
Zm00056a033271	6	121848100	121860927	-	Zm00056a033271_T001	grx	Glutaredoxin
Zm00056a033272	6	121865850	121867604	-	Zm00056a033272_T001	UGT73C5	UDP-glycosyltransferase 73C5
Zm00056a033330	6	124877532	124881470	-	Zm00056a033330_T001	Os01g0377700	NPL4-like protein
Zm00056a033336	6	125036546	125036812	-	NA	NA	NA
Zm00056a033372	6	126695425	126703364	-	Zm00056a033372_T001	FMO1	Probable flavin-containing monooxygenase 1
Zm00056a033446	6	129815829	129831392	+	Zm00056a033446_T001	At5g10770	Aspartyl protease family protein At5g10770
Zm00056a033543	6	133697678	133699173	+	Zm00056a033543_T002	BHLH51	Transcription factor bHLH51
Zm00056a033615	6	137183541	137184875	-	Zm00056a033615_T001	AT15	Acyl transferase 15
Zm00056a033640	6	137949249	137952257	-	NA	NA	NA
Zm00056a033669	6	138849301	138896007	+	Zm00056a033669_T001	RIXI	Xylanase inhibitor protein 1
Zm00056a033790	6	142993640	142995019	-	Zm00056a033790_T002	BHLH41	Putative transcription factor bHLH041
Zm00056a033804	6	143438269	143441398	+	Zm00056a033804_T001	IQM4	IQ domain-containing protein IQM4
Zm00056a033895	6	146640800	146643107	+	Zm00056a033895_T001	CYP73A11	Trans-cinnamate 4-monooxygenase
Zm00056a033945	6	148765938	148766723	-	Zm00056a033945_T001	NHL1	NDR1/HIN1-like protein 1
Zm00056a034010	6	150789326	150793433	+	Zm00056a034010_T002	DTX16	Protein DETOXIFICATION 16
Zm00056a034115	6	154302685	154304087	+	Zm00056a034115_T001	LRP1	Protein LATERAL ROOT PRIMORDIUM 1
Zm00056a034182	6	157080597	157081907	+	Zm00056a034182_T001	GIP2	Probable aspartic proteinase GIP2
Zm00056a034315	6	160944894	160946652	+	Zm00056a034315_T001	WIP5	Zinc finger protein WIP5
Zm00056a034460	6	164710057	164712460	-	NA	NA	NA
Zm00056a034476	6	165018952	165019458	+	NA	NA	NA
Zm00056a034477	6	165019570	165020155	+	NA	NA	NA
Zm00056a034574	6	167854037	167858688	+	Zm00056a034574_T001	RGA3	Putative disease resistance protein RGA3
Zm00056a034599	6	168471018	168471617	-	NA	NA	NA
Zm00056a034647	6	169368830	169370029	-	Zm00056a034647_T001	SBH2	Sphinganine C4-monooxygenase 2
Zm00056a034743	6	171988809	171998495	+	Zm00056a034743_T005	TPS1	Alpha,alpha-trehalose-phosphate synthase [UDP-forming] 1
Zm00056a034752	6	172067303	172068470	-	Zm00056a034752_T001	AGP31	Non-classical arabinogalactan protein 31
Zm00056a034753	6	172122766	172124173	-	Zm00056a034753_T001	AGP31	Non-classical arabinogalactan protein 31
Zm00056a034807	6	173250451	173251008	-	NA	NA	NA
Zm00056a034813	6	173294460	173304913	+	Zm00056a034813_T001	AGD14	Probable ADP-ribosylation factor GTPase-activating protein AGD14
Zm00056a034859	6	174145546	174146489	+	Zm00056a034859_T001	MGL3	Late embryogenesis abundant protein, group 3
Zm00056a034970	6	176045038	176045736	-	Zm00056a034970_T001	DOGL3	Protein DOG1-like 3
Zm00056a035004	6	176589694	176590566	-	Zm00056a035004_T001	ERF1B	Ethylene-responsive transcription factor 1B
Zm00056a035015	6	176661619	176664594	+	Zm00056a035015_T001	WRKY71	WRKY transcription factor 71
Zm00056a035088	6	177717645	177718142	-	NA	NA	NA
Zm00056a035254	7	1361670	1365414	-	Zm00056a035254_T001	MST3	Sugar transport protein MST3
Zm00056a035310	7	2666758	2668284	-	Zm00056a035310_T001	RGA1	Putative disease resistance protein RGA1
Zm00056a035338	7	3125264	3135100	-	NA	NA	NA
Zm00056a035347	7	3236662	3247735	+	NA	NA	NA
Zm00056a035373	7	4142769	4143521	+	Zm00056a035373_T001		Pathogenesis-related protein PRB1-3
Zm00056a035402	7	5164439	5165957	+	Zm00056a035402_T001	JUB1	Transcription factor JUNGBRUNNEN 1
Zm00056a035479	7	7318979	7319536	+	NA	NA	NA
Zm00056a035598	7	11251731	11253378	+	Zm00056a035598_T001	XIPI	Xylanase inhibitor protein 1
Zm00056a035673	7	13994898	13997457	+	Zm00056a035673_T001	At5g03795	Probable glycosyltransferase At5g03795
Zm00056a035678	7	14122404	14125754	+	Zm00056a035678_T002	Os07g0190000	Probable 1-deoxy-D-xylulose-5-phosphate synthase 2, chloroplastic
Zm00056a035868	7	24868701	24870583	+	Zm00056a035868_T001	UGT76C2	UDP-glycosyltransferase 76C2
Zm00056a035956	7	29911827	29915060	-	Zm00056a035956_T001		4-hydroxyphenylpyruvate dioxygenase
Zm00056a036136	7	44201960	44203314	-	Zm00056a036136_T001	At4g34215	Probable carbohydrate esterase At4g34215
Zm00056a036220	7	53372196	53372989	-	Zm00056a036220_T001	UCC1	Uclacyanin 1
Zm00056a036234	7	55407506	55408480	+	Zm00056a036234_T001	SRC2	Protein SRC2 homolog
Zm00056a036236	7	55441387	55444488	+	NA	NA	NA
Zm00056a036351	7	80091740	80096622	-	Zm00056a036351_T001	BRL1	Brassinosteroid LRR receptor kinase BRL1
Zm00056a036401	7	85373584	85374246	+	NA	NA	NA
Zm00056a036545	7	98406841	98427520	+	Zm00056a036545_T004	Os09g0362500	Aminopeptidase M1-C
Zm00056a036734	7	112063546	112066117	-	Zm00056a036734_T001	At1g66480	Uncharacterized protein At1g66480
Zm00056a036958	7	125145234	125148714	+	Zm00056a036958_T003	GEX1	Protein GAMETE EXPRESSED 1
Zm00056a037024	7	129028009	129030720	-	Zm00056a037024_T001	At5g35370	G-type lectin S-receptor-like serine/threonine-protein kinase At5g35370
Zm00056a037047	7	129962623	129964485	-	Zm00056a037047_T001	FUT1	Galactoside 2-alpha-L-fucosyltransferase
Zm00056a037138	7	133936569	133951952	-	Zm00056a037138_T001	RRT1	Rhamnogalacturonan I rhamnosyltransferase 1
Zm00056a037185	7	135187988	135192030	-	Zm00056a037185_T001	WRKY2	Probable WRKY transcription factor 2
Zm00056a037188	7	135298490	135300853	+	Zm00056a037188_T001	At5g10770	Aspartyl protease family protein At5g10770
Zm00056a037238	7	137147095	137160430	-	Zm00056a037238_T001	PILS1	Protein PIN-LIKES 1
Zm00056a037269	7	138400505	138404313	-	Zm00056a037269_T001	NAC100	NAC domain-containing protein 100
Zm00056a037274	7	138794780	138800428	+	Zm00056a037274_T001	ACA9	Calcium-transporting ATPase 9, plasma membrane-type
Zm00056a037275	7	138827705	138859575	+	Zm00056a037275_T002	ACA5	Calcium-transporting ATPase 5, plasma membrane-type
Zm00056a037697	7	152881699	152884200	+	Zm00056a037697_T001	At2g19130	G-type lectin S-receptor-like serine/threonine-protein kinase At2g19130
Zm00056a037873	7	159949119	159961039	+	Zm00056a037873_T001	ABCG43	ABC transporter G family member 43
Zm00056a037904	7	160667534	160674829	+	Zm00056a037904_T001	CRK25	Cysteine-rich receptor-like protein kinase 25
Zm00056a037984	7	162849283	162869191	-	Zm00056a037984_T002	ENT3	Equilibrative nucleotide transporter 3
Zm00056a037990	7	163069110	163071315	+	NA	NA	NA
Zm00056a037996	7	163455375	163455581	+	NA	NA	NA
Zm00056a038120	7	166655822	166656529	-	Zm00056a038120_T001	Zlp	Zeamatin
Zm00056a038137	7	167055750	167057684	-	Zm00056a038137_T002	GGPS	Geranylgeranyl pyrophosphate synthase, chloroplastic
Zm00056a038158	7	167799733	167802723	+	Zm00056a038158_T002	At5g48130	BTB/POZ domain-containing protein At5g48130
Zm00056a038167	7	168092394	168093427	+	NA	NA	NA
Zm00056a038278	7	170905083	170905949	+	NA	NA	NA
Zm00056a038282	7	171192395	171192652	-	Zm00056a038282_T001	Ea1	Protein EGG APPARATUS-1
Zm00056a038316	7	172231085	172236040	-	Zm00056a038316_T001	PAA1	Proteasome subunit alpha type-6
Zm00056a038321	7	172268049	172269506	+	NA	NA	NA
Zm00056a038449	7	175170770	175172673	+	Zm00056a038449_T001	CYP709B2	Cytochrome P450 709B2
Zm00056a038476	7	175642036	175643570	-	Zm00056a038476_T001	PER2	Peroxidase 2
Zm00056a038477	7	175672326	175674254	-	Zm00056a038477_T001	PER2	Peroxidase 2
Zm00056a038621	7	178694743	178695690	-	Zm00056a038621_T001	FZP	Ethylene-responsive transcription factor FZP
Zm00056a038654	7	179364624	179375905	+	Zm00056a038654_T003	PER70	Peroxidase 70
Zm00056a038671	7	179837215	179838100	-	Zm00056a038671_T002	CHR12	Probable ATP-dependent DNA helicase CHR12
Zm00056a038739	7	180995781	180997077	-	Zm00056a038739_T001	PBL18	Probable serine/threonine-protein kinase PBL18
Zm00056a038775	7	181574258	181582339	+	Zm00056a038775_T001	AMPD	Probable AMP deaminase
Zm00056a038789	7	181805366	181806743	-	Zm00056a038789_T001	PHT3	Putrescine hydroxycinnamoyltransferase 3
Zm00056a038947	9	4719032	4721267	+	Zm00056a038947_T001	SBH2	Sphinganine C4-monooxygenase 2
Zm00056a038958	9	5164486	5165745	-	Zm00056a038958_T001	At5g39865	Uncharacterized protein At5g39865
Zm00056a038990	9	6655083	6656894	-	Zm00056a038990_T001	FUT8	Probable fucosyltransferase 8
Zm00056a039034	9	8561727	8563532	+	Zm00056a039034_T001	FUT1	Galactoside 2-alpha-L-fucosyltransferase
Zm00056a039038	9	8668667	8679268	+	Zm00056a039038_T001	FT1	Galactoside 2-alpha-L-fucosyltransferase
Zm00056a039048	9	9123399	9124184	-	Zm00056a039048_T001	ERF012	Ethylene-responsive transcription factor ERF012
Zm00056a039079	9	10351367	10361044	+	Zm00056a039079_T002	MSL10	Mechanosensitive ion channel protein 10
Zm00056a039215	9	15346514	15346901	+	NA	NA	NA
Zm00056a039252	9	16592266	16593315	+	NA	NA	NA
Zm00056a039381	9	20482245	20487416	+	NA	NA	NA
Zm00056a039466	9	23277487	23278596	-	Zm00056a039466_T001	MUR1	GDP-mannose 4,6 dehydratase 2
Zm00056a039675	9	32487092	32491608	+	Zm00056a039675_T001	At1g66480	Uncharacterized protein At1g66480
Zm00056a039899	9	49209433	49210359	+	Zm00056a039899_T001	AHL21	AT-hook motif nuclear-localized protein 21
Zm00056a040012	9	65068070	65090947	-	Zm00056a040012_T001	XAT2	Alpha-1,3-arabinosyltransferase XAT2
Zm00056a040032	9	67503109	67505129	-	Zm00056a040032_T001	NAC076	NAC domain-containing protein 76
Zm00056a040071	9	70828661	70829119	+	NA	NA	NA
Zm00056a040116	9	74696750	74700780	+	NA	NA	NA
Zm00056a040189	9	81503057	81505047	+	Zm00056a040189_T001		Berberine bridge enzyme-like Cyn d 4
Zm00056a040203	9	82163077	82166164	-	NA	NA	NA
Zm00056a040210	9	83144499	83158993	-	Zm00056a040210_T001	CYP701A6	Ent-kaurene oxidase 2
Zm00056a040273	9	90380829	90383672	-	Zm00056a040273_T001	CYP734A2	Cytochrome P450 734A2
Zm00056a040276	9	90507759	90509944	+	Zm00056a040276_T001	HSP70-17	Heat shock 70 kDa protein 17
Zm00056a040337	9	94963842	94964468	-	NA	NA	NA
Zm00056a040418	9	100640882	100642563	-	Zm00056a040418_T001	CYP71D55	Premnaspirodiene oxygenase
Zm00056a040441	9	102445356	102445899	-	NA	NA	NA
Zm00056a040445	9	102650375	102651027	+	NA	NA	NA
Zm00056a040474	9	104636022	104636222	-	NA	NA	NA
Zm00056a040563	9	108732220	108737543	-	NA	NA	NA
Zm00056a040570	9	109191605	109192975	-	Zm00056a040570_T001	MOC1	Protein MONOCULM 1
Zm00056a040583	9	109695431	109721463	-	Zm00056a040583_T001	PRCP	Lysosomal Pro-X carboxypeptidase
Zm00056a040587	9	109825326	109827097	-	Zm00056a040587_T001	WRKY28	WRKY transcription factor WRKY28
Zm00056a040597	9	110527219	110529190	+	Zm00056a040597_T001	At2g23060	Probable N-acetyltransferase HLS1-like
Zm00056a040614	9	111539091	111541048	+	Zm00056a040614_T001	Os06g0652400	Probable GDP-L-fucose synthase 1
Zm00056a040620	9	111574920	111576786	+	Zm00056a040620_T001	Os06g0652400	Probable GDP-L-fucose synthase 1
Zm00056a040650	9	113124065	113127650	-	Zm00056a040650_T001	AIL5	AP2-like ethylene-responsive transcription factor AIL5
Zm00056a040705	9	115909790	115914383	-	NA	NA	NA
Zm00056a040829	9	121241098	121241895	-	Zm00056a040829_T001	TDL1B	TPD1 protein homolog 1B
Zm00056a040852	9	122327103	122327554	+	NA	NA	NA
Zm00056a040855	9	122483375	122485459	+	Zm00056a040855_T002	EXPB3	Expansin-B3
Zm00056a040940	9	125236761	125238296	+	Zm00056a040940_T001	MYB306	Myb-related protein 306
Zm00056a040950	9	125664238	125665805	+	Zm00056a040950_T001	OMT3	5-pentadecatrienyl resorcinol O-methyltransferase
Zm00056a041021	9	128455726	128455980	-	NA	NA	NA
Zm00056a041025	9	128692870	128694772	-	NA	NA	NA
Zm00056a041087	9	131068728	131073212	+	NA	NA	NA
Zm00056a041174	9	134172117	134174965	-	Zm00056a041174_T001	TPS21	Beta-selinene synthase
Zm00056a041271	9	137590909	137592666	-	Zm00056a041271_T001	PER52	Peroxidase 52
Zm00056a041444	9	144100085	144106612	-	NA	NA	NA
Zm00056a041448	9	144135928	144136530	+	Zm00056a041448_T001	SAG20	Senescence associated gene 20
Zm00056a041566	9	147169206	147173339	+	Zm00056a041566_T001	SCL9	Scarecrow-like protein 9
Zm00056a041665	9	150122426	150124444	-	NA	NA	NA
Zm00056a041728	9	151798084	151801167	-	Zm00056a041728_T001	GAD1	Glutamate decarboxylase 1
Zm00056a041762	9	153043659	153044681	+	Zm00056a041762_T001	HB	Non-symbiotic hemoglobin
Zm00056a041934	9	157759885	157763707	+	NA	NA	NA
Zm00056a041955	9	158040006	158041453	-	Zm00056a041955_T001	HOX13	Homeobox-leucine zipper protein HOX13
Zm00056a041975	9	158458636	158466986	-	Zm00056a041975_T002	COR27	Cold-regulated protein 27
Zm00056a042003	9	159018592	159021971	-	Zm00056a042003_T001	FMO1	Probable flavin-containing monooxygenase 1
Zm00056a042040	9	159882787	159884145	+	Zm00056a042040_T001	GULLO6	Probable L-gulonolactone oxidase 6
Zm00056a042087	9	160472130	160473711	-	Zm00056a042087_T001	NAC022	NAC domain-containing protein 22
Zm00056a042125	9	160992406	160994148	+	Zm00056a042125_T001	Os03g0144800	Xyloglucan galactosyltransferase KATAMARI1 homolog
Zm00056a042151	9	161432565	161437504	+	Zm00056a042151_T001	MO2	Monooxygenase 2
Zm00056a042158	9	161547304	161552455	-	Zm00056a042158_T001	ECT2	YTH domain-containing protein ECT2
Zm00056a042171	9	161895485	161896034	-	Zm00056a042171_T001	EPFL4	EPIDERMAL PATTERNING FACTOR-like protein 4
Zm00056a042197	9	162518484	162530064	-	Zm00056a042197_T001	LCKB2	Sphingoid long-chain bases kinase 2, mitochondrial
Zm00056a042225	9	163000679	163013486	-	Zm00056a042225_T003	UTR2	UDP-galactose/UDP-glucose transporter 2
Zm00056a042241	9	163388615	163389633	+	Zm00056a042241_T001	HIPP39	Heavy metal-associated isoprenylated plant protein 39
Zm00056a042276	9	164376734	164382054	-	Zm00056a042276_T001	GF14D	14-3-3-like protein GF14-D
Zm00056a042322	10	819622	821331	-	NA	NA	NA
Zm00056a042574	10	7991641	7992978	+	Zm00056a042574_T001	PUB23	E3 ubiquitin-protein ligase PUB23
Zm00056a042810	10	19508469	19510525	-	Zm00056a042810_T001	DES2	Fatty acid desaturase DES2
Zm00056a042811	10	19508794	19513070	+	Zm00056a042811_T002	DES2	Fatty acid desaturase DES2
Zm00056a042852	10	23196142	23197318	-	Zm00056a042852_T001	BETV1L	Major pollen allergen Bet v 1-L
Zm00056a043000	10	34889108	34893073	+	Zm00056a043000_T001	GLU2	4-hydroxy-7-methoxy-3-oxo-3,4-dihydro-2H-1,4-benzoxazin-2-yl glucoside beta-D-glucosidase 2, chloroplastic
Zm00056a043155	10	57779290	57782737	-	Zm00056a043155_T001	TPS6	(S)-beta-macrocarpene synthase
Zm00056a043156	10	57865071	57876192	-	Zm00056a043156_T002	TPS11	(S)-beta-macrocarpene synthase
Zm00056a043157	10	57956406	57959771	-	Zm00056a043157_T001	TPS11	(S)-beta-macrocarpene synthase
Zm00056a043158	10	58070501	58073577	+	Zm00056a043158_T001	TPS11	(S)-beta-macrocarpene synthase
Zm00056a043211	10	62733015	62734427	-	Zm00056a043211_T001	SKIP19	F-box protein SKIP19
Zm00056a043320	10	72763116	72763595	-	Zm00056a043320_T001	GMPM1	18 kDa seed maturation protein
Zm00056a043479	10	82454231	82455921	+	NA	NA	NA
Zm00056a043538	10	85171097	85173158	+	Zm00056a043538_T001	TDC1	Tryptophan decarboxylase 1
Zm00056a043637	10	88883454	88888102	-	Zm00056a043637_T001	WRKY42	WRKY transcription factor 42
Zm00056a043639	10	88962913	88964063	-	Zm00056a043639_T001	DHNAT1	1,4-dihydroxy-2-naphthoyl-CoA thioesterase 1
Zm00056a043664	10	90125255	90127577	-	Zm00056a043664_T001		Benzyl alcohol O-benzoyltransferase
Zm00056a043726	10	93120965	93121867	-	Zm00056a043726_T001		Chemocyanin
Zm00056a043780	10	97007685	97011653	+	Zm00056a043780_T001	RGA5	Disease resistance protein RGA5
Zm00056a043807	10	98122873	98124829	-	Zm00056a043807_T001	CYP93G1	Cytochrome P450 93G1
Zm00056a043820	10	98926749	98927623	+	Zm00056a043820_T001		Bowman-Birk type trypsin inhibitor
Zm00056a043821	10	98929081	98932004	-	Zm00056a043821_T001	LRK10	Rust resistance kinase Lr10
Zm00056a043822	10	98932288	98943911	+	Zm00056a043822_T001	LRK10	Rust resistance kinase Lr10
Zm00056a043840	10	99949014	99950871	-	Zm00056a043840_T001	At3g47200	UPF0481 protein At3g47200
Zm00056a043841	10	100069109	100070266	+	Zm00056a043841_T002		Bowman-Birk type trypsin inhibitor
Zm00056a043882	10	102736506	102739169	-	Zm00056a043882_T001	LECRK4	G-type lectin S-receptor-like serine/threonine-protein kinase LECRK4
Zm00056a043893	10	103183647	103191176	-	Zm00056a043893_T002	ABCC4	ABC transporter C family member 4
Zm00056a043903	10	104029761	104030997	+	Zm00056a043903_T001	Os08g0231400	Germin-like protein 8-12
Zm00056a044012	10	111067653	111069978	+	Zm00056a044012_T001	CYP71C2	indolin-2-one monooxygenase
Zm00056a044079	10	114429134	114431756	+	Zm00056a044079_T001	ERF113	Ethylene-responsive transcription factor ERF113
Zm00056a044122	10	116837971	116838288	+	Zm00056a044122_T001	ZPR4	Protein LITTLE ZIPPER 4
Zm00056a044203	10	119949628	119951446	+	NA	NA	NA
Zm00056a044221	10	120608300	120608911	+	NA	NA	NA
Zm00056a044230	10	120783601	120787103	+	Zm00056a044230_T001	BAT1	Amino-acid permease BAT1 homolog
Zm00056a044254	10	122263000	122264941	-	Zm00056a044254_T001	GLU4	Endoglucanase 11
Zm00056a044260	10	122441517	122443414	-	Zm00056a044260_T001	BRN2	Protein BEARSKIN2
Zm00056a044264	10	122672878	122675854	+	NA	NA	NA
Zm00056a044265	10	122677410	122677850	-	NA	NA	NA
Zm00056a044266	10	122677942	122678955	-	NA	NA	NA
Zm00056a044311	10	124151528	124158367	-	Zm00056a044311_T001	FT1	Galactoside 2-alpha-L-fucosyltransferase
Zm00056a044465	10	128774828	128779398	+	Zm00056a044465_T001	ABCB15	ABC transporter B family member 15
Zm00056a044477	10	129008947	129010108	-	NA	NA	NA
Zm00056a044530	10	130546346	130547318	-	Zm00056a044530_T001		Endochitinase B (Fragment)
Zm00056a044598	10	133192652	133193584	+	NA	NA	NA
Zm00056a044648	10	134790183	134805498	-	NA	NA	NA
Zm00056a044698	10	136724682	136726691	-	Zm00056a044698_T001	SIT2	L-type lectin-domain containing receptor kinase SIT2
Zm00056a044822	10	139641364	139641948	+	Zm00056a044822_T001	SUP	Transcriptional regulator SUPERMAN
Zm00056a044855	10	140330491	140332324	+	Zm00056a044855_T001	XLT2	Xyloglucan galactosyltransferase XLT2
Zm00056a044906	10	141707168	141709783	+	Zm00056a044906_T001	PIX13	Probable serine/threonine-protein kinase PIX13
Zm00056a044942	10	142552451	142553219	+	NA	NA	NA
Zm00056a044957	10	142943503	142951244	-	Zm00056a044957_T001	EXPB18	Expansin-B18
Zm00056a045077	10	145754203	145759166	+	NA	NA	NA
Zm00056a045143	10	147194124	147200034	-	Zm00056a045143_T001	CHR28	Helicase-like transcription factor CHR28
Zm00056a045171	10	147739199	147742063	-	Zm00056a045171_T001	LAC15	Laccase-15
Zm00056a045210	10	148755849	148757691	+	NA	NA	NA
Zm00056a045338	10	150909064	150910824	-	Zm00056a045338_T002	Os04g0669700	Probable inactive carboxylesterase Os04g0669700
Zm00056a045372	10	151479495	151480193	+	NA	NA	NA
Zm00056a045927	pt	59855	61239	+	Zm00056a045927_T001	cemA	Chloroplast envelope membrane protein

## Sheet: S10
Table S10. Summary of overall methylation levels in callus and seedling tissues
Sample	Tissue	Replicate	Sequencing total reads	Uniquely mapped reads	Bisulfite conversion rate (%)	Mapping rate (%)	Duplication removed (%)	CG	CHG	CHH
A188022	seedling	1	101280210	75465852	0.9995	74.5	12.02	0.856	0.723	0.015
A188023	seedling	2	99786230	74363340	0.9994	74.5	11.15	0.847	0.714	0.014
A188122	callus	1	101348606	77634518	0.999	76.6	11.52	0.893	0.751	0.031
A188123	callus	2	99472901	77157205	0.999	77.6	11.13	0.892	0.743	0.032

[truncated: 5 more sheets: S11, S12, S13, S14, S15]
