# Supplementary material for: Chromosome-level genome assembly of a regenerable maize inbred line A188
Source: Genome Biol. 2021 Jun 9;22:175. doi: 10.1186/s13059-021-02396-x (PMC8188678; doi:10.1186/s13059-021-02396-x)
Supplement: Supplementary file 3 — Additional file 3. SyRI output. [file 13059_2021_2396_MOESM3_ESM.txt]

# Refer the following link for description of terms
# https://schneebergerlab.github.io/syri/fileformat.html
# B73Ref4 and A188Ref1 were used for the comparison
B73Chr	B73Start	B73End	A188Chr	A188Start	A188End	ID	Type	Copy
chr1	1	1756	chr5	199072491	199074241	DUP67953	DUP	copygain
chr1	1	1756	chr5	199350603	199352347	INVDP67954	INVDP	copygain
chr1	1	3722	chr6	4510011	4513646	INVDP67955	INVDP	copygain
chr1	1	4783	chr5	199502178	199506891	INVDP67956	INVDP	copygain
chr1	1	5189	chr5	199485938	199491060	INVDP67957	INVDP	copygain
chr1	1	5865	chr5	205044638	205050417	DUP67958	DUP	copygain
chr1	1	6026	chr1	18775451	18781477	DUP48984	DUP	copygain
chr1	1	7780	chr6	4800798	4808550	INVDP67959	INVDP	copygain
chr1	1	13391	chr7	156278846	156292163	DUP67960	DUP	copygain
chr1	1	14433	chr7	155921484	155935851	DUP67961	DUP	copygain
chr1	6	1684	chr7	155983564	155985242	DUP67962	DUP	copygain
chr1	9	2884	chr7	156471895	156474745	DUP67963	DUP	copygain
chr1	9	4363	chr1	18824118	18828501	DUP48985	DUP	copygain
chr1	10	2138	chr1	18806991	18809086	INVDP59520	INVDP	copyloss
chr1	340	5223	chr5	198880965	198885884	DUP67964	DUP	copygain
chr1	653	19670	chr1	18753068	18771893	TRANS37156	TRANS	-
chr1	885	26254	chr7	156185052	156214300	TRANS67965	TRANS	-
chr1	4544	11335	chr1	18844675	18851499	DUP48986	DUP	copygain
chr1	4605	14732	chr1	18798102	18808280	INVDP59521	INVDP	copygain
chr1	6939	8824	chr1	18897800	18899694	DUP48987	DUP	copygain
chr1	7604	14375	chr1	18770509	18777232	DUP48988	DUP	copygain
chr1	8058	12511	chr1	18807747	18812181	INVDP59522	INVDP	copygain
chr1	8856	12936	chr1	18736161	18740219	DUP48989	DUP	copygain
chr1	9037	10698	chr7	155935136	155936782	DUP67966	DUP	copygain
chr1	9218	13589	chr5	199506257	199510576	INVDP67967	INVDP	copygain
chr1	9268	14054	chr1	8940226	8944999	DUP48990	DUP	copygain
chr1	9576	12150	chr7	156272998	156275567	DUP67968	DUP	copygain
chr1	9669	13527	chr7	156269501	156273351	DUP67969	DUP	copygain
chr1	9727	12735	chr5	198873524	198876549	INVDP67970	INVDP	copygain
chr1	9821	13408	chr5	203159441	203162982	DUP67971	DUP	copygain
chr1	9862	19670	chr7	156251174	156260953	INVDP67972	INVDP	copygain
chr1	10446	11476	chr5	198875877	198876902	INVDP67973	INVDP	copygain
chr1	10468	17756	chr5	199577974	199585320	INVDP67974	INVDP	copygain
chr1	19727	22075	chr8	24705076	24707423	INVDP67975	INVDP	copygain
chr1	21158	119888	chr1	14446	112735	SYN1	SYN	-
chr1	119889	121193	chr4	199456718	199458023	INVTR67976	INVTR	-
chr1	121193	122987	chr1	112733	114527	SYN2	SYN	-
chr1	123779	126021	chr1	27726736	27728987	DUP48991	DUP	copyloss
chr1	123779	126095	chr5	173142380	173144678	DUP67977	DUP	copygain
chr1	126041	128267	chr2	125498780	125501011	DUP67978	DUP	copyloss
chr1	128279	177375	chr1	114518	163117	SYN3	SYN	-
chr1	151559	153156	chr1	141863345	141864942	DUP48992	DUP	copygain
chr1	151797	153156	chr9	52676884	52678240	DUP67979	DUP	copygain
chr1	156021	161642	chr5	207701474	207707088	DUP67980	DUP	copygain
chr1	177371	240774	chr1	171966	241386	SYN4	SYN	-
chr1	205664	209113	chr6	48353111	48356568	DUP67981	DUP	copygain
chr1	216105	219559	chr1	216572067	216575525	DUP48993	DUP	copygain
chr1	226109	229231	chr10	4641167	4644285	DUP67982	DUP	copygain
chr1	232178	237821	chr1	33414758	33420388	DUP48994	DUP	copygain
chr1	240855	332432	chr1	265153	357372	SYN5	SYN	-
chr1	332432	337598	chr3	241794506	241799664	TRANS67983	TRANS	-
chr1	337595	347677	chr1	357372	367413	SYN6	SYN	-
chr1	348169	350025	chr1	375602	377468	SYN7	SYN	-
chr1	350026	351348	chr6	42904061	42905384	INVDP67984	INVDP	copyloss
chr1	351349	352932	chr1	377464	379035	SYN8	SYN	-
chr1	352933	362998	chr8	176579729	176589942	INVDP67985	INVDP	copyloss
chr1	362999	420871	chr1	379031	437077	SYN9	SYN	-
chr1	374628	378346	chr8	30799659	30803400	INVDP67986	INVDP	copygain
chr1	384416	388456	chr8	16604480	16608505	INVDP67987	INVDP	copygain
chr1	385787	388456	chr9	20908969	20911639	INVDP67988	INVDP	copygain
chr1	385793	388456	chr5	154410555	154413241	INVDP67989	INVDP	copygain
chr1	386212	388456	chr3	19605891	19608139	DUP67990	DUP	copygain
chr1	387005	388456	chr8	130934502	130935954	INVDP67991	INVDP	copygain
chr1	420870	425711	chr7	42889510	42894367	DUP67992	DUP	copyloss
chr1	420883	425711	chr2	180351208	180356010	INVDP67993	INVDP	copyloss
chr1	426269	459251	chr1	437072	479573	SYN10	SYN	-
chr1	446447	448105	chr1	513443	515111	DUP48995	DUP	copygain
chr1	446447	454970	chr1	500223	508794	DUP48996	DUP	copygain
chr1	446447	457679	chr1	474077	485394	DUP48997	DUP	copygain
chr1	446447	459565	chr1	487479	500733	DUP48998	DUP	copygain
chr1	450499	452419	chr1	485387	487323	DUP48999	DUP	copygain
chr1	451593	454970	chr1	508816	512235	DUP49000	DUP	copygain
chr1	462946	465006	chr1	498240	500317	SYN11	SYN	-
chr1	463204	470774	chr1	622004	629562	SYN12	SYN	-
chr1	470770	483748	chr1	641955	654941	SYN13	SYN	-
chr1	483744	488964	chr1	666814	672025	SYN14	SYN	-
chr1	488959	494589	chr1	680746	686340	SYN15	SYN	-
chr1	494590	502022	chr1	114121191	114128663	DUP49001	DUP	copyloss
chr1	502023	503081	chr1	686336	687397	SYN16	SYN	-
chr1	503550	508416	chr1	697266	702127	SYN17	SYN	-
chr1	508412	511664	chr1	709567	716499	SYN18	SYN	-
chr1	511660	567622	chr1	723920	779680	SYN19	SYN	-
chr1	516005	523019	chr6	97535170	97542187	DUP67994	DUP	copygain
chr1	543253	544661	chr8	146361053	146362464	INVDP67995	INVDP	copygain
chr1	543253	544662	chr1	165951568	165952980	INVDP59523	INVDP	copygain
chr1	567622	570543	chr3	209469794	209472280	DUP67996	DUP	copyloss
chr1	568577	570134	chr8	108637018	108638572	DUP67997	DUP	copyloss
chr1	570539	571568	chr3	209477711	209478739	DUP67998	DUP	copyloss
chr1	571569	577639	chr1	779673	785788	SYN20	SYN	-
chr1	575210	579790	chr1	849919	854522	DUP49002	DUP	copygain
chr1	577940	583774	chr1	785796	791628	SYN21	SYN	-
chr1	583772	623272	chr1	803145	842698	SYN22	SYN	-
chr1	606477	612995	chr6	80734960	80741480	INVDP67999	INVDP	copygain
chr1	614643	618999	chr1	844623	848976	DUP49003	DUP	copygain
chr1	614643	619000	chr4	148616286	148620651	INVDP68000	INVDP	copygain
chr1	616449	620659	chr8	126793154	126797376	DUP68001	DUP	copygain
chr1	623272	648018	chr6	4849295	4874041	DUP68002	DUP	copyloss
chr1	648020	692599	chr1	875470	919622	SYN23	SYN	-
chr1	692595	717204	chr1	925531	950148	SYN24	SYN	-
chr1	717199	731470	chr1	959704	973963	SYN25	SYN	-
chr1	722550	726451	chr10	3797141	3801044	INVDP68003	INVDP	copygain
chr1	731466	747494	chr1	987986	1004016	SYN26	SYN	-
chr1	747494	749624	chr4	219554218	219556356	DUP68004	DUP	copyloss
chr1	749625	751683	chr1	74182073	74184166	TRANS37157	TRANS	-
chr1	750180	751683	chr1	84662268	84663748	INVDP59524	INVDP	copygain
chr1	751684	757875	chr1	1004013	1010203	SYN27	SYN	-
chr1	757870	763215	chr1	1020218	1025527	SYN28	SYN	-
chr1	762284	764432	chr5	229190222	229192352	DUP68005	DUP	copyloss
chr1	773644	774714	chr7	91197594	91198663	INVDP68006	INVDP	copyloss
chr1	775361	777458	chr1	1039622	1041726	SYN29	SYN	-
chr1	777459	790888	chr9	36478165	36491568	INVTR68007	INVTR	-
chr1	802998	805263	chr1	1100109	1102390	DUP49004	DUP	copyloss
chr1	805261	806385	chr5	39486284	39487412	DUP68008	DUP	copyloss
chr1	808517	815142	chr9	112864853	112871504	INVDP68009	INVDP	copyloss
chr1	811035	817655	chr6	120673583	120680228	DUP68010	DUP	copyloss
chr1	818271	819608	chr9	35480502	35481839	DUP68011	DUP	copygain
chr1	818271	821142	chr5	71451404	71454271	INVTR68012	INVTR	-
chr1	826218	831382	chr1	244870321	244875477	DUP49005	DUP	copyloss
chr1	831110	833852	chr4	2679945	2682674	DUP68013	DUP	copyloss
chr1	833747	836401	chr9	60970855	60973504	INVDP68014	INVDP	copyloss
chr1	833992	836455	chr3	152587242	152589707	DUP68015	DUP	copyloss
chr1	838714	848211	chr2	106001912	106011391	INVTR68016	INVTR	-
chr1	838720	848208	chr4	233292622	233302081	INVDP68017	INVDP	copygain
chr1	838720	848208	chr8	39856199	39865667	INVDP68018	INVDP	copygain
chr1	847020	893728	chr1	1097403	1144403	SYN30	SYN	-
chr1	912280	918256	chr4	158837138	158843116	DUP68019	DUP	copyloss
chr1	916240	919623	chr2	91708346	91711729	DUP68020	DUP	copyloss
chr1	927638	936127	chr5	191616502	191625011	INVTR68021	INVTR	-
chr1	928863	936127	chr2	247242255	247249527	DUP68022	DUP	copygain
chr1	936128	939474	chr10	124935445	124938794	DUP68023	DUP	copyloss
chr1	939455	946271	chr10	49140150	49146973	DUP68024	DUP	copyloss
chr1	944581	947570	chr10	124935445	124938436	DUP68025	DUP	copyloss
chr1	947552	948998	chr1	85104938	85106384	INVTR43141	INVTR	-
chr1	947571	957175	chr4	242809753	242819386	INVDP68026	INVDP	copyloss
chr1	959020	1017406	chr1	1162871	1221614	SYN31	SYN	-
chr1	969279	977255	chr4	121188699	121196588	INVDP68027	INVDP	copygain
chr1	984024	985237	chr3	132723628	132724844	INVDP68028	INVDP	copygain
chr1	985232	987122	chr1	242882964	242884852	DUP49006	DUP	copygain
chr1	1017407	1020890	chr6	143988181	143991662	INVDP68029	INVDP	copyloss
chr1	1018829	1020892	chr1	282873332	282875396	INVDP59525	INVDP	copygain
chr1	1018829	1020892	chr1	282828119	282830199	INVTR43142	INVTR	-
chr1	1020890	1024577	chr1	1221621	1225306	SYN32	SYN	-
chr1	1024577	1027409	chr2	32916524	32921956	INVTR68030	INVTR	-
chr1	1027408	1051743	chr1	1225297	1255156	SYN33	SYN	-
chr1	1051737	1108062	chr1	1264773	1321056	SYN34	SYN	-
chr1	1108066	1109717	chr3	201729459	201731112	INVDP68031	INVDP	copyloss
chr1	1109718	1116564	chr1	139776037	139782869	INVDP59526	INVDP	copyloss
chr1	1116562	1210421	chr1	1321057	1414903	SYN35	SYN	-
chr1	1129061	1144633	chr5	116657123	116672695	INVDP68032	INVDP	copygain
chr1	1129062	1133749	chr3	152696798	152701488	INVDP68033	INVDP	copygain
chr1	1129062	1137468	chr9	33795077	33803504	INVDP68034	INVDP	copygain
chr1	1129062	1144634	chr2	189731130	189746710	DUP68035	DUP	copygain
chr1	1129062	1144634	chr4	119636967	119652519	INVDP68036	INVDP	copygain
chr1	1195718	1199126	chr1	24843430	24846788	DUP49007	DUP	copygain
chr1	1207369	1212882	chr4	31200451	31205924	DUP68037	DUP	copygain
chr1	1210686	1251240	chr1	1414902	1461814	SYN36	SYN	-
chr1	1251295	1260726	chr1	1491717	1501063	SYN37	SYN	-
chr1	1260727	1270273	chr4	142424817	142434366	DUP68038	DUP	copyloss
chr1	1270272	1273353	chr1	1501059	1504143	SYN38	SYN	-
chr1	1272440	1278271	chr10	113804394	113810198	DUP68039	DUP	copyloss
chr1	1276631	1376619	chr1	1504144	1604227	SYN39	SYN	-
chr1	1346287	1354592	chr9	88865996	88874315	INVDP68040	INVDP	copygain
chr1	1374349	1375690	chr8	122403023	122404364	DUP68041	DUP	copygain
chr1	1376618	1382540	chr10	74193808	74199756	DUP68042	DUP	copyloss
chr1	1380165	1391559	chr1	255652177	255663584	INVTR43143	INVTR	-
chr1	1391558	1516495	chr1	1604222	1729163	SYN40	SYN	-
chr1	1392188	1393352	chr2	237590689	237591858	DUP68043	DUP	copygain
chr1	1401190	1403727	chr5	13100285	13102821	INVDP68044	INVDP	copygain
chr1	1411572	1413047	chr3	24028694	24030169	INVDP68045	INVDP	copygain
chr1	1411572	1413381	chr8	69745504	69747312	DUP68046	DUP	copygain
chr1	1443623	1445660	chr2	111957665	111959699	INVDP68047	INVDP	copygain
chr1	1469241	1470540	chr3	238955493	238956790	INVDP68048	INVDP	copygain
chr1	1501135	1502571	chr3	90824825	90826269	INVDP68049	INVDP	copygain
chr1	1516496	1521594	chr4	74174580	74179567	DUP68050	DUP	copyloss
chr1	1521698	1535348	chr1	1729159	1742779	SYN41	SYN	-
chr1	1535343	1541942	chr1	1753464	1760062	SYN42	SYN	-
chr1	1541938	1545140	chr9	113800232	113803466	INVTR68051	INVTR	-
chr1	1546247	1547944	chr3	144578597	144580293	DUP68052	DUP	copyloss
chr1	1547938	1550026	chr3	144593872	144595969	DUP68053	DUP	copyloss
chr1	1550026	1590891	chr1	1760061	1800727	SYN43	SYN	-
chr1	1590891	1592049	chr3	216336137	216337292	INVDP68054	INVDP	copyloss
chr1	1602874	1619303	chr1	1800723	1817031	SYN44	SYN	-
chr1	1619297	1638195	chr1	1826469	1838027	SYN45	SYN	-
chr1	1639791	1645149	chr1	243738838	243744117	INVTR43144	INVTR	-
chr1	1639804	1644805	chr2	45984209	45989239	DUP68055	DUP	copygain
chr1	1645812	1668089	chr1	1845364	1867653	SYN46	SYN	-
chr1	1668089	1669373	chr2	158760081	158761356	INVTR68056	INVTR	-
chr1	1669725	1671501	chr2	24149951	24151728	DUP68057	DUP	copygain
chr1	1669852	1671501	chr1	155596484	155598138	INVDP59527	INVDP	copyloss
chr1	1676604	1677888	chr2	158767151	158768431	INVDP68058	INVDP	copyloss
chr1	1678240	1680016	chr2	24143021	24144789	DUP68059	DUP	copyloss
chr1	1680017	1688587	chr1	1867648	1876222	SYN47	SYN	-
chr1	1680759	1684445	chr9	76585001	76588696	INVDP68060	INVDP	copygain
chr1	1688592	1695581	chr1	1881553	1888543	SYN48	SYN	-
chr1	1695575	1700081	chr1	1894918	1899427	SYN49	SYN	-
chr1	1700076	1708859	chr1	1912137	1920924	SYN50	SYN	-
chr1	1708878	1710221	chr7	165256695	165258033	DUP68061	DUP	copyloss
chr1	1710344	1712333	chr1	65238459	65240441	TRANS37158	TRANS	-
chr1	1712357	1714881	chr6	159233646	159236190	DUP68062	DUP	copyloss
chr1	1714882	1983786	chr1	1920922	2189484	SYN51	SYN	-
chr1	1723243	1730409	chr8	66657830	66664972	INVDP68063	INVDP	copygain
chr1	1725085	1730691	chr1	26686795	26692410	INVDP59528	INVDP	copygain
chr1	1747557	1752058	chr6	118163798	118168299	DUP68064	DUP	copygain
chr1	1750291	1751877	chr9	33087448	33089039	DUP68066	DUP	copygain
chr1	1750291	1751877	chr4	54485526	54487116	INVDP68065	INVDP	copygain
chr1	1750291	1751894	chr1	246107702	246109310	DUP49008	DUP	copygain
chr1	1750291	1751894	chr6	87830205	87831803	DUP68067	DUP	copygain
chr1	1750308	1751875	chr5	147053802	147055369	DUP68068	DUP	copygain
chr1	1929642	1935613	chr1	206509258	206515212	INVDP59529	INVDP	copygain
chr1	1983787	1993413	chr1	101083260	101092843	INVTR43145	INVTR	-
chr1	1993414	2034454	chr1	2189480	2237040	SYN52	SYN	-
chr1	2002452	2009412	chr10	10298153	10305117	INVDP68069	INVDP	copygain
chr1	2037458	2045462	chr10	130777847	130786640	DUP68070	DUP	copyloss
chr1	2037459	2045462	chr10	147342339	147351186	DUP68071	DUP	copyloss
chr1	2047936	2055401	chr3	239258780	239266177	DUP68072	DUP	copyloss
chr1	2048495	2055766	chr4	241060405	241067700	TRANS68073	TRANS	-
chr1	2051614	2055401	chr2	216504416	216508217	INVDP68074	INVDP	copygain
chr1	2061400	2062685	chr1	81792305	81793591	INVTR43146	INVTR	-
chr1	2061412	2067595	chr5	87892710	87898903	DUP68075	DUP	copyloss
chr1	2063388	2067851	chr6	46404244	46408778	DUP68076	DUP	copyloss
chr1	2067892	2069165	chr5	167072352	167073624	INVDP68077	INVDP	copyloss
chr1	2071679	2073952	chr2	241729884	241732168	DUP68078	DUP	copyloss
chr1	2083898	2088294	chr1	2289108	2293526	SYN53	SYN	-
chr1	2096309	2116070	chr1	2305171	2317940	SYN54	SYN	-
chr1	2127377	2129826	chr6	137277225	137279673	TRANS68079	TRANS	-
chr1	2141345	2143913	chr6	171569623	171572192	INVDP68080	INVDP	copyloss
chr1	2152889	2203075	chr1	2365791	2417901	SYN55	SYN	-
chr1	2203075	2204144	chr8	62970778	62971850	DUP68081	DUP	copyloss
chr1	2204146	2234392	chr1	2417894	2448128	SYN56	SYN	-
chr1	2205527	2207031	chr10	124139408	124140909	DUP68082	DUP	copygain
chr1	2234389	2235431	chr4	2507366	2508415	DUP68083	DUP	copyloss
chr1	2235429	2243406	chr1	2448122	2456097	SYN57	SYN	-
chr1	2243405	2385088	chr1	2483038	2623784	SYN58	SYN	-
chr1	2246603	2247990	chr4	215075153	215076540	INVDP68084	INVDP	copygain
chr1	2292566	2294017	chr5	21438002	21439449	DUP68085	DUP	copygain
chr1	2292870	2295723	chr4	55145527	55148322	INVDP68086	INVDP	copygain
chr1	2316298	2328071	chr4	43797225	43808980	DUP68087	DUP	copygain
chr1	2316298	2328071	chr8	100944427	100960216	INVDP68088	INVDP	copygain
chr1	2316298	2328072	chr5	7958622	7970416	INVDP68089	INVDP	copygain
chr1	2340561	2345863	chr7	79932326	79937630	DUP68090	DUP	copygain
chr1	2345864	2350602	chr2	153450319	153455055	DUP68091	DUP	copygain
chr1	2386015	2388150	chr1	2628667	2630794	SYN59	SYN	-
chr1	2391035	2394887	chr1	157297555	157301410	INVDP59530	INVDP	copyloss
chr1	2395533	2397535	chr1	242405858	242407849	TRANS37159	TRANS	-
chr1	2396217	2402617	chr4	145716964	145723300	DUP68092	DUP	copyloss
chr1	2409302	2422976	chr1	224434237	224447845	INVDP59531	INVDP	copyloss
chr1	2433808	2436060	chr7	14143565	14145841	INVDP68093	INVDP	copyloss
chr1	2462654	2482437	chr1	2676132	2695868	SYN60	SYN	-
chr1	2482433	2486198	chr1	2709770	2713528	SYN61	SYN	-
chr1	2486199	2490606	chr7	84194184	84198577	DUP68094	DUP	copyloss
chr1	2490606	2495904	chr10	12183895	12189238	INVDP68095	INVDP	copyloss
chr1	2501164	2503463	chr5	36947994	36950296	INVDP68096	INVDP	copyloss
chr1	2503460	2514071	chr6	143653857	143664397	INVTR68097	INVTR	-
chr1	2503464	2506900	chr1	239095224	239098625	TRANS37160	TRANS	-
chr1	2511910	2515327	chr5	21628331	21631785	DUP68098	DUP	copyloss
chr1	2515328	2521908	chr10	120658806	120665364	INVTR68099	INVTR	-
chr1	2517629	2521907	chr4	167868653	167872948	DUP68100	DUP	copygain
chr1	2517959	2521907	chr1	223576640	223580584	INVTR43147	INVTR	-
chr1	2523182	2531409	chr1	2770494	2778742	SYN62	SYN	-
chr1	2533203	2536926	chr4	197202958	197206717	INVDP68101	INVDP	copyloss
chr1	2535031	2541584	chr10	34817279	34823838	DUP68102	DUP	copyloss
chr1	2541209	2542498	chr3	204153319	204154612	INVDP68103	INVDP	copyloss
chr1	2542497	2550348	chr2	13259183	13267062	TRANS68104	TRANS	-
chr1	2550806	2559287	chr7	55727902	55736368	DUP68105	DUP	copyloss
chr1	2551305	2559783	chr5	137625765	137634170	INVDP68106	INVDP	copyloss
chr1	2561716	2566255	chr1	2830932	2835455	SYN63	SYN	-
chr1	2606826	2615252	chr8	176797252	176805604	INVTR68107	INVTR	-
chr1	2615270	2616446	chr9	110701005	110702165	INVDP68108	INVDP	copyloss
chr1	2616446	2624490	chr7	11935041	11943052	INVDP68109	INVDP	copyloss
chr1	2629118	2636517	chr1	2875797	2883192	SYN64	SYN	-
chr1	2636959	2638153	chr2	143569292	143570493	TRANS68110	TRANS	-
chr1	2637771	2640676	chr8	16906585	16909490	INVDP68111	INVDP	copyloss
chr1	2641209	2650775	chr9	40192950	40202557	DUP68112	DUP	copyloss
chr1	2650775	2657777	chr1	22227947	22234946	TRANS37161	TRANS	-
chr1	2657775	2661899	chr1	17216156	17220278	TRANS37162	TRANS	-
chr1	2657819	2660964	chr2	180371507	180374644	INVDP68113	INVDP	copygain
chr1	2661945	2666792	chr1	81454318	81459150	TRANS37163	TRANS	-
chr1	2666793	2676237	chr2	148026068	148035469	INVDP68114	INVDP	copyloss
chr1	2676238	2679658	chr1	81459146	81462596	TRANS37164	TRANS	-
chr1	2680317	2688876	chr10	901942	910418	DUP68115	DUP	copyloss
chr1	2683294	2687642	chr3	32972551	32976899	INVDP68116	INVDP	copygain
chr1	2683294	2687882	chr2	247801267	247805875	DUP68117	DUP	copygain
chr1	2683294	2687906	chr5	228137813	228142432	INVDP68118	INVDP	copygain
chr1	2683306	2687906	chr1	217423302	217427896	INVTR43148	INVTR	-
chr1	2711463	2714127	chr7	6239439	6242112	DUP68119	DUP	copyloss
chr1	2714123	2723068	chr1	161599158	161608088	TRANS37165	TRANS	-
chr1	2723064	2732003	chr10	136299527	136308573	DUP68120	DUP	copyloss
chr1	2737700	2744082	chr10	81914643	81920997	TRANS68121	TRANS	-
chr1	2746415	2750602	chr1	2914703	2919149	SYN65	SYN	-
chr1	2751237	2760687	chr1	174921670	174931106	INVDP59532	INVDP	copyloss
chr1	2762021	2771551	chr1	336957	346442	INVDP59533	INVDP	copyloss
chr1	2772529	2782707	chr1	2956043	2966168	SYN66	SYN	-
chr1	2787551	2788824	chr9	8950548	8951821	INVDP68122	INVDP	copyloss
chr1	2799059	2801415	chr3	175152717	175155042	INVDP68123	INVDP	copyloss
chr1	2801408	2807198	chr1	7309104	7314856	INVTR43149	INVTR	-
chr1	2812169	2845937	chr1	2977048	3022756	SYN67	SYN	-
chr1	2845938	2852006	chr9	154127395	154133476	INVDP68124	INVDP	copyloss
chr1	2849566	2854317	chr1	73099747	73104499	INVTR43150	INVTR	-
chr1	2855397	2857288	chr6	23401927	23403823	DUP68125	DUP	copygain
chr1	2855397	2872636	chr1	3022752	3033126	SYN68	SYN	-
chr1	2873473	2875176	chr5	16767529	16769253	INVTR68126	INVTR	-
chr1	2873479	2874782	chr2	34445047	34446347	DUP68127	DUP	copygain
chr1	2875216	2892750	chr1	3033122	3050230	SYN69	SYN	-
chr1	2894583	2936254	chr1	3091048	3132641	SYN70	SYN	-
chr1	2919489	2924079	chr1	4958817	4963400	DUP49009	DUP	copygain
chr1	2921226	2930027	chr1	199296488	199305266	INVDP59534	INVDP	copygain
chr1	2921226	2932951	chr7	162823991	162835669	INVDP68128	INVDP	copygain
chr1	2931272	2932951	chr2	45982546	45984210	DUP68129	DUP	copygain
chr1	2936251	2947322	chr3	19359381	19370401	DUP68130	DUP	copygain
chr1	2936354	2947325	chr1	281245128	281256101	DUP49010	DUP	copygain
chr1	2936355	2972411	chr1	3134016	3170056	SYN71	SYN	-
chr1	2973058	3037978	chr1	3178423	3243387	SYN72	SYN	-
chr1	3063014	3064638	chr6	52200943	52202569	INVDP68131	INVDP	copyloss
chr1	3074220	3081156	chr6	128124560	128131449	INVTR68132	INVTR	-
chr1	3082117	3089392	chr4	180819476	180826783	DUP68133	DUP	copyloss
chr1	3089403	3091160	chr2	186003944	186005703	DUP68134	DUP	copyloss
chr1	3091159	3093045	chr2	15843699	15845585	INVDP68135	INVDP	copyloss
chr1	3096265	3098503	chr1	3283290	3285523	SYN73	SYN	-
chr1	3104785	3110369	chr1	3337339	3342929	SYN74	SYN	-
chr1	3110365	3115355	chr3	54267079	54272095	INVDP68136	INVDP	copyloss
chr1	3115356	3187364	chr1	3342923	3413434	SYN75	SYN	-
chr1	3181708	3183776	chr1	58081578	58083651	DUP49011	DUP	copygain
chr1	3183775	3187340	chr8	76830609	76834185	INVDP68137	INVDP	copygain
chr1	3183775	3187364	chr2	10061171	10064765	DUP68138	DUP	copygain
chr1	3183775	3187364	chr7	176861548	176865137	DUP68141	DUP	copygain
chr1	3183775	3187364	chr1	293183237	293186825	INVDP59535	INVDP	copygain
chr1	3183775	3187364	chr4	196332604	196336202	INVDP68139	INVDP	copygain
chr1	3183775	3187364	chr5	4089829	4093456	INVDP68140	INVDP	copygain
chr1	3183775	3187364	chr9	118718260	118721867	INVDP68142	INVDP	copygain
chr1	3183777	3187364	chr1	91595143	91598730	DUP49012	DUP	copygain
chr1	3187361	3206603	chr1	87930256	87949498	INVDP59536	INVDP	copyloss
chr1	3206604	3210919	chr1	154532602	154536925	DUP49013	DUP	copyloss
chr1	3210964	3212019	chr2	40244186	40245226	INVDP68143	INVDP	copyloss
chr1	3212019	3259609	chr1	3427621	3475112	SYN76	SYN	-
chr1	3238845	3243116	chr1	6831832	6836108	INVDP59537	INVDP	copygain
chr1	3238847	3250130	chr2	17556438	17567735	INVDP68144	INVDP	copygain
chr1	3259609	3291824	chr1	3476671	3508330	SYN77	SYN	-
chr1	3298188	3301006	chr1	136384863	136387731	DUP49014	DUP	copyloss
chr1	3299001	3306234	chr10	13007910	13015185	INVDP68145	INVDP	copyloss
chr1	3306292	3308198	chr1	3520610	3522516	SYN78	SYN	-
chr1	3308198	3309495	chr2	92994505	92995797	DUP68146	DUP	copyloss
chr1	3311302	3312612	chr10	81234685	81236029	DUP68147	DUP	copyloss
chr1	3312387	3314299	chr4	246776312	246778225	DUP68148	DUP	copyloss
chr1	3314299	3320215	chr5	63618723	63624608	DUP68149	DUP	copyloss
chr1	3314299	3320215	chr8	32658372	32665464	DUP68150	DUP	copyloss
chr1	3318890	3320216	chr5	13694247	13695547	INVDP68151	INVDP	copygain
chr1	3321856	3325471	chr1	3532015	3535582	SYN79	SYN	-
chr1	3326102	3328211	chr4	129281661	129283763	DUP68152	DUP	copyloss
chr1	3328206	3329294	chr1	3566356	3567465	SYN80	SYN	-
chr1	3329917	3335741	chr1	13087907	13093699	TRANS37166	TRANS	-
chr1	3330522	3337852	chr8	4455940	4463242	DUP68153	DUP	copyloss
chr1	3333497	3337991	chr8	147708211	147712691	TRANS68154	TRANS	-
chr1	3337637	3338896	chr7	11268224	11269472	INVDP68155	INVDP	copyloss
chr1	3338896	3347729	chr2	32200700	32209524	TRANS68156	TRANS	-
chr1	3338968	3340424	chr6	111969254	111970706	INVDP68157	INVDP	copygain
chr1	3350419	3354843	chr5	188180229	188184661	DUP68158	DUP	copyloss
chr1	3351914	3357535	chr5	225974669	225980263	INVTR68159	INVTR	-
chr1	3357535	3359304	chr1	3568278	3570047	SYN81	SYN	-
chr1	3359299	3383533	chr1	3577550	3601086	SYN82	SYN	-
chr1	3383517	3385915	chr1	3607568	3609947	SYN83	SYN	-
chr1	3394896	3399440	chr3	233606604	233611147	INVTR68160	INVTR	-
chr1	3400076	3405107	chr1	198741155	198746164	INVTR43151	INVTR	-
chr1	3405108	3407200	chr3	234054984	234057082	INVTR68161	INVTR	-
chr1	3407916	3416853	chr1	188737267	188748742	INVDP59538	INVDP	copyloss
chr1	3416854	3420836	chr1	23672429	23676417	INVDP59539	INVDP	copyloss
chr1	3423000	3425541	chr4	78248414	78250955	INVDP68162	INVDP	copyloss
chr1	3424507	3426208	chr1	155552350	155554049	INVDP59540	INVDP	copyloss
chr1	3428235	3429534	chr3	23683565	23684846	DUP68163	DUP	copyloss
chr1	3456734	3462450	chr1	143652336	143658039	DUP49015	DUP	copyloss
chr1	3458196	3463828	chr5	46041798	46047428	INVDP68164	INVDP	copyloss
chr1	3465159	3474612	chr10	122424244	122433690	DUP68165	DUP	copyloss
chr1	3476589	3535529	chr1	3743919	3802715	SYN84	SYN	-
chr1	3505194	3511640	chr6	133518476	133524916	INVDP68166	INVDP	copygain
chr1	3535534	3538249	chr1	3808935	3811640	SYN85	SYN	-
chr1	3551252	3552814	chr5	208858530	208860067	INVDP68167	INVDP	copyloss
chr1	3557425	3571867	chr1	3840828	3855198	SYN86	SYN	-
chr1	3583937	3587390	chr4	177904314	177907736	DUP68168	DUP	copyloss
chr1	3589617	3595444	chr4	254866327	254872155	INVDP68169	INVDP	copyloss
chr1	3661585	3663258	chr2	81218904	81220581	INVDP68170	INVDP	copyloss
chr1	3673448	3680780	chr7	51738892	51746244	DUP68171	DUP	copyloss
chr1	3680781	3685558	chr5	60155247	60160029	DUP68172	DUP	copyloss
chr1	3685029	3690017	chr5	193585051	193590043	DUP68173	DUP	copyloss
chr1	3690415	3692001	chr1	180294486	180296073	INVDP59541	INVDP	copyloss
chr1	3702005	3708386	chr3	215763749	215770194	INVDP68174	INVDP	copyloss
chr1	3704580	3710402	chr3	52790450	52796263	INVTR68175	INVTR	-
chr1	3720235	3722158	chr7	52017622	52019554	DUP68176	DUP	copyloss
chr1	3728155	3735565	chr1	73105148	73112553	INVTR43152	INVTR	-
chr1	3730550	3735585	chr3	167286490	167291510	INVDP68177	INVDP	copygain
chr1	3748586	3751260	chr9	159744698	159747373	DUP68178	DUP	copyloss
chr1	3750008	3752202	chr9	108729743	108731932	DUP68179	DUP	copyloss
chr1	3753607	3755943	chr10	151950379	151952740	INVDP68180	INVDP	copyloss
chr1	3756698	3757880	chr2	167430645	167431829	DUP68181	DUP	copyloss
chr1	3759668	3764993	chr4	27199689	27205018	DUP68182	DUP	copyloss
chr1	3763397	3768793	chr2	122695571	122700977	DUP68183	DUP	copyloss
chr1	3782877	3783920	chr4	5076506	5077558	INVDP68184	INVDP	copyloss
chr1	3786897	3794613	chr6	42895856	42903606	INVDP68185	INVDP	copyloss
chr1	3796199	3798051	chr1	3915513	3917364	INV37008	INV	-
chr1	3798325	3816524	chr1	3920229	3938132	SYN87	SYN	-
chr1	3816528	3825326	chr1	33420388	33429139	INVTR43153	INVTR	-
chr1	3825326	3826453	chr1	289872411	289873537	INVDP59542	INVDP	copygain
chr1	3825326	3828324	chr4	5487920	5490926	DUP68186	DUP	copygain
chr1	3825326	3828326	chr3	13854462	13857472	INVDP68187	INVDP	copygain
chr1	3825326	3828326	chr7	42945789	42948795	INVDP68188	INVDP	copygain
chr1	3825328	3826504	chr1	3938135	3939312	SYN88	SYN	-
chr1	3826500	3864976	chr1	3948832	3987505	SYN89	SYN	-
chr1	3837308	3840208	chr8	15428257	15431139	INVDP68189	INVDP	copygain
chr1	3837308	3840237	chr9	146577684	146580612	INVDP68190	INVDP	copygain
chr1	3837308	3840566	chr1	289857093	289860278	INVDP59543	INVDP	copygain
chr1	3855226	3856233	chr6	8609674	8610684	DUP68191	DUP	copygain
chr1	3864976	3874607	chr7	150890523	150900118	DUP68192	DUP	copyloss
chr1	3874608	3878095	chr5	17820893	17824380	DUP68193	DUP	copygain
chr1	3874608	3878100	chr3	185828340	185831834	INVDP68194	INVDP	copygain
chr1	3874608	3882084	chr1	3987500	3994909	SYN90	SYN	-
chr1	3882085	3884865	chr3	165105846	165108612	TRANS68195	TRANS	-
chr1	3884864	3947785	chr1	3994903	4057663	SYN91	SYN	-
chr1	3885319	3894827	chr6	91205401	91214791	DUP68196	DUP	copygain
chr1	3885319	3894827	chr1	7118838	7128314	INVDP59544	INVDP	copygain
chr1	3888923	3894829	chr10	126972168	126977990	INVDP68197	INVDP	copygain
chr1	3901499	3907204	chr9	101283089	101288800	DUP68198	DUP	copygain
chr1	3904980	3907207	chr9	134620143	134622384	DUP68199	DUP	copygain
chr1	3936838	3939105	chr3	35324603	35326872	INVDP68200	INVDP	copygain
chr1	3939107	3940891	chr5	187684722	187686495	DUP68201	DUP	copygain
chr1	3939107	3940891	chr9	44623299	44625081	INVDP68202	INVDP	copygain
chr1	3939107	3940892	chr6	66040334	66042119	DUP68203	DUP	copygain
chr1	3939108	3940891	chr7	36524473	36526253	DUP68204	DUP	copygain
chr1	3939116	3940887	chr8	167798870	167800632	DUP68205	DUP	copygain
chr1	3939298	3940892	chr1	44071620	44073212	DUP49016	DUP	copygain
chr1	3947781	3984262	chr1	4069297	4109490	SYN92	SYN	-
chr1	3987394	3997078	chr2	49244857	49250995	TRANS68206	TRANS	-
chr1	4004651	4008213	chr7	55817891	55821487	INVDP68207	INVDP	copyloss
chr1	4008207	4009602	chr4	74623279	74624696	INVDP68208	INVDP	copyloss
chr1	4018015	4020014	chr9	157246042	157248088	DUP68209	DUP	copyloss
chr1	4026941	4030506	chr7	55817891	55821487	INVDP68210	INVDP	copyloss
chr1	4030500	4033001	chr1	60579567	60582083	INVDP59545	INVDP	copyloss
chr1	4032735	4033928	chr3	71582235	71583426	INVDP68211	INVDP	copyloss
chr1	4047427	4056338	chr6	56744639	56753521	INVDP68212	INVDP	copyloss
chr1	4057392	4058980	chr9	114935897	114937481	INVDP68213	INVDP	copyloss
chr1	4074980	4077322	chr1	300199207	300201496	INVDP59546	INVDP	copyloss
chr1	4077321	4085805	chr3	16990868	16999284	INVTR68214	INVTR	-
chr1	4085805	4089437	chr9	159762144	159765770	DUP68215	DUP	copygain
chr1	4085806	4089437	chr8	108511902	108515531	DUP68216	DUP	copygain
chr1	4085806	4089438	chr10	129916033	129919655	DUP68217	DUP	copygain
chr1	4085806	4089438	chr7	134710945	134714577	DUP68218	DUP	copygain
chr1	4085806	4089438	chr9	159768856	159772497	TRANS68219	TRANS	-
chr1	4091856	4095162	chr7	128299681	128302991	INVDP68220	INVDP	copyloss
chr1	4093623	4096599	chr3	47435771	47438728	DUP68221	DUP	copyloss
chr1	4096601	4103220	chr7	150343972	150350595	DUP68222	DUP	copyloss
chr1	4109785	4112217	chr1	4174654	4177077	SYN93	SYN	-
chr1	4112202	4126366	chr1	4178361	4195662	SYN94	SYN	-
chr1	4126837	4128034	chr5	8580540	8581729	TRANS68223	TRANS	-
chr1	4128064	4129539	chr1	4196463	4197939	SYN95	SYN	-
chr1	4131600	4150200	chr1	4203408	4221495	SYN96	SYN	-
chr1	4150447	4157441	chr4	112423307	112430324	INVDP68224	INVDP	copyloss
chr1	4157671	4160232	chr4	123193723	123196278	INVDP68225	INVDP	copyloss
chr1	4161121	4164272	chr5	146815496	146818648	INVDP68226	INVDP	copyloss
chr1	4163482	4164664	chr10	132041847	132043034	DUP68227	DUP	copyloss
chr1	4171507	4176055	chr2	29002974	29007471	DUP68228	DUP	copyloss
chr1	4176984	4180133	chr5	146815496	146818648	INVDP68229	INVDP	copyloss
chr1	4179343	4180525	chr10	132041847	132043034	DUP68230	DUP	copyloss
chr1	4209000	4211142	chr1	87012587	87014730	INVDP59547	INVDP	copyloss
chr1	4213184	4214463	chr1	225706311	225707595	TRANS37167	TRANS	-
chr1	4214637	4220188	chr2	168341604	168349972	DUP68231	DUP	copyloss
chr1	4220453	4265237	chr1	4250545	4295168	SYN97	SYN	-
chr1	4265238	4271352	chr10	8386558	8392698	INVTR68232	INVTR	-
chr1	4265782	4271158	chr4	40526811	40532179	INVDP68233	INVDP	copygain
chr1	4271370	4341126	chr1	4295164	4364809	SYN98	SYN	-
chr1	4301061	4302118	chr1	166275521	166276579	DUP49017	DUP	copygain
chr1	4301061	4302118	chr4	81719772	81720829	DUP68234	DUP	copygain
chr1	4311013	4315881	chr3	69096891	69101736	DUP68235	DUP	copygain
chr1	4361902	4363889	chr7	130133600	130135585	DUP68236	DUP	copyloss
chr1	4363888	4365446	chr1	7752734	7754266	TRANS37168	TRANS	-
chr1	4365440	4367087	chr1	202424384	202426025	DUP49018	DUP	copygain
chr1	4365440	4367087	chr10	151517700	151519350	INVDP68237	INVDP	copygain
chr1	4365440	4367088	chr9	8342579	8344222	INVDP68238	INVDP	copygain
chr1	4365440	4368613	chr5	214080675	214083857	DUP68239	DUP	copygain
chr1	4365440	4369576	chr1	4639165	4643319	DUP49019	DUP	copyloss
chr1	4369627	4370929	chr10	152005142	152006444	INVTR68240	INVTR	-
chr1	4372648	4375855	chr5	27912498	27915686	TRANS68241	TRANS	-
chr1	4372939	4377288	chr7	125367858	125372207	DUP68242	DUP	copyloss
chr1	4378081	4379804	chr10	139306015	139307739	DUP68243	DUP	copyloss
chr1	4389282	4390516	chr1	28945059	28946264	DUP49020	DUP	copyloss
chr1	4390319	4398185	chr8	66910673	66918525	INVDP68244	INVDP	copyloss
chr1	4398619	4404576	chr1	4402441	4408422	SYN99	SYN	-
chr1	4409549	4413838	chr2	5321060	5325301	INVTR68245	INVTR	-
chr1	4417186	4426088	chr1	4414886	4423634	SYN100	SYN	-
chr1	4429896	4433816	chr9	20077296	20081216	TRANS68246	TRANS	-
chr1	4433817	4434895	chr1	236306327	236307407	INVDP59548	INVDP	copyloss
chr1	4434627	4436524	chr5	160099881	160101765	DUP68247	DUP	copygain
chr1	4434627	4436528	chr1	83094312	83096212	INVTR43154	INVTR	-
chr1	4436529	4444232	chr8	21487341	21495073	DUP68248	DUP	copyloss
chr1	4444232	4446804	chr2	140309680	140312247	DUP68249	DUP	copyloss
chr1	4446807	4455770	chr1	153711653	153720588	TRANS37169	TRANS	-
chr1	4446822	4455768	chr1	153458843	153467758	DUP49021	DUP	copygain
chr1	4451773	4454901	chr7	151748603	151751739	INVDP68250	INVDP	copygain
chr1	4470657	4472266	chr4	36360023	36361633	DUP68251	DUP	copyloss
chr1	4481953	4483553	chr2	206540390	206542007	DUP68252	DUP	copygain
chr1	4481954	4490872	chr7	127235526	127244416	INVTR68253	INVTR	-
chr1	4483548	4490874	chr2	206552271	206559545	DUP68254	DUP	copygain
chr1	4486350	4490872	chr1	172871118	172875656	TRANS37170	TRANS	-
chr1	4502947	4508659	chr1	26602455	26608156	INVTR43155	INVTR	-
chr1	4509442	4512788	chr1	175137427	175140755	DUP49022	DUP	copyloss
chr1	4514804	4517315	chr4	195616396	195618900	DUP68255	DUP	copyloss
chr1	4516691	4518012	chr8	48838048	48839363	INVDP68256	INVDP	copyloss
chr1	4518011	4519873	chr1	52189801	52191671	INVTR43156	INVTR	-
chr1	4518011	4519899	chr3	223418023	223419912	INVDP68257	INVDP	copygain
chr1	4518011	4519899	chr4	71671873	71673779	INVDP68258	INVDP	copygain
chr1	4518011	4519899	chr6	131656535	131658430	INVDP68259	INVDP	copygain
chr1	4520700	4529173	chr9	85508393	85516855	DUP68260	DUP	copyloss
chr1	4564671	4571238	chr7	105815108	105821699	INVDP68261	INVDP	copyloss
chr1	4567985	4571604	chr10	108536340	108539976	DUP68262	DUP	copyloss
chr1	4571846	4573092	chr3	145940987	145942223	DUP68263	DUP	copyloss
chr1	4585562	4587678	chr1	37419962	37422077	TRANS37171	TRANS	-
chr1	4597174	4737529	chr1	4557497	4700761	SYN101	SYN	-
chr1	4628363	4632025	chr10	22015961	22019647	DUP68264	DUP	copygain
chr1	4636313	4641198	chr9	100288557	100293446	INVDP68265	INVDP	copygain
chr1	4737917	4747188	chr1	298871894	298880467	INVDP59549	INVDP	copyloss
chr1	4738091	4739190	chr2	183897051	183898148	INVDP68266	INVDP	copygain
chr1	4742297	4747192	chr2	183892159	183897051	INVDP68267	INVDP	copygain
chr1	4742388	4743636	chr5	163921078	163922328	INVDP68268	INVDP	copygain
chr1	4763578	4766165	chr10	17804258	17806848	DUP68269	DUP	copyloss
chr1	4775634	4782835	chr3	153016241	153023442	INVDP68270	INVDP	copyloss
chr1	4782430	4785092	chr5	157524703	157527354	INVDP68271	INVDP	copygain
chr1	4782430	4785121	chr1	69962412	69965101	TRANS37172	TRANS	-
chr1	4785123	4787982	chr2	234110176	234113021	DUP68272	DUP	copyloss
chr1	4786372	4792003	chr5	46041798	46047428	DUP68273	DUP	copyloss
chr1	4788034	4794577	chr2	234124920	234131448	DUP68274	DUP	copyloss
chr1	4794578	4799084	chr3	29410755	29415235	TRANS68275	TRANS	-
chr1	4797190	4799358	chr10	112169075	112171245	INVDP68276	INVDP	copyloss
chr1	4799837	4801260	chr1	236587135	236588555	DUP49023	DUP	copyloss
chr1	4799838	4801260	chr4	168614462	168615892	DUP68277	DUP	copygain
chr1	4801229	4803067	chr9	20990569	20992407	TRANS68278	TRANS	-
chr1	4802082	4803576	chr4	5252821	5254321	INVTR68279	INVTR	-
chr1	4804195	4805635	chr1	236587125	236588563	TRANS37173	TRANS	-
chr1	4804206	4805438	chr10	140832954	140834186	DUP68280	DUP	copygain
chr1	4805597	4806713	chr9	20990569	20991687	DUP68281	DUP	copyloss
chr1	4814399	4818375	chr2	149178650	149182628	INVTR68282	INVTR	-
chr1	4818846	4821604	chr1	182145669	182148434	INVTR43157	INVTR	-
chr1	4827580	4831891	chr2	132882444	132886755	INVDP68283	INVDP	copyloss
chr1	4832588	4836665	chr1	4790431	4794450	SYN102	SYN	-
chr1	4832752	4839368	chr1	4898984	4905793	SYN103	SYN	-
chr1	4839649	4841011	chr1	4874960	4876318	DUP49024	DUP	copygain
chr1	4839951	4844349	chr1	4906600	4910986	SYN104	SYN	-
chr1	4853358	4855169	chr1	183561860	183563665	INVDP59550	INVDP	copyloss
chr1	4855170	4857342	chr3	60026940	60029110	INVDP68284	INVDP	copyloss
chr1	4858221	4859963	chr4	241351105	241352850	INVTR68285	INVTR	-
chr1	4863646	4869481	chr4	168324955	168330804	INVDP68286	INVDP	copyloss
chr1	4865645	4869569	chr7	134950413	134954313	INVDP68287	INVDP	copyloss
chr1	4871077	4873049	chr10	104681051	104683021	DUP68288	DUP	copyloss
chr1	4874546	4879173	chr3	60026920	60031541	INVDP68289	INVDP	copyloss
chr1	4891006	4915418	chr1	4924787	4951113	SYN105	SYN	-
chr1	4920154	4923555	chr7	152200729	152204116	DUP68290	DUP	copyloss
chr1	4923556	4927442	chr1	4993275	4997162	SYN106	SYN	-
chr1	4927442	4935328	chr5	44776604	44784496	INVDP68291	INVDP	copyloss
chr1	4935329	4998187	chr1	4997157	5060174	SYN107	SYN	-
chr1	4963362	4966892	chr3	241485926	241489447	INVDP68292	INVDP	copygain
chr1	4963678	4967111	chr3	216732000	216735426	DUP68293	DUP	copygain
chr1	4963695	4967075	chr1	216568256	216571634	DUP49025	DUP	copygain
chr1	4963886	4966791	chr4	165477871	165480775	INVDP68294	INVDP	copygain
chr1	4963889	4966892	chr5	62079352	62082358	DUP68295	DUP	copygain
chr1	4965915	4967276	chr1	261362267	261363639	DUP49026	DUP	copygain
chr1	4998188	5007726	chr10	141635035	141644489	TRANS68296	TRANS	-
chr1	5004401	5007725	chr9	92414555	92417829	INVDP68297	INVDP	copygain
chr1	5007726	5064415	chr1	5060170	5116785	SYN108	SYN	-
chr1	5063005	5064415	chr7	29387688	29389102	DUP68298	DUP	copygain
chr1	5064415	5074100	chr8	56195388	56205061	DUP68299	DUP	copyloss
chr1	5074101	5092220	chr1	5116781	5134799	SYN109	SYN	-
chr1	5101692	5121145	chr1	5190359	5208748	SYN110	SYN	-
chr1	5145039	5147554	chr3	14832408	14834931	INVDP68300	INVDP	copyloss
chr1	5153024	5158759	chr10	141496562	141502321	TRANS68301	TRANS	-
chr1	5162953	5167797	chr2	7577889	7582741	INVDP68302	INVDP	copygain
chr1	5162953	5167797	chr1	14077425	14082270	INVTR43158	INVTR	-
chr1	5188166	5189541	chr9	130465570	130466943	INVDP68303	INVDP	copygain
chr1	5188166	5189556	chr3	51048447	51049842	TRANS68304	TRANS	-
chr1	5192641	5195035	chr10	128458772	128461178	INVDP68305	INVDP	copyloss
chr1	5195039	5197513	chr2	8057447	8059920	TRANS68306	TRANS	-
chr1	5196231	5201640	chr8	11578040	11583477	INVDP68307	INVDP	copyloss
chr1	5212708	5221645	chr6	161985702	161994533	INVTR68308	INVTR	-
chr1	5221645	5223953	chr2	187239390	187241698	INVDP68309	INVDP	copyloss
chr1	5223953	5231413	chr4	158193621	158201054	TRANS68310	TRANS	-
chr1	5231413	5239789	chr8	153841086	153849417	INVDP68311	INVDP	copygain
chr1	5231414	5240365	chr3	155668099	155677043	TRANS68312	TRANS	-
chr1	5240366	5244524	chr9	72069292	72073447	INVTR68313	INVTR	-
chr1	5254876	5263841	chr1	304667530	304676438	TRANS37174	TRANS	-
chr1	5266577	5268549	chr2	118254390	118256367	DUP68314	DUP	copyloss
chr1	5269361	5270855	chr8	117403467	117404960	INVDP68315	INVDP	copyloss
chr1	5272056	5276069	chr2	218684002	218688008	DUP68316	DUP	copyloss
chr1	5277228	5280874	chr7	44753645	44757269	TRANS68317	TRANS	-
chr1	5287125	5290897	chr4	152766392	152770141	INVTR68318	INVTR	-
chr1	5287214	5289265	chr10	10565972	10568027	DUP68319	DUP	copygain
chr1	5292113	5298654	chr1	304660948	304667531	TRANS37175	TRANS	-
chr1	5292688	5301035	chr8	173347865	173356246	INVDP68320	INVDP	copyloss
chr1	5302598	5308537	chr1	5305653	5311554	SYN111	SYN	-
chr1	5314159	5317100	chr4	166172904	166175868	INVDP68321	INVDP	copyloss
chr1	5316885	5321877	chr3	187627481	187632482	INVDP68322	INVDP	copyloss
chr1	5318229	5324736	chr1	43931941	43938429	TRANS37176	TRANS	-
chr1	5327455	5331677	chr1	5323894	5328126	SYN112	SYN	-
chr1	5340300	5342358	chr8	37516499	37518560	TRANS68323	TRANS	-
chr1	5349445	5351261	chr4	149594245	149596063	DUP68324	DUP	copygain
chr1	5349445	5351631	chr4	149589698	149591885	TRANS68325	TRANS	-
chr1	5354124	5355946	chr2	121942590	121944423	INVTR68326	INVTR	-
chr1	5356815	5358112	chr3	20965170	20966469	INVTR68327	INVTR	-
chr1	5362422	5369727	chr6	8036777	8044083	INVTR68328	INVTR	-
chr1	5376831	5380397	chr5	215083341	215086910	INVDP68329	INVDP	copyloss
chr1	5378786	5380740	chr1	243791341	243793295	DUP49027	DUP	copyloss
chr1	5411895	5417051	chr1	5374085	5379226	SYN113	SYN	-
chr1	5430373	5436869	chr1	5425283	5431767	SYN114	SYN	-
chr1	5436872	5439158	chr10	21668074	21670370	INVTR68330	INVTR	-
chr1	5438765	5443979	chr5	119320998	119326248	INVDP68331	INVDP	copyloss
chr1	5442694	5446299	chr4	143804354	143807947	INVDP68332	INVDP	copyloss
chr1	5446113	5447628	chr2	183640752	183642267	INVTR68333	INVTR	-
chr1	5451503	5455163	chr7	160603773	160607439	INVDP68334	INVDP	copyloss
chr1	5459528	5460836	chr2	199113981	199115289	TRANS68335	TRANS	-
chr1	5463607	5475429	chr1	5466991	5478720	SYN115	SYN	-
chr1	5491124	5496277	chr1	5546648	5551835	SYN116	SYN	-
chr1	5501361	5504690	chr2	95403556	95406914	DUP68336	DUP	copyloss
chr1	5504687	5509122	chr2	200568650	200573099	INVDP68337	INVDP	copyloss
chr1	5507017	5513598	chr4	189661788	189668378	INVDP68338	INVDP	copyloss
chr1	5515028	5607986	chr1	5560253	5653622	SYN117	SYN	-
chr1	5556559	5561839	chr3	35880403	35885699	DUP68339	DUP	copygain
chr1	5565003	5570655	chr9	114346988	114352651	INVDP68340	INVDP	copygain
chr1	5573718	5575001	chr4	241361841	241363122	DUP68341	DUP	copygain
chr1	5616822	5625141	chr9	56393356	56401738	DUP68342	DUP	copyloss
chr1	5617852	5623875	chr1	279438003	279444016	INVTR43159	INVTR	-
chr1	5621353	5625710	chr9	82094099	82098462	INVDP68343	INVDP	copyloss
chr1	5664196	5668203	chr9	117714474	117718458	INVDP68344	INVDP	copyloss
chr1	5670762	5673514	chr5	144699196	144701950	DUP68345	DUP	copyloss
chr1	5681136	5685267	chr3	98209589	98213708	INVTR68346	INVTR	-
chr1	5685259	5692746	chr6	111277275	111284791	DUP68347	DUP	copyloss
chr1	5692914	5694979	chr6	154115789	154117849	INVDP68348	INVDP	copyloss
chr1	5705459	5737773	chr1	5758548	5791296	SYN118	SYN	-
chr1	5737767	5744386	chr1	5800175	5806796	SYN119	SYN	-
chr1	5744382	5769416	chr1	5811500	5836436	SYN120	SYN	-
chr1	5769412	5779924	chr1	5847997	5858523	SYN121	SYN	-
chr1	5779925	5788868	chr2	170714853	170723797	INVDP68349	INVDP	copyloss
chr1	5788867	6277586	chr1	5858519	6353919	SYN122	SYN	-
chr1	5835782	5839640	chr2	188266087	188269937	INVDP68350	INVDP	copygain
chr1	5849161	5852502	chr3	170261241	170264592	DUP68351	DUP	copygain
chr1	5856225	5876928	chr1	82953021	82972335	INVDP59551	INVDP	copygain
chr1	5910253	5915573	chr5	216401605	216406963	INVDP68352	INVDP	copygain
chr1	5915570	5924488	chr1	103212786	103221643	INVDP59552	INVDP	copygain
chr1	5915574	5924484	chr5	75456608	75465421	INVDP68353	INVDP	copygain
chr1	5915577	5924484	chr5	75415333	75424134	INVDP68354	INVDP	copygain
chr1	5916019	5924484	chr2	234451755	234460143	DUP68355	DUP	copygain
chr1	5926356	5933885	chr8	33341552	33349062	INVDP68356	INVDP	copygain
chr1	5933874	5938739	chr8	19776143	19780990	INVDP68357	INVDP	copygain
chr1	5968370	5974696	chr1	92873984	92880326	INVDP59553	INVDP	copygain
chr1	5986626	5989853	chr4	31595957	31599185	INVDP68358	INVDP	copygain
chr1	5997215	6000193	chr6	162954760	162957737	DUP68359	DUP	copygain
chr1	6001383	6006148	chr1	43996082	44000862	DUP49028	DUP	copygain
chr1	6003333	6006148	chr9	112703716	112706535	INVDP68360	INVDP	copygain
chr1	6010049	6015038	chr8	38765420	38770333	DUP68361	DUP	copygain
chr1	6015038	6019156	chr5	187375936	187380060	DUP68362	DUP	copygain
chr1	6028059	6031337	chr3	172502077	172505360	INVDP68363	INVDP	copygain
chr1	6045907	6047201	chr1	241368631	241369913	DUP49029	DUP	copygain
chr1	6051457	6060450	chr4	230088841	230097747	DUP68364	DUP	copygain
chr1	6051856	6060449	chr8	54808057	54816620	DUP68365	DUP	copygain
chr1	6052019	6059393	chr3	186800542	186807910	INVDP68366	INVDP	copygain
chr1	6077178	6078199	chr4	231066678	231067699	INVDP68367	INVDP	copygain
chr1	6090886	6094694	chr7	136253168	136256989	DUP68368	DUP	copygain
chr1	6146472	6149158	chr1	276250203	276252889	INVDP59554	INVDP	copygain
chr1	6146473	6150974	chr7	90738478	90742979	DUP68369	DUP	copygain
chr1	6155689	6158670	chr9	140324248	140327211	INVDP68370	INVDP	copygain
chr1	6155689	6158988	chr7	174471628	174474900	INVDP68371	INVDP	copygain
chr1	6156042	6158611	chr3	202485842	202488425	INVDP68372	INVDP	copygain
chr1	6156042	6158914	chr3	188938884	188941764	INVDP68373	INVDP	copygain
chr1	6157401	6158988	chr3	68332750	68334324	INVDP68374	INVDP	copygain
chr1	6217488	6224933	chr5	183739784	183747193	DUP68375	DUP	copygain
chr1	6217488	6224934	chr1	163719615	163727038	DUP49030	DUP	copygain
chr1	6218019	6224935	chr3	137899959	137906869	DUP68376	DUP	copygain
chr1	6255687	6259753	chr2	5371587	5375651	INVDP68377	INVDP	copygain
chr1	6255688	6261976	chr3	213610648	213616931	INVDP68378	INVDP	copygain
chr1	6266073	6267565	chr1	216190774	216192269	INVDP59555	INVDP	copygain
chr1	6279336	6280996	chr2	208558766	208560425	INVTR68379	INVTR	-
chr1	6292810	6300946	chr1	6416348	6424649	SYN123	SYN	-
chr1	6302113	6306126	chr8	32273244	32277280	INVDP68380	INVDP	copyloss
chr1	6307553	6329873	chr1	6433192	6453015	SYN124	SYN	-
chr1	6327188	6328754	chr9	159407392	159408966	INVDP68381	INVDP	copygain
chr1	6329873	6331195	chr2	196669295	196670635	INVDP68382	INVDP	copyloss
chr1	6330979	6333349	chr5	25254683	25257052	TRANS68383	TRANS	-
chr1	6333349	6341907	chr3	2789371	2797900	INVDP68384	INVDP	copyloss
chr1	6340401	6345539	chr6	26076356	26081510	INVDP68385	INVDP	copyloss
chr1	6343695	6345539	chr10	146025418	146027266	DUP68386	DUP	copygain
chr1	6345535	6348255	chr6	83430870	83433584	INVDP68387	INVDP	copyloss
chr1	6346377	6352813	chr6	45717415	45723879	DUP68388	DUP	copyloss
chr1	6352812	6361076	chr9	93084024	93092288	INVDP68389	INVDP	copyloss
chr1	6361077	6369618	chr1	145626976	145635520	INVTR43160	INVTR	-
chr1	6369536	6372365	chr6	41052498	41055346	DUP68390	DUP	copyloss
chr1	6372365	6374536	chr6	162331265	162333435	INVDP68391	INVDP	copygain
chr1	6372365	6374580	chr10	147315172	147317389	DUP68392	DUP	copygain
chr1	6372365	6374580	chr7	133873828	133876034	DUP68393	DUP	copygain
chr1	6372365	6375196	chr7	24797296	24800084	TRANS68394	TRANS	-
chr1	6375197	6379732	chr1	172591216	172595758	INVDP59556	INVDP	copyloss
chr1	6376006	6380862	chr3	26900796	26905612	INVDP68395	INVDP	copyloss
chr1	6385659	6394856	chr6	102400436	102410041	INVDP68396	INVDP	copyloss
chr1	6395808	6399528	chr1	257640245	257643962	INVTR43161	INVTR	-
chr1	6400016	6402156	chr5	15889992	15892138	INVTR68397	INVTR	-
chr1	6404124	6405222	chr7	26483130	26484229	INVDP68398	INVDP	copyloss
chr1	6404518	6406681	chr10	113578977	113581117	DUP68399	DUP	copyloss
chr1	6407938	6436181	chr1	6498697	6526641	SYN125	SYN	-
chr1	6414246	6417700	chr5	197851072	197854513	DUP68400	DUP	copygain
chr1	6436176	6447227	chr1	6540044	6551036	SYN126	SYN	-
chr1	6454900	6456157	chr5	218238693	218239947	DUP68401	DUP	copyloss
chr1	6458387	6483688	chr1	6551032	6576273	SYN127	SYN	-
chr1	6478222	6483688	chr1	27386820	27392314	INVDP59557	INVDP	copygain
chr1	6483689	6493141	chr3	106293377	106302813	INVDP68402	INVDP	copyloss
chr1	6493138	6500058	chr1	6576268	6583185	SYN128	SYN	-
chr1	6500058	6511840	chr8	115126925	115138727	INVTR68403	INVTR	-
chr1	6501217	6504760	chr8	115116652	115120201	INVDP68404	INVDP	copygain
chr1	6502432	6504768	chr9	34993865	34996191	INVDP68405	INVDP	copygain
chr1	6502432	6511349	chr9	34997902	35006832	INVDP68406	INVDP	copygain
chr1	6503187	6504327	chr4	78989226	78990377	INVDP68407	INVDP	copygain
chr1	6503883	6511349	chr6	22848082	22855551	INVDP68408	INVDP	copygain
chr1	6504401	6511323	chr5	143588557	143595481	DUP68409	DUP	copygain
chr1	6510669	6515378	chr8	115134010	115138726	INVDP68410	INVDP	copyloss
chr1	6515378	6518250	chr1	6583181	6586055	SYN129	SYN	-
chr1	6520194	6535390	chr1	6598551	6613988	SYN130	SYN	-
chr1	6552369	6560700	chr8	163692888	163701205	INVTR68411	INVTR	-
chr1	6552935	6554468	chr1	262939173	262940704	INVTR43162	INVTR	-
chr1	6565911	6569180	chr1	94250867	94254178	INVTR43163	INVTR	-
chr1	6568790	6573309	chr7	149915206	149919749	INVTR68412	INVTR	-
chr1	6577963	6579544	chr10	19177785	19179364	DUP68413	DUP	copyloss
chr1	6579545	6590851	chr3	59177473	59192908	TRANS68414	TRANS	-
chr1	6607220	6608346	chr4	82545872	82546997	DUP68415	DUP	copyloss
chr1	6612922	6614157	chr2	181694365	181695601	DUP68416	DUP	copyloss
chr1	6613956	6617359	chr3	197141017	197144423	INVTR68417	INVTR	-
chr1	6614782	6617359	chr4	247011027	247013615	INVDP68418	INVDP	copygain
chr1	6617359	6621081	chr3	142601670	142605367	DUP68419	DUP	copyloss
chr1	6618081	6626886	chr7	132554819	132563577	INVDP68420	INVDP	copyloss
chr1	6626887	6631413	chr3	106261960	106266487	INVDP68421	INVDP	copyloss
chr1	6640258	6649206	chr1	7959740	7968680	TRANS37177	TRANS	-
chr1	6640259	6649207	chr5	226772880	226781772	DUP68422	DUP	copygain
chr1	6659073	6662685	chr5	179797759	179801375	DUP68423	DUP	copyloss
chr1	6662395	6666323	chr6	74163774	74167705	TRANS68424	TRANS	-
chr1	6707470	6708569	chr10	63177731	63178831	INVDP68425	INVDP	copyloss
chr1	6708567	6713333	chr2	166432884	166437621	DUP68426	DUP	copyloss
chr1	6715116	6716929	chr5	198005842	198007650	INVDP68427	INVDP	copyloss
chr1	6720707	6728968	chr7	10234345	10242609	DUP68428	DUP	copyloss
chr1	6728969	6732379	chr3	177537005	177540421	DUP68429	DUP	copyloss
chr1	6756733	6757984	chr8	150729465	150730693	INVDP68430	INVDP	copyloss
chr1	6769577	6774216	chr1	6723852	6728468	SYN131	SYN	-
chr1	6776338	6783853	chr4	13597134	13604664	INVDP68431	INVDP	copyloss
chr1	6778248	6784590	chr1	49673139	49679471	TRANS37178	TRANS	-
chr1	6789970	6797309	chr4	53821709	53829088	DUP68432	DUP	copyloss
chr1	6806894	6810079	chr2	9788758	9791948	DUP68433	DUP	copyloss
chr1	6806895	6808005	chr1	7040784	7041890	INVDP59558	INVDP	copygain
chr1	6806895	6808948	chr1	82672274	82674327	TRANS37179	TRANS	-
chr1	6810131	6812818	chr10	91706761	91709451	INVDP68434	INVDP	copyloss
chr1	6812818	6817276	chr2	3541434	3545888	TRANS68435	TRANS	-
chr1	6816367	6818402	chr6	117903391	117905436	DUP68436	DUP	copyloss
chr1	6824539	6841094	chr1	6863655	6888269	SYN132	SYN	-
chr1	6847435	6849869	chr10	9560207	9562652	INVDP68437	INVDP	copyloss
chr1	6848332	6852147	chr5	176156471	176160303	INVDP68438	INVDP	copyloss
chr1	6853129	6857939	chr3	38501841	38506656	INVDP68439	INVDP	copygain
chr1	6853129	6859428	chr1	254301523	254307822	INVTR43164	INVTR	-
chr1	6853129	6861276	chr3	24545458	24553466	DUP68440	DUP	copygain
chr1	6853129	6861277	chr5	195755412	195763395	INVDP68441	INVDP	copygain
chr1	6856006	6861276	chr1	282559806	282564962	TRANS37180	TRANS	-
chr1	6892570	6901992	chr8	2267863	2277385	INVTR68442	INVTR	-
chr1	6902930	6907447	chr5	197601610	197606127	DUP68443	DUP	copyloss
chr1	6920998	6928056	chr9	70803755	70810800	DUP68444	DUP	copyloss
chr1	6925406	6929394	chr4	187193674	187197671	DUP68445	DUP	copyloss
chr1	6929200	6930528	chr5	1075557	1076876	INVDP68446	INVDP	copyloss
chr1	6941792	6943065	chr9	73926683	73927932	INVDP68447	INVDP	copyloss
chr1	6942845	6945068	chr7	129177386	129179634	DUP68448	DUP	copyloss
chr1	6943984	6945360	chr1	76619484	76620860	DUP49031	DUP	copyloss
chr1	6945169	6947046	chr4	160728516	160730393	INVDP68449	INVDP	copyloss
chr1	6946883	6948372	chr8	180476624	180478129	DUP68450	DUP	copyloss
chr1	6948084	6950728	chr2	15793013	15795637	DUP68451	DUP	copyloss
chr1	6956279	6960057	chr1	85066439	85070224	DUP49032	DUP	copygain
chr1	6956279	6965952	chr5	169776919	169786626	DUP68452	DUP	copygain
chr1	6956279	6965952	chr1	139776039	139785701	INVTR43165	INVTR	-
chr1	6956880	6965906	chr1	85088954	85097975	DUP49033	DUP	copygain
chr1	6982886	6984236	chr3	178251557	178252902	DUP68453	DUP	copyloss
chr1	6988457	6989802	chr3	237222569	237223909	DUP68454	DUP	copyloss
chr1	6990593	6993862	chr1	203515214	203518477	INVDP59559	INVDP	copyloss
chr1	7003429	7007014	chr7	26298577	26302145	DUP68455	DUP	copyloss
chr1	7040008	7041117	chr9	104625680	104626793	DUP68456	DUP	copyloss
chr1	7042498	7068320	chr1	7071404	7087480	SYN133	SYN	-
chr1	7068692	7071450	chr4	40360045	40362798	TRANS68457	TRANS	-
chr1	7072156	7080220	chr1	7103981	7111952	SYN134	SYN	-
chr1	7080224	7082794	chr2	206741432	206744002	TRANS68458	TRANS	-
chr1	7082531	7084148	chr5	170706810	170708427	INVTR68459	INVTR	-
chr1	7084894	7089833	chr1	12423421	12426871	INVTR43166	INVTR	-
chr1	7086361	7087863	chr3	226270299	226271785	INVDP68460	INVDP	copygain
chr1	7086362	7087862	chr2	244516196	244517683	INVDP68461	INVDP	copygain
chr1	7086362	7087862	chr5	81706896	81708394	INVDP68462	INVDP	copygain
chr1	7086362	7087863	chr1	289940754	289942213	DUP49034	DUP	copygain
chr1	7087863	7094626	chr1	12418112	12425390	INVTR43167	INVTR	-
chr1	7093945	7095205	chr3	3085864	3087133	INVDP68463	INVDP	copygain
chr1	7094478	7095776	chr1	12425567	12426872	INVDP59560	INVDP	copyloss
chr1	7097367	7104488	chr6	119210580	119217693	TRANS68464	TRANS	-
chr1	7104495	7105612	chr1	7130203	7131318	SYN135	SYN	-
chr1	7108490	7109839	chr3	202932004	202933344	INVDP68465	INVDP	copyloss
chr1	7110763	7111953	chr4	3099710	3100900	INVDP68466	INVDP	copyloss
chr1	7112116	7113448	chr1	15261633	15262953	DUP49035	DUP	copyloss
chr1	7113817	7116869	chr5	215182214	215185256	DUP68467	DUP	copygain
chr1	7113821	7116869	chr1	298840291	298843332	INVDP59561	INVDP	copyloss
chr1	7113940	7116869	chr9	19430981	19433931	INVDP68468	INVDP	copygain
chr1	7116867	7121619	chr8	7971027	7975770	DUP68469	DUP	copyloss
chr1	7121619	7125554	chr4	31643267	31647187	INVDP68470	INVDP	copyloss
chr1	7125555	7129651	chr5	8952257	8956388	INVDP68471	INVDP	copyloss
chr1	7129170	7130489	chr10	71815624	71816944	INVDP68472	INVDP	copyloss
chr1	7131102	7139988	chr3	36206754	36215625	INVTR68473	INVTR	-
chr1	7157061	7162642	chr3	211677172	211682807	DUP68474	DUP	copyloss
chr1	7162641	7163713	chr7	3645079	3646147	INVDP68475	INVDP	copyloss
chr1	7166618	7170903	chr9	95854746	95859036	DUP68476	DUP	copyloss
chr1	7177453	7183681	chr1	7175613	7181807	SYN136	SYN	-
chr1	7187992	7195370	chr4	33764106	33771501	INVDP68477	INVDP	copyloss
chr1	7194870	7201373	chr1	159725574	159732094	INVDP59562	INVDP	copyloss
chr1	7201476	7205811	chr10	62436959	62441304	INVDP68478	INVDP	copyloss
chr1	7205401	7212868	chr1	159724610	159732094	INVTR43168	INVTR	-
chr1	7221781	7225231	chr1	7221970	7225424	SYN137	SYN	-
chr1	7228823	7234208	chr1	58520498	58525865	INVTR43169	INVTR	-
chr1	7240026	7244143	chr1	297522383	297526499	INVTR43170	INVTR	-
chr1	7245056	7250056	chr9	115978763	115983783	INVDP68479	INVDP	copyloss
chr1	7251869	7262756	chr1	7257647	7268206	SYN138	SYN	-
chr1	7264936	7272364	chr2	31105144	31112593	DUP68480	DUP	copyloss
chr1	7282565	7283707	chr7	119671584	119672726	INVDP68481	INVDP	copygain
chr1	7282565	7284680	chr1	293473504	293475653	INVTR43171	INVTR	-
chr1	7292547	7312910	chr1	7320658	7346273	SYN139	SYN	-
chr1	7313257	7321091	chr1	7370192	7378179	SYN140	SYN	-
chr1	7321092	7328363	chr3	243186911	243194201	INVDP68482	INVDP	copyloss
chr1	7327967	7335435	chr1	208812593	208820016	INVTR43172	INVTR	-
chr1	7336205	7337625	chr1	7388207	7389627	SYN141	SYN	-
chr1	7337621	7344247	chr1	7511856	7517901	SYN142	SYN	-
chr1	7346435	7353536	chr2	217494900	217501988	INVDP68483	INVDP	copyloss
chr1	7360010	7361791	chr8	105884689	105886455	INVTR68484	INVTR	-
chr1	7362712	7366578	chr10	149057252	149061127	INVDP68485	INVDP	copyloss
chr1	7363807	7366586	chr1	297453402	297456179	TRANS37181	TRANS	-
chr1	7366585	7368391	chr9	142307702	142309504	INVDP68486	INVDP	copyloss
chr1	7368170	7372132	chr9	129567920	129571879	DUP68487	DUP	copyloss
chr1	7371730	7373775	chr9	163320134	163322175	DUP68488	DUP	copyloss
chr1	7377026	7379757	chr8	164396573	164399312	INVDP68489	INVDP	copyloss
chr1	7377248	7383562	chr9	128893479	128899818	DUP68490	DUP	copyloss
chr1	7382849	7383954	chr2	42303907	42305000	TRANS68491	TRANS	-
chr1	7383796	7386315	chr9	128893481	128896015	DUP68492	DUP	copyloss
chr1	7392711	7402765	chr1	7624029	7634089	SYN143	SYN	-
chr1	7432840	7435096	chr3	5161662	5163923	INVDP68493	INVDP	copyloss
chr1	7435096	7437958	chr1	212546061	212548918	INVDP59563	INVDP	copyloss
chr1	7437753	7438989	chr6	131656005	131657238	TRANS68494	TRANS	-
chr1	7442974	7450938	chr2	132939279	132947239	INVDP68495	INVDP	copyloss
chr1	7457891	7459036	chr1	7719440	7720585	SYN144	SYN	-
chr1	7464186	7476209	chr6	41172741	41184737	INVDP68496	INVDP	copyloss
chr1	7484027	7490271	chr3	210522369	210528585	INVTR68497	INVTR	-
chr1	7491439	7492905	chr1	7739892	7741349	SYN145	SYN	-
chr1	7492903	7494523	chr6	138339656	138341272	INVDP68498	INVDP	copyloss
chr1	7497353	7499532	chr2	193082625	193084837	INVDP68499	INVDP	copygain
chr1	7497353	7499533	chr1	46485489	46487703	INVTR43173	INVTR	-
chr1	7500369	7501855	chr1	41458739	41460230	INVDP59564	INVDP	copygain
chr1	7500369	7505301	chr9	2481558	2486495	INVDP68500	INVDP	copygain
chr1	7500371	7505301	chr7	140371014	140375948	DUP68501	DUP	copygain
chr1	7500380	7505305	chr1	11199345	11204279	TRANS37182	TRANS	-
chr1	7500787	7501855	chr1	41457670	41458737	INVDP59565	INVDP	copygain
chr1	7505647	7507868	chr1	27551820	27554069	DUP49036	DUP	copyloss
chr1	7509316	7510649	chr1	192096380	192097710	INVDP59566	INVDP	copyloss
chr1	7511373	7513839	chr2	7202447	7204918	INVTR68502	INVTR	-
chr1	7514759	7521533	chr1	91801651	91808457	TRANS37183	TRANS	-
chr1	7531688	7533753	chr5	87308941	87311012	INVDP68503	INVDP	copyloss
chr1	7533905	7535749	chr3	146384321	146386170	DUP68504	DUP	copyloss
chr1	7534219	7536236	chr2	20191282	20193292	INVDP68505	INVDP	copyloss
chr1	7536468	7545349	chr4	197034039	197042956	DUP68506	DUP	copyloss
chr1	7548096	7553264	chr10	82062745	82067885	INVDP68507	INVDP	copyloss
chr1	7548893	7550027	chr10	146175856	146177006	INVDP68508	INVDP	copyloss
chr1	7561648	7569038	chr1	7789170	7796525	SYN146	SYN	-
chr1	7579133	7582237	chr1	236057555	236060626	INVDP59567	INVDP	copyloss
chr1	7580924	7586064	chr9	151499309	151504469	DUP68509	DUP	copyloss
chr1	7584191	7588127	chr1	264252873	264256791	INVTR43174	INVTR	-
chr1	7596857	7627997	chr1	7822667	7854122	SYN147	SYN	-
chr1	7618995	7625177	chr2	152865293	152871485	DUP68510	DUP	copygain
chr1	7624118	7625177	chr1	17039978	17041039	INVDP59568	INVDP	copygain
chr1	7627990	7633981	chr3	73957587	73963583	INVDP68511	INVDP	copygain
chr1	7627996	7633984	chr7	35104662	35110647	DUP68512	DUP	copygain
chr1	7627997	7630286	chr1	55718036	55720323	DUP49037	DUP	copyloss
chr1	7627998	7632968	chr5	178408820	178413742	DUP68513	DUP	copygain
chr1	7628364	7633984	chr4	204186265	204191882	DUP68514	DUP	copygain
chr1	7630923	7637255	chr1	55712164	55718620	DUP49038	DUP	copyloss
chr1	7637273	7666775	chr1	7854133	7883666	SYN148	SYN	-
chr1	7666776	7668992	chr4	183600944	183603165	TRANS68515	TRANS	-
chr1	7669142	7674991	chr8	66585808	66591664	TRANS68516	TRANS	-
chr1	7673937	7675540	chr4	183600944	183602559	DUP68517	DUP	copyloss
chr1	7675539	7701415	chr1	7883662	7909298	SYN149	SYN	-
chr1	7713613	7763494	chr1	8005763	8055592	SYN150	SYN	-
chr1	7724795	7727273	chr6	167417009	167419486	INVDP68518	INVDP	copygain
chr1	7724805	7727273	chr9	143097668	143100137	INVDP68519	INVDP	copygain
chr1	7739511	7740993	chr8	14169806	14171288	DUP68520	DUP	copygain
chr1	7763494	7767371	chr2	18729587	18733490	TRANS68521	TRANS	-
chr1	7768136	7769706	chr1	203536959	203538533	DUP49039	DUP	copyloss
chr1	7769065	7770614	chr9	23420507	23422059	DUP68522	DUP	copyloss
chr1	7779525	7786051	chr1	8090945	8097861	SYN151	SYN	-
chr1	7786920	7797726	chr8	109543109	109553879	TRANS68523	TRANS	-
chr1	7796093	7797727	chr1	23004321	23005960	INVTR43175	INVTR	-
chr1	7797945	7858066	chr1	8108024	8165140	SYN152	SYN	-
chr1	7800535	7804337	chr1	208450166	208453975	DUP49040	DUP	copygain
chr1	7806817	7813392	chr2	94655591	94662201	INVDP68524	INVDP	copygain
chr1	7847529	7849565	chr1	8212343	8214383	DUP49041	DUP	copygain
chr1	7852067	7854350	chr2	159542819	159545077	INVDP68525	INVDP	copygain
chr1	7855123	7860364	chr1	280768645	280773855	INVDP59569	INVDP	copyloss
chr1	7860159	7862610	chr1	221521613	221524068	INVTR43176	INVTR	-
chr1	7861633	7863937	chr1	8159138	8161412	DUP49042	DUP	copyloss
chr1	7863104	7875810	chr1	8184552	8197234	SYN153	SYN	-
chr1	7863936	7867545	chr2	189811591	189815206	INVDP68526	INVDP	copygain
chr1	7876583	7983714	chr1	8214382	8320520	SYN154	SYN	-
chr1	7904461	7913901	chr9	134676026	134685422	INVDP68527	INVDP	copygain
chr1	7906417	7913901	chr1	294310805	294318213	INVDP59570	INVDP	copygain
chr1	7915997	7917246	chr2	4075066	4076314	DUP68528	DUP	copygain
chr1	7917713	7918947	chr6	154452147	154453380	DUP68529	DUP	copygain
chr1	7919496	7921470	chr4	38132415	38134393	DUP68531	DUP	copygain
chr1	7919496	7921470	chr10	109689784	109691765	INVDP68530	INVDP	copygain
chr1	7919496	7921470	chr9	24029904	24031873	INVDP68532	INVDP	copygain
chr1	7919498	7920612	chr2	52897396	52898510	DUP68533	DUP	copygain
chr1	7930856	7932745	chr8	148332704	148334602	INVDP68534	INVDP	copygain
chr1	7930856	7936750	chr1	260491107	260497026	INVDP59571	INVDP	copygain
chr1	7948011	7949065	chr9	30250625	30251679	INVDP68535	INVDP	copygain
chr1	7983710	7991873	chr1	8329485	8337590	SYN155	SYN	-
chr1	7992351	7993444	chr1	8379052	8380161	SYN156	SYN	-
chr1	7994223	7998317	chr10	89061170	89065281	INVDP68536	INVDP	copyloss
chr1	8007348	8012009	chr8	84446744	84451345	INVDP68537	INVDP	copyloss
chr1	8012009	8013504	chr3	210545442	210546938	INVDP68538	INVDP	copyloss
chr1	8013503	8015343	chr1	223921775	223923635	TRANS37184	TRANS	-
chr1	8041618	8044434	chr1	8461449	8464243	SYN157	SYN	-
chr1	8053117	8059854	chr1	8495218	8502042	SYN158	SYN	-
chr1	8058058	8065339	chr5	85125296	85132582	DUP68539	DUP	copygain
chr1	8059850	8068441	chr1	8510860	8519476	SYN159	SYN	-
chr1	8068442	8076772	chr1	66962816	66971149	INVTR43177	INVTR	-
chr1	8071779	8076772	chr10	151567059	151572030	INVDP68540	INVDP	copygain
chr1	8076931	8078769	chr1	85058531	85060371	INVDP59572	INVDP	copyloss
chr1	8079671	8083589	chr4	252903498	252907378	INVTR68541	INVTR	-
chr1	8088756	8091014	chr1	8519472	8521728	SYN160	SYN	-
chr1	8089091	8104429	chr1	9241383	9259080	INVTR43178	INVTR	-
chr1	8091632	8111680	chr1	8909799	8933653	INVTR43179	INVTR	-
chr1	8092156	8102536	chr1	8866919	8885765	INVDP59573	INVDP	copygain
chr1	8096296	8111679	chr1	8845459	8873157	INVDP59574	INVDP	copygain
chr1	8101605	8118541	chr1	8521735	8539177	SYN161	SYN	-
chr1	8119221	8122736	chr1	8581467	8584999	SYN162	SYN	-
chr1	8133644	8135004	chr1	64150870	64152236	INVTR43180	INVTR	-
chr1	8134995	8138752	chr5	227205068	227208829	INVTR68542	INVTR	-
chr1	8138752	8142142	chr9	125976091	125979533	INVDP68543	INVDP	copyloss
chr1	8143256	8146651	chr9	125976090	125979533	INVTR68544	INVTR	-
chr1	8146721	8151781	chr2	20817579	20822699	INVDP68545	INVDP	copyloss
chr1	8174692	8177823	chr7	173924793	173927925	DUP68546	DUP	copyloss
chr1	8176431	8178523	chr1	27434672	27436762	DUP49043	DUP	copyloss
chr1	8189792	8195764	chr2	201650955	201656920	DUP68547	DUP	copyloss
chr1	8203096	8206201	chr1	116761756	116764835	INVDP59575	INVDP	copyloss
chr1	8205530	8208428	chr1	1461822	1464716	TRANS37185	TRANS	-
chr1	8208670	8215423	chr4	43576132	43582894	DUP68548	DUP	copyloss
chr1	8228379	8236360	chr1	300178188	300186171	TRANS37186	TRANS	-
chr1	8228389	8232567	chr4	74516746	74520856	DUP68549	DUP	copygain
chr1	8232108	8236361	chr10	97287830	97292068	DUP68550	DUP	copygain
chr1	8249455	8251046	chr1	8728574	8730167	SYN163	SYN	-
chr1	8253083	8261839	chr1	242375392	242384063	INVTR43181	INVTR	-
chr1	8262568	8264772	chr5	24832222	24834422	INVDP68551	INVDP	copygain
chr1	8262568	8264840	chr10	143023664	143025944	INVDP68552	INVDP	copygain
chr1	8262568	8264910	chr4	131213696	131216038	DUP68554	DUP	copygain
chr1	8262568	8264910	chr7	32344767	32347086	DUP68555	DUP	copygain
chr1	8262568	8264910	chr3	12802161	12804513	INVDP68553	INVDP	copygain
chr1	8262570	8264910	chr4	18428651	18430985	DUP68556	DUP	copygain
chr1	8262572	8264590	chr8	153392816	153394836	DUP68557	DUP	copygain
chr1	8262575	8264910	chr10	19779587	19781915	DUP68558	DUP	copygain
chr1	8263159	8264910	chr1	84710416	84712150	TRANS37187	TRANS	-
chr1	8264911	8271177	chr10	150609439	150615671	INVTR68559	INVTR	-
chr1	8275300	8278036	chr1	8731881	8734616	SYN164	SYN	-
chr1	8278032	8279346	chr1	8750939	8752254	SYN165	SYN	-
chr1	8280528	8285446	chr1	8765227	8770103	SYN166	SYN	-
chr1	8286532	8293475	chr1	8777998	8785011	SYN167	SYN	-
chr1	8293477	8295836	chr1	8789138	8791497	SYN168	SYN	-
chr1	8302041	8321457	chr1	8824000	8843484	SYN169	SYN	-
chr1	8321458	8324170	chr5	67193066	67195784	INVDP68560	INVDP	copyloss
chr1	8324046	8325059	chr8	163043359	163044374	INVDP68561	INVDP	copyloss
chr1	8331760	8342696	chr1	8843480	8854596	SYN170	SYN	-
chr1	8342692	8345710	chr1	8866919	8869932	SYN171	SYN	-
chr1	8345710	8353404	chr8	160786043	160793758	INVDP68562	INVDP	copyloss
chr1	8346897	8353406	chr1	51033575	51040091	DUP49044	DUP	copyloss
chr1	8354145	8356230	chr1	8869927	8872014	SYN172	SYN	-
chr1	8356449	8360385	chr1	8881890	8885768	SYN173	SYN	-
chr1	8357328	8360906	chr1	8930103	8933653	SYN174	SYN	-
chr1	8360093	8390253	chr1	9255736	9286913	SYN175	SYN	-
chr1	8360378	8362480	chr1	8907700	8909805	DUP49045	DUP	copygain
chr1	8390889	8394717	chr1	9288416	9292274	SYN176	SYN	-
chr1	8394744	8398678	chr1	14410284	14414185	INVTR43182	INVTR	-
chr1	8394858	8398786	chr10	103032861	103036805	DUP68563	DUP	copygain
chr1	8398916	8400125	chr2	140433222	140434437	TRANS68564	TRANS	-
chr1	8400117	8404270	chr8	91632164	91636260	DUP68565	DUP	copyloss
chr1	8400365	8405400	chr3	170511207	170516250	DUP68566	DUP	copyloss
chr1	8414049	8416053	chr5	15550080	15552085	DUP68567	DUP	copyloss
chr1	8422729	8429352	chr2	115058107	115065269	TRANS68568	TRANS	-
chr1	8429353	8438303	chr4	21592523	21601448	INVDP68569	INVDP	copyloss
chr1	8438293	8443664	chr4	167130932	167136326	INVDP68570	INVDP	copyloss
chr1	8441239	8444037	chr2	115068425	115071226	DUP68571	DUP	copyloss
chr1	8443953	8445300	chr9	22311934	22313288	INVDP68572	INVDP	copyloss
chr1	8445299	8450312	chr9	55485675	55490692	DUP68573	DUP	copyloss
chr1	8449696	8450843	chr6	7085532	7086681	INVDP68574	INVDP	copyloss
chr1	8450410	8452093	chr4	88498530	88500202	INVDP68575	INVDP	copyloss
chr1	8452030	8453209	chr7	40738854	40740027	TRANS68576	TRANS	-
chr1	8452404	8454549	chr7	118043816	118045964	INVDP68577	INVDP	copyloss
chr1	8454363	8456186	chr7	40417922	40419745	INVTR68578	INVTR	-
chr1	8456659	8458047	chr1	251540844	251542249	DUP49046	DUP	copygain
chr1	8456660	8460713	chr1	260699734	260703800	TRANS37188	TRANS	-
chr1	8464302	8466811	chr10	113604434	113606954	DUP68579	DUP	copyloss
chr1	8469177	8470429	chr3	71582235	71583485	DUP68580	DUP	copyloss
chr1	8469988	8473019	chr10	57241647	57244682	INVDP68581	INVDP	copyloss
chr1	8472471	8475817	chr7	133159802	133163169	INVDP68582	INVDP	copyloss
chr1	8473591	8480978	chr7	138208078	138215518	DUP68583	DUP	copyloss
chr1	8478494	8480978	chr1	295945315	295947818	INVTR43183	INVTR	-
chr1	8503997	8506626	chr6	113051830	113054458	INVDP68584	INVDP	copyloss
chr1	8505827	8507782	chr1	243791341	243793295	TRANS37189	TRANS	-
chr1	8506806	8511426	chr7	108769202	108773822	INVTR68585	INVTR	-
chr1	8528323	8531789	chr1	207664955	207668411	INVTR43184	INVTR	-
chr1	8528372	8536893	chr4	213104899	213113434	TRANS68586	TRANS	-
chr1	8539986	8547741	chr5	170797204	170805104	TRANS68587	TRANS	-
chr1	8539987	8541265	chr5	170805094	170806365	DUP68588	DUP	copygain
chr1	8548920	8550196	chr6	16961090	16962368	DUP68589	DUP	copyloss
chr1	8558126	8567734	chr2	38767118	38776773	DUP68590	DUP	copyloss
chr1	8569086	8570114	chr3	12754057	12755091	INVDP68591	INVDP	copyloss
chr1	8570230	8571965	chr2	38767118	38768848	DUP68592	DUP	copyloss
chr1	8572087	8577976	chr1	9494248	9500136	SYN177	SYN	-
chr1	8585534	8586713	chr5	148785696	148786876	DUP68593	DUP	copyloss
chr1	8588657	8590395	chr2	244331085	244332862	DUP68594	DUP	copyloss
chr1	8601901	8608001	chr8	167656453	167662563	DUP68595	DUP	copyloss
chr1	8605070	8610845	chr6	170357300	170363080	INVTR68596	INVTR	-
chr1	8612079	8620552	chr1	9582004	9590469	SYN178	SYN	-
chr1	8620548	8625832	chr1	9610694	9624219	SYN179	SYN	-
chr1	8625826	8635127	chr1	9625502	9634817	SYN180	SYN	-
chr1	8635128	8644578	chr1	34023000	34032407	DUP49047	DUP	copyloss
chr1	8644579	8647385	chr1	9634813	9637629	SYN181	SYN	-
chr1	8647386	8659147	chr1	105365824	105377539	INVDP59576	INVDP	copygain
chr1	8647386	8659147	chr7	17757254	17778201	INVDP68597	INVDP	copygain
chr1	8647386	8659149	chr1	220798292	220810019	TRANS37190	TRANS	-
chr1	8654280	8659149	chr3	190662828	190667691	INVDP68598	INVDP	copygain
chr1	8659151	8675553	chr1	9637628	9653304	SYN182	SYN	-
chr1	8675565	8678177	chr1	9688331	9690942	SYN183	SYN	-
chr1	8696215	8697879	chr1	174855838	174857465	INVTR43185	INVTR	-
chr1	8704390	8705929	chr2	76508780	76510322	TRANS68599	TRANS	-
chr1	8710222	8714746	chr7	70742812	70747341	DUP68600	DUP	copyloss
chr1	8716383	8718471	chr3	42806445	42808531	INVTR68601	INVTR	-
chr1	8735114	8736795	chr2	70569799	70571479	INVDP68602	INVDP	copyloss
chr1	8738874	8746799	chr9	18859212	18867111	TRANS68603	TRANS	-
chr1	8751096	8753932	chr4	93120444	93123281	DUP68604	DUP	copyloss
chr1	8752844	8754175	chr10	152409508	152410847	DUP68605	DUP	copygain
chr1	8759325	8772878	chr2	47325384	47338780	INVDP68606	INVDP	copyloss
chr1	8769733	8772879	chr2	208595022	208598144	DUP68607	DUP	copyloss
chr1	8774077	8782100	chr1	9770636	9778529	SYN184	SYN	-
chr1	8783899	8785273	chr3	159243113	159244489	DUP68608	DUP	copyloss
chr1	8788455	8789801	chr2	19648163	19649511	TRANS68609	TRANS	-
chr1	8789799	8796015	chr1	9778523	9784736	SYN185	SYN	-
chr1	8796010	8798684	chr1	9793982	9796656	SYN186	SYN	-
chr1	8805251	8808530	chr1	13181723	13184996	DUP49048	DUP	copyloss
chr1	8809725	8811210	chr2	177711761	177713241	DUP68610	DUP	copygain
chr1	8809815	8813085	chr1	13181722	13184996	DUP49049	DUP	copyloss
chr1	8816691	8818147	chr9	136317941	136319399	DUP68611	DUP	copyloss
chr1	8818519	8820150	chr1	179630869	179632495	DUP49050	DUP	copyloss
chr1	8820540	8826188	chr5	89766029	89771654	INVDP68612	INVDP	copyloss
chr1	8826189	8833344	chr6	167983769	167990943	DUP68613	DUP	copygain
chr1	8826189	8836629	chr2	35028181	35038595	INVDP68614	INVDP	copyloss
chr1	8826190	8832929	chr4	193599946	193606715	DUP68615	DUP	copygain
chr1	8826190	8836629	chr9	87259491	87270288	INVDP68616	INVDP	copyloss
chr1	8836624	8845583	chr3	12922084	12931051	INVTR68617	INVTR	-
chr1	8836630	8838231	chr5	94864394	94865990	INVDP68618	INVDP	copygain
chr1	8846486	8848667	chr8	138262151	138264318	TRANS68619	TRANS	-
chr1	8846553	8848034	chr6	167995245	167996725	DUP68620	DUP	copygain
chr1	8848031	8849524	chr5	186576318	186577809	INVTR68621	INVTR	-
chr1	8849523	8852583	chr1	174936499	174939560	INVDP59577	INVDP	copyloss
chr1	8863973	8865086	chr1	103845787	103846903	DUP49051	DUP	copyloss
chr1	8863974	8866615	chr6	117511062	117513706	DUP68622	DUP	copyloss
chr1	8872809	8873900	chr1	9876611	9877702	SYN187	SYN	-
chr1	8873897	8878745	chr1	246591618	246596476	DUP49052	DUP	copyloss
chr1	8873900	8878745	chr1	4702707	4707553	DUP49053	DUP	copygain
chr1	8873900	8878745	chr9	152490851	152495704	DUP68623	DUP	copygain
chr1	8874219	8875477	chr10	109307163	109308422	DUP68624	DUP	copygain
chr1	8878738	8886342	chr5	39397930	39405554	DUP68625	DUP	copygain
chr1	8878745	8886342	chr10	142856755	142864346	DUP68626	DUP	copygain
chr1	8878746	8886311	chr8	110014262	110021845	DUP68627	DUP	copygain
chr1	8878746	8886318	chr1	168479671	168487212	INVTR43186	INVTR	-
chr1	8887234	8888383	chr9	94283230	94284378	TRANS68628	TRANS	-
chr1	8888209	8891089	chr5	15046742	15049615	INVDP68629	INVDP	copyloss
chr1	8893370	8896557	chr7	120110602	120113767	DUP68630	DUP	copyloss
chr1	8896557	8898269	chr2	208172523	208174226	INVDP68631	INVDP	copyloss
chr1	8898271	8900758	chr2	208156396	208158912	INVDP68632	INVDP	copyloss
chr1	8900759	8902651	chr2	72776688	72778577	DUP68633	DUP	copyloss
chr1	8903599	8907783	chr1	257319679	257323846	INVTR43187	INVTR	-
chr1	8908763	8911162	chr6	90256052	90258460	INVDP68634	INVDP	copyloss
chr1	8911116	8912263	chr5	162556801	162557948	INVDP68635	INVDP	copyloss
chr1	8916075	8918783	chr2	20662994	20665715	INVDP68636	INVDP	copyloss
chr1	8919713	8970694	chr1	9880489	9931238	SYN188	SYN	-
chr1	8931948	8948976	chr10	129166875	129176185	INVDP68637	INVDP	copygain
chr1	8931949	8938808	chr10	145876504	145883308	DUP68638	DUP	copygain
chr1	8932595	8938808	chr8	73340508	73346707	INVDP68639	INVDP	copygain
chr1	8932696	8938808	chr1	65280911	65287017	INVDP59578	INVDP	copygain
chr1	8956129	8961953	chr9	78932770	78938594	DUP68640	DUP	copygain
chr1	8956129	8964977	chr1	43461405	43470226	INVDP59579	INVDP	copygain
chr1	8961949	8964977	chr9	78949097	78952110	DUP68641	DUP	copygain
chr1	8962441	8964977	chr6	9018302	9020805	INVDP68642	INVDP	copygain
chr1	8984482	8987508	chr5	178745475	178748482	INVTR68643	INVTR	-
chr1	8985449	8988449	chr10	103063987	103066988	DUP68644	DUP	copygain
chr1	8988449	8989522	chr3	185984242	185985319	INVDP68645	INVDP	copyloss
chr1	8992705	9002267	chr4	71928451	71938048	DUP68646	DUP	copyloss
chr1	9006754	9104477	chr1	9954146	10051657	SYN189	SYN	-
chr1	9055822	9060117	chr10	770838	775134	DUP68647	DUP	copygain
chr1	9062004	9070398	chr6	40377483	40385828	DUP68648	DUP	copygain
chr1	9075719	9080178	chr2	246994503	246998952	DUP68649	DUP	copygain
chr1	9075721	9080179	chr2	26054923	26059367	DUP68650	DUP	copygain
chr1	9107004	9117694	chr1	10117178	10127973	SYN190	SYN	-
chr1	9119399	9122888	chr1	10152183	10155673	SYN191	SYN	-
chr1	9131917	9133397	chr1	8438071	8439545	INVDP59580	INVDP	copyloss
chr1	9138150	9142149	chr10	7805186	7809181	DUP68651	DUP	copyloss
chr1	9139187	9143032	chr2	228745024	228748861	INVDP68652	INVDP	copygain
chr1	9143033	9145153	chr6	106044874	106046991	INVDP68653	INVDP	copyloss
chr1	9145152	9151348	chr1	209716209	209722390	INVTR43188	INVTR	-
chr1	9165839	9168610	chr7	147710558	147713344	DUP68654	DUP	copyloss
chr1	9167834	9168906	chr1	24828872	24829944	INVDP59581	INVDP	copyloss
chr1	9168906	9172145	chr7	9219224	9222478	TRANS68655	TRANS	-
chr1	9172145	9175255	chr3	116572604	116575723	INVDP68656	INVDP	copyloss
chr1	9175993	9180543	chr1	27131850	27136388	INVTR43189	INVTR	-
chr1	9180539	9182282	chr2	165124212	165125959	INVDP68657	INVDP	copyloss
chr1	9185228	9186496	chr7	153058184	153059443	DUP68658	DUP	copyloss
chr1	9186387	9189985	chr6	164978943	164982530	INVDP68659	INVDP	copyloss
chr1	9187359	9192366	chr6	175626068	175631081	TRANS68660	TRANS	-
chr1	9188351	9192366	chr5	180929023	180933032	DUP68661	DUP	copygain
chr1	9192366	9193975	chr4	213736879	213738478	DUP68662	DUP	copyloss
chr1	9199486	9200685	chr2	30621861	30623056	INVDP68663	INVDP	copyloss
chr1	9201096	9202924	chr1	239959162	239960975	DUP49054	DUP	copyloss
chr1	9210788	9211869	chr2	76005427	76006509	DUP68664	DUP	copyloss
chr1	9212045	9214126	chr1	173221641	173223747	INVDP59582	INVDP	copyloss
chr1	9214125	9222896	chr2	114023274	114032055	INVDP68665	INVDP	copyloss
chr1	9223388	9225203	chr6	154075578	154077394	DUP68666	DUP	copyloss
chr1	9225199	9227848	chr6	154115042	154117687	DUP68667	DUP	copyloss
chr1	9229766	9233340	chr1	10205925	10209513	SYN192	SYN	-
chr1	9236681	9240780	chr1	273804667	273808802	INVDP59583	INVDP	copyloss
chr1	9242707	9244178	chr8	141939511	141940981	DUP68668	DUP	copyloss
chr1	9244179	9245398	chr8	120435034	120436255	INVTR68669	INVTR	-
chr1	9245548	9253099	chr6	173403128	173410711	INVTR68670	INVTR	-
chr1	9253103	9255119	chr1	273786887	273788908	INVDP59584	INVDP	copyloss
chr1	9263249	9366631	chr1	10261193	10362851	SYN193	SYN	-
chr1	9279997	9291181	chr8	123652704	123663841	INVDP68671	INVDP	copygain
chr1	9291182	9295838	chr1	211752865	211757528	INVDP59585	INVDP	copygain
chr1	9332493	9336428	chr2	200869982	200873916	INVDP68672	INVDP	copygain
chr1	9333816	9339818	chr8	41266187	41272205	INVDP68673	INVDP	copygain
chr1	9367007	9411559	chr1	10372854	10417493	SYN194	SYN	-
chr1	9430725	9432106	chr4	131046974	131048358	INVDP68674	INVDP	copyloss
chr1	9433835	9434886	chr5	15042161	15043205	INVTR68675	INVTR	-
chr1	9435367	9436718	chr2	91705019	91706375	DUP68676	DUP	copyloss
chr1	9436159	9443144	chr6	1406149	1413250	INVTR68677	INVTR	-
chr1	9443141	9444725	chr4	131046974	131048562	INVDP68678	INVDP	copyloss
chr1	9448041	9482216	chr1	10461605	10495775	SYN195	SYN	-
chr1	9497823	9500333	chr10	87376211	87378720	INVTR68679	INVTR	-
chr1	9498511	9500322	chr4	97935420	97937232	DUP68680	DUP	copygain
chr1	9500334	9505559	chr3	242573027	242578332	INVDP68681	INVDP	copyloss
chr1	9518364	9523168	chr3	154019767	154024551	INVDP68682	INVDP	copygain
chr1	9518365	9527297	chr6	131603125	131612050	TRANS68683	TRANS	-
chr1	9527651	9528872	chr5	213379784	213380993	INVTR68684	INVTR	-
chr1	9528871	9530715	chr1	85826365	85828215	TRANS37191	TRANS	-
chr1	9528872	9530693	chr8	110153185	110155009	INVDP68685	INVDP	copygain
chr1	9528872	9530694	chr8	110103497	110105334	DUP68686	DUP	copygain
chr1	9528872	9530703	chr6	114969338	114971183	INVDP68687	INVDP	copygain
chr1	9532242	9536554	chr5	187409313	187413609	DUP68688	DUP	copyloss
chr1	9537344	9540814	chr9	117972686	117976131	INVTR68689	INVTR	-
chr1	9537456	9540711	chr3	187980527	187983766	INVDP68690	INVDP	copygain
chr1	9537593	9543286	chr7	166315215	166320961	TRANS68691	TRANS	-
chr1	9549114	9550874	chr4	79567797	79569559	INVDP68692	INVDP	copyloss
chr1	9558542	9563623	chr2	1458012	1463028	INVDP68693	INVDP	copyloss
chr1	9566515	9572010	chr7	90618906	90624398	DUP68694	DUP	copyloss
chr1	9572854	9577856	chr2	167372562	167377550	INVDP68695	INVDP	copygain
chr1	9572854	9577856	chr1	52455570	52460594	TRANS37192	TRANS	-
chr1	9573621	9577856	chr1	281412140	281416369	DUP49055	DUP	copygain
chr1	9577857	9585080	chr1	10620365	10627545	SYN196	SYN	-
chr1	9585084	9590428	chr5	175596844	175602178	TRANS68696	TRANS	-
chr1	9590866	9592764	chr1	66109104	66111001	INVDP59586	INVDP	copyloss
chr1	9601815	9603123	chr1	10638400	10639712	SYN197	SYN	-
chr1	9603180	9604320	chr1	100675860	100677002	DUP49056	DUP	copyloss
chr1	9607293	9610544	chr3	35285811	35289014	DUP68697	DUP	copygain
chr1	9608177	9610542	chr1	306467032	306469390	DUP49057	DUP	copyloss
chr1	9608194	9610544	chr7	25700613	25702959	INVDP68698	INVDP	copygain
chr1	9610546	9612727	chr1	10641428	10643598	SYN198	SYN	-
chr1	9618479	9619564	chr1	10645583	10646663	SYN199	SYN	-
chr1	9634111	9635908	chr5	39807877	39809668	INVTR68699	INVTR	-
chr1	9636674	9645022	chr1	10668358	10676670	SYN200	SYN	-
chr1	9649006	9650478	chr3	210864059	210865528	INVDP68700	INVDP	copyloss
chr1	9650478	9651771	chr8	124144266	124145557	DUP68701	DUP	copyloss
chr1	9651625	9655773	chr2	2887772	2891926	DUP68702	DUP	copyloss
chr1	9651784	9657361	chr8	75198867	75204459	TRANS68703	TRANS	-
chr1	9657362	9658863	chr1	15217797	15219294	INVDP59587	INVDP	copyloss
chr1	9661829	9663584	chr1	121392428	121394193	TRANS37193	TRANS	-
chr1	9666752	9675695	chr1	151842262	151851201	INVDP59588	INVDP	copyloss
chr1	9675695	9677251	chr8	124144006	124145558	DUP68704	DUP	copyloss
chr1	9677251	9681687	chr5	168342464	168346908	INVDP68705	INVDP	copyloss
chr1	9684394	9685402	chr1	178420768	178421774	TRANS37194	TRANS	-
chr1	9685377	9697425	chr6	94847466	94859565	INVDP68706	INVDP	copyloss
chr1	9717027	9718318	chr9	97589305	97590597	DUP68707	DUP	copyloss
chr1	9718112	9723543	chr1	17898216	17903662	DUP49058	DUP	copyloss
chr1	9719275	9726048	chr2	210651715	210658480	DUP68708	DUP	copyloss
chr1	9729863	9732523	chr1	10681983	10684633	SYN201	SYN	-
chr1	9734678	9743565	chr4	62453857	62462751	INVDP68709	INVDP	copyloss
chr1	9752526	9753846	chr6	144879672	144880995	DUP68710	DUP	copyloss
chr1	9754413	9757825	chr3	161785749	161789163	TRANS68711	TRANS	-
chr1	9756776	9757825	chr1	237902755	237903807	TRANS37195	TRANS	-
chr1	9757826	9759074	chr10	112274418	112275665	DUP68712	DUP	copygain
chr1	9757826	9759075	chr1	167278098	167279360	INVDP59589	INVDP	copyloss
chr1	9766756	9768198	chr1	237903803	237905247	DUP49059	DUP	copygain
chr1	9766756	9768466	chr3	161789159	161790868	DUP68713	DUP	copygain
chr1	9766756	9768595	chr1	197334637	197336469	INVTR43190	INVTR	-
chr1	9769081	9772517	chr7	35577089	35580479	DUP68714	DUP	copyloss
chr1	9769082	9770352	chr4	56044046	56045316	DUP68715	DUP	copyloss
chr1	9771475	9773596	chr4	56045315	56047436	DUP68716	DUP	copyloss
chr1	9780744	9810889	chr1	10778619	10808722	SYN202	SYN	-
chr1	9804978	9810889	chr5	90577433	90583304	INVDP68717	INVDP	copygain
chr1	9804980	9810889	chr2	123305452	123311270	DUP68718	DUP	copygain
chr1	9804980	9810889	chr8	76643536	76649418	INVDP68719	INVDP	copygain
chr1	9806757	9810889	chr3	235187694	235191805	INVDP68720	INVDP	copygain
chr1	9810883	9817806	chr3	6054353	6061276	INVDP68721	INVDP	copyloss
chr1	9810887	9871219	chr9	158850231	158910563	INVDP68722	INVDP	copyloss
chr1	9871230	9873569	chr1	206263579	206265921	TRANS37196	TRANS	-
chr1	9873570	9876195	chr8	168313244	168315829	TRANS68723	TRANS	-
chr1	9878176	9886984	chr1	10889368	10898174	SYN203	SYN	-
chr1	9894272	9903116	chr1	264263244	264272133	INVDP59590	INVDP	copyloss
chr1	9905503	9912301	chr8	151764742	151771556	INVTR68724	INVTR	-
chr1	9925208	9929959	chr2	229884698	229889419	DUP68725	DUP	copyloss
chr1	9928261	9930892	chr4	61460604	61463234	INVDP68726	INVDP	copyloss
chr1	9932011	9940788	chr4	150058318	150067049	INVDP68727	INVDP	copyloss
chr1	9941093	9942899	chr7	116901752	116903561	DUP68728	DUP	copyloss
chr1	9955587	9964959	chr7	73751041	73760419	INVDP68729	INVDP	copyloss
chr1	9964960	9967097	chr3	79521930	79524072	TRANS68730	TRANS	-
chr1	9967129	9968648	chr2	100374636	100376159	INVDP68731	INVDP	copyloss
chr1	9974455	9977650	chr10	47498569	47501734	INVDP68732	INVDP	copyloss
chr1	9986276	10004669	chr1	10978101	11000249	SYN204	SYN	-
chr1	10005192	10011318	chr1	287800150	287806339	INVTR43191	INVTR	-
chr1	10005661	10014047	chr4	16527549	16535966	DUP68733	DUP	copyloss
chr1	10014048	10027594	chr1	11000861	11014325	SYN205	SYN	-
chr1	10027594	10031044	chr1	11020236	11023689	SYN206	SYN	-
chr1	10037627	10038899	chr5	98464769	98466045	DUP68734	DUP	copyloss
chr1	10039249	10043025	chr1	44681530	44685309	DUP49060	DUP	copyloss
chr1	10046141	10049405	chr1	9726366	9729622	INVTR43192	INVTR	-
chr1	10050507	10053115	chr5	49409289	49411926	DUP68735	DUP	copyloss
chr1	10053116	10054731	chr6	102921837	102923452	INVDP68736	INVDP	copyloss
chr1	10057805	10058932	chr9	120120148	120121275	DUP68737	DUP	copyloss
chr1	10061491	10063683	chr1	11045321	11047509	SYN207	SYN	-
chr1	10067257	10068511	chr1	63528980	63530231	INVTR43193	INVTR	-
chr1	10075019	10078889	chr10	122541984	122545821	DUP68738	DUP	copyloss
chr1	10075799	10082414	chr10	58640692	58647318	INVTR68739	INVTR	-
chr1	10089710	10092078	chr1	11061788	11064168	SYN208	SYN	-
chr1	10094785	10104181	chr10	46704535	46713942	INVDP68740	INVDP	copyloss
chr1	10098304	10104187	chr5	178694023	178699902	INVDP68741	INVDP	copyloss
chr1	10104828	10110755	chr1	11092652	11098578	SYN209	SYN	-
chr1	10111506	10113150	chr2	205157651	205159303	DUP68742	DUP	copyloss
chr1	10111810	10119532	chr7	169549462	169557206	INVTR68743	INVTR	-
chr1	10119531	10124842	chr8	86463977	86469299	INVDP68744	INVDP	copyloss
chr1	10122643	10124834	chr1	293902388	293904574	TRANS37197	TRANS	-
chr1	10124835	10157067	chr1	11098574	11131253	SYN210	SYN	-
chr1	10164329	10166596	chr1	265058930	265061205	INVDP59591	INVDP	copyloss
chr1	10166597	10168861	chr1	265058930	265061201	INVDP59592	INVDP	copyloss
chr1	10168862	10174852	chr1	265055237	265061201	INVTR43194	INVTR	-
chr1	10169151	10185777	chr1	265034941	265044946	INVTR43195	INVTR	-
chr1	10169764	10174852	chr4	225914082	225919175	INVDP68745	INVDP	copygain
chr1	10187003	10192647	chr1	212019514	212025216	INVTR43196	INVTR	-
chr1	10187678	10188785	chr10	130831471	130832594	INVDP68746	INVDP	copygain
chr1	10202301	10206997	chr6	165205615	165210325	INVDP68747	INVDP	copyloss
chr1	10202968	10208539	chr6	173729447	173735041	INVDP68748	INVDP	copyloss
chr1	10220413	10228767	chr7	131542667	131551060	INVDP68749	INVDP	copyloss
chr1	10236176	10245147	chr7	162633018	162641915	TRANS68750	TRANS	-
chr1	10261431	10266130	chr1	11231266	11235998	SYN211	SYN	-
chr1	10267879	10273585	chr9	57295343	57301041	DUP68751	DUP	copyloss
chr1	10273586	10281669	chr1	55479912	55488003	INVTR43197	INVTR	-
chr1	10283759	10285226	chr7	32051220	32052687	INVTR68752	INVTR	-
chr1	10284632	10287543	chr7	26651406	26654332	DUP68753	DUP	copyloss
chr1	10286766	10290474	chr7	29458622	29462285	INVDP68754	INVDP	copyloss
chr1	10290418	10295163	chr2	222000617	222005378	INVDP68755	INVDP	copyloss
chr1	10301592	10310555	chr4	235937402	235946337	DUP68756	DUP	copyloss
chr1	10314716	10317263	chr10	76387663	76390213	TRANS68757	TRANS	-
chr1	10320274	10326722	chr6	125052292	125058744	DUP68758	DUP	copyloss
chr1	10326724	10329091	chr1	297892624	297894986	INVDP59593	INVDP	copyloss
chr1	10332692	10339535	chr6	178161499	178168359	DUP68759	DUP	copyloss
chr1	10341045	10342201	chr8	61201609	61202765	INVDP68760	INVDP	copyloss
chr1	10350483	10351758	chr1	11364573	11365852	SYN212	SYN	-
chr1	10351753	10357614	chr8	57881696	57887529	INVDP68761	INVDP	copyloss
chr1	10357611	10360432	chr1	11365847	11369062	SYN213	SYN	-
chr1	10362726	10365119	chr1	257096925	257099326	INVTR43198	INVTR	-
chr1	10365119	10366359	chr6	113459520	113460754	INVDP68762	INVDP	copygain
chr1	10365119	10366970	chr2	201268385	201270239	INVTR68763	INVTR	-
chr1	10365929	10368989	chr10	67343499	67346574	INVDP68764	INVDP	copyloss
chr1	10368990	10377907	chr2	35803318	35812220	DUP68765	DUP	copyloss
chr1	10377910	10385732	chr10	130148718	130156558	DUP68766	DUP	copyloss
chr1	10386351	10388986	chr1	257094305	257096930	INVTR43199	INVTR	-
chr1	10389879	10425444	chr6	18969839	19005404	DUP68767	DUP	copyloss
chr1	10425445	10492059	chr1	11376784	11443427	SYN214	SYN	-
chr1	10427565	10430958	chr1	11372402	11375813	DUP49061	DUP	copygain
chr1	10442232	10443250	chr10	39692315	39693339	DUP68768	DUP	copygain
chr1	10442232	10443259	chr10	39700321	39701347	DUP68769	DUP	copygain
chr1	10467711	10470575	chr6	126479348	126482229	INVDP68770	INVDP	copygain
chr1	10467711	10470591	chr1	284917500	284920394	INVDP59594	INVDP	copygain
chr1	10467711	10470612	chr1	145954149	145957056	INVDP59595	INVDP	copygain
chr1	10467711	10470628	chr5	197212865	197215791	INVDP68771	INVDP	copygain
chr1	10492050	10621574	chr1	11446870	11576740	SYN215	SYN	-
chr1	10605822	10609960	chr7	131880622	131884749	DUP68772	DUP	copygain
chr1	10607250	10609956	chr3	89445958	89448650	INVDP68773	INVDP	copygain
chr1	10623896	10625441	chr4	2337014	2338605	INVDP68774	INVDP	copyloss
chr1	10628727	10630740	chr3	18602747	18604761	INVDP68775	INVDP	copyloss
chr1	10640622	10650977	chr2	43086603	43096961	DUP68776	DUP	copyloss
chr1	10652132	10654371	chr4	176755451	176757690	DUP68777	DUP	copyloss
chr1	10654372	10655603	chr1	96665054	96666291	DUP49062	DUP	copyloss
chr1	10654407	10658476	chr8	78870028	78874066	DUP68778	DUP	copyloss
chr1	10658476	10668005	chr1	17723243	17732752	TRANS37198	TRANS	-
chr1	10658477	10668005	chr1	305022270	305031727	INVDP59596	INVDP	copygain
chr1	10668006	10672783	chr8	78874062	78878877	DUP68779	DUP	copyloss
chr1	10678823	10762039	chr1	11587620	11656952	SYN216	SYN	-
chr1	10792371	10793411	chr3	86314121	86315160	DUP68780	DUP	copyloss
chr1	10818421	10823426	chr7	106762309	106767312	INVDP68781	INVDP	copygain
chr1	10818422	10825630	chr2	245924280	245931484	INVTR68782	INVTR	-
chr1	10819032	10825586	chr4	171582494	171589051	DUP68783	DUP	copygain
chr1	10826942	10834049	chr2	1413457	1420403	INVDP68784	INVDP	copyloss
chr1	10838691	10850006	chr10	111747856	111759112	INVTR68785	INVTR	-
chr1	10850709	10852134	chr8	62667066	62668487	INVDP68786	INVDP	copyloss
chr1	10850769	10852210	chr10	77691242	77692680	INVDP68787	INVDP	copyloss
chr1	10854145	10864902	chr1	11775182	11785964	SYN217	SYN	-
chr1	10864902	10873821	chr4	197034038	197042957	DUP68788	DUP	copyloss
chr1	10873821	11032892	chr1	11785960	11951745	SYN218	SYN	-
chr1	10949569	10950795	chr2	28326818	28328042	DUP68789	DUP	copygain
chr1	11033865	11145670	chr1	11975255	12089694	SYN219	SYN	-
chr1	11051893	11057126	chr3	161613065	161618299	INVDP68790	INVDP	copygain
chr1	11051908	11057352	chr6	95128604	95134032	INVDP68791	INVDP	copygain
chr1	11055221	11056355	chr1	234998125	234999261	DUP49063	DUP	copygain
chr1	11058685	11060223	chr4	13150546	13152079	INVDP68792	INVDP	copygain
chr1	11084640	11085870	chr1	194641987	194643207	INVDP59597	INVDP	copygain
chr1	11089099	11090812	chr1	11331949	11333662	DUP49064	DUP	copygain
chr1	11089471	11090698	chr1	194646514	194647731	INVDP59598	INVDP	copygain
chr1	11089471	11090884	chr3	190332741	190334164	DUP68793	DUP	copygain
chr1	11108729	11112340	chr10	126551739	126555359	INVDP68794	INVDP	copygain
chr1	11165553	11166573	chr2	248579212	248580231	DUP68795	DUP	copyloss
chr1	11177126	11182231	chr4	188082416	188087521	INVDP68796	INVDP	copyloss
chr1	11180501	11184888	chr4	41779770	41784112	INVTR68797	INVTR	-
chr1	11187184	11196634	chr8	138935676	138945130	TRANS68798	TRANS	-
chr1	11196635	11200411	chr4	18256765	18260530	INVDP68799	INVDP	copyloss
chr1	11209230	11211093	chr3	71912386	71914245	DUP68800	DUP	copyloss
chr1	11211346	11220029	chr2	179100767	179109466	TRANS68801	TRANS	-
chr1	11227829	11229403	chr5	19028498	19030081	DUP68802	DUP	copyloss
chr1	11232151	11235353	chr9	144724333	144727519	DUP68803	DUP	copyloss
chr1	11237730	11239041	chr8	162477602	162478915	INVDP68804	INVDP	copyloss
chr1	11238731	11241517	chr6	20714417	20717211	INVDP68805	INVDP	copyloss
chr1	11241132	11249609	chr7	167291984	167300443	DUP68806	DUP	copyloss
chr1	11244022	11249609	chr1	91950018	91955639	DUP49065	DUP	copyloss
chr1	11250297	11253620	chr1	307342263	307345640	INVDP59599	INVDP	copyloss
chr1	11253618	11255283	chr10	71427497	71429192	DUP68807	DUP	copyloss
chr1	11254577	11262937	chr5	85425624	85434048	DUP68808	DUP	copyloss
chr1	11262936	11264167	chr8	162477602	162478841	INVDP68809	INVDP	copyloss
chr1	11263855	11266616	chr6	20714442	20717212	INVDP68810	INVDP	copyloss
chr1	11266255	11274952	chr7	167291984	167300655	DUP68811	DUP	copyloss
chr1	11269142	11274955	chr1	91950018	91955846	DUP49066	DUP	copyloss
chr1	11273827	11274955	chr10	141677768	141678892	INVDP68812	INVDP	copygain
chr1	11274954	11284393	chr9	160706149	160715578	INVDP68813	INVDP	copyloss
chr1	11284394	11286127	chr10	71427440	71429192	DUP68814	DUP	copyloss
chr1	11286400	11291637	chr1	12170987	12176207	SYN220	SYN	-
chr1	11292551	11297733	chr4	174340364	174345471	DUP68815	DUP	copyloss
chr1	11298914	11304817	chr1	12186204	12192084	SYN221	SYN	-
chr1	11305802	11314460	chr10	139945091	139953767	DUP68816	DUP	copygain
chr1	11305802	11320782	chr9	18313713	18328601	INVTR68817	INVTR	-
chr1	11314459	11323043	chr10	139977409	139991895	TRANS68818	TRANS	-
chr1	11330030	11332071	chr3	216658096	216660134	INVDP68819	INVDP	copygain
chr1	11330037	11334161	chr8	150228877	150233027	TRANS68820	TRANS	-
chr1	11331259	11334160	chr9	40752814	40755737	DUP68821	DUP	copygain
chr1	11335606	11346257	chr6	129899263	129909863	INVDP68822	INVDP	copyloss
chr1	11340791	11346601	chr3	180811780	180817566	INVTR68823	INVTR	-
chr1	11346453	11347607	chr9	50529109	50530262	INVDP68824	INVDP	copyloss
chr1	11352323	11357931	chr2	228936054	228941674	INVDP68826	INVDP	copygain
chr1	11352323	11357931	chr2	228889963	228895585	INVTR68825	INVTR	-
chr1	11353016	11354382	chr1	172295968	172297349	INVTR43200	INVTR	-
chr1	11354379	11355499	chr2	200775594	200776714	DUP68827	DUP	copygain
chr1	11354715	11356948	chr1	172285842	172288074	INVTR43201	INVTR	-
chr1	11358779	11360666	chr1	12208797	12210679	SYN222	SYN	-
chr1	11368978	11370222	chr1	186063919	186065166	INVDP59600	INVDP	copyloss
chr1	11370299	11377033	chr5	180891464	180898198	DUP68829	DUP	copygain
chr1	11370299	11377033	chr4	181513285	181520029	INVDP68828	INVDP	copygain
chr1	11370299	11377033	chr1	57447161	57453885	TRANS37199	TRANS	-
chr1	11377679	11381408	chr1	186405843	186409569	INVDP59601	INVDP	copyloss
chr1	11381412	11382433	chr2	145073239	145074261	DUP68830	DUP	copyloss
chr1	11382222	11384259	chr1	174896934	174898974	INVDP59602	INVDP	copyloss
chr1	11382726	11389643	chr7	13254281	13261155	INVTR68831	INVTR	-
chr1	11388253	11392845	chr2	114023159	114027754	INVDP68832	INVDP	copyloss
chr1	11391708	11393337	chr2	36021605	36023247	DUP68833	DUP	copyloss
chr1	11393338	11396397	chr7	227194	230259	DUP68834	DUP	copyloss
chr1	11408822	11411408	chr1	12262198	12264783	SYN223	SYN	-
chr1	11413746	11495967	chr1	12276818	12349741	SYN224	SYN	-
chr1	11476440	11487730	chr1	305426950	305438307	INVDP59603	INVDP	copygain
chr1	11481552	11487730	chr9	137949693	137955871	INVDP68835	INVDP	copygain
chr1	11510296	11516734	chr6	79296083	79302511	DUP68836	DUP	copyloss
chr1	11515375	11516734	chr4	246814888	246816246	DUP68837	DUP	copygain
chr1	11516734	11524599	chr7	121159153	121166993	TRANS68838	TRANS	-
chr1	11525399	11528291	chr8	106179629	106182522	DUP68839	DUP	copyloss
chr1	11532441	11535282	chr8	106179633	106182522	DUP68840	DUP	copyloss
chr1	11535785	11544373	chr5	161231575	161240135	DUP68841	DUP	copygain
chr1	11535785	11544379	chr1	33548038	33556590	INVTR43202	INVTR	-
chr1	11542166	11544373	chr1	33556117	33558300	INVDP59604	INVDP	copygain
chr1	11543085	11544373	chr5	161230771	161232049	DUP68842	DUP	copygain
chr1	11543087	11544373	chr6	172190012	172191279	DUP68843	DUP	copygain
chr1	11544374	11545432	chr8	2797967	2799040	DUP68844	DUP	copyloss
chr1	11545432	11549393	chr10	11502077	11506045	DUP68845	DUP	copyloss
chr1	11555416	11557054	chr1	12374472	12376099	SYN225	SYN	-
chr1	11557076	11564139	chr4	188159382	188166461	DUP68846	DUP	copyloss
chr1	11563875	11571727	chr5	26229102	26235986	DUP68847	DUP	copyloss
chr1	11575150	11581147	chr1	33158758	33164703	TRANS37200	TRANS	-
chr1	11583967	11596056	chr1	12379211	12391390	SYN226	SYN	-
chr1	11596581	11607294	chr7	115085700	115096319	INVTR68848	INVTR	-
chr1	11603415	11607298	chr5	184078433	184082318	INVDP68849	INVDP	copygain
chr1	11607938	11611830	chr1	303958053	303961940	TRANS37201	TRANS	-
chr1	11607938	11614731	chr2	117834045	117840837	INVDP68850	INVDP	copyloss
chr1	11610918	11617017	chr4	220102072	220108169	DUP68851	DUP	copyloss
chr1	11618540	11622206	chr1	254699614	254703213	TRANS37202	TRANS	-
chr1	11619946	11622215	chr6	151765622	151767899	DUP68852	DUP	copygain
chr1	11619977	11626480	chr6	125338125	125344613	INVDP68853	INVDP	copyloss
chr1	11632038	11636440	chr1	293614697	293619117	INVTR43203	INVTR	-
chr1	11638570	11648140	chr3	56598872	56608452	TRANS68854	TRANS	-
chr1	11648698	11651828	chr1	284723772	284726910	TRANS37203	TRANS	-
chr1	11648937	11655353	chr5	63592846	63599259	DUP68855	DUP	copyloss
chr1	11654962	11656632	chr6	169670873	169672540	DUP68856	DUP	copyloss
chr1	11657450	11659590	chr10	32408364	32410507	DUP68857	DUP	copyloss
chr1	11664132	11680647	chr1	12469110	12482533	SYN227	SYN	-
chr1	11680646	11681919	chr1	219363639	219364893	DUP49067	DUP	copyloss
chr1	11681693	11685847	chr3	8852211	8856366	DUP68858	DUP	copyloss
chr1	11684829	11689586	chr1	219360116	219364891	DUP49068	DUP	copyloss
chr1	11691588	11694253	chr1	299933484	299936138	DUP49069	DUP	copyloss
chr1	11694414	11702702	chr8	163512352	163520641	INVDP68859	INVDP	copyloss
chr1	11702829	11710340	chr5	58685064	58692592	DUP68860	DUP	copyloss
chr1	11710443	12044140	chr1	12503569	12837302	SYN228	SYN	-
chr1	11776172	11778086	chr7	2347367	2349279	INVDP68861	INVDP	copygain
chr1	11866707	11874810	chr4	216923667	216931660	INVDP68862	INVDP	copygain
chr1	12045948	12053896	chr9	8076647	8084586	DUP68863	DUP	copyloss
chr1	12049818	12052661	chr3	118022982	118025829	INVDP68864	INVDP	copyloss
chr1	12056147	12060426	chr9	69636417	69640707	DUP68865	DUP	copyloss
chr1	12060415	12065662	chr9	69688940	69694179	TRANS68866	TRANS	-
chr1	12065662	12066894	chr4	140449757	140450989	INVDP68867	INVDP	copyloss
chr1	12071438	12073858	chr1	12842431	12844827	SYN229	SYN	-
chr1	12076824	12084899	chr4	41103096	41111230	INVTR68868	INVTR	-
chr1	12084918	12092401	chr4	208298949	208306459	DUP68869	DUP	copyloss
chr1	12102887	12105733	chr1	12964340	12967177	INV37009	INV	-
chr1	12114765	12120584	chr10	132214148	132219976	INVDP68870	INVDP	copyloss
chr1	12121574	12122854	chr4	245664525	245665809	DUP68871	DUP	copyloss
chr1	12123046	12131211	chr10	75045237	75053379	INVDP68872	INVDP	copyloss
chr1	12123047	12131211	chr3	46326634	46334803	DUP68873	DUP	copyloss
chr1	12131212	12132662	chr4	190661011	190662445	INVDP68874	INVDP	copyloss
chr1	12153647	12154866	chr6	104386084	104387313	DUP68875	DUP	copyloss
chr1	12155095	12156268	chr5	45987314	45988484	DUP68876	DUP	copyloss
chr1	12156266	12165755	chr3	49823707	49833179	DUP68877	DUP	copyloss
chr1	12165755	12167105	chr5	160279241	160280591	INVDP68878	INVDP	copyloss
chr1	12166020	12168371	chr6	6228816	6231167	DUP68879	DUP	copyloss
chr1	12168040	12169445	chr2	184610957	184612356	INVDP68880	INVDP	copyloss
chr1	12169063	12170526	chr7	121601338	121602806	INVDP68881	INVDP	copyloss
chr1	12170652	12207644	chr1	13039116	13075677	SYN230	SYN	-
chr1	12212379	12220571	chr4	154715889	154724088	DUP68882	DUP	copyloss
chr1	12221574	12224443	chr4	199663017	199665882	DUP68883	DUP	copyloss
chr1	12235496	12236603	chr8	178990565	178991682	INVDP68884	INVDP	copygain
chr1	12235725	12238322	chr1	181442689	181445285	TRANS37204	TRANS	-
chr1	12258238	12265471	chr6	138431498	138438794	INVDP68885	INVDP	copygain
chr1	12258245	12272349	chr1	193565609	193579806	TRANS37205	TRANS	-
chr1	12272462	12278381	chr6	116813363	116819289	INVDP68886	INVDP	copygain
chr1	12272782	12278384	chr1	12547996	12553601	INVDP59605	INVDP	copyloss
chr1	12280021	12284550	chr7	164242833	164249252	TRANS68887	TRANS	-
chr1	12284550	12288496	chr8	167889762	167895921	DUP68888	DUP	copyloss
chr1	12288495	12301154	chr1	13130048	13142565	SYN231	SYN	-
chr1	12301155	12310959	chr8	74053223	74063014	INVDP68889	INVDP	copyloss
chr1	12310960	12416769	chr1	13142561	13249168	SYN232	SYN	-
chr1	12311640	12316579	chr1	304234997	304239947	INVDP59606	INVDP	copygain
chr1	12311660	12316579	chr3	235724459	235729391	INVDP68890	INVDP	copygain
chr1	12325587	12328176	chr8	167182899	167185475	INVDP68891	INVDP	copygain
chr1	12326470	12328176	chr1	259894391	259896122	DUP49070	DUP	copygain
chr1	12326844	12328176	chr10	22063749	22065080	DUP68892	DUP	copygain
chr1	12326844	12328176	chr7	1844731	1846047	INVDP68893	INVDP	copygain
chr1	12416770	12426282	chr1	7727883	7737376	INVTR43204	INVTR	-
chr1	12426283	12430080	chr4	164300329	164304113	DUP68894	DUP	copygain
chr1	12426283	12450233	chr1	13249164	13272755	SYN233	SYN	-
chr1	12451246	12462807	chr7	11758106	11769628	TRANS68895	TRANS	-
chr1	12458565	12462807	chr1	164448373	164452626	DUP49071	DUP	copyloss
chr1	12462848	12465951	chr4	220010078	220013184	DUP68896	DUP	copyloss
chr1	12493545	12500971	chr5	100609609	100617053	DUP68897	DUP	copyloss
chr1	12502333	12510563	chr1	13387750	13395964	SYN234	SYN	-
chr1	12513095	12515927	chr1	13403663	13406483	SYN235	SYN	-
chr1	12517633	12524574	chr2	68027514	68034497	DUP68898	DUP	copyloss
chr1	12532126	12534493	chr1	13427228	13429614	SYN236	SYN	-
chr1	12534698	12535915	chr1	126830394	126831612	INVDP59607	INVDP	copyloss
chr1	12535988	12537158	chr1	92779711	92780894	DUP49072	DUP	copyloss
chr1	12538515	12544474	chr1	13429897	13435862	SYN237	SYN	-
chr1	12556293	12589887	chr1	13480009	13513498	SYN238	SYN	-
chr1	12558645	12560182	chr3	231797308	231798850	DUP68899	DUP	copygain
chr1	12560183	12570642	chr2	15979817	15990231	DUP68900	DUP	copygain
chr1	12564304	12570642	chr8	61714002	61720318	DUP68901	DUP	copygain
chr1	12566617	12570642	chr1	76636074	76640095	DUP49073	DUP	copygain
chr1	12570642	12579944	chr8	20098652	20107829	DUP68902	DUP	copygain
chr1	12581259	12588081	chr2	50804325	50811121	DUP68903	DUP	copygain
chr1	12619286	12628636	chr1	13600011	13609388	SYN239	SYN	-
chr1	12628629	12644035	chr1	13613017	13628440	SYN240	SYN	-
chr1	12646770	12648725	chr2	176788479	176790440	DUP68904	DUP	copyloss
chr1	12648001	12656321	chr9	61440080	61448308	DUP68905	DUP	copyloss
chr1	12658032	12677117	chr1	13687626	13706715	SYN241	SYN	-
chr1	12661417	12670881	chr1	277666281	277675715	DUP49074	DUP	copygain
chr1	12683812	12687485	chr10	24872990	24876663	DUP68906	DUP	copyloss
chr1	12687484	12698906	chr6	18373330	18384752	INVDP68907	INVDP	copyloss
chr1	12702274	12717431	chr1	13754425	13778659	SYN242	SYN	-
chr1	12717427	12720068	chr1	13805450	13808090	SYN243	SYN	-
chr1	12720067	12721733	chr2	198109869	198111556	INVDP68908	INVDP	copyloss
chr1	12721435	12722900	chr7	175063108	175064573	INVDP68909	INVDP	copyloss
chr1	12722894	12724953	chr4	204445970	204448030	INVTR68910	INVTR	-
chr1	12725586	12731588	chr5	214324814	214330843	DUP68911	DUP	copyloss
chr1	12738165	12741288	chr1	66179412	66182535	INVTR43205	INVTR	-
chr1	12740181	12741287	chr5	223320616	223321701	INVDP68912	INVDP	copygain
chr1	12741288	12746861	chr1	13814444	13819962	SYN244	SYN	-
chr1	12746859	12748950	chr2	198008004	198010085	DUP68913	DUP	copyloss
chr1	12748403	12749424	chr2	226556318	226557339	DUP68914	DUP	copyloss
chr1	12749356	12751765	chr7	137605497	137607905	INVDP68915	INVDP	copyloss
chr1	12750413	12754776	chr10	4135413	4139777	DUP68916	DUP	copyloss
chr1	12755798	12766508	chr1	13819956	13830674	SYN245	SYN	-
chr1	12766504	12777161	chr1	13839578	13845430	SYN246	SYN	-
chr1	12777439	12779989	chr1	13854504	13857026	SYN247	SYN	-
chr1	12780026	12784697	chr1	13883036	13887696	SYN248	SYN	-
chr1	12782665	12784341	chr8	54458907	54460583	INVDP68917	INVDP	copygain
chr1	12784693	12790026	chr1	13911038	13916389	SYN249	SYN	-
chr1	12790058	12791502	chr5	164322344	164323789	DUP68918	DUP	copyloss
chr1	12802163	12810137	chr4	13211288	13219221	INVTR68919	INVTR	-
chr1	12821589	12833351	chr3	33103512	33115212	DUP68920	DUP	copyloss
chr1	12844290	12922275	chr1	13987327	14051901	SYN250	SYN	-
chr1	12928834	12929992	chr1	14082271	14083413	SYN251	SYN	-
chr1	12930015	12932044	chr9	144063157	144065184	INVDP68921	INVDP	copygain
chr1	12930016	12932044	chr4	247926243	247928273	INVTR68922	INVTR	-
chr1	12948269	12955613	chr4	180409647	180416982	INVDP68923	INVDP	copyloss
chr1	12958887	12961117	chr8	969227	971450	INVDP68924	INVDP	copyloss
chr1	12959153	12961117	chr3	27475793	27477751	INVDP68925	INVDP	copyloss
chr1	12959691	12964359	chr5	62281804	62286486	INVDP68926	INVDP	copyloss
chr1	12964358	12967781	chr6	110762067	110765468	DUP68927	DUP	copygain
chr1	12964359	12966244	chr4	80893730	80895604	DUP68928	DUP	copygain
chr1	12964359	12967022	chr1	116141113	116143795	TRANS37206	TRANS	-
chr1	12975970	12979562	chr9	16401572	16405151	INVDP68929	INVDP	copygain
chr1	12975973	12979611	chr2	83600676	83604330	DUP68930	DUP	copyloss
chr1	12993151	12997718	chr3	185681027	185685590	DUP68931	DUP	copyloss
chr1	12995183	12998812	chr1	191379407	191383030	DUP49075	DUP	copyloss
chr1	13008024	13009380	chr1	14149475	14150812	SYN252	SYN	-
chr1	13039834	13045220	chr5	14789464	14794839	INVDP68932	INVDP	copyloss
chr1	13056109	13062211	chr1	229776378	229782303	INVDP59608	INVDP	copyloss
chr1	13059163	13060644	chr4	183964001	183965483	DUP68933	DUP	copygain
chr1	13064351	13074022	chr1	14172425	14182091	SYN253	SYN	-
chr1	13079894	13082908	chr10	29855881	29858898	DUP68934	DUP	copyloss
chr1	13086263	13095232	chr1	113738618	113747562	TRANS37207	TRANS	-
chr1	13086264	13090196	chr6	113562194	113566105	DUP68935	DUP	copygain
chr1	13097333	13099031	chr1	155552350	155554049	DUP49076	DUP	copyloss
chr1	13101560	13104590	chr4	238780905	238783916	DUP68936	DUP	copyloss
chr1	13106371	13109469	chr1	141231386	141234528	DUP49077	DUP	copyloss
chr1	13116440	13125884	chr10	139867769	139877176	TRANS68937	TRANS	-
chr1	13133174	13136204	chr1	265353971	265356996	INVTR43206	INVTR	-
chr1	13142320	13146059	chr1	14227194	14230934	SYN254	SYN	-
chr1	13146566	13151919	chr6	111928274	111933628	INVDP68938	INVDP	copyloss
chr1	13151920	13157913	chr8	100198705	100203501	INVDP68939	INVDP	copyloss
chr1	13161179	13165946	chr1	14278068	14283082	SYN255	SYN	-
chr1	13165940	13188435	chr1	14284085	14305170	SYN256	SYN	-
chr1	13189189	13198688	chr8	74244289	74253793	DUP68940	DUP	copyloss
chr1	13204937	13206326	chr6	147933305	147934696	DUP68941	DUP	copyloss
chr1	13206246	13208250	chr3	214557161	214559166	INVTR68942	INVTR	-
chr1	13210206	13211549	chr9	117971055	117972385	INVDP68943	INVDP	copyloss
chr1	13218971	13220565	chr5	218399836	218401438	DUP68944	DUP	copyloss
chr1	13221741	13226830	chr5	161058557	161063620	INVDP68945	INVDP	copygain
chr1	13221741	13226851	chr1	58672394	58677483	DUP49078	DUP	copygain
chr1	13221741	13227696	chr1	58679747	58685653	DUP49079	DUP	copygain
chr1	13221741	13227696	chr1	185113914	185119909	INVTR43207	INVTR	-
chr1	13239111	13242543	chr10	125371776	125375187	INVTR68946	INVTR	-
chr1	13242606	13243620	chr4	46058443	46059458	INVDP68947	INVDP	copyloss
chr1	13262287	13265344	chr1	14418738	14421790	DUP49080	DUP	copyloss
chr1	13278521	13280655	chr2	117795997	117798137	TRANS68948	TRANS	-
chr1	13280653	13284353	chr3	29234532	29238228	INVDP68949	INVDP	copyloss
chr1	13291447	13293983	chr1	204610897	204613429	TRANS37208	TRANS	-
chr1	13293984	13295660	chr5	21643114	21644792	DUP68950	DUP	copyloss
chr1	13296747	13299165	chr2	27809155	27811575	INVDP68951	INVDP	copyloss
chr1	13302474	13303705	chr4	3298650	3299883	TRANS68952	TRANS	-
chr1	13303446	13306339	chr5	21641906	21644793	DUP68953	DUP	copyloss
chr1	13308967	13318261	chr5	129567558	129576833	INVDP68954	INVDP	copyloss
chr1	13324636	13335929	chr7	74395725	74407025	DUP68955	DUP	copyloss
chr1	13327795	13335931	chr1	238103514	238111673	TRANS37209	TRANS	-
chr1	13339831	13342574	chr1	136807112	136809858	DUP49081	DUP	copyloss
chr1	13345094	13346241	chr8	68797374	68798526	INVDP68956	INVDP	copyloss
chr1	13348898	13351457	chr10	8048552	8051110	INVDP68957	INVDP	copyloss
chr1	13364570	13392021	chr1	14418738	14445902	SYN257	SYN	-
chr1	13368928	13377651	chr1	14440049	14448772	DUP49082	DUP	copygain
chr1	13392017	13404862	chr4	130588627	130601374	DUP68958	DUP	copygain
chr1	13392021	13404858	chr2	208238812	208251582	TRANS68959	TRANS	-
chr1	13404858	13415149	chr1	14428914	14439238	DUP49083	DUP	copyloss
chr1	13413865	13415380	chr4	3197327	3198840	DUP68960	DUP	copygain
chr1	13416122	13418595	chr4	47201179	47203658	INVDP68961	INVDP	copyloss
chr1	13417457	13420510	chr3	198473027	198476091	INVTR68962	INVTR	-
chr1	13432141	13440098	chr7	167035300	167043249	TRANS68963	TRANS	-
chr1	13443783	13446303	chr5	206516267	206518782	DUP68964	DUP	copygain
chr1	13444208	13446461	chr4	209102415	209104632	DUP68965	DUP	copygain
chr1	13444221	13445792	chr1	106332956	106334530	INVTR43208	INVTR	-
chr1	13444879	13446277	chr10	87771966	87773353	DUP68966	DUP	copygain
chr1	13446492	13450073	chr3	138149875	138153433	INVDP68967	INVDP	copyloss
chr1	13454281	13459746	chr1	14630038	14638677	SYN258	SYN	-
chr1	13459746	13517617	chr1	14642063	14700082	SYN259	SYN	-
chr1	13465767	13474108	chr2	193431942	193440302	INVDP68968	INVDP	copygain
chr1	13470040	13472459	chr1	91445542	91447963	DUP49084	DUP	copygain
chr1	13517614	13591664	chr1	14708185	14782211	SYN260	SYN	-
chr1	13570546	13574420	chr2	216162061	216165887	DUP68969	DUP	copygain
chr1	13591659	13600610	chr8	175244867	175253845	DUP68970	DUP	copygain
chr1	13591660	13592810	chr3	104468383	104469532	INVDP68971	INVDP	copygain
chr1	13591664	13600610	chr1	228447825	228456805	TRANS37210	TRANS	-
chr1	13592804	13594439	chr3	104455519	104457154	INVDP68972	INVDP	copygain
chr1	13600713	13621047	chr1	14782204	14802500	SYN261	SYN	-
chr1	13623330	13625364	chr1	14888771	14890789	SYN262	SYN	-
chr1	13625361	13627308	chr7	94475772	94477719	INVDP68973	INVDP	copyloss
chr1	13632929	13634549	chr3	29206661	29208282	INVDP68974	INVDP	copyloss
chr1	13633736	13638811	chr4	45782503	45787578	TRANS68975	TRANS	-
chr1	13637192	13646279	chr1	38433478	38442552	DUP49085	DUP	copyloss
chr1	13637267	13646279	chr8	121857714	121866684	INVDP68976	INVDP	copygain
chr1	13639765	13642804	chr3	37381337	37384374	DUP68977	DUP	copygain
chr1	13654304	13655428	chr3	55030088	55031216	INVDP68978	INVDP	copyloss
chr1	13658987	13666064	chr3	148470228	148477318	INVTR68979	INVTR	-
chr1	13668115	13674758	chr1	282751387	282758033	DUP49086	DUP	copyloss
chr1	13678728	13683335	chr1	14796189	14800819	DUP49087	DUP	copyloss
chr1	13683335	13687360	chr7	178639273	178643245	DUP68980	DUP	copyloss
chr1	13691771	13693604	chr1	14814204	14816013	TRANS37211	TRANS	-
chr1	13704790	13705959	chr1	156961391	156962560	DUP49088	DUP	copyloss
chr1	13706129	13711333	chr2	155980823	155985994	INVDP68981	INVDP	copyloss
chr1	13711338	13713502	chr1	56213095	56215230	INVDP59609	INVDP	copyloss
chr1	13713484	13716494	chr5	191933667	191936686	INVDP68982	INVDP	copyloss
chr1	13716493	13724020	chr3	242716099	242723628	DUP68983	DUP	copyloss
chr1	13716494	13724005	chr5	212168542	212176068	DUP68984	DUP	copygain
chr1	13724509	13725736	chr5	56890291	56891529	DUP68985	DUP	copyloss
chr1	13728998	13733545	chr1	14929922	14934467	SYN263	SYN	-
chr1	13735892	13737472	chr10	138020648	138022227	INVDP68986	INVDP	copyloss
chr1	13737472	13738843	chr9	65780076	65781451	DUP68987	DUP	copyloss
chr1	13740229	13751784	chr2	109431993	109443522	DUP68988	DUP	copyloss
chr1	13756867	13758433	chr1	14934463	14936030	SYN264	SYN	-
chr1	13758424	13762081	chr1	14951216	14954870	SYN265	SYN	-
chr1	13786262	13787342	chr1	14972199	14973277	SYN266	SYN	-
chr1	13787338	13795936	chr1	14985054	14993585	SYN267	SYN	-
chr1	13795933	13797731	chr5	138039779	138041585	DUP68989	DUP	copyloss
chr1	13805449	13807540	chr4	168241170	168243261	DUP68990	DUP	copyloss
chr1	13808599	13830468	chr1	14993666	15014758	SYN268	SYN	-
chr1	13832163	13837543	chr1	287361960	287367337	TRANS37212	TRANS	-
chr1	13838747	13845253	chr5	179084930	179091488	DUP68991	DUP	copyloss
chr1	13846444	13848941	chr8	153745397	153747915	DUP68992	DUP	copygain
chr1	13846447	13848745	chr1	132558883	132561174	DUP49089	DUP	copyloss
chr1	13848719	13849845	chr1	230337741	230338869	INVDP59610	INVDP	copyloss
chr1	13849846	13851111	chr1	20725197	20726475	INVDP59611	INVDP	copyloss
chr1	13850276	13853822	chr2	14345727	14349259	INVDP68993	INVDP	copyloss
chr1	13853581	13857006	chr9	143278382	143281806	DUP68994	DUP	copyloss
chr1	13857592	13858858	chr4	152525635	152526905	INVDP68995	INVDP	copyloss
chr1	13860663	13869580	chr1	15042589	15050692	SYN269	SYN	-
chr1	13882910	13885429	chr5	27202264	27204786	INVDP68996	INVDP	copyloss
chr1	13883519	13892201	chr2	196670635	196679286	TRANS68997	TRANS	-
chr1	13904949	13910582	chr1	15060653	15066357	SYN270	SYN	-
chr1	13917892	13925256	chr1	162049697	162057075	TRANS37213	TRANS	-
chr1	13926488	13928312	chr6	118217320	118219149	INVTR68998	INVTR	-
chr1	13928427	13937903	chr6	132406019	132415513	DUP68999	DUP	copyloss
chr1	13937938	13940476	chr10	150146007	150148560	INVDP69000	INVDP	copyloss
chr1	13950473	13952234	chr4	203912536	203914297	DUP69001	DUP	copyloss
chr1	13951376	13954275	chr4	207094047	207096952	INVDP69002	INVDP	copyloss
chr1	13954275	13956429	chr1	76028892	76031039	INVTR43209	INVTR	-
chr1	13957969	13961636	chr3	26219392	26223051	INVDP69003	INVDP	copyloss
chr1	13965213	14215074	chr1	15071402	15321155	SYN271	SYN	-
chr1	14038966	14039979	chr8	153055425	153056433	INVDP69004	INVDP	copygain
chr1	14134488	14141926	chr4	240649087	240656487	DUP69005	DUP	copygain
chr1	14134488	14146219	chr4	199962553	199983849	INVDP69006	INVDP	copygain
chr1	14134489	14143459	chr2	108085084	108094101	INVDP69007	INVDP	copygain
chr1	14144637	14146218	chr6	171416691	171418270	INVDP69008	INVDP	copygain
chr1	14178168	14183740	chr4	27311371	27316925	DUP69009	DUP	copygain
chr1	14178168	14183740	chr6	155036696	155042224	DUP69010	DUP	copygain
chr1	14215505	14221492	chr2	244108361	244114348	DUP69011	DUP	copyloss
chr1	14219239	14223429	chr4	151692641	151696830	DUP69012	DUP	copyloss
chr1	14225662	14227922	chr5	116966997	116969235	INVDP69013	INVDP	copyloss
chr1	14227922	14229028	chr1	97773568	97774672	INVTR43210	INVTR	-
chr1	14227923	14235244	chr7	61565419	61572878	INVDP69014	INVDP	copyloss
chr1	14235065	14242314	chr1	58476184	58483470	TRANS37214	TRANS	-
chr1	14242307	14247501	chr10	92605657	92610841	DUP69015	DUP	copyloss
chr1	14256204	14274352	chr1	15358342	15386607	SYN272	SYN	-
chr1	14274346	14276001	chr1	15403837	15405491	SYN273	SYN	-
chr1	14276002	14277120	chr7	121888459	121889571	DUP69016	DUP	copyloss
chr1	14280046	14282292	chr1	29276841	29279086	DUP49090	DUP	copyloss
chr1	14282383	14289067	chr3	64878456	64885152	DUP69017	DUP	copyloss
chr1	14289680	14291579	chr2	214701518	214703417	DUP69018	DUP	copygain
chr1	14289680	14292070	chr1	15405487	15407876	SYN274	SYN	-
chr1	14294493	14295945	chr4	17871124	17872570	INVDP69019	INVDP	copyloss
chr1	14295592	14297617	chr3	203262889	203264903	DUP69020	DUP	copyloss
chr1	14297618	14302468	chr10	151269162	151274009	DUP69021	DUP	copygain
chr1	14297618	14302472	chr1	265771080	265775977	INVDP59612	INVDP	copyloss
chr1	14299082	14303943	chr8	154028248	154033097	TRANS69022	TRANS	-
chr1	14299084	14301756	chr9	96011655	96014293	DUP69023	DUP	copygain
chr1	14303944	14309769	chr1	15407872	15413619	SYN275	SYN	-
chr1	14309765	14334269	chr1	15425865	15446511	SYN276	SYN	-
chr1	14335815	14337454	chr1	75198054	75199693	INVTR43211	INVTR	-
chr1	14343623	14345904	chr6	28746635	28748921	DUP69024	DUP	copyloss
chr1	14345902	14347190	chr3	11794347	11795658	DUP69025	DUP	copyloss
chr1	14346999	14355289	chr3	4087082	4095389	TRANS69026	TRANS	-
chr1	14358739	14370514	chr1	15448384	15460125	SYN277	SYN	-
chr1	14375508	14376975	chr1	190325403	190326871	TRANS37215	TRANS	-
chr1	14376449	14377517	chr6	141980526	141981594	TRANS69027	TRANS	-
chr1	14377517	14381139	chr1	18991639	18995290	DUP49091	DUP	copyloss
chr1	14385625	14387514	chr1	280800714	280802599	INVDP59613	INVDP	copyloss
chr1	14391093	14393909	chr8	43421322	43424128	INVDP69028	INVDP	copyloss
chr1	14393910	14395453	chr4	235147771	235149309	INVDP69029	INVDP	copyloss
chr1	14395130	14397975	chr4	253661341	253664171	DUP69030	DUP	copygain
chr1	14395130	14398010	chr5	175719100	175721979	INVDP69031	INVDP	copygain
chr1	14395130	14398745	chr9	152074271	152077841	TRANS69032	TRANS	-
chr1	14398909	14400311	chr1	15460121	15461526	SYN278	SYN	-
chr1	14401791	14403161	chr6	63059168	63060554	INVDP69033	INVDP	copyloss
chr1	14403239	14405362	chr3	118910565	118912684	DUP69034	DUP	copyloss
chr1	14403403	14409601	chr4	234000985	234007226	INVDP69035	INVDP	copyloss
chr1	14408787	14411451	chr6	179987621	179990283	DUP69036	DUP	copyloss
chr1	14411453	14412481	chr1	174897440	174898467	DUP49092	DUP	copyloss
chr1	14411453	14412481	chr10	61630514	61631549	INVDP69037	INVDP	copygain
chr1	14412520	14413600	chr5	146043503	146044588	DUP69038	DUP	copyloss
chr1	14413599	14425572	chr1	15461520	15473081	SYN279	SYN	-
chr1	14425572	14435045	chr1	336957	346442	DUP49093	DUP	copyloss
chr1	14435045	14454950	chr1	15473075	15492979	SYN280	SYN	-
chr1	14455989	14464117	chr1	15549167	15557292	SYN281	SYN	-
chr1	14464117	14465970	chr6	118802639	118804482	INVTR69039	INVTR	-
chr1	14466258	14474985	chr4	43435382	43444093	INVDP69040	INVDP	copyloss
chr1	14466385	14475134	chr9	117590680	117599415	DUP69041	DUP	copyloss
chr1	14475875	14481810	chr1	15569397	15575659	SYN282	SYN	-
chr1	14481803	14482802	chr7	164367293	164368301	INVTR69042	INVTR	-
chr1	14482803	14484413	chr8	138267801	138269415	INVTR69043	INVTR	-
chr1	14486110	14487555	chr1	88749359	88750801	INVDP59614	INVDP	copyloss
chr1	14487556	14489784	chr1	15575655	15577890	SYN283	SYN	-
chr1	14489780	14493319	chr1	15580269	15583443	SYN284	SYN	-
chr1	14493570	14526506	chr1	15592821	15625709	SYN285	SYN	-
chr1	14526506	14549296	chr9	99945504	99961437	TRANS69044	TRANS	-
chr1	14532945	14535732	chr1	75693451	75696252	INVDP59615	INVDP	copyloss
chr1	14543813	14545122	chr1	250350819	250352130	DUP49094	DUP	copyloss
chr1	14550239	14560612	chr1	15635575	15649708	SYN286	SYN	-
chr1	14560608	14581689	chr1	15660195	15681241	SYN287	SYN	-
chr1	14582217	14627442	chr1	15694371	15739403	SYN288	SYN	-
chr1	14619999	14629444	chr9	104209878	104219226	INVDP69045	INVDP	copygain
chr1	14627440	14647009	chr1	15747358	15766896	SYN289	SYN	-
chr1	14630617	14636038	chr1	34786307	34791726	INVDP59616	INVDP	copygain
chr1	14647004	14665685	chr1	15776526	15795155	SYN290	SYN	-
chr1	14658570	14661323	chr7	166530743	166533495	DUP69046	DUP	copygain
chr1	14666123	14670126	chr1	231492252	231496224	INVDP59617	INVDP	copyloss
chr1	14671137	14673718	chr4	132187733	132190334	INVDP69047	INVDP	copyloss
chr1	14673718	14684727	chr1	15795155	15805970	SYN291	SYN	-
chr1	14684724	14689444	chr6	18969845	18974565	DUP69048	DUP	copyloss
chr1	14689505	14750777	chr1	15810766	15871831	SYN292	SYN	-
chr1	14750771	14758972	chr1	15883472	15891679	SYN293	SYN	-
chr1	14758971	14762472	chr4	5776051	5779554	INVDP69049	INVDP	copyloss
chr1	14762472	14851901	chr1	15891664	15980865	SYN294	SYN	-
chr1	14817616	14825108	chr9	33162219	33169794	INVDP69050	INVDP	copygain
chr1	14840584	14842908	chr2	12049414	12051751	INVDP69051	INVDP	copygain
chr1	14873092	14877493	chr2	33382080	33386467	INVDP69052	INVDP	copyloss
chr1	14881216	14892635	chr1	15993542	16004943	SYN295	SYN	-
chr1	14902984	14905148	chr1	292944964	292947134	INVDP59618	INVDP	copyloss
chr1	14903069	14906896	chr8	75640808	75644644	INVDP69053	INVDP	copyloss
chr1	14906706	14909106	chr8	145742049	145744449	DUP69054	DUP	copyloss
chr1	14908069	14909799	chr9	132980583	132982320	INVDP69055	INVDP	copyloss
chr1	14909797	14911121	chr10	23517823	23519151	DUP69056	DUP	copyloss
chr1	14911844	14932855	chr1	16005727	16035224	SYN296	SYN	-
chr1	14933608	14935500	chr1	85835391	85837281	TRANS37216	TRANS	-
chr1	14935765	14940744	chr2	108189502	108194477	INVDP69057	INVDP	copyloss
chr1	14940770	14943088	chr1	85834871	85837190	TRANS37217	TRANS	-
chr1	14943900	14954500	chr1	98788647	98799243	INVDP59619	INVDP	copyloss
chr1	14948233	14954500	chr10	24898859	24905134	INVDP69058	INVDP	copygain
chr1	14958059	14960400	chr1	16068995	16071334	SYN297	SYN	-
chr1	14960423	14964756	chr8	44393330	44397668	DUP69059	DUP	copyloss
chr1	14964758	14971647	chr1	16071334	16078169	SYN298	SYN	-
chr1	15006118	15009741	chr5	26236171	26239825	INVDP69060	INVDP	copyloss
chr1	15012397	15020431	chr1	16115552	16123361	SYN299	SYN	-
chr1	15022546	15024315	chr10	13024130	13025908	INVTR69061	INVTR	-
chr1	15026977	15036675	chr1	16158849	16168535	SYN300	SYN	-
chr1	15042450	15055851	chr1	16182662	16196056	SYN301	SYN	-
chr1	15061348	15072319	chr1	16231283	16242286	SYN302	SYN	-
chr1	15081426	15099716	chr2	198978621	198987979	INVTR69062	INVTR	-
chr1	15082266	15084710	chr9	55066179	55068621	INVDP69063	INVDP	copygain
chr1	15082283	15084706	chr1	116283897	116286320	TRANS37218	TRANS	-
chr1	15084709	15093669	chr2	239158693	239167551	INVDP69064	INVDP	copygain
chr1	15084710	15093669	chr2	217925811	217934727	INVDP69065	INVDP	copygain
chr1	15093669	15097768	chr2	29699422	29703525	DUP69066	DUP	copygain
chr1	15093670	15099717	chr7	20360113	20366171	INVDP69067	INVDP	copygain
chr1	15098230	15099716	chr8	11112742	11114213	INVDP69068	INVDP	copygain
chr1	15105572	15108006	chr2	2681121	2683551	DUP69069	DUP	copyloss
chr1	15107639	15109081	chr5	189522317	189523760	DUP69070	DUP	copyloss
chr1	15111895	15118444	chr8	107097258	107103797	INVDP69071	INVDP	copyloss
chr1	15120791	15126018	chr1	16264000	16269211	SYN303	SYN	-
chr1	15126018	15131592	chr3	217472691	217478247	INVDP69072	INVDP	copyloss
chr1	15134263	15138022	chr3	214127836	214131595	DUP69073	DUP	copyloss
chr1	15138023	15141162	chr1	57462446	57465569	TRANS37219	TRANS	-
chr1	15140495	15147553	chr9	70803756	70810800	INVDP69074	INVDP	copyloss
chr1	15152641	15165578	chr1	16316328	16333151	SYN304	SYN	-
chr1	15165589	15174977	chr4	108026355	108035761	DUP69075	DUP	copyloss
chr1	15181004	15182904	chr5	168147097	168148992	INVDP69076	INVDP	copyloss
chr1	15181963	15185790	chr9	10804452	10808289	DUP69077	DUP	copyloss
chr1	15192758	15199106	chr1	16348544	16354944	SYN305	SYN	-
chr1	15199110	15200285	chr10	90247238	90248415	INVDP69078	INVDP	copyloss
chr1	15200682	15207076	chr9	22199242	22205673	INVTR69079	INVTR	-
chr1	15206194	15207880	chr5	30084360	30086042	DUP69080	DUP	copyloss
chr1	15207775	15209020	chr9	58313028	58314282	INVDP69081	INVDP	copyloss
chr1	15209020	15210710	chr4	12432493	12434193	INVDP69082	INVDP	copyloss
chr1	15211447	15220396	chr4	31643268	31652231	INVDP69083	INVDP	copyloss
chr1	15222797	15232282	chr3	186770293	186779676	INVDP69084	INVDP	copygain
chr1	15223148	15231828	chr1	300361078	300369737	TRANS37220	TRANS	-
chr1	15232283	15238067	chr1	38437390	38443166	DUP49095	DUP	copyloss
chr1	15232283	15238067	chr2	124971677	124977474	DUP69085	DUP	copygain
chr1	15253010	15254236	chr1	176236469	176237692	DUP49096	DUP	copyloss
chr1	15254237	15257033	chr2	205712723	205715519	DUP69086	DUP	copyloss
chr1	15254720	15259183	chr7	169476674	169481151	INVDP69087	INVDP	copyloss
chr1	15277730	15284515	chr6	74383191	74389984	INVTR69088	INVTR	-
chr1	15284777	15286060	chr4	182240480	182241779	INVTR69089	INVTR	-
chr1	15286322	15287497	chr10	151573266	151574450	DUP69090	DUP	copyloss
chr1	15290709	15292040	chr2	157523028	157524361	DUP69091	DUP	copyloss
chr1	15291228	15292507	chr3	28929455	28930737	DUP69092	DUP	copyloss
chr1	15299216	15307845	chr1	16373329	16381963	SYN306	SYN	-
chr1	15310073	15331378	chr1	16448044	16469290	SYN307	SYN	-
chr1	15331373	15342063	chr1	16481885	16492577	SYN308	SYN	-
chr1	15342062	15343771	chr2	45730492	45732197	TRANS69093	TRANS	-
chr1	15343771	15346836	chr2	89559262	89562321	INVDP69094	INVDP	copyloss
chr1	15347219	15349392	chr1	280831758	280833959	DUP49097	DUP	copyloss
chr1	15347221	15351906	chr9	141112470	141117179	DUP69095	DUP	copyloss
chr1	15354560	15362154	chr5	69973980	69981541	INVDP69096	INVDP	copyloss
chr1	15362470	15371633	chr1	16492628	16501763	SYN309	SYN	-
chr1	15379828	15387569	chr5	101974459	101982195	INVTR69097	INVTR	-
chr1	15387570	15405186	chr1	16542037	16559590	SYN310	SYN	-
chr1	15406485	15520215	chr1	16584635	16698418	SYN311	SYN	-
chr1	15456424	15460234	chr5	158007581	158011399	DUP69098	DUP	copygain
chr1	15523861	15529684	chr10	71459845	71465635	INVDP69099	INVDP	copyloss
chr1	15529687	15534945	chr1	16698421	16703716	SYN312	SYN	-
chr1	15535849	15545697	chr10	149935618	149945505	INVTR69100	INVTR	-
chr1	15545699	15554560	chr1	16245085	16253917	INVTR43212	INVTR	-
chr1	15557757	15561163	chr1	16703712	16707114	SYN313	SYN	-
chr1	15562122	15564392	chr1	16717424	16719694	SYN314	SYN	-
chr1	15564391	15566564	chr3	26070739	26072928	TRANS69101	TRANS	-
chr1	15566849	15568421	chr7	119771211	119772778	TRANS69102	TRANS	-
chr1	15574890	15576002	chr1	16739287	16740407	SYN315	SYN	-
chr1	15576415	15578954	chr10	60361492	60364031	DUP69103	DUP	copyloss
chr1	15578373	15581503	chr4	164318065	164321171	DUP69104	DUP	copyloss
chr1	15581504	15657778	chr1	16741417	16817793	SYN316	SYN	-
chr1	15595735	15596964	chr1	192673714	192674945	INVDP59620	INVDP	copygain
chr1	15641320	15644600	chr10	4204923	4208217	DUP69105	DUP	copygain
chr1	15657779	15661413	chr8	165450401	165453992	INVDP69106	INVDP	copyloss
chr1	15657779	15667291	chr9	91537461	91546962	INVDP69107	INVDP	copyloss
chr1	15667291	15673407	chr1	16817788	16823896	SYN317	SYN	-
chr1	15675602	15679996	chr7	168136752	168141159	TRANS69108	TRANS	-
chr1	15678275	15680861	chr9	24536659	24539248	DUP69109	DUP	copyloss
chr1	15684321	15714411	chr1	16825251	16855292	SYN318	SYN	-
chr1	15714406	15715632	chr5	198536058	198537293	INVDP69110	INVDP	copygain
chr1	15714412	15715632	chr1	47297471	47298691	INVTR43213	INVTR	-
chr1	15721470	15722915	chr5	205537626	205539073	DUP69111	DUP	copyloss
chr1	15724900	15768511	chr1	16855288	16899009	SYN319	SYN	-
chr1	15733580	15736468	chr3	104465489	104468382	DUP69112	DUP	copygain
chr1	15738336	15740233	chr2	43132401	43134305	DUP69113	DUP	copygain
chr1	15740234	15746437	chr8	79985607	79991798	DUP69114	DUP	copygain
chr1	15746440	15749138	chr4	195227997	195230707	INVDP69115	INVDP	copygain
chr1	15768506	15770937	chr2	209032362	209034794	DUP69116	DUP	copyloss
chr1	15769720	15771717	chr3	215115966	215117962	INVDP69117	INVDP	copyloss
chr1	15773468	15779558	chr1	225913969	225920060	TRANS37221	TRANS	-
chr1	15773846	15781200	chr8	139826674	139834050	INVDP69118	INVDP	copyloss
chr1	15784719	15786295	chr1	16899491	16901053	SYN320	SYN	-
chr1	15797710	15801094	chr4	22566957	22570357	DUP69119	DUP	copyloss
chr1	15801088	15806634	chr4	22581927	22587450	DUP69120	DUP	copyloss
chr1	15854107	15856742	chr1	272454771	272457396	INVDP59621	INVDP	copyloss
chr1	15856741	15858047	chr1	260880778	260882084	DUP49098	DUP	copyloss
chr1	15857720	15859349	chr2	174588323	174589956	INVDP69121	INVDP	copyloss
chr1	15859350	15868962	chr5	123965352	123974936	INVDP69122	INVDP	copyloss
chr1	15876203	15879880	chr1	105749677	105753376	DUP49099	DUP	copyloss
chr1	15879272	15880608	chr4	53306151	53307489	INVDP69123	INVDP	copyloss
chr1	15880608	15892215	chr5	189165582	189177493	TRANS69124	TRANS	-
chr1	15892215	15895800	chr9	112700507	112704072	INVTR69125	INVTR	-
chr1	15893453	15896753	chr1	185549837	185553128	INVTR43214	INVTR	-
chr1	15896754	15898085	chr5	47606637	47607969	DUP69126	DUP	copyloss
chr1	15898779	15900171	chr2	113439914	113441309	INVDP69127	INVDP	copyloss
chr1	15900549	15905440	chr1	158209212	158214106	DUP49100	DUP	copyloss
chr1	15903278	15905440	chr8	12024697	12026857	INVDP69128	INVDP	copygain
chr1	15905440	15907024	chr4	64401689	64403278	DUP69129	DUP	copyloss
chr1	15913506	15915002	chr1	201894807	201896299	TRANS37222	TRANS	-
chr1	15913507	15923168	chr7	51208974	51218693	TRANS69130	TRANS	-
chr1	15923157	15924196	chr2	91290013	91291056	INVDP69131	INVDP	copyloss
chr1	15938999	15940136	chr2	76005429	76006566	DUP69132	DUP	copyloss
chr1	15939737	15942376	chr7	16351259	16353879	DUP69133	DUP	copyloss
chr1	15939811	15945616	chr3	19471015	19476850	INVTR69134	INVTR	-
chr1	15942385	15945616	chr1	173217192	173220404	INVDP59622	INVDP	copyloss
chr1	15945617	15952980	chr4	33158785	33166149	DUP69135	DUP	copyloss
chr1	15961984	15976531	chr1	16997115	17011604	SYN321	SYN	-
chr1	15982017	15990954	chr7	134370559	134379468	TRANS69136	TRANS	-
chr1	15991809	16000784	chr1	38908257	38917227	INVTR43215	INVTR	-
chr1	16005141	16020764	chr1	17013896	17029904	SYN322	SYN	-
chr1	16023200	16024240	chr1	17069822	17070858	SYN323	SYN	-
chr1	16024238	16025868	chr8	3484655	3486281	DUP69137	DUP	copyloss
chr1	16026516	16035453	chr1	5984052	5992928	DUP49101	DUP	copyloss
chr1	16026516	16035455	chr3	238294662	238303522	DUP69138	DUP	copygain
chr1	16035453	16037989	chr8	3487237	3489779	DUP69139	DUP	copyloss
chr1	16043600	16048249	chr6	123454803	123459524	INVTR69140	INVTR	-
chr1	16045624	16046885	chr5	86994092	86995348	DUP69141	DUP	copygain
chr1	16046601	16048764	chr7	141769808	141771973	DUP69142	DUP	copygain
chr1	16046881	16048271	chr5	87002343	87003721	DUP69143	DUP	copygain
chr1	16056136	16064167	chr7	18582432	18590589	DUP69144	DUP	copyloss
chr1	16057181	16060238	chr2	149726561	149729612	DUP69146	DUP	copygain
chr1	16057181	16060238	chr10	103172194	103175250	INVDP69145	INVDP	copygain
chr1	16060220	16064165	chr1	260051978	260055928	TRANS37223	TRANS	-
chr1	16063160	16064167	chr6	12797476	12798494	INVDP69147	INVDP	copygain
chr1	16063160	16064167	chr6	12840117	12841134	INVDP69148	INVDP	copygain
chr1	16065125	16067544	chr10	81265377	81267791	INVDP69149	INVDP	copyloss
chr1	16068414	16077544	chr3	7371397	7380530	DUP69150	DUP	copyloss
chr1	16076362	16078151	chr1	213929077	213930870	INVTR43216	INVTR	-
chr1	16079400	16080681	chr10	88938870	88940143	TRANS69151	TRANS	-
chr1	16081915	16083157	chr1	87254664	87255904	DUP49102	DUP	copyloss
chr1	16087609	16099222	chr1	52620967	52632505	INVTR43217	INVTR	-
chr1	16093053	16095473	chr9	106480729	106483156	INVDP69152	INVDP	copygain
chr1	16140006	16142193	chr1	17164241	17166457	SYN324	SYN	-
chr1	16145117	16146421	chr8	13152714	13154026	INVDP69153	INVDP	copyloss
chr1	16146779	16150114	chr10	148433305	148436646	TRANS69154	TRANS	-
chr1	16153471	16156497	chr10	148433306	148436338	DUP69155	DUP	copyloss
chr1	16156498	16165968	chr3	181963286	181972742	DUP69156	DUP	copyloss
chr1	16171624	16172813	chr2	199227502	199228691	DUP69157	DUP	copygain
chr1	16171624	16172813	chr3	14897199	14898388	DUP69158	DUP	copygain
chr1	16174399	16179578	chr2	84914264	84919435	INVDP69159	INVDP	copygain
chr1	16174399	16180016	chr1	293064448	293070085	INVDP59623	INVDP	copyloss
chr1	16174399	16181747	chr9	25099429	25106793	TRANS69160	TRANS	-
chr1	16181748	16184175	chr7	153364023	153366445	INVTR69161	INVTR	-
chr1	16182885	16192278	chr7	15897625	15907026	DUP69162	DUP	copyloss
chr1	16209099	16213436	chr1	15236250	15240560	INVDP59624	INVDP	copyloss
chr1	16211730	16216671	chr6	164930315	164935246	INVTR69163	INVTR	-
chr1	16215407	16218056	chr1	63495644	63498281	TRANS37224	TRANS	-
chr1	16218056	16221541	chr1	233865182	233868666	TRANS37225	TRANS	-
chr1	16218056	16221542	chr3	22210761	22214252	DUP69164	DUP	copygain
chr1	16223140	16224773	chr5	3872674	3874308	DUP69165	DUP	copyloss
chr1	16226152	16231821	chr1	17226634	17232332	SYN325	SYN	-
chr1	16233865	16296316	chr1	17268483	17331772	SYN326	SYN	-
chr1	16305237	16310723	chr1	17360286	17365775	SYN327	SYN	-
chr1	16310725	16320221	chr2	42179367	42188836	INVTR69166	INVTR	-
chr1	16311255	16318229	chr5	25079345	25086298	DUP69167	DUP	copygain
chr1	16320222	16338413	chr1	17365771	17383948	SYN328	SYN	-
chr1	16338414	16344472	chr4	163782201	163788275	INVDP69168	INVDP	copygain
chr1	16338417	16344472	chr1	53511571	53517629	TRANS37226	TRANS	-
chr1	16343303	16344472	chr1	225700313	225701483	INVDP59625	INVDP	copygain
chr1	16344472	16345543	chr10	137585517	137586588	TRANS69169	TRANS	-
chr1	16345540	16347301	chr2	180506973	180508740	INVDP69170	INVDP	copyloss
chr1	16347302	16357793	chr1	17383944	17394217	SYN329	SYN	-
chr1	16368506	16378080	chr1	17414038	17423538	SYN330	SYN	-
chr1	16378076	16406813	chr1	17430936	17473779	SYN331	SYN	-
chr1	16406807	16415898	chr1	17483216	17492337	SYN332	SYN	-
chr1	16425520	16431047	chr2	159322371	159327905	DUP69171	DUP	copyloss
chr1	16429962	16432973	chr3	188081305	188084318	INVDP69172	INVDP	copyloss
chr1	16439272	16442519	chr5	89213949	89217204	INVDP69173	INVDP	copyloss
chr1	16444071	16453683	chr1	17530227	17539858	SYN333	SYN	-
chr1	16453802	16463270	chr9	125720921	125730351	INVDP69174	INVDP	copyloss
chr1	16463270	16471057	chr1	17539843	17547639	SYN334	SYN	-
chr1	16471053	16503722	chr1	17557049	17589639	SYN335	SYN	-
chr1	16503718	16516735	chr1	17599013	17612010	SYN336	SYN	-
chr1	16513201	16514615	chr3	153295256	153296668	INVDP69175	INVDP	copygain
chr1	16515275	16521176	chr9	156085649	156091557	INVDP69176	INVDP	copygain
chr1	16516729	16531558	chr1	17622453	17637251	SYN337	SYN	-
chr1	16528130	16531558	chr8	139518513	139521937	INVDP69177	INVDP	copygain
chr1	16531559	16545883	chr8	34709860	34724177	INVDP69178	INVDP	copyloss
chr1	16546956	16563897	chr1	17637247	17670958	SYN338	SYN	-
chr1	16566171	16568344	chr3	73021972	73024141	DUP69179	DUP	copyloss
chr1	16568958	16576130	chr1	110039421	110046665	INVDP59626	INVDP	copyloss
chr1	16587650	16588969	chr7	90361447	90362751	INVDP69180	INVDP	copyloss
chr1	16588361	16592659	chr2	14438404	14442707	DUP69181	DUP	copyloss
chr1	16602611	16604470	chr4	46827555	46829421	TRANS69182	TRANS	-
chr1	16604473	16607012	chr1	237661874	237664424	INVDP59627	INVDP	copyloss
chr1	16613073	16622017	chr4	186674703	186683682	TRANS69183	TRANS	-
chr1	16679158	16682299	chr1	219592111	219595256	INVTR43218	INVTR	-
chr1	16697511	16701347	chr10	69708091	69711920	DUP69184	DUP	copyloss
chr1	16706027	16737957	chr1	17691334	17723243	SYN339	SYN	-
chr1	16732529	16740036	chr9	92609102	92616596	INVDP69185	INVDP	copygain
chr1	16737953	16752609	chr1	17732753	17747359	SYN340	SYN	-
chr1	16756306	16767956	chr2	50339596	50351135	INVDP69186	INVDP	copyloss
chr1	16761105	16767956	chr6	110626202	110633068	INVDP69187	INVDP	copyloss
chr1	16767956	16772138	chr6	38476005	38480180	DUP69188	DUP	copygain
chr1	16767956	16773484	chr6	14040854	14046380	DUP69189	DUP	copyloss
chr1	16767956	16774312	chr9	164607815	164614121	INVDP69190	INVDP	copyloss
chr1	16775845	16777597	chr3	175165612	175167360	INVDP69191	INVDP	copyloss
chr1	16781790	16782811	chr1	273483833	273484858	DUP49103	DUP	copyloss
chr1	16782813	16790241	chr6	110955115	110962575	TRANS69192	TRANS	-
chr1	16783082	16787596	chr2	107920065	107924594	DUP69193	DUP	copygain
chr1	16790242	16793408	chr9	122539966	122543133	DUP69194	DUP	copyloss
chr1	16791103	16794812	chr2	153099586	153103295	INVDP69195	INVDP	copyloss
chr1	16797170	16806121	chr1	272829601	272838488	INVTR43219	INVTR	-
chr1	16808682	16836315	chr1	17768386	17796227	SYN341	SYN	-
chr1	16815003	16817985	chr6	167622868	167625847	INVDP69196	INVDP	copygain
chr1	16815892	16820692	chr2	196679888	196684695	DUP69197	DUP	copygain
chr1	16836312	16840178	chr4	191820953	191824820	TRANS69198	TRANS	-
chr1	16840176	16863556	chr1	17796223	17820777	SYN342	SYN	-
chr1	16863557	16864804	chr9	20203980	20205219	DUP69199	DUP	copyloss
chr1	16865082	16955775	chr1	17830153	17920685	SYN343	SYN	-
chr1	16927146	16930590	chr2	64076396	64079837	INVDP69200	INVDP	copygain
chr1	16927156	16929731	chr4	243840419	243842990	DUP69201	DUP	copygain
chr1	16933210	16938646	chr10	148614485	148619933	INVDP69202	INVDP	copygain
chr1	16945844	16947476	chr1	102417455	102419087	DUP49104	DUP	copygain
chr1	16968907	16975026	chr1	17985875	17991974	SYN344	SYN	-
chr1	16985727	16986981	chr4	241772229	241773483	INVDP69203	INVDP	copyloss
chr1	16987404	16992458	chr3	105025541	105030601	INVDP69204	INVDP	copyloss
chr1	16992460	16995105	chr1	182145778	182148434	DUP49105	DUP	copyloss
chr1	16993238	16996840	chr2	197100052	197103650	DUP69205	DUP	copyloss
chr1	16995891	16998267	chr10	24122882	24125256	INVDP69206	INVDP	copyloss
chr1	16999488	17001882	chr1	18168582	18170965	SYN345	SYN	-
chr1	17006064	17012716	chr5	113723118	113729730	INVDP69207	INVDP	copyloss
chr1	17025607	17029581	chr9	156103948	156107870	TRANS69208	TRANS	-
chr1	17049332	17056453	chr1	50439978	50447137	INVTR43220	INVTR	-
chr1	17050265	17056458	chr7	137967191	137973395	DUP69209	DUP	copygain
chr1	17057039	17059329	chr4	79242534	79244832	TRANS69210	TRANS	-
chr1	17069821	17073315	chr4	21029495	21032989	TRANS69211	TRANS	-
chr1	17073319	17082236	chr5	206707361	206716327	TRANS69212	TRANS	-
chr1	17084961	17086176	chr8	148695554	148696783	INVDP69213	INVDP	copyloss
chr1	17085870	17087577	chr5	77017486	77019198	INVDP69214	INVDP	copyloss
chr1	17086473	17088442	chr5	223988360	223990337	TRANS69215	TRANS	-
chr1	17091995	17096220	chr1	15211335	15215559	DUP49106	DUP	copyloss
chr1	17097064	17099195	chr4	21036267	21038417	TRANS69216	TRANS	-
chr1	17097064	17099196	chr9	97059831	97061967	DUP69217	DUP	copygain
chr1	17097218	17099193	chr6	40452271	40454243	DUP69218	DUP	copygain
chr1	17097977	17099193	chr9	96919294	96920492	DUP69219	DUP	copygain
[truncated: 221,471 more rows]
