# Supplementary material for: Chromosome-level genome assembly of a regenerable maize inbred line A188
Source: Genome Biol. 2021 Jun 9;22:175. doi: 10.1186/s13059-021-02396-x (PMC8188678; doi:10.1186/s13059-021-02396-x)
Supplement: Supplementary file 4 — Additional file 4. CGRD output with B73Ref4 as the reference. [file 13059_2021_2396_MOESM4_ESM.txt]

# CGRD B73Ref4 as the reference
# Each entry represents a segment
# NumBins: number of bins in the segment
# LogA2B: average log2 of the read depth ratio of A188 to B73 in the segment
#Chr	Start	End	NumBins	LogA2B	Group
1	26279	97986	116	0.0127	equal
1	107363	183968	115	-0.1371	equal
1	2989584	3037647	82	-0.2446	ungrouped
1	3037647	3050616	16	-5.6059	A188minus
1	3050616	3053324	8	-2.0323	ungrouped
1	3053324	3096412	34	-5.4334	A188minus
1	3096412	3098567	7	-0.0685	equal
1	3098567	3104199	13	-5.2294	A188minus
1	3104199	3136688	84	-0.4692	ungrouped
1	3136688	3144288	18	-4.3896	ungrouped
1	3144288	3385763	319	-0.8622	ungrouped
1	3385763	3439177	19	-6.1189	A188minus
1	3439177	3450191	33	-1.1994	ungrouped
1	3450191	3476954	26	-5.2379	A188minus
1	3476954	3539928	122	-0.2168	ungrouped
1	3539928	3543285	11	-3.94	ungrouped
1	3543285	3551234	25	-0.4809	ungrouped
1	3551234	3555582	6	-5.1077	A188minus
1	3555582	3575180	27	-1.1032	ungrouped
1	3575180	3650788	68	-6.5057	A188minus
1	3650788	3652334	5	-1.121	ungrouped
1	3652334	3657608	14	-6.3048	A188minus
1	3657608	3661485	11	-1.3469	ungrouped
1	3661485	3691405	13	-6.1609	A188minus
1	3691405	3697099	14	-2.7147	ungrouped
1	3697099	3741161	25	-6.3621	A188minus
1	3741161	3744519	11	-1.0467	ungrouped
1	3744519	3771394	14	-6.0496	A188minus
1	3771394	3778660	23	-0.6892	ungrouped
1	3778660	3795620	14	-5.5174	A188minus
1	3795620	3847244	78	-0.6062	ungrouped
1	3847244	3853244	20	-2.6183	ungrouped
1	3853244	3961529	98	-0.185	equal
1	3961529	3962657	3	-4.9614	ungrouped
1	3962657	3984478	67	-0.412	ungrouped
1	3984478	4008452	4	-6.4021	A188minus
1	46491844	46568068	77	-3.2354	ungrouped
1	46574315	46638630	41	-5.8551	A188minus
1	46638630	46645751	14	-0.9096	ungrouped
1	46645751	46665715	19	-5.3172	A188minus
1	46665715	46675656	33	-0.1834	equal
1	46675656	46708137	28	-3.1224	ungrouped
1	46730863	46735373	8	-0.9916	ungrouped
1	46735373	46819562	56	-5.3561	A188minus
1	46819562	46906186	124	-0.8227	ungrouped
1	46906186	46953368	33	-4.6614	ungrouped
1	46953368	46958358	14	-1.0369	ungrouped
1	46958358	46960104	5	-3.8015	ungrouped
1	46960104	46994957	38	-0.2334	ungrouped
1	47013010	47035087	19	0.0424	equal
1	47040477	47101516	62	-0.0602	equal
1	47101516	47107292	6	-2.563	ungrouped
1	47115687	47129573	9	-4.7914	ungrouped
1	47129573	47136512	23	-1.1072	ungrouped
1	47136512	47141666	15	-4.2916	ungrouped
1	47141666	47151036	29	-0.5786	ungrouped
1	47151036	47152527	3	-6.6302	A188minus
1	47152527	47217798	39	-0.681	ungrouped
1	47217798	47396645	103	-5.9059	A188minus
1	47396645	47407409	34	-1.5949	ungrouped
1	47407409	47416826	5	-5.9762	A188minus
1	47416826	47446807	41	-0.2782	ungrouped
1	47446807	47564560	139	-6.3968	A188minus
1	47564560	47566060	5	-3.2874	ungrouped
1	47566060	47595882	97	-0.685	ungrouped
1	47595882	47598698	8	-6.0461	A188minus
1	47598698	47640073	39	-0.4706	ungrouped
1	47640073	47655464	8	-4.4041	ungrouped
1	47655464	47659269	12	-0.5147	ungrouped
1	47659269	47677544	14	-6.7891	A188minus
1	47677544	47685032	18	-2.0373	ungrouped
1	47685032	47687264	6	-6.7063	A188minus
1	47687264	47689931	5	-2.3128	ungrouped
1	47689931	47699495	10	-6.8091	A188minus
1	47707744	47726558	16	-5.7731	A188minus
1	47726558	47734865	24	-0.6821	ungrouped
1	47734865	47740679	4	-4.9758	ungrouped
1	47740679	47743241	8	-0.7098	ungrouped
1	47743241	47748382	15	-6.3365	A188minus
1	47748382	47753476	15	-0.5846	ungrouped
1	47753476	47757871	4	-4.4566	ungrouped
1	47757871	47759878	6	-1.6071	ungrouped
1	47759878	47787094	20	-5.63	A188minus
1	47787094	47883225	105	-0.3736	ungrouped
1	47883225	47954623	41	-6.1023	A188minus
1	47954623	47956940	6	-1.5954	ungrouped
1	47956940	47968608	12	-5.5729	A188minus
1	47968608	47975936	11	-1.5732	ungrouped
1	47975936	47979943	4	-6.313	A188minus
1	47979943	47989112	26	-0.5129	ungrouped
1	47989112	48007341	5	-5.8155	A188minus
1	48044542	48083274	10	-4.8731	ungrouped
1	48083274	48090149	22	-0.5899	ungrouped
1	48090149	48121635	21	-5.2798	A188minus
1	48121635	48131262	30	-1.5176	ungrouped
1	48131262	48161823	46	-4.5804	ungrouped
1	48167934	48200124	10	-6.9178	A188minus
1	48216343	48280329	27	-6.3444	A188minus
1	48280329	48291556	33	-1.3361	ungrouped
1	48291556	48332461	23	-6.0889	A188minus
1	48332461	48340107	22	-0.9583	ungrouped
1	48340107	48411426	33	-5.8104	A188minus
1	48411426	48412792	4	0.2877	ungrouped
1	48412792	48431491	16	-5.9032	A188minus
1	4021386	4109044	48	-6.6495	A188minus
1	4109044	4154126	115	-1.1764	ungrouped
1	48575018	48596766	9	-6.6713	A188minus
1	48596766	48645285	66	-2.9406	ungrouped
1	48645285	48734518	96	-6.3873	A188minus
1	48734518	48745205	34	-1.1132	ungrouped
1	48745205	48765109	24	-4.948	ungrouped
1	48765109	48768247	8	-1.3129	ungrouped
1	48768295	48799241	13	-5.5263	A188minus
1	48799241	48862371	69	-2.5133	ungrouped
1	48862516	48914255	45	-6.0466	A188minus
1	48914255	48936615	43	-0.7657	ungrouped
1	48936615	48955894	38	-4.8901	ungrouped
1	48955894	49177278	192	-0.1059	equal
1	49177278	49178778	5	-1.9253	ungrouped
1	49178778	49266949	76	-5.6878	A188minus
1	49266949	49295042	34	-0.8752	ungrouped
1	49295042	49325151	16	-4.2705	ungrouped
1	49325151	49415890	155	-0.2749	ungrouped
1	49415890	49447329	12	-4.1551	ungrouped
1	49447329	49581912	110	-0.6328	ungrouped
1	49588134	49603976	21	-0.2788	ungrouped
1	49605118	49611091	4	-3.23	ungrouped
1	49611091	49968213	396	-0.2686	ungrouped
1	49973357	50034610	94	-0.2747	ungrouped
1	50034610	50129445	44	-6.4278	A188minus
1	50129495	50144718	25	-0.7295	ungrouped
1	50144718	50154104	14	-4.0781	ungrouped
1	50154104	50164095	26	-1.4084	ungrouped
1	50164095	50187800	5	-5.5275	A188minus
1	50187800	50243565	129	-0.5579	ungrouped
1	50243642	50264507	8	-5.6757	A188minus
1	50264882	50277338	28	-0.9917	ungrouped
1	50277338	50326709	31	-6.3515	A188minus
1	50326709	50338368	20	-2.3295	ungrouped
1	50338368	50350895	12	-5.6263	A188minus
1	50350895	50354109	7	-0.9766	ungrouped
1	50354109	50362125	14	-6.4157	A188minus
1	50362125	50364771	6	-1.4901	ungrouped
1	50369871	50399710	35	-1.4294	ungrouped
1	50399710	50439871	17	-6.1148	A188minus
1	50439871	50456210	38	-0.3549	ungrouped
1	50456210	50472904	17	-5.5346	A188minus
1	50472904	50507250	29	-1.3826	ungrouped
1	50507250	50511998	5	-5.4121	A188minus
1	50511998	50545483	66	-0.4274	ungrouped
1	50559210	50569908	9	-0.8957	ungrouped
1	50569908	50658851	37	-6.4523	A188minus
1	50664054	50692880	19	-6.7111	A188minus
1	50692880	50881879	210	-0.4622	ungrouped
1	50881879	50905255	14	-5.85	A188minus
1	50905255	50924392	11	-3.3485	ungrouped
1	50924392	51022115	60	-6.2894	A188minus
1	51030728	51076607	45	-6.7657	A188minus
1	51076607	51081166	15	-1.4766	ungrouped
1	51081166	51090087	12	-5.9189	A188minus
1	51090087	51101933	31	-2.4614	ungrouped
1	51101933	51108155	5	-6.5042	A188minus
1	51108155	51117118	26	-1.616	ungrouped
1	51117118	51125000	13	-4.9358	ungrouped
1	51125000	51134564	30	-0.6533	ungrouped
1	51134564	51158873	37	-2.9705	ungrouped
1	51158873	51234001	92	-0.5309	ungrouped
1	51234001	51284060	11	-4.8294	ungrouped
1	51284060	51472568	203	-0.674	ungrouped
1	51472568	51488394	10	-5.251	A188minus
1	51488394	51498199	31	-0.4311	ungrouped
1	51498199	51542015	15	-6.3872	A188minus
1	51542015	51545700	8	-1.5555	ungrouped
1	51545700	51569618	15	-6.7923	A188minus
1	51569618	51580228	7	-4.6418	ungrouped
1	51580228	51654798	86	-1.2405	ungrouped
1	51654942	51717497	28	-3.6703	ungrouped
1	51717497	51735405	52	-0.2266	ungrouped
1	51735405	51753152	25	-5.8628	A188minus
1	51753152	51761326	27	-0.4231	ungrouped
1	51761326	51765036	8	-3.4194	ungrouped
1	51765036	51820339	60	-6.6165	A188minus
1	51820339	51821624	4	-1.7017	ungrouped
1	51821624	51831254	6	-6.114	A188minus
1	51831254	51850229	60	-1.4601	ungrouped
1	51850229	51886356	32	-5.2062	A188minus
1	51886356	51911927	38	-2.5475	ungrouped
1	51911927	51934011	13	-5.5811	A188minus
1	51934011	51951266	14	-3.2754	ungrouped
1	51951266	51971113	15	-6.9635	A188minus
1	51971113	51979788	27	-2.4358	ungrouped
1	51979788	51983900	9	-6.56	A188minus
1	51983900	51986114	7	-2.0476	ungrouped
1	51986114	52009026	58	-6.5555	A188minus
1	52009026	52025945	39	-3.9637	ungrouped
1	52025945	52101086	31	-5.9684	A188minus
1	52101086	52112965	3	-0.7931	ungrouped
1	52112965	52162489	32	-6.1221	A188minus
1	52162489	52173805	36	-0.6379	ungrouped
1	52173805	52307436	127	-5.8384	A188minus
1	52307436	52311441	13	-2.8527	ungrouped
1	52311441	52516775	239	-0.1338	equal
1	52516775	52518275	5	-2.5192	ungrouped
1	52518275	52520426	7	-0.3777	ungrouped
1	52520426	52521944	5	-4.4825	ungrouped
1	52521944	52593267	89	-0.3826	ungrouped
1	52593267	52644443	31	-5.6858	A188minus
1	52644443	52680931	54	-0.8302	ungrouped
1	52680931	52754377	47	-3.3488	ungrouped
1	52754377	52836278	45	-5.7064	A188minus
1	52836278	52855236	42	-1.2638	ungrouped
1	52855236	52870293	27	-4.1703	ungrouped
1	52870293	52884197	30	-0.5982	ungrouped
1	52884197	52938471	37	-6.0914	A188minus
1	52938471	52952869	37	-0.8804	ungrouped
1	52952869	52985074	15	-4.8797	ungrouped
1	52985074	53035933	68	-1.8278	ungrouped
1	53035933	53137003	69	-6.3646	A188minus
1	53137003	53155514	36	-2.7182	ungrouped
1	53155514	53170358	13	-6.1855	A188minus
1	53170358	53177020	14	-3.4679	ungrouped
1	53177020	53181235	14	-0.3723	ungrouped
1	53181235	53183094	6	-4.2267	ungrouped
1	53183094	53193057	32	-0.865	ungrouped
1	53193057	53292774	73	-5.6839	A188minus
1	53292774	53333667	81	-1.4354	ungrouped
1	53333667	53335561	3	-6.2126	A188minus
1	53342875	53399522	61	-2.02	ungrouped
1	53399522	53416344	9	-5.7923	A188minus
1	53416344	53419417	5	-2.4851	ungrouped
1	53419417	53438858	10	-6.8466	A188minus
1	53438858	53594735	189	-0.5821	ungrouped
1	53594735	53600337	10	-2.9593	ungrouped
1	53600337	53680980	41	-6.4299	A188minus
1	53680980	53688517	24	-1.5593	ungrouped
1	53688517	53692610	11	-6.2493	A188minus
1	53692610	53734923	42	-0.4222	ungrouped
1	53746443	53753939	24	-0.0948	equal
1	53753939	53761338	23	-2.8769	ungrouped
1	53761338	53792531	69	-0.1451	equal
1	53829385	53882839	79	-0.2196	ungrouped
1	53882839	53883739	3	-2.8754	ungrouped
1	53883739	53909115	21	-1.4259	ungrouped
1	53909115	53949302	29	-5.9553	A188minus
1	53949302	53961894	36	-0.8369	ungrouped
1	53961894	53984669	15	-5.9255	A188minus
1	4187153	4220766	23	-6.4256	A188minus
1	4220766	4353050	297	-0.2002	ungrouped
1	4353050	4398485	34	-5.9646	A188minus
1	4398485	4407305	28	-1.0912	ungrouped
1	4407305	4416603	11	-5.7152	A188minus
1	4416603	4426096	31	-0.7324	ungrouped
1	4426096	4427306	4	-2.6853	ungrouped
1	4427306	4493504	25	-6.6679	A188minus
1	4493504	4500591	23	-1.3201	ungrouped
1	4500591	4532559	8	-5.7681	A188minus
1	4532559	4546498	42	-1.556	ungrouped
1	4546498	4589638	34	-6.286	A188minus
1	4589638	4597757	26	-2.9591	ungrouped
1	4597757	4668083	89	-0.2643	ungrouped
1	4668083	4670208	7	-4.944	ungrouped
1	4670208	4720717	63	-0.2232	ungrouped
1	4720717	4724278	11	-3.2396	ungrouped
1	4724278	4737405	42	-0.5932	ungrouped
1	4737405	4832485	61	-5.5027	A188minus
1	4832485	4844163	36	0.2929	ungrouped
1	4844163	4889490	54	-5.6448	A188minus
1	4889490	4910553	66	-1.3238	ungrouped
1	4910553	4912662	7	-6.3199	A188minus
1	4912662	4917553	15	-2.465	ungrouped
1	4917553	4922519	8	-6.4222	A188minus
1	4922519	4954192	25	-0.3475	ungrouped
1	53993432	54014782	18	-6.4321	A188minus
1	54014782	54018749	12	-1.4884	ungrouped
1	54018749	54024163	8	-6.7949	A188minus
1	54024163	54069295	57	-1.3159	ungrouped
1	54075549	54760418	689	-0.0483	equal
1	54760418	54778388	14	-3.029	ungrouped
1	54778388	54827114	49	-0.2864	ungrouped
1	54827114	54927291	35	-5.7425	A188minus
1	54927291	54941151	41	-0.7396	ungrouped
1	54941151	54957165	14	-6.3743	A188minus
1	54957165	54960893	6	-2.1775	ungrouped
1	54970656	55039165	47	-5.6846	A188minus
1	55039165	55048392	6	-1.6308	ungrouped
1	55048392	55053457	10	-5.8591	A188minus
1	55053457	55066261	29	-1.3311	ungrouped
1	55066261	55109162	21	-6.3799	A188minus
1	55109162	55115116	18	-0.4959	ungrouped
1	55115116	55116610	4	-5.4307	A188minus
1	55116610	55163462	18	-7.254	A188minus
1	55163462	55178612	22	-4.5484	ungrouped
1	55178612	55181312	9	-1.0013	ungrouped
1	55181312	55237559	38	-5.7444	A188minus
1	55237559	55247604	30	-1.6312	ungrouped
1	55247604	55259054	8	-6.4969	A188minus
1	55259054	55264080	11	-0.7519	ungrouped
1	55264080	55272253	6	-5.4897	A188minus
1	55272253	55286233	9	-2.1083	ungrouped
1	55286233	55339763	35	-6.2886	A188minus
1	55339763	55346344	7	-1.6156	ungrouped
1	55346344	55366914	11	-5.8244	A188minus
1	55366914	55381515	42	-0.7986	ungrouped
1	55381515	55433617	21	-6.0926	A188minus
1	55433617	55436164	6	-1.1727	ungrouped
1	55436164	55446236	10	-6.2267	A188minus
1	55446236	55460436	32	-0.8116	ungrouped
1	55460436	55475983	24	-3.4889	ungrouped
1	55475983	55496387	56	-0.6309	ungrouped
1	55496387	55501941	6	-6.8807	A188minus
1	55503773	55505961	5	-0.4958	ungrouped
1	55505961	55548175	18	-5.4899	A188minus
1	55548175	55565526	53	-0.4477	ungrouped
1	55565526	55695957	44	-5.6414	A188minus
1	55695957	55721252	69	-1.3466	ungrouped
1	55721252	55762266	14	-3.8388	ungrouped
1	55772980	55777453	4	-5.0671	A188minus
1	55777453	55800844	55	-0.4193	ungrouped
1	55800844	55922214	38	-4.7582	ungrouped
1	55922214	55988495	87	-0.615	ungrouped
1	55988495	56010962	6	-5.5961	A188minus
1	56010962	56045509	68	-0.6395	ungrouped
1	56045509	56080737	12	-6.0568	A188minus
1	56080737	56092348	10	-4.1013	ungrouped
1	56092348	56748986	711	-0.7206	ungrouped
1	56748986	56765276	4	-6.157	A188minus
1	56775471	56853012	38	-6.369	A188minus
1	56853012	56858122	15	-0.7707	ungrouped
1	56858122	56903139	31	-4.8015	ungrouped
1	56903139	57004427	122	-0.6364	ungrouped
1	57009643	57138600	114	-0.168	equal
1	57138600	57140782	6	-3.2303	ungrouped
1	57140782	57249821	43	-6.3601	A188minus
1	57249821	57254065	14	-0.8443	ungrouped
1	57254065	57255951	6	-2.9161	ungrouped
1	57255951	57335312	120	-0.2387	ungrouped
1	57335312	57355043	9	-4.7255	ungrouped
1	57355043	57391039	38	-6.4732	A188minus
1	57391039	57397061	19	-0.53	ungrouped
1	57397061	57397661	2	-3.1876	ungrouped
1	57397661	57445502	41	-6.6809	A188minus
1	57445502	57446472	3	-4.8986	ungrouped
1	57446472	57466600	28	-2.2612	ungrouped
1	57466606	57490968	37	-5.5115	A188minus
1	57490968	57617398	160	-0.1019	equal
1	57631078	57633410	1	-1.012	ungrouped
1	57639829	57723228	100	0.0038	equal
1	57733865	58170411	368	-0.1394	equal
1	58170411	58176918	3	-2.871	ungrouped
1	58176918	58444829	190	-0.2907	ungrouped
1	58444829	58448386	5	-5.8603	A188minus
1	58448386	58919815	468	-0.1517	equal
1	58919815	58929757	3	-2.4759	ungrouped
1	58929757	59083685	190	-0.1784	equal
1	59083685	59091626	5	-6.1408	A188minus
1	59091626	59119694	71	-0.6085	ungrouped
1	59119694	59132190	13	-5.7164	A188minus
1	59132190	59163521	30	-0.683	ungrouped
1	59163521	59201184	34	-5.6948	A188minus
1	59201184	59216711	9	-1.9572	ungrouped
1	59233532	59251054	18	-4.1191	ungrouped
1	59251054	59349639	102	-0.4174	ungrouped
1	59349639	59396720	29	-6.3074	A188minus
1	59396720	59402112	4	-3.3857	ungrouped
1	59402112	59406633	6	-6.371	A188minus
1	59406633	59474585	110	-0.4284	ungrouped
1	4959233	5092235	133	-0.2413	ungrouped
1	5092235	5095134	9	-3.2453	ungrouped
1	5095134	5128201	101	-1.0643	ungrouped
1	5128201	5136746	19	-6.3365	A188minus
1	5136746	5162285	37	-3.8968	ungrouped
1	5162285	5167982	18	0.9881	A188plus
1	5167982	5168882	3	-6.2033	A188minus
1	5168882	5174580	18	-3.0254	ungrouped
1	5174580	5187522	12	-5.9865	A188minus
1	5187522	5220536	40	-1.9706	ungrouped
1	5220536	5282286	10	-5.7195	A188minus
1	5282286	5308418	25	-0.9588	ungrouped
1	5308418	5325735	18	-6.2097	A188minus
1	5325735	5332062	19	-1.3616	ungrouped
1	5332062	5336186	8	-6.5309	A188minus
1	5336186	5339922	11	-0.8553	ungrouped
1	5339922	5411921	48	-5.6757	A188minus
1	5411921	5421490	30	-0.5726	ungrouped
1	5421490	5422725	4	-6.0368	A188minus
1	5422725	5436457	42	-1.4974	ungrouped
1	5436457	5463677	17	-5.1779	A188minus
1	5463677	5478015	41	-0.7969	ungrouped
1	5478015	5480730	9	-4.7952	ungrouped
1	5480730	5487703	22	-1.1312	ungrouped
1	5487703	5491283	10	-5.5927	A188minus
1	5491283	5609051	198	-0.7799	ungrouped
1	5609051	5610600	5	-4.7907	ungrouped
1	5610600	5614817	11	-0.9007	ungrouped
1	5614817	5696044	90	-5.3477	A188minus
1	5696044	5717257	62	-1.4208	ungrouped
1	5717257	5724084	21	-4.5112	ungrouped
1	5724084	5813945	152	-0.4365	ungrouped
1	5813945	5815145	4	-6.2009	A188minus
1	5815145	5962857	159	-0.0906	equal
1	59479834	59507083	47	-0.2697	ungrouped
1	59507083	59515171	5	-5.2298	A188minus
1	59515171	59539739	35	-0.6688	ungrouped
1	59539739	59551361	5	-5.2006	A188minus
1	59551387	59576098	35	-0.8926	ungrouped
1	59576098	59610041	12	-4.5107	ungrouped
1	59615931	59790838	210	-1.0011	ungrouped
1	59790838	59818315	6	-5.7036	A188minus
1	59818315	59874492	102	-0.2461	ungrouped
1	59874492	59878425	12	-2.766	ungrouped
1	59878425	59930172	35	-6.5069	A188minus
1	59930172	59938103	13	-1.9635	ungrouped
1	59943838	59952451	20	-2.2096	ungrouped
1	59952451	60003262	25	-6.637	A188minus
1	60003262	60022051	30	-3.2123	ungrouped
1	60022051	60084126	47	-6.4517	A188minus
1	60084126	60094445	7	-3.8675	ungrouped
1	60094445	60123840	27	-6.5065	A188minus
1	60128932	60182855	11	-6.0483	A188minus
1	60182855	60229140	64	-0.3628	ungrouped
1	60229140	60322312	32	-5.9924	A188minus
1	60322312	60323224	3	-2.592	ungrouped
1	60323224	60367596	76	-0.1437	equal
1	60402753	60458178	36	-0.0347	equal
1	60471531	60535975	51	-0.3594	ungrouped
1	60535975	60600243	63	-6.3379	A188minus
1	60600243	60615026	11	-1.9325	ungrouped
1	60615026	60630624	12	-4.3205	ungrouped
1	60630624	60639323	24	-0.7919	ungrouped
1	60639349	60657383	8	-6.1443	A188minus
1	60657383	60829333	170	-0.3481	ungrouped
1	60867578	60917630	72	-0.095	equal
1	60924967	61000375	89	-0.1038	equal
1	61007401	61059332	63	-0.165	equal
1	61065959	61504584	416	-0.1238	equal
1	61504584	61505634	3	-5.5916	A188minus
1	61505634	61521196	26	-0.5535	ungrouped
1	61521196	61531589	9	-6.1841	A188minus
1	61531589	61532189	2	-2.3195	ungrouped
1	61532189	61640235	119	-0.1345	equal
1	61640235	61641302	3	-5.773	A188minus
1	61641302	61669833	49	-0.6213	ungrouped
1	61669833	61725087	41	-5.2982	A188minus
1	61725087	61730287	16	-1.9153	ungrouped
1	61730287	61775898	44	-6.3592	A188minus
1	61775898	61790203	41	-0.9354	ungrouped
1	61790203	61801726	15	-3.7603	ungrouped
1	61801726	61895527	42	-6.7287	A188minus
1	61895527	61896727	4	-3.1283	ungrouped
1	61896727	61902769	20	-0.4487	ungrouped
1	61902769	61903805	3	-4.8223	ungrouped
1	61903805	62272671	281	-0.1948	equal
1	62272671	62274600	3	1.6557	A188plus
1	62274600	62359034	41	-0.1735	equal
1	5970175	6197614	307	-0.0153	equal
1	62371097	62418663	55	-0.2054	ungrouped
1	62418663	62419563	3	-3.9547	ungrouped
1	62419563	62467369	88	-0.3557	ungrouped
1	62467369	62487784	14	-4.0746	ungrouped
1	62487784	62508407	62	-0.7202	ungrouped
1	62508407	62509307	3	-5.4384	A188minus
1	62509307	62711369	143	-0.2953	ungrouped
1	62711369	62724345	4	-7.2825	A188minus
1	62724345	62746287	58	-0.3617	ungrouped
1	62746287	62747187	3	-2.1021	ungrouped
1	62747187	62849373	67	-0.119	equal
1	62855561	62857677	3	-6.4551	A188minus
1	62857677	62921512	45	-0.2905	ungrouped
1	62948745	62972718	33	-2.3776	ungrouped
1	62972718	62994370	12	-6.2896	A188minus
1	62994370	63001143	19	-3.6493	ungrouped
1	63001143	63023289	21	-6.6571	A188minus
1	63023289	63042070	57	-0.7429	ungrouped
1	63042070	63045984	9	-3.8468	ungrouped
1	63045984	63125876	46	-6.4684	A188minus
1	63125876	63242177	183	-0.1893	equal
1	63242177	63271879	11	-4.6469	ungrouped
1	63271879	63280541	20	-1.7071	ungrouped
1	63280541	63282682	7	-6.0516	A188minus
1	63282682	63363874	56	-0.1437	equal
1	63363874	63450941	48	-2.5661	ungrouped
1	63450941	63569659	65	-4.956	ungrouped
1	63569659	63595277	65	-1.1651	ungrouped
1	63595277	63706189	35	-6.059	A188minus
1	63706189	63711443	17	-0.6296	ungrouped
1	63711443	63713716	6	-3.887	ungrouped
1	63713716	63723646	25	-0.7649	ungrouped
1	63723646	63743212	5	-5.5613	A188minus
1	63743212	63752706	16	-1.4762	ungrouped
1	63752706	63834037	58	-6.112	A188minus
1	63834037	63930647	131	-0.5755	ungrouped
1	63930647	63981140	47	-2.6428	ungrouped
1	63981140	63987442	20	-0.5437	ungrouped
1	63987442	63995483	16	-5.8215	A188minus
1	63995483	63998242	9	-2.5859	ungrouped
1	63998242	64014536	13	-6.192	A188minus
1	64014536	64016988	8	-1.9177	ungrouped
1	64016988	64036902	24	-6.0808	A188minus
1	64036902	64048508	36	-1.101	ungrouped
1	64048508	64078329	10	-4.3148	ungrouped
1	64098074	64145611	38	-5.9328	A188minus
1	64145611	64148400	9	-1.5228	ungrouped
1	64148400	64178480	21	-5.8482	A188minus
1	64178480	64186431	24	-2.2202	ungrouped
1	64186431	64205932	25	-6.5164	A188minus
1	64205932	64219700	38	-0.717	ungrouped
1	64219700	64266041	15	-6.3241	A188minus
1	64266041	64268922	8	-1.383	ungrouped
1	64268922	64299870	8	-5.8088	A188minus
1	64299870	64303254	9	-1.4057	ungrouped
1	64303313	64353352	41	-6.4746	A188minus
1	64353352	64366812	34	-1.0475	ungrouped
1	64366812	64401248	24	-6.2931	A188minus
1	64401248	64480541	133	-1.3202	ungrouped
1	64480541	64513949	31	-5.6333	A188minus
1	64513949	64517443	11	-0.8263	ungrouped
1	64517443	64532708	11	-7.0393	A188minus
1	64532708	64536932	11	-3.3963	ungrouped
1	64536932	64616606	93	-6.3237	A188minus
1	64616606	64618490	3	-3.0734	ungrouped
1	64618490	64645850	28	-6.6895	A188minus
1	64651776	64695116	34	-6.2228	A188minus
1	64695116	64728070	10	-3.405	ungrouped
1	64728070	64735174	22	-0.5433	ungrouped
1	64735174	64784773	65	-5.0391	A188minus
1	64793408	64841388	46	-6.595	A188minus
1	64841388	64859447	50	-1.1729	ungrouped
1	64859447	64917987	36	-6.4958	A188minus
1	64917987	64952273	66	-1.9115	ungrouped
1	64952273	64984085	39	-4.8412	ungrouped
1	64984085	64988883	14	-1.1291	ungrouped
1	64991993	65031230	32	-6.3015	A188minus
1	65031230	65047877	35	-2.2872	ungrouped
1	65047877	65077445	30	-5.5563	A188minus
1	65077445	65124287	52	-0.358	ungrouped
1	65152467	65193172	27	-0.164	equal
1	65199740	65227463	42	0.0045	equal
1	65232509	65264038	20	-0.0462	equal
1	65264038	65266157	7	-2.3507	ungrouped
1	65266157	65371799	82	-0.4619	ungrouped
1	65371799	65376345	3	-5.7126	A188minus
1	65376345	65558109	188	-0.3346	ungrouped
1	65558109	65581995	22	-2.5935	ungrouped
1	65588362	65616478	34	-5.7697	A188minus
1	65616478	65622106	18	-0.7825	ungrouped
1	65622106	65630171	4	-6.2746	A188minus
1	65630171	65650796	12	-0.5221	ungrouped
1	65650796	65689733	46	-6.3873	A188minus
1	65689733	65731496	30	-2.3851	ungrouped
1	65731496	65780343	29	-6.3191	A188minus
1	65780343	65805184	34	-1.3459	ungrouped
1	65805184	65813733	3	-5.9958	A188minus
1	65813733	65838651	25	-0.7576	ungrouped
1	6203514	6252128	76	-1.0999	ungrouped
1	6252128	6253111	3	-6.8322	A188minus
1	6253111	6277743	51	-0.1461	equal
1	6277743	6292928	21	-5.2539	A188minus
1	6292928	6361155	101	-1.8513	ungrouped
1	65845124	65858322	34	-1.6967	ungrouped
1	65858322	65940971	44	-5.5405	A188minus
1	65940971	65951217	28	-0.9386	ungrouped
1	65951217	65968734	17	-6.2461	A188minus
1	65968734	65992786	37	-0.8035	ungrouped
1	65992786	66005979	32	-4.1875	ungrouped
1	66012059	66018276	6	-6.173	A188minus
1	66018276	66049860	37	-0.9015	ungrouped
1	66049860	66058456	4	-5.5531	A188minus
1	66058456	66176881	116	-1.2559	ungrouped
1	66176881	66195265	8	-5.63	A188minus
1	66195591	66258736	82	-1.2326	ungrouped
1	66258736	66316364	23	-6.0105	A188minus
1	66316364	66339485	58	-0.8435	ungrouped
1	66339485	66383616	19	-6.7105	A188minus
1	66383616	66394295	28	-0.7031	ungrouped
1	66394295	66512306	73	-6.5007	A188minus
1	66512306	66516241	11	-0.6078	ungrouped
1	66516241	66556075	13	-5.2552	A188minus
1	66556075	66577522	32	-1.321	ungrouped
1	66577522	66592429	5	-6.3229	A188minus
1	66592429	66594967	8	-0.8251	ungrouped
1	66594967	66635403	10	-5.0632	A188minus
1	66635403	66659303	73	-0.8578	ungrouped
1	66659303	66812858	46	-6.4828	A188minus
1	66812858	66818438	10	-2.3605	ungrouped
1	66818438	66823384	6	-6.1627	A188minus
1	66823384	66833047	28	-0.8441	ungrouped
1	66833047	66850508	16	-5.2769	A188minus
1	66850508	66864250	10	-3.374	ungrouped
1	66864250	66936461	70	-0.4918	ungrouped
1	66936461	67036146	75	-5.6858	A188minus
1	67036146	67204578	200	-0.3263	ungrouped
1	67216065	67258624	79	-0.5844	ungrouped
1	67258624	67290502	8	-4.9511	ungrouped
1	67290502	67318620	60	-0.3147	ungrouped
1	67318620	67323058	14	-6.1044	A188minus
1	67323058	67324674	4	-1.0093	ungrouped
1	67324674	67342057	17	-5.9092	A188minus
1	67342057	67443133	116	-1.4852	ungrouped
1	67443133	67582231	110	-5.5566	A188minus
1	67582231	67593935	17	-4.3991	ungrouped
1	67593935	67597458	9	-0.7505	ungrouped
1	67597458	67605082	8	-4.8479	ungrouped
1	67605082	67609387	14	-1.4035	ungrouped
1	67609387	67674574	57	-6.6397	A188minus
1	67674574	67707835	9	-2.4912	ungrouped
1	67707835	67722891	23	-6.3573	A188minus
1	67722891	67731557	6	-2.0478	ungrouped
1	67739202	67787895	29	-5.0132	A188minus
1	67787895	67794812	18	-1.5954	ungrouped
1	67794812	67824798	34	-3.7653	ungrouped
1	67824798	67854236	16	-7.1754	A188minus
1	67854236	67869609	27	-3.9282	ungrouped
1	67869609	67929821	74	-0.5856	ungrouped
1	67929821	67949325	24	-4.7696	ungrouped
1	67949325	67980791	89	-0.2232	ungrouped
1	67980791	67996133	12	-6.3541	A188minus
1	67996204	67998593	7	-0.7372	ungrouped
1	67998593	68088044	34	-5.9045	A188minus
1	68088044	68100328	38	-0.4262	ungrouped
1	68100328	68217192	92	-5.514	A188minus
1	68217192	68229358	37	-1.1968	ungrouped
1	68229358	68243868	9	-6.7718	A188minus
1	68243868	68250858	20	-1.0012	ungrouped
1	68250858	68380087	108	-6.4572	A188minus
1	68380087	68382617	8	-1.727	ungrouped
1	68382617	68392084	11	-5.3142	A188minus
1	68392084	68415118	42	-2.0547	ungrouped
1	68415118	68445591	37	-6.6074	A188minus
1	68445591	68463466	18	-2.0309	ungrouped
1	68463466	68537845	79	-6.279	A188minus
1	68537845	68541829	13	-0.3533	ungrouped
1	68541829	68545515	8	-3.3749	ungrouped
1	68545515	68552091	21	-1.3567	ungrouped
1	68552091	68564608	14	-5.8462	A188minus
1	68564608	68567944	11	-2.2337	ungrouped
1	68567944	68587056	24	-6.3318	A188minus
1	68587056	68591046	12	-1.7225	ungrouped
1	68591046	68598396	9	-5.0258	A188minus
1	68598396	68600931	6	-1.1104	ungrouped
1	68600931	68645638	16	-5.8232	A188minus
1	68645638	68893554	241	-0.3869	ungrouped
1	68893554	68895180	5	-2.7928	ungrouped
1	68895180	68922885	11	-6.5218	A188minus
1	68922885	68933054	13	-3.2177	ungrouped
1	68933103	68938185	15	-0.6087	ungrouped
1	68938185	68961641	12	-4.0905	ungrouped
1	68970591	69011753	19	-5.6281	A188minus
1	69011753	69026570	25	-2.4382	ungrouped
1	69026570	69129379	53	-5.1138	A188minus
1	69134861	69161982	26	-6.463	A188minus
1	69161982	70504335	1382	-0.1194	equal
1	70504335	70566700	39	-4.5589	ungrouped
1	70566700	70571852	10	-1.5348	ungrouped
1	70571852	70618638	21	-4.6859	ungrouped
1	70618638	70782264	123	-0.2802	ungrouped
1	70782264	70808727	26	-3.3254	ungrouped
1	70808727	71025826	253	-0.1473	equal
1	71025826	71139510	107	-5.6226	A188minus
1	71139510	71141627	7	-0.5588	ungrouped
1	71141627	71144499	5	-6.2728	A188minus
1	71148903	71166397	51	-0.8521	ungrouped
1	71166397	71176993	5	-7.2671	A188minus
1	71176993	71189492	6	-3.0503	ungrouped
1	71189492	71314938	104	-0.1589	equal
1	71314938	71316745	6	-4.8272	ungrouped
1	71316745	71438992	150	-0.5742	ungrouped
1	71438992	71470621	29	-5.9248	A188minus
1	71470621	71475769	9	-1.2054	ungrouped
1	71475769	71513728	17	-5.4981	A188minus
1	71513728	71529484	40	-1.8148	ungrouped
1	71529484	71558087	16	-6.3866	A188minus
1	71558087	71565364	15	-3.4256	ungrouped
1	71565364	71609781	48	-6.5135	A188minus
1	71609781	71619741	10	-3.5655	ungrouped
1	71619741	71680515	64	-1.6248	ungrouped
1	71680515	71733251	19	-4.8327	ungrouped
1	71733251	71744211	6	-1.7702	ungrouped
1	71744211	71764876	12	-6.263	A188minus
1	71764876	71820947	65	-0.4515	ungrouped
1	71820947	71826175	14	-4.9605	ungrouped
1	71826175	71851925	61	-1.0705	ungrouped
1	71851925	71973698	80	-6.4979	A188minus
1	71973698	72010773	92	-1.1302	ungrouped
1	72010773	72013408	8	-2.4179	ungrouped
1	72013408	72028960	16	-5.6421	A188minus
1	72028960	72106120	52	-0.7529	ungrouped
1	72106120	72227240	68	-5.6055	A188minus
1	72227240	72304141	124	-0.876	ungrouped
1	72304141	72339883	26	-4.0456	ungrouped
1	72339883	72345997	20	-1.1784	ungrouped
1	72345997	72415980	42	-4.3402	ungrouped
1	72415980	72518695	121	-0.9925	ungrouped
1	72529142	72553851	12	-0.4704	ungrouped
1	72559093	72566244	7	-0.5029	ungrouped
1	72566244	72571081	5	-5.5697	A188minus
1	72571081	72610356	48	-0.8173	ungrouped
1	72610356	72778790	78	-5.9652	A188minus
1	72778790	72792204	22	-3.4372	ungrouped
1	72792204	72827054	11	-6.1198	A188minus
1	72827054	72835839	27	-0.6931	ungrouped
1	72835839	72867773	19	-6.1137	A188minus
1	72867773	73082052	216	-0.3207	ungrouped
1	73082052	73086125	13	-4.3481	ungrouped
1	73086125	73243554	108	-6.367	A188minus
1	73243554	73247154	12	-1.0048	ungrouped
1	73247154	73365115	87	-5.5499	A188minus
1	73365115	73437669	102	-0.6322	ungrouped
1	73437669	73452737	16	-5.0772	A188minus
1	73452737	73454548	6	-0.7585	ungrouped
1	73454548	73565059	103	-5.0594	A188minus
1	73565059	73695336	155	-0.1836	equal
1	73704021	73709186	9	-0.9128	ungrouped
1	73709186	73740756	12	-6.2979	A188minus
1	73740756	73777134	41	-3.5621	ungrouped
1	73777134	73839475	31	-5.9288	A188minus
1	73839475	73975139	101	-0.4469	ungrouped
1	73975139	74095037	115	-6.5391	A188minus
1	74095037	74178152	105	-0.3744	ungrouped
1	74178152	74198023	15	-3.2835	ungrouped
1	74198023	74269451	49	-1.4245	ungrouped
1	74291897	74320928	17	-6.3212	A188minus
1	74320928	74330214	29	-2.1782	ungrouped
1	74330214	74348870	22	-7.0937	A188minus
1	74348870	74371077	24	-4.0527	ungrouped
1	74371077	74386300	22	-0.7986	ungrouped
1	74386300	74514326	50	-4.5208	ungrouped
1	6368386	6544227	185	-1.1972	ungrouped
1	6544227	6546832	5	-5.4547	A188minus
1	6546832	6548634	6	-0.9447	ungrouped
1	6548634	6552453	8	-5.3936	A188minus
1	6552453	6563575	16	-1.2889	ungrouped
1	6563575	6649236	65	-6.1649	A188minus
1	6649236	6651525	7	-2.7039	ungrouped
1	6651525	6763771	101	-6.493	A188minus
1	6763771	6773904	31	-2.2122	ungrouped
1	6773904	6817011	47	-3.9486	ungrouped
1	6817011	6840741	64	-1.1297	ungrouped
1	6840741	6872725	18	-6.6498	A188minus
1	6872725	6874678	5	-2.1098	ungrouped
1	6874678	6907422	29	-6.1067	A188minus
1	6907422	6911027	12	-0.4067	ungrouped
1	6911027	6913729	9	-3.5986	ungrouped
1	6913729	6919478	16	-0.9803	ungrouped
1	6919478	6935189	8	-5.9098	A188minus
1	6935189	6937627	6	-3.0482	ungrouped
1	6937627	7026646	62	-6.5709	A188minus
1	7026646	7044934	42	-0.9715	ungrouped
1	7044934	7058177	9	-4.9736	ungrouped
1	7058177	7068464	32	-0.8594	ungrouped
1	7068464	7072495	5	-5.7998	A188minus
1	7072495	7083027	27	-0.5086	ungrouped
1	7083027	7104409	17	-5.3132	A188minus
1	7104409	7105620	4	-1.1068	ungrouped
1	7105620	7143777	17	-5.8358	A188minus
1	7143777	7152742	29	-0.6479	ungrouped
1	7152742	7165178	7	-6.376	A188minus
1	7165178	7190236	44	-1.3512	ungrouped
1	74525914	74537552	18	-1.9385	ungrouped
1	74537552	74609721	80	-6.3277	A188minus
1	74609721	74610375	2	-3.2661	ungrouped
1	74610375	74639131	23	-0.4041	ungrouped
1	74639131	74640931	6	-3.2477	ungrouped
1	74640931	74653861	26	-6.6198	A188minus
1	74653861	74748394	128	-0.7847	ungrouped
1	74748394	74749294	3	-4.8599	ungrouped
1	74749294	74756649	24	-0.766	ungrouped
1	74756649	74781468	14	-5.3312	A188minus
1	74781468	74926231	102	-1.3354	ungrouped
1	74933517	74960559	20	-6.1597	A188minus
1	74960559	74967898	7	-2.7043	ungrouped
1	74967898	75041098	25	-5.2089	A188minus
1	75041098	75050854	26	-0.4599	ungrouped
1	75050854	75080031	11	-5.1893	A188minus
1	75080031	75104446	35	-1.2446	ungrouped
1	75104446	75138796	25	-4.7862	ungrouped
1	75138796	75146236	14	-1.5679	ungrouped
1	75146236	75225849	50	-6.2612	A188minus
1	75225849	75228706	4	-1.8696	ungrouped
1	75228706	75279363	29	-6.5001	A188minus
1	75279363	75294777	38	-0.6	ungrouped
1	75294777	75325037	19	-5.6967	A188minus
1	75325037	75329223	11	-1.4671	ungrouped
1	75329223	75377638	43	-5.9624	A188minus
1	75377638	75383006	17	-0.4925	ungrouped
1	75383006	75386216	8	-3.6234	ungrouped
1	75386216	75404277	9	-6.5216	A188minus
1	75404277	75523007	92	-0.9546	ungrouped
1	75548402	75649156	81	-1.021	ungrouped
1	75658507	75665771	15	-1.1597	ungrouped
1	75665771	75695901	18	-6.801	A188minus
1	75695901	75708232	36	-1.6923	ungrouped
1	75708232	75714608	18	-6.6106	A188minus
1	75714608	75717234	7	-1.9418	ungrouped
1	75717234	75774297	34	-6.8499	A188minus
1	75779946	75790880	6	-7.3255	A188minus
1	75790880	75797353	16	-3.063	ungrouped
1	75797353	75912833	110	-0.2154	ungrouped
1	75912833	75917237	5	-2.5257	ungrouped
1	75917237	75950426	8	-5.2925	A188minus
1	75950426	75987010	23	-2.4137	ungrouped
1	76003078	76028299	13	-2.0352	ungrouped
1	76028299	76050543	14	-4.9273	ungrouped
1	76050543	76060443	28	-1.0731	ungrouped
1	76060443	76065112	9	-5.2142	A188minus
1	76065112	76081387	43	-0.6767	ungrouped
1	76081387	76149514	63	-6.5034	A188minus
1	76149514	76186435	77	-1.5212	ungrouped
1	76186435	76206972	8	-6.1248	A188minus
1	76206972	76224347	54	-0.6443	ungrouped
1	76224347	76328109	111	-6.219	A188minus
1	76335211	76343843	4	-4.8311	ungrouped
1	76356839	76521401	124	-6.7218	A188minus
1	76521401	76527719	20	-0.4633	ungrouped
1	76527719	76536842	4	-6.2929	A188minus
1	76536842	76540905	8	-1.0342	ungrouped
1	76540905	76588761	53	-4.6235	ungrouped
1	76588761	76611646	51	-0.6587	ungrouped
1	76611646	76613764	7	-6.1118	A188minus
1	76613764	76618858	16	-1.9427	ungrouped
1	76618858	76656931	25	-6.0925	A188minus
1	76656931	76661323	14	-2.7469	ungrouped
1	76661323	76735726	51	-6.6905	A188minus
1	76735726	76742903	18	-4.3921	ungrouped
1	76742903	76768374	21	-6.7738	A188minus
1	76768374	76777333	22	-2.2973	ungrouped
1	76777333	76816016	10	-4.0007	ungrouped
1	76816016	76841613	12	-6.675	A188minus
1	76841613	76878515	73	-0.8045	ungrouped
1	76878543	76905413	11	-6.4235	A188minus
1	76905413	76912733	22	-0.5197	ungrouped
1	76912733	76967964	25	-3.6012	ungrouped
1	76967964	76981643	13	-6.8735	A188minus
1	76981699	76993630	4	-3.9572	ungrouped
1	76993630	77086461	119	-0.2633	ungrouped
1	77086461	77087379	3	-6.4705	A188minus
1	77087379	77114400	45	0.025	equal
1	77121704	77402066	307	-0.2957	ungrouped
1	77402066	77440764	17	-5.7652	A188minus
1	77440764	77443814	10	-1.8161	ungrouped
1	77443814	77448698	4	-6.473	A188minus
1	77454881	77478300	38	-0.4817	ungrouped
1	7203005	7236088	22	-3.8583	ungrouped
1	7236088	7240165	10	-0.8247	ungrouped
1	7240165	7251921	10	-3.8272	ungrouped
1	7251921	7264593	39	-0.6588	ungrouped
1	7264593	7282136	11	-5.6626	A188minus
1	7282136	7286986	6	-0.2224	ungrouped
1	7286986	7292463	5	-6.543	A188minus
1	7292463	7346601	122	-0.5681	ungrouped
1	77483355	77619289	135	-0.7983	ungrouped
1	77619289	77663100	44	-6.3536	A188minus
1	77663100	77674360	31	-2.0947	ungrouped
1	77674360	77686519	21	-6.5668	A188minus
1	77686519	77695542	22	-1.2918	ungrouped
1	77695542	77740494	45	-6.2425	A188minus
1	77740494	77749731	27	-0.9857	ungrouped
1	77749731	77813240	34	-5.5995	A188minus
1	77813240	77840802	32	-0.6717	ungrouped
1	77840802	77915200	51	-6.0206	A188minus
1	77920549	77937017	10	-6.2225	A188minus
1	77937017	77938611	5	-1.5477	ungrouped
1	77938611	77950945	20	-6.1955	A188minus
1	77950945	77959262	22	-0.7849	ungrouped
1	77959262	77992574	20	-3.6549	ungrouped
1	77992574	78055492	53	-0.2437	ungrouped
1	78061727	78116545	87	-0.1657	equal
1	78116545	78182150	67	-4.1813	ungrouped
1	78182150	78240815	46	-0.2143	ungrouped
1	78240815	78241715	3	-2.9832	ungrouped
1	78241715	78348821	73	-6.1968	A188minus
1	78348821	78351392	8	-0.2494	ungrouped
1	78351392	78379229	51	-4.3643	ungrouped
1	78379229	78528586	148	-1.7985	ungrouped
1	78528586	78654283	129	-5.8741	A188minus
1	78654283	78660430	20	-1.3585	ungrouped
1	78660430	78726563	56	-6.4626	A188minus
1	78726563	78731786	14	-1.8607	ungrouped
1	78731786	78751097	24	-6.8038	A188minus
1	78751097	78867090	138	-1.1637	ungrouped
1	78867090	78902831	19	-5.8115	A188minus
1	78902831	78905720	5	-1.4429	ungrouped
1	78905720	78934266	25	-5.6504	A188minus
1	78934266	78943769	27	-2.9031	ungrouped
1	78943769	79392499	539	-0.2456	ungrouped
1	79392499	79409283	5	-2.6045	ungrouped
1	79414535	79509688	81	-1.6708	ungrouped
1	79509688	79535011	36	-6.3232	A188minus
1	79535011	79553334	23	-4.3429	ungrouped
1	79553334	79633733	56	-6.2475	A188minus
1	79633733	79690000	84	-2.4583	ungrouped
1	79690000	79829881	125	-6.1896	A188minus
1	79829881	79941776	107	-0.2264	ungrouped
1	79977708	80023528	48	-0.836	ungrouped
1	80023528	80044175	10	-4.8994	ungrouped
1	80051369	80152294	86	-1.9546	ungrouped
1	80160376	80172014	19	-0.7269	ungrouped
1	80172014	80178459	4	-2.8797	ungrouped
1	80178459	80188841	30	-0.4397	ungrouped
1	80188841	80220813	17	-5.6333	A188minus
1	80220813	80277778	83	-0.7764	ungrouped
1	80277778	80315485	19	-5.7921	A188minus
1	80315485	80318553	7	-3.0801	ungrouped
1	80318553	80346060	20	-6.2411	A188minus
1	80346060	80348108	5	-1.9832	ungrouped
1	80348108	80540966	135	-6.306	A188minus
1	80541031	80604743	99	-1.8107	ungrouped
1	80610879	80664819	52	-6.7242	A188minus
1	80664819	80791399	203	-0.174	equal
1	80791399	80819396	5	-5.7721	A188minus
1	80819396	80861073	61	-1.0132	ungrouped
1	80861073	80879013	36	-6.2543	A188minus
1	80879013	80880453	3	-2.1265	ungrouped
1	80885583	80900685	4	-3.8277	ungrouped
1	80908398	80919277	2	-5.4219	A188minus
1	7352772	7358379	16	-2.6704	ungrouped
1	7358379	7386423	18	-6.1328	A188minus
1	7386423	7389723	11	-1.3808	ungrouped
1	7389723	7392767	8	-4.7882	ungrouped
1	7392767	7402609	30	-0.1581	equal
1	7402609	7414247	32	-6.3965	A188minus
1	7414247	7419677	16	-2.6829	ungrouped
1	7419677	7454527	22	-6.1946	A188minus
1	7454527	7459774	16	-1.1424	ungrouped
1	7459774	7483837	19	-5.703	A188minus
1	7483837	7493639	10	-1.2826	ungrouped
1	7493639	7558375	42	-4.3476	ungrouped
1	7558375	7569986	37	-0.9607	ungrouped
1	7569986	7573954	10	-3.6511	ungrouped
1	7573954	7576718	9	-1.2109	ungrouped
1	7576718	7595796	6	-6.7924	A188minus
1	7595851	7665222	103	-0.6329	ungrouped
1	7665222	7675531	4	-5.8921	A188minus
1	7675531	7701289	68	-0.172	equal
1	7701289	7704693	7	-5.5972	A188minus
1	7704693	7710500	18	-2.0289	ungrouped
1	7710500	7714199	8	-5.0233	A188minus
1	7714199	7768010	55	-0.2252	ungrouped
1	7768010	7776187	18	-6.1779	A188minus
1	7776187	7779302	9	-3.5951	ungrouped
1	7779302	7788077	19	-0.7313	ungrouped
1	7789330	7802554	5	-4.1889	ungrouped
1	7802554	7848812	16	-0.4296	ungrouped
1	7848812	7874238	8	-4.604	ungrouped
1	7874238	7993988	172	-0.4782	ungrouped
1	7993988	8015672	6	-5.0933	A188minus
1	8015672	8047658	69	-2.4789	ungrouped
1	8047658	8053368	18	-5.1511	A188minus
1	8053368	8122523	67	-0.8971	ungrouped
1	8122523	8152157	33	-4.2575	ungrouped
1	8152157	8164404	38	-0.9897	ungrouped
1	8164404	8228430	46	-6.1712	A188minus
1	8228430	8236339	10	0.0466	equal
1	8236339	8240020	9	-6.502	A188minus
1	8240020	8245884	16	-3.1907	ungrouped
1	8245884	8249113	7	-6.1845	A188minus
1	8249113	8321238	139	-0.7049	ungrouped
1	8321238	8339953	8	-3.3834	ungrouped
1	80925167	80932912	7	-1.6318	ungrouped
1	80932912	80941861	6	-6.637	A188minus
1	80941861	80946853	16	-0.7131	ungrouped
1	80946853	80963479	18	-6.0726	A188minus
1	80963479	80977987	25	-0.8585	ungrouped
1	80977987	81223217	228	-6.328	A188minus
1	81223217	81227683	7	-3.2571	ungrouped
1	81227683	81270836	21	-6.6786	A188minus
1	81270836	81272106	4	-1.7846	ungrouped
1	81272106	81306604	20	-6.1158	A188minus
1	81306604	81339964	71	-1.0525	ungrouped
1	81339964	81342683	9	-3.5054	ungrouped
1	81342683	81704267	391	-0.2103	ungrouped
1	81704267	81708835	10	-4.3078	ungrouped
1	81708840	81793640	50	-6.7496	A188minus
1	81793640	81801819	26	-0.6608	ungrouped
1	81801819	81802719	3	-5.3683	A188minus
1	81802719	81902349	70	-0.1066	equal
1	81909803	82100100	126	-5.8138	A188minus
1	82100100	82103700	12	-0.7052	ungrouped
1	82103700	82153096	39	-4.2872	ungrouped
1	82153096	82234309	49	-6.7028	A188minus
1	82234309	82237899	11	-1.1958	ungrouped
1	82237899	82274942	32	-5.3501	A188minus
1	82274942	82313639	63	-0.5812	ungrouped
1	82313639	82317302	12	-6.2589	A188minus
1	82317302	82318502	4	-2.0226	ungrouped
1	82318502	82380875	36	-6.4005	A188minus
1	82380875	82403403	25	-0.2815	ungrouped
1	82409566	82430938	50	-0.1745	equal
1	82430938	82432980	5	-2.3437	ungrouped
1	82432980	82470606	26	-6.2213	A188minus
1	82470606	82475129	15	-0.9522	ungrouped
1	82475129	82523688	27	-4.4947	ungrouped
1	82523688	82527410	12	-0.7597	ungrouped
1	82527410	82553021	29	-6.4308	A188minus
1	82553021	82554977	4	-2.6266	ungrouped
1	82554977	82576054	64	-0.1173	equal
1	82576054	82660018	33	-6.3117	A188minus
1	82660022	82664929	5	-0.2059	ungrouped
1	82664929	82709327	45	-5.1576	A188minus
1	82709327	82718081	26	-1.2254	ungrouped
1	82718081	82741699	31	-6.4493	A188minus
1	82741699	82743502	6	-1.9286	ungrouped
1	82743502	82768990	16	-6.837	A188minus
1	82783081	82827312	40	-5.9473	A188minus
1	82827312	82926224	128	-0.2401	ungrouped
1	82926224	82954748	8	-5.8629	A188minus
1	82954748	82958557	12	-1.6441	ungrouped
1	82958705	83000889	38	-6.1182	A188minus
1	83000889	83006692	14	-2.6174	ungrouped
1	83006692	83017488	11	-6.8582	A188minus
1	83017488	83021979	11	-2.571	ungrouped
1	83021979	83036499	15	-7.0258	A188minus
1	83036499	83050492	32	-2.6099	ungrouped
1	83050492	83057815	11	-6.1887	A188minus
1	83057815	83059948	7	-0.7232	ungrouped
1	83059948	83132080	60	-6.1409	A188minus
1	83132080	83134510	8	-2.4703	ungrouped
1	83134510	83165327	30	-5.9423	A188minus
1	83165327	83170126	9	-2.327	ungrouped
1	83176525	83191649	15	-4.3731	ungrouped
1	83191649	83227992	65	-0.9213	ungrouped
1	83227992	83255064	27	-6.766	A188minus
1	83255064	83265717	17	-2.4823	ungrouped
1	83265717	83270201	9	-6.4461	A188minus
1	83270201	83287716	11	-3.4101	ungrouped
1	83318367	83410573	50	-6.2335	A188minus
1	83410573	83420778	9	-1.6117	ungrouped
1	83420778	83544767	109	-6.6826	A188minus
1	83544767	83792423	221	-0.2764	ungrouped
1	83792423	83819579	38	-4.2159	ungrouped
1	83819579	83829662	24	-0.2333	ungrouped
1	83837964	84040581	133	-0.2022	ungrouped
1	84040581	84136323	60	-6.1582	A188minus
1	84136323	84137839	4	-2.1621	ungrouped
1	84137839	84157740	13	-5.8881	A188minus
1	84157740	84164239	16	-2.1272	ungrouped
1	84164239	84224740	23	-5.976	A188minus
1	84224740	84241228	52	-1.0326	ungrouped
1	84241228	84250575	7	-5.5283	A188minus
1	84250575	84290094	49	-0.4685	ungrouped
1	84290177	84332849	22	-5.868	A188minus
1	84332849	84363783	51	-0.557	ungrouped
1	84363783	84451407	48	-5.9025	A188minus
1	84451407	84453141	5	-2.9771	ungrouped
1	84453141	84500064	38	-0.1487	equal
1	84506198	84587959	95	-0.2114	ungrouped
1	84587959	84663739	74	-5.4656	A188minus
1	84663739	84708426	38	-1.8293	ungrouped
1	84708426	84728458	10	-4.4338	ungrouped
1	84728458	85017682	253	-0.8433	ungrouped
1	85017682	85042863	16	-4.968	ungrouped
1	85042863	85052375	31	-1.1076	ungrouped
1	85052375	85064754	11	-4.0204	ungrouped
1	85064754	85068808	13	-0.7038	ungrouped
1	85068808	85070134	4	-5.192	A188minus
1	85070134	85099143	32	-0.5183	ungrouped
1	85099143	85163549	43	-5.9413	A188minus
1	85163549	85176261	21	-2.525	ungrouped
1	85176261	85230182	84	-6.1335	A188minus
1	85230182	85318830	143	-0.1171	equal
1	85318830	85319730	3	-5.8094	A188minus
1	85319730	85397251	76	-0.0701	equal
1	85405944	85472697	90	-0.1356	equal
1	85472697	85474625	3	-2.3245	ungrouped
1	85474625	85564197	109	-0.1266	equal
1	85564197	85565119	3	-5.9616	A188minus
1	85565119	85962572	297	-0.1387	equal
1	85968276	86007382	60	-0.2416	ungrouped
1	86007382	86009380	3	-6.0643	A188minus
1	86009380	86021484	14	-1.7503	ungrouped
1	86021484	86028712	8	-6.0383	A188minus
1	86028712	86104337	100	-0.421	ungrouped
1	86104337	86107667	5	-6.8718	A188minus
1	86107667	86141332	46	-0.2804	ungrouped
1	86141332	86147615	3	-3.155	ungrouped
1	86147615	86269030	165	-0.2083	ungrouped
1	86269030	86325221	30	-4.7075	ungrouped
1	86325221	86392497	93	-0.4137	ungrouped
1	86392497	86453072	39	-5.7683	A188minus
1	86453072	86456012	9	-1.6157	ungrouped
1	86456012	86456938	3	-4.9192	ungrouped
1	86456938	86471805	47	-0.8516	ungrouped
1	86471805	86478665	11	-5.4041	A188minus
1	86478665	86494669	23	-2.2434	ungrouped
1	86494669	86622353	111	-5.1213	A188minus
1	86622353	86627362	10	-1.2485	ungrouped
1	86627362	86636214	7	-6.3608	A188minus
1	86636214	86645042	26	-0.5461	ungrouped
1	86645042	86670448	13	-6.1131	A188minus
1	86670448	86687539	20	-2.9657	ungrouped
1	86687539	86700089	9	-6.7751	A188minus
1	86700089	86718376	18	-2.2067	ungrouped
1	86718376	86731341	9	-7.0637	A188minus
1	86731341	86736108	14	-1.2961	ungrouped
1	86736108	86744814	28	-4.7995	ungrouped
1	86744814	86746717	6	-0.536	ungrouped
1	86746717	86749162	7	-5.9709	A188minus
1	86749162	87665529	860	-0.0555	equal
1	87665529	87677961	3	-3.957	ungrouped
1	87677961	87694903	18	-6.3703	A188minus
1	87694903	87746097	37	-3.5202	ungrouped
1	87746097	87874290	166	-0.1461	equal
1	8345099	8356975	4	-5.1804	A188minus
1	8357908	8394430	60	-0.611	ungrouped
1	8394430	8483847	47	-4.3566	ungrouped
1	8483849	8491478	23	-1.5523	ungrouped
1	8491478	8494802	11	-5.4123	A188minus
1	8494802	8500046	17	-2.029	ungrouped
1	8500046	8552525	31	-6.0642	A188minus
1	8552525	8578153	35	-1.0082	ungrouped
1	8578153	8596695	30	-5.6246	A188minus
1	8596695	8599697	10	-0.3404	ungrouped
1	8599697	8612044	10	-5.7572	A188minus
1	8612044	8682739	104	-1.1464	ungrouped
1	8682739	8699232	25	-5.7057	A188minus
1	8699232	8703124	12	-1.2933	ungrouped
1	8703124	8774036	54	-6.1447	A188minus
1	8774036	8800762	52	-0.5673	ungrouped
1	8800762	8913514	78	-4.6958	ungrouped
1	8913514	8919881	11	-2.304	ungrouped
1	8919881	8970037	37	-0.2502	ungrouped
1	8970037	8970937	3	-4.7402	ungrouped
1	8970937	8973642	9	-0.9031	ungrouped
1	8973642	8978702	13	-5.0663	A188minus
1	8978702	8985331	17	-0.5476	ungrouped
1	8985337	9006831	3	-5.1631	A188minus
1	9006831	9104378	123	-0.172	equal
1	9104378	9107661	6	-5.7321	A188minus
1	9107661	9116060	26	-0.2809	ungrouped
1	9116060	9119341	10	-5.0218	A188minus
1	9119341	9122910	11	-0.8057	ungrouped
1	9122910	9160197	51	-6.1375	A188minus
1	9160197	9163504	11	0.0579	equal
1	9163504	9228624	41	-5.4397	A188minus
1	9228624	9233195	15	-0.6007	ungrouped
1	9233195	9253381	17	-5.424	A188minus
1	9253381	9258682	12	-1.7597	ungrouped
1	9258682	9263091	14	-4.2051	ungrouped
1	9263091	9282040	36	-0.3155	ungrouped
1	87883250	88105161	225	-0.3263	ungrouped
1	88105161	88113798	3	-6.3124	A188minus
1	88113798	88199017	80	-0.9677	ungrouped
1	88199017	88272041	55	-6.4874	A188minus
1	88272041	88274229	7	-0.924	ungrouped
1	88274229	88321447	44	-5.7387	A188minus
1	88321447	88326560	14	-2.2124	ungrouped
1	88326560	88437709	72	-6.1559	A188minus
1	88437709	88457408	63	-0.5963	ungrouped
1	88457408	88461377	6	-3.5772	ungrouped
1	88461377	88510049	94	-0.3337	ungrouped
1	88510049	88533201	27	-4.0312	ungrouped
1	88533201	88582272	19	-6.7634	A188minus
1	88582272	88594423	13	-3.5962	ungrouped
1	88594986	88692300	79	-6.5197	A188minus
1	88692300	88693262	3	-4.446	ungrouped
1	88693262	88709060	36	-1.1516	ungrouped
1	88709060	88800654	38	-6.4089	A188minus
1	88800654	88881253	92	-1.7787	ungrouped
1	88881253	88996249	46	-6.1638	A188minus
1	88996249	89018275	56	-2.032	ungrouped
1	89018275	89157009	76	-6.3905	A188minus
1	89157009	89177067	40	-0.8658	ungrouped
1	89177067	89199764	7	-6.0302	A188minus
1	89199764	89224284	27	-1.2713	ungrouped
1	89224284	89233874	3	-6.4369	A188minus
1	89233874	89273335	68	-0.6763	ungrouped
1	89273335	89293817	6	-4.294	ungrouped
1	89293817	89317993	16	-0.7029	ungrouped
1	89317993	89347943	9	-2.8036	ungrouped
1	89347943	89364140	39	-0.4059	ungrouped
1	89364140	89404429	36	-6.6442	A188minus
1	89404429	89406116	5	-3.4958	ungrouped
1	89406116	89472613	27	-6.2788	A188minus
1	89472613	89498976	37	-1.465	ungrouped
1	89498976	89546628	19	-4.8537	ungrouped
1	89548337	89563578	25	-1.1494	ungrouped
1	89563578	89566405	9	-6.5779	A188minus
1	89566405	89570420	12	-2.1007	ungrouped
1	89570420	89586810	9	-6.0379	A188minus
1	89586810	89592874	19	-2.2667	ungrouped
1	89592874	89643427	48	-5.5763	A188minus
1	89643427	89687509	38	-0.3752	ungrouped
1	89687509	89688976	3	-6.1019	A188minus
1	89688976	89701405	11	-0.4709	ungrouped
1	89707240	89961540	366	-0.1499	equal
1	89961540	89962486	3	-3.7646	ungrouped
1	89962486	90078775	131	-0.0541	equal
1	90084735	90312418	191	-0.1883	equal
1	90312418	90314136	5	-6.7965	A188minus
1	90314136	90376157	63	-0.2903	ungrouped
1	90403212	90440008	55	-0.0941	equal
1	90440008	90441597	5	-3.9669	ungrouped
1	90441597	90501328	106	-0.4126	ungrouped
1	90501328	90506275	9	-4.8213	ungrouped
1	90506275	90525620	33	-1.2085	ungrouped
1	90525620	90597706	55	-6.3081	A188minus
1	90597706	90602771	9	-2.2921	ungrouped
1	90602771	90684058	92	-6.1932	A188minus
1	90684058	90707110	20	-3.1741	ungrouped
1	90707110	90811894	94	-6.2103	A188minus
1	90811894	90821112	30	-0.805	ungrouped
1	90821112	90852206	27	-4.7977	ungrouped
1	90852206	90871593	55	-0.8994	ungrouped
1	90871593	90917972	14	-6.1935	A188minus
1	90917972	90920193	7	-1.2835	ungrouped
1	90920193	90926563	5	-4.2742	ungrouped
1	90926563	90933687	23	-0.3371	ungrouped
1	90933687	90936242	8	-5.4155	A188minus
1	90936242	90972999	59	-0.8867	ungrouped
1	90972999	91031290	61	-6.0641	A188minus
1	91031290	91036824	16	-3.5505	ungrouped
1	91036824	91069853	64	-6.2615	A188minus
1	91069853	91077959	6	-2.6246	ungrouped
1	91083808	91134144	37	-4.063	ungrouped
1	91134144	91267742	158	-0.2534	ungrouped
1	91283771	91631229	314	-0.1348	equal
1	91637479	92013510	349	-0.2063	ungrouped
1	92013510	92050470	33	-4.3738	ungrouped
1	92050470	92232867	158	-0.6334	ungrouped
1	92232867	92304645	44	-5.5391	A188minus
1	92304768	92312018	6	-1.7994	ungrouped
1	92312018	92326281	11	-6.6169	A188minus
1	92326281	92418003	100	-2.0631	ungrouped
1	92418003	92469096	53	-5.362	A188minus
1	92469096	92484736	38	-0.7614	ungrouped
1	92484736	92548380	35	-4.7701	ungrouped
1	92548380	92592642	69	-0.9219	ungrouped
1	92592642	92618248	20	-5.7295	A188minus
1	92618248	92632330	13	-1.4453	ungrouped
1	92632330	92641411	7	-7.0266	A188minus
1	92641411	92644531	6	-0.9287	ungrouped
1	92644531	92679666	12	-4.2692	ungrouped
1	92679666	92696596	30	-1.1284	ungrouped
1	92696596	92722941	40	-6.7766	A188minus
1	92722941	92765190	67	-0.2925	ungrouped
1	92765190	92780737	10	-4.5627	ungrouped
1	92780737	92789830	10	0.3075	ungrouped
1	92789830	92796185	4	-6.5542	A188minus
1	92796185	92822760	31	-1.8541	ungrouped
1	92822760	92852032	32	-5.819	A188minus
1	92852032	92935658	103	-0.1613	equal
1	92941764	93213414	269	-0.1621	equal
1	93213414	93303769	47	-6.272	A188minus
1	93303769	93396524	72	-0.2186	ungrouped
1	93406906	93426372	13	-0.357	ungrouped
1	93426372	93448247	35	-5.9728	A188minus
1	93448247	93459357	35	-0.5382	ungrouped
1	93459357	93463138	5	-3.3397	ungrouped
1	93463138	93514092	29	-6.1578	A188minus
1	93514092	93522219	21	-1.3993	ungrouped
1	93522219	93549734	11	-5.8623	A188minus
1	93557463	93606759	54	-5.7371	A188minus
1	93606759	93609091	7	-0.3192	ungrouped
1	93609091	93637986	12	-5.6091	A188minus
1	93637986	93664770	33	-3.585	ungrouped
1	93664770	93716232	33	-5.6679	A188minus
1	93716232	93762265	107	-1.3431	ungrouped
1	93762265	93775168	18	-6.5822	A188minus
1	93775168	93783196	5	-3.1512	ungrouped
1	93783196	93794313	15	-0.5952	ungrouped
1	93794469	93846192	15	-5.8337	A188minus
1	93846192	93848836	8	-1.1233	ungrouped
1	93848836	93852202	11	-3.4596	ungrouped
1	93852202	93855321	10	-0.6027	ungrouped
1	93855321	93911590	44	-6.5486	A188minus
1	93911590	93915196	11	-1.5508	ungrouped
1	93915196	93942145	22	-6.449	A188minus
1	93942145	93945629	8	-3.0023	ungrouped
1	93945629	93948527	6	-5.9606	A188minus
1	93948527	93951102	7	-2.3556	ungrouped
1	93951102	93983057	16	-6.1495	A188minus
1	197275	347453	232	-0.0152	equal
1	347453	358561	6	-3.5256	ungrouped
1	9291285	9344575	50	-0.2813	ungrouped
1	9344575	9346086	5	-5.4809	A188minus
1	9346086	9354786	29	-0.4042	ungrouped
1	9354786	9356077	3	-5.4264	A188minus
1	9356077	9411558	60	-0.4569	ungrouped
1	9411558	9422277	12	-7.2827	A188minus
1	9422277	9450480	35	-3.1592	ungrouped
1	9450480	9481371	50	-0.1655	equal
1	9481371	9487307	18	-3.8227	ungrouped
1	9487307	9493397	20	-0.8613	ungrouped
1	9493397	9555020	54	-4.5785	ungrouped
1	9555020	9612528	109	-1.9091	ungrouped
1	9612528	9618338	16	-6.2285	A188minus
1	9618338	9644389	65	-1.6554	ungrouped
1	9644389	9728822	40	-6.2918	A188minus
1	9728822	9885837	143	-1.6928	ungrouped
1	9885837	9890907	14	-3.5356	ungrouped
1	9890907	9980679	43	-6.6549	A188minus
1	9980679	9986581	16	-3.251	ungrouped
1	9986581	10030944	57	-0.416	ungrouped
1	10030944	10036483	14	-3.1139	ungrouped
1	10036483	10058370	8	-5.7666	A188minus
1	10058370	10065006	20	-1.6333	ungrouped
1	10065006	10089880	14	-5.7071	A188minus
1	10089880	10094458	14	-1.2962	ungrouped
1	10094458	10105231	6	-5.7792	A188minus
1	10105231	10148535	38	-0.3486	ungrouped
1	10148535	10186432	50	-3.0869	ungrouped
1	10186432	10256664	55	-6.5118	A188minus
1	10256664	10257673	3	-3.6638	ungrouped
1	10257673	10266289	27	-0.2647	ungrouped
1	10266289	10316964	43	-6.123	A188minus
1	10316964	10319028	6	-0.9854	ungrouped
1	10319028	10331465	16	-4.7549	ungrouped
1	10331465	10340435	9	-1.4675	ungrouped
1	10340435	10349039	7	-6.7152	A188minus
1	10349039	10360523	20	-1.3879	ungrouped
1	10360523	10386925	10	-6.2575	A188minus
1	10388702	10579577	253	-0.0645	equal
1	93989214	94012432	8	-6.1669	A188minus
1	94012432	94015097	7	-1.7988	ungrouped
1	94015097	94025701	7	-5.1463	A188minus
1	94025701	94029375	12	-1.043	ungrouped
1	94029375	94094051	54	-5.733	A188minus
1	94094051	94106310	32	-0.4144	ungrouped
1	94106310	94115190	7	-5.4818	A188minus
1	94115190	94203846	151	-0.5965	ungrouped
1	94203846	94239470	38	-6.1607	A188minus
1	94239470	94246146	12	-2.9119	ungrouped
1	94246146	94350720	136	-0.1336	equal
1	94350720	94361179	4	-1.8744	ungrouped
1	94361179	94368403	12	-5.1329	A188minus
1	94368403	94476506	85	-0.2058	ungrouped
1	94476506	94478789	6	-6.0345	A188minus
1	94478789	94912578	436	-0.4185	ungrouped
1	94912578	94916520	11	-4.7358	ungrouped
1	94916520	94945223	59	-0.734	ungrouped
1	94945223	95012264	76	-6.2025	A188minus
1	95012264	95224315	272	-0.3546	ungrouped
1	95224315	95243672	25	-6.0846	A188minus
1	95243672	95249499	19	-2.4799	ungrouped
1	95249499	95396392	110	-6.5435	A188minus
1	95396392	95398537	3	-1.4024	ungrouped
1	95398537	95419600	17	-5.4611	A188minus
1	95419600	95680071	304	-0.5395	ungrouped
1	95680071	95694423	6	-5.8542	A188minus
1	95694423	95721579	11	-2.4693	ungrouped
1	95721579	95734440	5	-6.2101	A188minus
1	95734440	96070803	413	-0.195	equal
1	96077740	96148295	135	-0.2436	ungrouped
1	96148295	96149623	4	-2.6432	ungrouped
1	96149623	96183256	29	-6.9923	A188minus
1	96203646	96214256	11	-6.3194	A188minus
1	96214256	96295937	132	-0.2176	ungrouped
1	96295937	96353455	76	-5.0689	A188minus
1	96353455	96358369	16	-1.4349	ungrouped
1	96358369	96379418	11	-5.3124	A188minus
1	96379418	96383790	5	-1.048	ungrouped
1	96383790	96571238	177	-5.6865	A188minus
1	96571238	96908645	354	-0.196	equal
1	96908645	96927182	13	-5.1091	A188minus
1	96927185	96934880	9	-2.2395	ungrouped
1	96945427	96952146	12	-1.8254	ungrouped
1	96952146	96968559	15	-6.8305	A188minus
1	96968559	97041116	47	-4.0771	ungrouped
1	97041116	97116915	125	-0.903	ungrouped
1	97116915	97190835	79	-6.5398	A188minus
1	97190835	97199621	7	-3.7891	ungrouped
1	97199621	97208898	9	-6.8986	A188minus
1	97208898	97228204	38	-2.6438	ungrouped
1	97228204	97311481	84	-6.4126	A188minus
1	97311481	97317469	19	-0.6156	ungrouped
1	97317469	97319650	7	-5.4543	A188minus
1	97319650	97328823	29	-0.818	ungrouped
1	97328823	97331642	7	-3.237	ungrouped
1	97331642	97335741	13	-0.3377	ungrouped
1	97335741	97455083	113	-3.6831	ungrouped
1	97455083	97529452	83	-0.3323	ungrouped
1	97529452	97531767	3	-3.2874	ungrouped
1	97531767	97725154	238	-0.1317	equal
1	97734432	98333641	654	-0.1775	equal
1	98333641	98389740	56	-5.196	A188minus
1	98389740	98544338	178	-0.4	ungrouped
1	98544338	98579037	9	-5.7255	A188minus
1	98579037	98594120	49	-1.1769	ungrouped
1	98594120	98595437	4	-5.6712	A188minus
1	98595437	98599742	14	-1.0514	ungrouped
1	98599742	98885374	270	-6.3295	A188minus
1	98885374	98894545	29	-1.5048	ungrouped
1	98894545	98923708	12	-5.4181	A188minus
1	98923708	98924916	4	-2.0098	ungrouped
1	98924916	98960821	47	-6.6042	A188minus
1	98960821	98971498	33	-1.5182	ungrouped
1	98971498	99030751	35	-6.2474	A188minus
1	99039395	99089703	35	-5.3474	A188minus
1	99089703	99098724	21	-0.7473	ungrouped
1	99098724	99107496	11	-5.7348	A188minus
1	99107496	99132621	55	-0.8396	ungrouped
1	99132621	99227278	58	-4.2128	ungrouped
1	99227278	99287054	49	-6.4768	A188minus
1	99287054	99308130	25	-1.2281	ungrouped
1	99308130	99313447	8	-5.2976	A188minus
1	99313447	99562712	292	-0.1629	equal
1	99567990	100091239	569	-0.1834	equal
1	100091239	100164300	28	-5.8707	A188minus
1	100164300	100175142	30	-1.8482	ungrouped
1	100175142	100192385	6	-7.0753	A188minus
1	100192385	100200548	15	-1.8025	ungrouped
1	100200548	100225273	33	-4.8863	ungrouped
1	100225273	100366810	133	-0.1619	equal
1	100374820	100388453	17	-0.7477	ungrouped
1	100388453	100453867	38	-6.1021	A188minus
1	100453867	100465722	21	-1.1457	ungrouped
1	100465722	100474813	6	-5.5263	A188minus
1	100474813	100497668	29	-2.34	ungrouped
1	100497668	100517542	19	-6.4116	A188minus
1	100517542	100534728	11	-2.5105	ungrouped
1	100534728	100578049	25	-4.7958	ungrouped
1	100578049	100601070	20	-1.6987	ungrouped
1	100601070	100607116	5	-6.8056	A188minus
1	100607116	100659650	108	-0.7145	ungrouped
1	100660819	100684532	13	-6.6784	A188minus
1	100684532	100695289	13	-3.0808	ungrouped
1	100701466	100749407	72	-1.1079	ungrouped
1	100749407	100751914	3	-5.9714	A188minus
1	100751914	100845202	172	-0.4075	ungrouped
1	100845202	100873913	7	-5.4567	A188minus
1	100881428	100906362	9	-3.4976	ungrouped
1	100906362	100925403	18	-6.7609	A188minus
1	100925403	101063703	120	-3.0148	ungrouped
1	10587735	10621393	35	-0.3844	ungrouped
1	10621393	10624173	8	-3.2276	ungrouped
1	10624173	10679125	21	-5.1151	A188minus
1	10679125	10761855	97	-0.475	ungrouped
1	10761855	10831781	50	-6.2593	A188minus
1	10831781	10840372	12	-3.953	ungrouped
1	101075328	101086813	23	-4.5856	ungrouped
1	101086813	101203956	131	-0.1433	equal
1	101203956	101303737	63	-2.3495	ungrouped
1	101303737	101334361	19	-6.6173	A188minus
1	101334361	101336198	6	-3.7339	ungrouped
1	101336198	101373847	30	-6.6401	A188minus
1	101373847	101374825	3	-2.5796	ungrouped
1	101374825	101407721	60	-0.6915	ungrouped
1	101407721	101420237	4	-5.6132	A188minus
1	101420237	101471362	55	-0.8846	ungrouped
1	101471362	101482415	21	-5.9047	A188minus
1	101523607	101529054	3	-6.3955	A188minus
1	101537809	101585653	18	-6.6671	A188minus
1	101585653	101621303	20	-4.0725	ungrouped
1	101621303	101751128	111	-6.1596	A188minus
1	101751128	101752517	4	-2.3856	ungrouped
1	101752517	101839332	83	-6.1403	A188minus
1	101839480	101852548	12	-2.0425	ungrouped
1	101852548	101879633	24	-6.6881	A188minus
1	101879633	101888472	14	-3.1845	ungrouped
1	101888472	101895131	6	-6.7638	A188minus
1	101895131	101899199	11	-1.0926	ungrouped
1	101899199	101994386	112	-6.2742	A188minus
1	101994474	102002735	6	-2.8311	ungrouped
1	102008929	102028687	22	-2.6706	ungrouped
1	102028687	102059888	11	-5.6877	A188minus
1	102059888	102139415	91	-0.8072	ungrouped
1	102139415	102144991	6	-6.1356	A188minus
1	102144991	102203218	58	-1.5946	ungrouped
1	102203218	102215315	5	-6.8559	A188minus
1	102215315	102234274	29	-0.8432	ungrouped
1	102234274	102292434	34	-6.33	A188minus
1	102292434	102298413	17	-0.9575	ungrouped
1	102298413	102340992	19	-6.1761	A188minus
1	102340992	102345550	9	-3.505	ungrouped
1	102345550	102363891	44	-0.7378	ungrouped
1	102363891	102454756	65	-4.807	ungrouped
1	102454756	102463764	12	-1.4249	ungrouped
1	102463764	102498595	24	-6.3205	A188minus
1	102498595	102501306	7	-1.3861	ungrouped
1	102501306	102557560	47	-5.0587	A188minus
1	102557560	102566579	27	-1.235	ungrouped
1	102566579	102585624	19	-6.0321	A188minus
1	102585624	102589391	8	-2.3081	ungrouped
1	102589391	102593035	4	-6.2098	A188minus
1	102593035	102597766	13	-0.8943	ungrouped
1	102597766	102610249	10	-5.5723	A188minus
1	102610249	102616871	18	-1.8612	ungrouped
1	102616871	102642891	31	-6.1433	A188minus
1	102648442	102686422	46	-5.3631	A188minus
1	102686422	102745921	100	-2.0196	ungrouped
1	102745921	102774304	41	-6.3521	A188minus
1	102774304	102775780	3	-2.091	ungrouped
1	102775780	102782473	9	-6.6399	A188minus
1	102782473	102798770	6	-3.9645	ungrouped
1	102798770	102893155	83	-6.4656	A188minus
1	102893155	102895002	5	-2.5921	ungrouped
1	102895002	102905057	16	-6.7272	A188minus
1	102905057	102918521	32	-3.6308	ungrouped
1	102918521	102939766	34	-6.2613	A188minus
1	102939766	102942500	9	-2.321	ungrouped
1	102942500	102952926	21	-6.3825	A188minus
1	102952926	102968366	22	-2.4784	ungrouped
1	102968366	102994294	22	-6.0023	A188minus
1	102994294	102997033	9	-2.0007	ungrouped
1	102997033	103202075	224	-5.8687	A188minus
1	103202075	103204775	9	-1.6479	ungrouped
1	103204775	103216354	8	-4.9431	ungrouped
1	103216354	103222378	17	-2.0358	ungrouped
1	103222378	103277927	51	-5.7873	A188minus
1	103277927	103279756	5	-3.3668	ungrouped
1	103279756	103291957	32	-0.523	ungrouped
1	103298337	103310895	9	-1.9013	ungrouped
1	103310895	103349594	12	-5.8825	A188minus
1	103349594	103395531	50	-0.5731	ungrouped
1	103395531	103421195	9	-2.839	ungrouped
1	103421195	103493248	102	-0.654	ungrouped
1	103493248	103522337	15	-4.0582	ungrouped
1	103522337	103559969	29	-1.1047	ungrouped
1	103565290	103579532	8	-1.2158	ungrouped
1	103579532	103603173	20	-6.5077	A188minus
1	103603173	103791317	245	-0.2897	ungrouped
1	103791317	103825290	8	-3.6646	ungrouped
1	103825290	104111387	371	-0.1688	equal
1	104111387	104116551	4	-5.7404	A188minus
1	104116551	104161733	69	-0.0701	equal
1	104167391	104173846	17	-0.0204	equal
1	104173846	104175187	4	-2.2921	ungrouped
1	104175187	104209071	46	-5.3494	A188minus
1	104209071	104212621	11	-2.5926	ungrouped
1	104212621	104272867	69	-5.7717	A188minus
1	104272872	104325748	80	-2.0165	ungrouped
1	104325748	104408322	77	-5.9457	A188minus
1	104408322	104419436	36	-1.0576	ungrouped
1	104419436	104534751	131	-6.5453	A188minus
1	104534751	104538483	6	-2.1119	ungrouped
1	104538483	104561574	15	-7.1083	A188minus
1	104561574	104602069	86	-1.9896	ungrouped
1	104602069	104623516	11	-6.4985	A188minus
1	104623516	104644299	26	-3.372	ungrouped
1	104644299	104649266	12	-0.5866	ungrouped
1	104649266	104657843	5	-6.2886	A188minus
1	104657843	104694424	52	-1.1692	ungrouped
1	104694424	104743098	46	-5.9455	A188minus
1	104743098	104745373	3	-3.7095	ungrouped
1	104745373	104766148	32	-1.2756	ungrouped
1	104766148	104769085	2	-4.7408	ungrouped
1	104781222	104841966	57	-3.4906	ungrouped
1	104841966	104851147	22	-0.2671	ungrouped
1	104851147	104857044	16	-2.9659	ungrouped
1	104857044	104952507	83	-6.3442	A188minus
1	104952507	104965209	13	-2.5135	ungrouped
1	104965209	104981401	24	-6.6374	A188minus
1	104981401	104987871	15	-4.3402	ungrouped
1	104987871	105033470	31	-6.6939	A188minus
1	105033470	105041430	23	-0.5846	ungrouped
1	105041430	105047145	8	-6.0411	A188minus
1	105047145	105052522	14	-1.0416	ungrouped
1	105052522	105072529	11	-6.7396	A188minus
1	105072529	105076690	8	-1.5676	ungrouped
1	105076690	105100174	22	-6.8671	A188minus
1	105100174	105110241	30	-1.1068	ungrouped
1	105110241	105127298	5	-5.9966	A188minus
1	105127298	105136860	24	-1.2547	ungrouped
1	105136860	105156126	15	-6.8002	A188minus
1	105156126	105160623	12	-1.5196	ungrouped
1	105160623	105178038	21	-6.7204	A188minus
1	105178038	105335287	175	-1.1155	ungrouped
1	105335287	105348496	21	-6.4547	A188minus
1	105348496	105511170	170	-0.6618	ungrouped
1	105511170	105533572	16	-5.5522	A188minus
1	105533572	105566009	76	-0.9199	ungrouped
1	105566009	105580706	9	-6.6064	A188minus
1	105580706	105594015	29	-0.619	ungrouped
1	105594015	105631788	13	-5.9877	A188minus
1	105637218	105714547	103	-1.7623	ungrouped
1	105714547	105775086	24	-5.3936	A188minus
1	105775086	105783039	22	-1.1162	ungrouped
1	105783039	105862524	51	-6.8396	A188minus
1	105862524	105868063	18	-0.7525	ungrouped
1	105868063	105869347	4	-6.2277	A188minus
1	105869347	105871460	7	-2.2795	ungrouped
1	105871460	105894667	16	-6.7626	A188minus
1	105894667	105898749	11	-1.9223	ungrouped
1	105898749	105930609	41	-5.8166	A188minus
1	105930609	106403914	612	-0.3181	ungrouped
1	10847007	10852096	3	-5.3602	A188minus
1	10852096	10854050	6	-3.3996	ungrouped
1	10854050	10983936	138	-0.2475	ungrouped
1	10983936	10996475	39	-3.3727	ungrouped
1	10996475	11067406	138	-0.5498	ungrouped
1	11067406	11071273	12	-2.9298	ungrouped
1	11071273	11145678	112	-0.5538	ungrouped
1	11145678	11149174	11	-5.223	A188minus
1	11149174	11151266	6	-1.2916	ungrouped
1	11151266	11153406	7	-6.8359	A188minus
1	11153406	11170714	48	-1.3051	ungrouped
1	11170714	11247494	73	-6.5213	A188minus
1	106413173	106649600	223	-0.0855	equal
1	106654961	106741403	60	-0.0789	equal
1	106755768	107361599	733	-0.0966	equal
1	107369666	107603821	224	-0.1101	equal
1	107603821	107609233	9	-6.6314	A188minus
1	107609233	107621455	14	-0.0498	equal
1	107627978	107712651	138	-0.1059	equal
1	107712651	107713994	3	-6.1108	A188minus
1	107713994	107766706	75	-0.1297	equal
1	107766706	107780907	25	-6.075	A188minus
1	107780907	107801016	4	-3.2599	ungrouped
1	107801016	107864560	85	-6.6001	A188minus
1	107864560	107886907	36	-1.3253	ungrouped
1	107886907	107910639	32	-4.1872	ungrouped
1	107910639	107933140	44	-1.098	ungrouped
1	107933140	107989375	21	-6.1943	A188minus
1	107989375	107997313	23	-0.7029	ungrouped
1	107997313	108003745	14	-3.6419	ungrouped
1	108003745	108202208	187	-0.2124	ungrouped
1	108202208	108203708	5	1.8848	A188plus
1	108203708	108209422	18	-1.9286	ungrouped
1	108209422	108282901	81	-6.7972	A188minus
1	108282901	108362622	54	-0.2251	ungrouped
1	108368042	108466693	86	-0.284	ungrouped
1	108474887	108612237	170	-0.2469	ungrouped
1	108612237	108614305	3	-7.2959	A188minus
1	108614305	108838154	268	-0.9911	ungrouped
1	108838154	108862065	14	-6.1825	A188minus
1	108862065	108871265	14	-0.5319	ungrouped
1	108871265	108881491	8	-5.8866	A188minus
1	108881491	108928262	70	-0.6327	ungrouped
1	108928262	108938330	4	-5.2464	A188minus
1	108938330	109229894	285	-0.3229	ungrouped
1	109229894	109244695	5	-5.6437	A188minus
1	109244695	109264395	14	-1.2405	ungrouped
1	109264395	109284108	9	-4.864	ungrouped
1	109284108	109427281	190	-1.0125	ungrouped
1	109427281	109446976	12	-3.695	ungrouped
1	109446976	109453768	12	-1.2064	ungrouped
1	109453768	109461228	11	-5.1036	A188minus
1	109461228	109713723	381	-0.1947	equal
1	109720226	109873134	248	-0.1692	equal
1	109873134	109876762	8	-4.0144	ungrouped
1	109876762	109909808	56	-6.8026	A188minus
1	109909808	110345185	497	-0.0448	equal
1	110345185	110347549	6	-3.839	ungrouped
1	110347549	110517663	257	-0.1543	equal
1	110517663	110529253	7	-4.7325	ungrouped
1	110529253	110544909	30	-0.6619	ungrouped
1	110544909	110554243	6	-6.1696	A188minus
1	110554243	110565564	24	-0.4104	ungrouped
1	110565564	110566915	4	-6.2095	A188minus
1	110566915	110612237	40	-2.53	ungrouped
1	110612237	110637195	13	-5.3522	A188minus
1	110637195	110696805	85	-1.8817	ungrouped
1	110696805	110739220	28	-6.1203	A188minus
1	110739220	110741925	4	-2.3107	ungrouped
1	110741925	110774678	34	-6.3238	A188minus
1	110774678	110830170	110	-1.0464	ungrouped
1	110830170	110836138	4	-5.8225	A188minus
1	110836138	110845696	28	-0.4681	ungrouped
1	110845696	110847236	3	-6.9485	A188minus
1	110847236	110868903	15	-2.1784	ungrouped
1	110868903	110925383	20	-5.7205	A188minus
1	110925383	110930180	7	-1.7725	ungrouped
1	110930180	110958995	26	-5.8612	A188minus
1	110958995	110972806	19	-2.4236	ungrouped
1	110972806	110980007	8	-5.2626	A188minus
1	110980041	110985470	7	-1.858	ungrouped
1	110985470	110998806	11	-5.3039	A188minus
1	110998806	111000970	4	-1.5835	ungrouped
1	111000970	111015935	15	-6.452	A188minus
1	111015935	111025277	18	-1.6465	ungrouped
1	111025277	111032745	11	-6.4935	A188minus
1	111032745	111039099	12	-0.8864	ungrouped
1	111039099	111068911	20	-5.7538	A188minus
1	111068911	111130148	97	-0.9444	ungrouped
1	111132983	111146049	6	-6.756	A188minus
1	111146049	111153422	13	-1.5932	ungrouped
1	111153422	111159198	8	-5.9492	A188minus
1	111159198	111209637	72	-0.9838	ungrouped
1	111209637	111234212	9	-5.772	A188minus
1	111234212	111288490	43	-2.1766	ungrouped
1	111288490	111307918	11	-6.201	A188minus
1	111307918	111366383	81	-3.0808	ungrouped
1	111366383	111440212	79	-6.5768	A188minus
1	111446324	111459905	10	-6.2417	A188minus
1	111469322	111734540	232	-6.4632	A188minus
1	111734540	111736669	3	-2.9619	ungrouped
1	111736669	111764675	36	-6.4436	A188minus
1	111764675	111772379	9	-3.361	ungrouped
1	111772379	111837718	40	-6.4589	A188minus
1	111837718	111840651	6	-1.485	ungrouped
1	111840651	111870531	24	-6.5574	A188minus
1	111870531	111890370	41	-1.3989	ungrouped
1	111894883	111903543	4	-5.8219	A188minus
1	111906039	111926816	45	-1.0702	ungrouped
1	111926816	111940861	16	-6.6864	A188minus
1	111940861	111957028	16	-2.2577	ungrouped
1	111957028	112030060	36	-5.9215	A188minus
1	112030060	112032989	7	-1.4371	ungrouped
1	112033000	112081064	32	-6.367	A188minus
1	11266604	11311634	40	-1.5113	ungrouped
1	112086393	112111995	7	-6.309	A188minus
1	112111995	112128508	47	-1.5015	ungrouped
1	112128508	112174780	19	-5.8008	A188minus
1	112174780	112176672	6	-1.541	ungrouped
1	112176672	112228361	63	-6.0377	A188minus
1	112228361	112231038	5	-1.5851	ungrouped
1	112231038	112306277	74	-6.0635	A188minus
1	112306277	112340858	61	-0.4458	ungrouped
1	112340876	112376672	30	-4.4103	ungrouped
1	112376672	112388991	29	-1.4674	ungrouped
1	112388991	112393085	6	-5.2851	A188minus
1	112393085	112398149	13	-0.8145	ungrouped
1	112398149	112428638	16	-5.6616	A188minus
1	112428638	112439019	22	-2.276	ungrouped
1	112439019	112515436	70	-6.4256	A188minus
1	112515436	112521718	15	-2.0821	ungrouped
1	112521718	112548464	28	-6.4041	A188minus
1	112555269	112578521	11	-6.1291	A188minus
1	112578521	112587405	28	-0.2837	ungrouped
1	112587405	112626053	21	-5.8688	A188minus
1	112626053	112634614	23	-1.212	ungrouped
1	112634614	112655893	28	-6.5541	A188minus
1	112655893	112657693	6	-1.4533	ungrouped
1	112657693	112662986	10	-4.7931	ungrouped
1	112662986	112675608	23	-0.9687	ungrouped
1	112675608	112734966	46	-6.2413	A188minus
1	112734966	112752979	52	-3.2467	ungrouped
1	112752979	112812493	58	-6.1285	A188minus
1	112812493	112820987	23	-2.7067	ungrouped
1	112820987	112894249	24	-6.1709	A188minus
1	112904230	112971866	44	-5.2167	A188minus
1	112976940	113008739	61	-2.1289	ungrouped
1	113016414	113031706	23	-2.7491	ungrouped
1	113031706	113065216	23	-6.8053	A188minus
1	113065216	113118992	46	-3.3803	ungrouped
1	113118992	113129630	28	-0.4558	ungrouped
1	113129630	113153343	17	-6.0622	A188minus
1	113153343	113174650	50	-1.1635	ungrouped
1	113174650	113219324	27	-5.8976	A188minus
1	113224894	113250225	26	-1.9545	ungrouped
1	113250225	113323033	74	-6.0708	A188minus
1	113323033	113329210	8	-3.1852	ungrouped
1	113329210	113338465	18	-0.7165	ungrouped
1	113338465	113353416	5	-5.3947	A188minus
1	113361267	113379024	9	-3.3819	ungrouped
1	113379024	113402288	59	-0.8057	ungrouped
1	113402288	113433901	21	-6.459	A188minus
1	113433901	113438598	15	-0.7671	ungrouped
1	113438598	113476562	30	-5.2098	A188minus
1	113476562	113492077	45	-0.4281	ungrouped
1	113492077	113504056	12	-3.4764	ungrouped
1	113504056	113516334	26	-0.6039	ungrouped
1	113516334	113543468	12	-6.189	A188minus
1	113543468	113558246	16	-1.9416	ungrouped
1	113558246	113568112	7	-6.4659	A188minus
1	113575209	113595301	15	-5.6287	A188minus
1	113606059	113616088	14	-1.3396	ungrouped
1	113626483	113633631	10	-0.5017	ungrouped
1	113636910	113678631	27	-4.5321	ungrouped
1	113678631	113720438	77	-0.4588	ungrouped
1	113720438	113756207	17	-3.8537	ungrouped
1	113756207	114239894	580	-0.1291	equal
1	11320102	11326740	13	-1.7651	ungrouped
1	11326740	11351951	9	-6.2866	A188minus
1	11351951	11366332	33	-1.6673	ungrouped
1	11366332	11406258	34	-6.2115	A188minus
1	11406258	11419011	40	-0.7219	ungrouped
1	11419011	11427680	3	-5.3441	A188minus
1	11427680	11497003	118	-0.3088	ungrouped
1	11497003	11555388	25	-5.6026	A188minus
1	11555388	11557002	5	-0.8287	ungrouped
1	11557002	11580970	8	-5.9545	A188minus
1	11580970	11611951	53	-0.7854	ungrouped
1	11611951	11619126	4	-6.0847	A188minus
1	114247008	114320945	37	-0.0717	equal
1	114320945	114341928	4	-4.3569	ungrouped
1	114355563	114515575	161	-0.1618	equal
1	114515575	114517506	3	-3.2827	ungrouped
1	114517506	114522230	14	-0.481	ungrouped
1	114522230	114542543	14	-4.2589	ungrouped
1	114542543	114571462	44	-1.3978	ungrouped
1	114571462	114588556	10	-4.5945	ungrouped
1	114588556	114619925	34	-1.845	ungrouped
1	114619925	114651490	25	-4.8779	ungrouped
1	114651490	114660888	11	-2.9756	ungrouped
1	114660888	114664985	10	-0.3724	ungrouped
1	114664985	114671308	7	-4.5452	ungrouped
1	114671308	114685027	35	-0.3901	ungrouped
1	114685032	114703159	17	-2.9372	ungrouped
1	114703159	114717373	8	-6.0893	A188minus
1	114717373	114731227	23	-1.0821	ungrouped
1	114731227	114778836	26	-5.6388	A188minus
1	114778836	114847861	79	-1.9016	ungrouped
1	114847861	114861860	7	-6.2013	A188minus
1	114861860	114966583	160	-0.7824	ungrouped
1	114966583	115020717	43	-5.4179	A188minus
1	115020717	115038986	17	-3.469	ungrouped
1	115038986	115097992	42	-5.9385	A188minus
1	115097992	115183147	147	-0.3696	ungrouped
1	115183147	115184363	4	-2.3776	ungrouped
1	115184363	115188501	12	-5.7621	A188minus
1	115188501	115199518	2	-2.2085	ungrouped
1	115201849	115360921	201	-0.2152	ungrouped
1	115360921	115392648	9	-4.5327	ungrouped
1	115392648	115519551	201	-0.7967	ungrouped
1	115519551	115540977	23	-6.7258	A188minus
1	115540977	115544713	7	-0.7411	ungrouped
1	115544713	115572067	17	-2.9006	ungrouped
1	115572067	115578781	10	-1.2928	ungrouped
1	115578781	115591057	7	-6.4755	A188minus
1	115591057	115651183	89	-1.8968	ungrouped
1	115651183	115669148	10	-6.4125	A188minus
1	115669148	115784124	109	-2.2674	ungrouped
1	115784124	115806682	11	-6.1672	A188minus
1	115806682	115821951	25	-1.1936	ungrouped
1	115821951	115833745	7	-6.1105	A188minus
1	115833745	115849772	19	-1.9025	ungrouped
1	115849772	115858029	10	-5.4662	A188minus
1	115858029	115868365	15	-1.8537	ungrouped
1	115868365	115906379	17	-6.3935	A188minus
1	115906379	115936784	28	-3.0701	ungrouped
1	115936834	116256824	400	-6.563	A188minus
1	116274730	116296779	12	-6.0846	A188minus
1	116296779	116303349	16	-0.9205	ungrouped
1	116303375	116318062	9	-6.3802	A188minus
1	116318062	116336736	28	-1.7412	ungrouped
1	116336736	116349848	10	-6.5323	A188minus
1	116349848	116470187	197	-2.5104	ungrouped
1	116470187	116477486	14	-6.7991	A188minus
1	116477486	116485027	13	-3.4514	ungrouped
1	116485027	116491600	6	-6.5025	A188minus
1	116491600	116509297	51	-1.8959	ungrouped
1	116509297	116517268	9	-6.999	A188minus
1	116517268	116536236	39	-1.7418	ungrouped
1	116536236	116589381	64	-5.8085	A188minus
1	116589381	116601978	19	-2.2249	ungrouped
1	116601978	116634132	33	-6.4622	A188minus
1	116634132	116642836	11	-1.5165	ungrouped
1	116642836	116656196	13	-5.959	A188minus
1	116656196	116666710	18	-1.1911	ungrouped
1	116666710	116688892	13	-6.1894	A188minus
1	116688892	116701064	9	-2.6297	ungrouped
1	116707449	116758420	54	-1.3915	ungrouped
1	116758454	116766742	4	-5.3173	A188minus
1	116766742	116813676	71	-0.4081	ungrouped
1	116813676	116837879	16	-4.8217	ungrouped
1	116837879	116856964	26	-1.7325	ungrouped
1	116856964	116889067	27	-6.343	A188minus
1	116889067	116910202	46	-1.4256	ungrouped
1	116910202	116929253	14	-6.9054	A188minus
1	116929253	116935368	18	-0.731	ungrouped
1	116935368	116944729	14	-5.3335	A188minus
1	116944729	116951804	15	-2.219	ungrouped
1	116951804	117002403	22	-5.0257	A188minus
1	117002403	117011141	28	-0.64	ungrouped
1	117011141	117048426	39	-4.1899	ungrouped
1	117067987	117078473	4	-5.454	A188minus
1	117078473	117093989	32	-1.5248	ungrouped
1	117093989	117110927	16	-5.0504	A188minus
1	117110927	117145573	37	-2.7842	ungrouped
1	117145573	117150444	6	-4.3552	ungrouped
1	117150444	117165259	11	-6.626	A188minus
1	117165259	117174491	13	-3.7429	ungrouped
1	117174491	117388786	221	-6.598	A188minus
1	117388786	117400137	19	-2.0752	ungrouped
1	117400137	117430235	34	-4.4433	ungrouped
1	117430235	117440918	17	-2.2042	ungrouped
1	117440918	117477110	31	-6.0142	A188minus
1	117487482	117496377	5	-6.1064	A188minus
1	117496377	117501527	8	-1.5062	ungrouped
1	117501527	117509032	8	-4.2263	ungrouped
1	117509032	117534911	48	-1.9394	ungrouped
1	117534911	117554946	19	-6.0802	A188minus
1	117554946	117562515	14	-2.2462	ungrouped
1	117562515	117588539	14	-5.2233	A188minus
1	117588539	117669379	161	-1.0813	ungrouped
1	117669379	117670714	4	-6.5688	A188minus
1	117670714	117700322	90	-0.5964	ungrouped
1	117700322	117720871	20	-5.2199	A188minus
1	117720871	117729445	24	-0.8542	ungrouped
1	117729445	117771746	44	-6.392	A188minus
1	117771746	117778351	9	-3.2007	ungrouped
1	117778351	117840399	60	-5.6816	A188minus
1	117840399	117852666	31	-3.0905	ungrouped
1	117852666	117863817	12	-6.8623	A188minus
1	117863817	117941532	108	-1.8952	ungrouped
1	117941532	117945093	7	-5.6633	A188minus
1	117945093	117948978	5	-2.265	ungrouped
1	117948978	117983712	7	-5.5984	A188minus
1	117983712	117988237	12	-0.6244	ungrouped
1	117988237	117997705	14	-3.0413	ungrouped
1	117997705	118005777	22	-0.5813	ungrouped
1	118005777	118029294	11	-6.0983	A188minus
1	118029294	118045172	32	-1.1054	ungrouped
1	118045172	118064859	11	-5.6212	A188minus
1	118064859	118285119	223	-0.4206	ungrouped
1	118295333	118366050	13	0.2277	ungrouped
1	118373793	118387042	2	-0.7885	ungrouped
1	118398941	118405350	1	-6.7574	A188minus
1	118415576	118424173	13	-0.5196	ungrouped
1	118424173	118437106	16	-6.2973	A188minus
1	118437106	118454157	26	-0.6149	ungrouped
1	118454157	118521254	83	-6.5499	A188minus
1	11626092	11664489	28	-4.4623	ungrouped
1	11664489	11673188	27	-0.9762	ungrouped
1	11673188	11674967	3	-6.7245	A188minus
1	11674967	12043892	511	-0.1587	equal
1	12043892	12070702	24	-6.5921	A188minus
1	12070702	12075221	14	-1.3497	ungrouped
1	12075221	12099261	12	-5.1647	A188minus
1	12099261	12147956	76	-1.9287	ungrouped
1	12147956	12173552	29	-3.9775	ungrouped
1	12173552	12208158	42	-0.5353	ungrouped
1	12208158	12211038	6	-3.2265	ungrouped
1	12211038	12254658	28	-6.2367	A188minus
1	12254658	12261441	8	-2.1795	ungrouped
1	118554511	118630405	53	-6.1864	A188minus
1	118630405	118632742	6	-1.9203	ungrouped
1	118632742	118650345	11	-5.7159	A188minus
1	118650345	118660223	20	-1.5573	ungrouped
1	118660223	118670089	3	-6.7044	A188minus
1	118670089	118692952	22	-1.2483	ungrouped
1	118695606	118709330	5	-5.1498	A188minus
1	118734686	118744221	8	-2.7216	ungrouped
1	118744221	118784420	34	-6.605	A188minus
1	118784420	118800006	22	-3.0039	ungrouped
1	118800006	118804714	5	-6.8305	A188minus
1	118804714	118824753	31	-2.9209	ungrouped
1	118824753	119037264	255	-0.8126	ungrouped
1	119037264	119050380	3	-5.4967	A188minus
1	119058583	119091839	9	-3.7004	ungrouped
1	119098131	119169594	44	-1.4703	ungrouped
1	119169594	119212690	15	-5.5335	A188minus
1	119212690	119282250	59	-1.7789	ungrouped
1	119282250	119293492	5	-4.0482	ungrouped
1	119293492	119322862	53	-0.3781	ungrouped
1	119322862	119332890	3	-5.6946	A188minus
1	119332890	119354711	32	-0.5449	ungrouped
1	119354711	119374700	14	-5.6497	A188minus
1	119374700	119382779	13	-1.4803	ungrouped
1	119382779	119452391	34	-5.763	A188minus
1	119452398	119455580	7	-2.6152	ungrouped
1	119455580	119480085	20	-6.5804	A188minus
1	119480085	119620115	143	-1.1313	ungrouped
1	119620115	119676544	48	-6.2399	A188minus
1	119676609	119695763	38	-0.5798	ungrouped
1	119695763	119699502	5	-3.0468	ungrouped
1	119699502	119788133	116	-0.9004	ungrouped
1	119788133	119799637	22	-6.5751	A188minus
1	119799637	119924322	180	-0.7378	ungrouped
1	119924322	119932377	15	-5.8962	A188minus
1	119932377	119937036	7	-0.7787	ungrouped
1	119937036	119942112	9	-6.6808	A188minus
1	119942112	119962700	23	-1.2779	ungrouped
1	119971841	120167510	191	-1.6826	ungrouped
1	120167510	120198723	16	-5.0449	A188minus
1	120198723	120209929	9	-1.249	ungrouped
1	120209929	120220386	4	-5.7476	A188minus
1	120220386	120311463	144	-0.7318	ungrouped
1	120311463	120320409	4	-5.9275	A188minus
1	120320409	120347961	47	-0.5131	ungrouped
1	120347961	120391925	17	-4.8514	ungrouped
1	120391925	120436823	81	-0.7025	ungrouped
1	120436823	120448854	4	-5.603	A188minus
1	120448854	120471918	35	-0.9479	ungrouped
1	120471918	120503784	8	-4.771	ungrouped
1	120503784	120511368	11	-1.304	ungrouped
1	120511368	120529145	12	-6.374	A188minus
1	120529145	120536143	9	-2.0938	ungrouped
1	120536143	120552786	8	-6.0392	A188minus
1	120552786	120655114	81	-1.3239	ungrouped
1	120655114	120665609	6	-4.9122	ungrouped
1	120665609	120696927	76	-0.2016	ungrouped
1	120696927	120730007	11	-3.1211	ungrouped
1	120730007	120776205	44	-0.7715	ungrouped
1	120776205	120786215	6	-5.3354	A188minus
1	120786215	120830674	107	-0.4282	ungrouped
1	120830674	120834347	7	-6.7804	A188minus
1	120834347	120899093	98	-0.7151	ungrouped
1	120899093	120925497	11	-5.0008	A188minus
1	120925497	120939350	31	-0.4866	ungrouped
1	120939350	120948856	8	-6.0742	A188minus
1	120948856	120968444	36	-1.2927	ungrouped
1	120968444	121001627	23	-5.5593	A188minus
1	121001627	121023474	38	-1.8375	ungrouped
1	121023474	121105709	64	-6.6109	A188minus
1	121105709	121117658	29	-1.4581	ungrouped
1	121117658	121125876	13	-5.6899	A188minus
1	121125876	121127734	6	-1.7175	ungrouped
1	121127734	121139750	7	-5.9947	A188minus
1	121139750	121141850	7	-1.3086	ungrouped
1	121141850	121170896	10	-5.5395	A188minus
1	121170896	121364762	197	-0.0762	equal
1	121364762	121457571	57	-5.9519	A188minus
1	121457571	121463542	19	-1.377	ungrouped
1	121463542	121480292	23	-5.5836	A188minus
1	121480292	121956216	575	-0.3606	ungrouped
1	121956216	121965388	5	-6.3071	A188minus
1	121965388	121984843	44	-0.159	equal
1	121990521	122022559	50	-0.7482	ungrouped
1	122022559	122033618	10	-5.6747	A188minus
1	122033618	122037734	10	-0.6292	ungrouped
1	122037734	122082930	29	-4.8979	ungrouped
1	122082930	122090876	13	-0.5346	ungrouped
1	122090876	122107327	11	-3.9593	ungrouped
1	122107327	122169520	99	-0.5973	ungrouped
[truncated: 45,419 more rows]
