# Supplementary material for: Chromosome-level genome assembly of a regenerable maize inbred line A188
Source: Genome Biol. 2021 Jun 9;22:175. doi: 10.1186/s13059-021-02396-x (PMC8188678; doi:10.1186/s13059-021-02396-x)
Supplement: Supplementary file 5 — Additional file 5. CGRD output with A188Ref1 as the reference. [file 13059_2021_2396_MOESM5_ESM.txt]

# CGRD A188Ref1 as the reference
# Each entry represents a segment
# NumBins: number of bins in the segment
# LogA2B: average log2 of the read depth ratio of B73 to A188 in the segment
#Chr	Start	End	NumBins	LogB2A	Group
1	104	11561	1	-2.5894	ungrouped
1	20874	55216	31	-0.1086	B73=A188
1	545471	579102	15	-3.9738	ungrouped
1	9219844	9242720	7	-4.7447	ungrouped
1	135382938	135435703	41	-0.1206	B73=A188
1	135447887	135527444	75	-0.1165	B73=A188
1	135537705	135810141	297	-0.0462	B73=A188
1	135816524	135843957	29	0.1097	B73=A188
1	135853087	136075112	257	-0.0075	B73=A188
1	136084509	136179948	62	-0.1221	B73=A188
1	136204134	136207846	1	-3.7404	ungrouped
1	136222657	136398463	155	0.0419	B73=A188
1	136403680	136448860	36	-0.0161	B73=A188
1	136454866	136608155	117	-0.1684	B73=A188
1	9251126	9260448	9	-3.2637	ungrouped
1	9260470	9291932	61	-0.0803	B73=A188
1	9291932	9298042	7	-5.4705	B73<A188
1	9298042	9320789	23	-2.8351	ungrouped
1	9320789	9325732	9	-6.1803	B73<A188
1	9325732	9331388	18	-1.1725	ungrouped
1	9331388	9343899	22	-5.6488	B73<A188
1	136613168	136676922	51	0.0106	B73=A188
1	136682540	136729439	34	-0.2511	ungrouped
1	136734927	137116907	292	-0.1601	B73=A188
1	137124086	137191786	55	-0.0764	B73=A188
1	137198081	137469539	271	-0.0691	B73=A188
1	137478133	137592529	114	-0.0287	B73=A188
1	137597750	137707640	65	-0.2274	ungrouped
1	137713868	137724256	4	0.0888	B73=A188
1	137729326	137918062	68	-0.4532	ungrouped
1	137923460	138024130	22	-0.2722	ungrouped
1	9349648	9402679	36	-4.1338	ungrouped
1	138031017	138068557	5	-0.7876	ungrouped
1	138077353	138203575	31	-0.8225	ungrouped
1	138210181	138256448	8	-1.3341	ungrouped
1	138270539	138272900	1	-2.2747	ungrouped
1	138283606	138314996	5	-1.242	ungrouped
1	138323804	138421562	21	-0.7852	ungrouped
1	138429804	138477414	14	-0.4326	ungrouped
1	138488749	138570607	21	-0.4565	ungrouped
1	138577965	138693408	86	-0.1046	B73=A188
1	138700826	138703999	2	-0.3517	ungrouped
1	9414410	9419936	17	-1.7781	ungrouped
1	9419936	9489263	37	-5.4846	B73<A188
1	9489263	9500157	31	-0.1812	B73=A188
1	9500157	9523681	30	-6.043	B73<A188
1	9523681	9548552	12	-4.0668	ungrouped
1	9548552	9551554	10	-0.9336	ungrouped
1	9551554	9581998	43	-5.8038	B73<A188
1	9581998	9591133	17	-0.6707	ungrouped
1	9591133	9599794	3	-4.665	ungrouped
1	138713069	139119677	367	-0.0404	B73=A188
1	139127986	139187986	80	-0.1303	B73=A188
1	139192999	139293721	96	8e-04	B73=A188
1	139302386	139771076	452	-0.057	B73=A188
1	139792427	140443446	743	-6e-04	B73=A188
1	140467344	141231532	883	-0.0327	B73=A188
1	141236701	141304567	48	-0.1699	B73=A188
1	141305937	141316132	4	-3.1876	ungrouped
1	141326305	141603155	358	0.0081	B73=A188
1	141610613	141660526	94	0.1482	B73=A188
1	141666497	141739290	103	-0.009	B73=A188
1	9609215	9649739	55	-0.4997	ungrouped
1	9649739	9665096	19	-3.0341	ungrouped
1	141750744	141854683	151	0.0063	B73=A188
1	141854683	141869113	11	-4.0837	ungrouped
1	141874872	141881316	6	-0.1733	B73=A188
1	141881316	141895073	24	-6.6275	B73<A188
1	141895073	142144316	276	-0.0676	B73=A188
1	142150048	142491233	343	0.0115	B73=A188
1	142500959	142980723	522	-0.053	B73=A188
1	142983533	142993251	3	-3.1697	ungrouped
1	142993251	143074225	88	-9e-04	B73=A188
1	143074225	143079629	3	-2.5573	ungrouped
1	143079633	143399839	384	0.0205	B73=A188
1	143405308	143430284	52	-1.2609	ungrouped
1	143430284	143453539	10	-6.0438	B73<A188
1	143453539	143467249	14	-3.4122	ungrouped
1	143467249	143495640	56	-1.0944	ungrouped
1	143495763	143515507	12	-6.0531	B73<A188
1	143515507	143560210	71	-0.4706	ungrouped
1	143560210	143608995	23	-3.5392	ungrouped
1	143608995	143636464	72	-0.2214	ungrouped
1	143636464	143645109	3	-6.5736	B73<A188
1	143645109	143652181	9	-0.5805	ungrouped
1	143652181	143668036	4	-4.1303	ungrouped
1	143670845	143685302	25	-0.8225	ungrouped
1	143685302	143706854	14	-4.8314	ungrouped
1	143713123	143734297	19	-4.469	ungrouped
1	143734297	143759340	47	-0.6781	ungrouped
1	143759340	143765115	9	-6.5462	B73<A188
1	143765115	143799214	62	-0.6661	ungrouped
1	143813407	143827550	21	-0.5507	ungrouped
1	143827550	143875689	50	-6.4042	B73<A188
1	143875689	143878988	4	-1.0173	ungrouped
1	143878988	143882886	7	-4.3099	ungrouped
1	143882886	144009364	151	-6.2136	B73<A188
1	144009364	144027992	35	-1.7652	ungrouped
1	144027992	144054450	21	-6.0602	B73<A188
1	144054450	144093371	46	-1.141	ungrouped
1	144093497	144130725	14	-6.1346	B73<A188
1	144130725	144177581	117	-1.2219	ungrouped
1	144177581	144208380	31	-6.057	B73<A188
1	144208380	144212859	8	-0.7562	ungrouped
1	144216070	144225009	6	-5.9947	B73<A188
1	144225009	144231978	13	-1.181	ungrouped
1	144231978	144277205	37	-6.1424	B73<A188
1	144277205	144281798	9	-2.7	ungrouped
1	144281798	144347461	60	-6.0793	B73<A188
1	144347461	144349521	6	-0.44	ungrouped
1	144349521	144354576	10	-3.9175	ungrouped
1	144354576	144402995	53	-0.5693	ungrouped
1	144402995	144408268	3	-4.7719	ungrouped
1	144408858	144577425	207	-0.4575	ungrouped
1	144577425	144586967	6	-4.5289	ungrouped
1	144586967	144595893	22	-0.2836	ungrouped
1	144595893	144600843	5	-2.6209	ungrouped
1	144606842	144611012	1	-4.8597	ungrouped
1	144617147	144636757	28	-1.3019	ungrouped
1	144636767	144641544	7	-6.2567	B73<A188
1	144641624	144648161	18	-1.4342	ungrouped
1	144648161	144768425	163	-6.4227	B73<A188
1	144768425	144770163	4	-2.5955	ungrouped
1	144770163	144828490	48	-6.041	B73<A188
1	144835183	144870715	19	-5.777	B73<A188
1	144870715	144879143	26	-0.7262	ungrouped
1	144879143	144880673	5	-4.2831	ungrouped
1	144880673	144923966	62	-6.3672	B73<A188
1	144923966	144931547	8	-2.3308	ungrouped
1	144931547	144942598	26	-6.3853	B73<A188
1	144942598	144944636	3	-3.3106	ungrouped
1	144944636	144962527	51	-6.3251	B73<A188
1	144962527	144968754	19	-1.5885	ungrouped
1	144968754	144989907	37	-6.2884	B73<A188
1	144989907	144991545	4	-3.5182	ungrouped
1	144991545	145045559	67	-6.4924	B73<A188
1	145045559	145095271	32	-3.5092	ungrouped
1	145095271	145140558	60	-5.7585	B73<A188
1	145140558	145147205	18	-1.5221	ungrouped
1	145147205	145180798	15	-5.2384	B73<A188
1	145180798	145196261	45	-0.5556	ungrouped
1	145196261	145384324	161	-5.8302	B73<A188
1	145384324	145392987	20	-2.3118	ungrouped
1	145392987	145427606	30	-5.9753	B73<A188
1	9674747	9687522	3	-6.0885	B73<A188
1	9687522	9692684	15	-0.5912	ungrouped
1	9692684	9698041	17	-3.5676	ungrouped
1	9698041	9705437	19	-0.8943	ungrouped
1	9705437	9743341	24	-6.145	B73<A188
1	145437929	145509723	65	-5.9523	B73<A188
1	145509723	145544093	55	-1.6427	ungrouped
1	145544093	145579146	28	-5.454	B73<A188
1	145579146	145585377	19	-1.7542	ungrouped
1	145585377	145600704	31	-4.9172	ungrouped
1	145600704	145615364	32	-0.2908	ungrouped
1	145624872	145692588	87	-0.4662	ungrouped
1	145692588	145704940	9	-2.8344	ungrouped
1	145704940	145735373	39	-0.7041	ungrouped
1	145735373	145747466	7	-5.3655	B73<A188
1	145747466	145775050	38	-0.8461	ungrouped
1	145775050	145777503	3	-5.5633	B73<A188
1	145777503	145790678	38	-0.5376	ungrouped
1	145790678	145863631	53	-5.6976	B73<A188
1	145863631	145869710	16	-0.7281	ungrouped
1	145869710	145883572	7	-5.5927	B73<A188
1	145883572	145903211	22	-0.6406	ungrouped
1	145908518	145915678	6	-4.0285	ungrouped
1	145915678	145975374	97	-0.8233	ungrouped
1	145975374	145997830	10	-6.0961	B73<A188
1	145997830	146012920	28	-0.5986	ungrouped
1	146012920	146040256	18	-5.5176	B73<A188
1	146063463	146102927	15	-3.941	ungrouped
1	146102927	146243437	152	-1.056	ungrouped
1	146243437	146251932	7	-5.6085	B73<A188
1	146251932	146302069	80	-0.7672	ungrouped
1	146302069	146374152	47	-5.7759	B73<A188
1	146374152	146487180	65	-2.6746	ungrouped
1	146487180	146494635	10	0.6519	B73>A188
1	146494635	146558234	37	-2.9864	ungrouped
1	146558234	146621734	107	-0.5941	ungrouped
1	146631918	146682985	55	-0.9277	ungrouped
1	146682985	146689713	10	-6.1695	B73<A188
1	146689713	146929320	280	-0.8554	ungrouped
1	146929320	146940699	6	-5.0898	B73<A188
1	146940699	147035047	153	-0.5894	ungrouped
1	147035047	147065161	22	-3.3774	ungrouped
1	147065161	147090062	27	-0.9564	ungrouped
1	147090062	147100070	3	-4.8611	ungrouped
1	147100070	147121402	16	-0.9476	ungrouped
1	147121402	147132372	7	-5.3511	B73<A188
1	147187811	147260586	39	-2.6883	ungrouped
1	147298687	147317938	11	-1.0341	ungrouped
1	147318818	147337857	5	-4.6412	ungrouped
1	147337857	147354251	20	-0.8321	ungrouped
1	147354251	147363215	8	-5.7204	B73<A188
1	147363215	147392152	30	-1.9313	ungrouped
1	147392152	147410896	11	-4.9725	ungrouped
1	147410896	147429899	19	-1.1053	ungrouped
1	147429899	147437969	9	-5.4115	B73<A188
1	147437969	147467285	85	-0.0668	B73=A188
1	147467285	147470324	7	-2.8512	ungrouped
1	147470324	147585393	104	-5.1018	B73<A188
1	147585393	147619755	47	-3.9157	ungrouped
1	147619755	147633896	34	-1.0628	ungrouped
1	147633896	147635218	3	-3.6674	ungrouped
1	147635218	147642410	15	-1.0113	ungrouped
1	147642410	147665001	20	-6.1509	B73<A188
1	147677741	147680834	5	-5.8069	B73<A188
1	147681080	147685437	10	-1.9413	ungrouped
1	147685437	147691766	13	-0.4285	ungrouped
1	147703176	147761318	95	-1.125	ungrouped
1	147761318	147766629	3	-5.0761	B73<A188
1	147766629	147811106	62	-1.0452	ungrouped
1	147811106	147821564	5	-3.372	ungrouped
1	147821883	147853106	18	-6.1223	B73<A188
1	147853106	147867617	12	-3.6042	ungrouped
1	147873126	147897911	13	-5.5211	B73<A188
1	147897911	147925993	45	-2.3015	ungrouped
1	147925993	147938109	10	-6.1809	B73<A188
1	147938109	147994579	87	-1.0863	ungrouped
1	147994579	148098517	68	-6.1512	B73<A188
1	9757311	9770548	18	-5.9608	B73<A188
1	9770548	9817905	54	-0.7204	ungrouped
1	9817905	9820710	7	-4.893	ungrouped
1	9820710	9822211	5	-1.2601	ungrouped
1	9822211	9876764	58	-5.42	B73<A188
1	9876764	9930549	50	-0.3968	ungrouped
1	9930549	9937694	5	-4.4649	ungrouped
1	9937694	9943480	9	-1.065	ungrouped
1	9943480	9949418	17	-4.7656	ungrouped
1	9949418	10051578	146	-0.1321	B73=A188
1	10051578	10117664	41	-6.0607	B73<A188
1	10117664	10128386	33	-0.7689	ungrouped
1	148105914	148111477	7	-4.9571	ungrouped
1	148111477	148114295	6	-1.9074	ungrouped
1	148114295	148122511	10	-6.5776	B73<A188
1	148128171	148130586	1	-6.7893	B73<A188
1	148139583	148158640	28	-0.5032	ungrouped
1	148168720	148544013	448	-0.4096	ungrouped
1	148544013	148567790	8	-5.0687	B73<A188
1	148572839	148575850	1	-5.2223	B73<A188
1	148581798	148635123	29	-1.2408	ungrouped
1	148647715	148658034	6	-5.7905	B73<A188
1	148661097	148670268	20	-0.8945	ungrouped
1	148670268	148680206	16	-4.3808	ungrouped
1	148680206	148715070	70	-1.5032	ungrouped
1	148715070	148740153	19	-5.4097	B73<A188
1	148740153	148757298	31	-2.0181	ungrouped
1	148757298	148816738	22	-4.8908	ungrouped
1	148816738	148877889	111	-0.5348	ungrouped
1	148877889	148885022	3	-6.5848	B73<A188
1	148885022	148924880	42	-1.328	ungrouped
1	148928825	148959494	25	-6.6017	B73<A188
1	148959494	148968326	5	-4.2094	ungrouped
1	148968326	149026764	83	-6.5082	B73<A188
1	149026764	149034937	8	-0.0951	B73=A188
1	149041379	149056058	14	-1.0652	ungrouped
1	149056058	149062513	7	-5.5211	B73<A188
1	149062513	149113593	55	-0.6439	ungrouped
1	149118616	149224447	201	-0.0662	B73=A188
1	149228197	149239670	5	-4.1377	ungrouped
1	149241650	149280156	45	-0.4537	ungrouped
1	149288316	149311605	14	-1.2801	ungrouped
1	10133413	10151941	7	-6.0239	B73<A188
1	10151941	10155737	12	-1.1654	ungrouped
1	10155737	10183693	22	-6.3012	B73<A188
1	10183693	10187000	11	-0.6298	ungrouped
1	10187000	10191476	7	-4.9365	ungrouped
1	149339811	149360581	11	-3.6396	ungrouped
1	149360581	149552485	220	-0.6375	ungrouped
1	149558735	149599197	56	-0.408	ungrouped
1	149605099	149615114	4	-5.2194	B73<A188
1	149615114	149724366	122	-0.5136	ungrouped
1	149724366	149737455	6	-3.426	ungrouped
1	149737455	149784561	101	-0.1536	B73=A188
1	149797549	149866119	117	-0.0979	B73=A188
1	149866119	149870439	11	-6.098	B73<A188
1	149870439	149880111	18	-0.2383	ungrouped
1	149880111	149887617	15	-6.5283	B73<A188
1	149887617	149924250	68	-0.4379	ungrouped
1	149924250	149937026	7	-4.4028	ungrouped
1	149937026	150003545	84	-2.3902	ungrouped
1	150011243	150086154	111	-0.7181	ungrouped
1	150086154	150096244	4	-6.3518	B73<A188
1	150096244	150102732	6	-1.8881	ungrouped
1	150102732	150113463	4	-4.8678	ungrouped
1	150113463	150151564	61	-0.5641	ungrouped
1	150151564	150169002	6	-5.1509	B73<A188
1	150169002	150231959	62	-1.0343	ungrouped
1	150241350	150254539	6	-4.0676	ungrouped
1	150260626	150283863	10	-3.2595	ungrouped
1	150283863	150346677	80	-0.6826	ungrouped
1	150355735	150540004	286	-0.1628	B73=A188
1	150540004	150550682	4	-3.196	ungrouped
1	150551092	150640468	109	-0.2183	ungrouped
1	150640468	150661075	16	-5.8387	B73<A188
1	150661075	150808828	178	-0.1786	B73=A188
1	150809955	150820700	7	-3.3055	ungrouped
1	150823575	150930145	129	-0.0755	B73=A188
1	150930145	150944265	8	-5.0891	B73<A188
1	150944265	150947689	11	-0.5443	ungrouped
1	150947689	150966031	16	-4.8427	ungrouped
1	150966031	150969695	6	-1.8538	ungrouped
1	150969695	150996853	17	-5.8317	B73<A188
1	150996853	151003954	23	-0.7067	ungrouped
1	151003954	151022053	16	-6.227	B73<A188
1	151022053	151031973	7	-4.0912	ungrouped
1	151031973	151214403	192	0.0641	B73=A188
1	151227457	151406896	225	0.0295	B73=A188
1	151413220	151429761	8	-0.0796	B73=A188
1	10198524	10203706	7	-5.8086	B73<A188
1	10203706	10209422	19	-1.3802	ungrouped
1	10209422	10250667	43	-5.828	B73<A188
1	10250667	10252892	7	-0.8554	ungrouped
1	10252892	10261275	19	-4.0548	ungrouped
1	10261275	10277555	36	-0.0904	B73=A188
1	151441713	151526289	86	0.0725	B73=A188
1	151531938	151623887	145	0.0195	B73=A188
1	151631671	151691429	76	0.0935	B73=A188
1	151702347	151900399	291	0.1258	B73=A188
1	151905527	152378721	515	-0.1434	B73=A188
1	152378721	152391726	23	-4.2727	ungrouped
1	152391726	152457893	110	-6.3743	B73<A188
1	152457893	152464091	18	-2.4926	ungrouped
1	152464091	152472675	11	-5.4348	B73<A188
1	152472675	152474160	4	-0.8834	ungrouped
1	152474160	152488602	21	-6.1148	B73<A188
1	152488602	152489791	2	-3.3219	ungrouped
1	152489791	152510341	49	-0.8477	ungrouped
1	152510341	152520512	15	-5.8477	B73<A188
1	152520512	152535407	34	-1.3544	ungrouped
1	152535407	152562738	42	-6.4277	B73<A188
1	152567979	152606329	29	-6.039	B73<A188
1	152606329	152622137	44	-0.7538	ungrouped
1	152629092	152638440	19	-2.6462	ungrouped
1	152638440	152671077	27	-6.112	B73<A188
1	152671077	152672456	3	-2.2062	ungrouped
1	152672456	152752719	82	-6.6059	B73<A188
1	152752719	152771270	36	-2.2569	ungrouped
1	152771270	152795285	48	-0.0452	B73=A188
1	152795285	152810269	3	-3.7139	ungrouped
1	152810269	152902238	148	-0.2052	ungrouped
1	152902238	152946957	52	-6.3634	B73<A188
1	152954707	152960560	3	-6.518	B73<A188
1	152965584	152997629	35	-6.118	B73<A188
1	152997629	152998890	4	-3.758	ungrouped
1	152998892	153000114	4	-0.5236	ungrouped
1	153000114	153019472	12	-4.8112	ungrouped
1	153025413	153056341	44	-5.8421	B73<A188
1	10288416	10342554	53	0.0544	B73=A188
1	10342554	10343458	3	-3.1991	ungrouped
1	10343458	10351862	28	-0.0199	B73=A188
1	10351862	10353062	4	-1.8689	ungrouped
1	10353062	10379066	26	0.1426	B73=A188
1	153066588	153075447	15	-5.4233	B73<A188
1	153080717	153111584	35	-6.2378	B73<A188
1	153111584	153121200	19	-2.3434	ungrouped
1	153121200	153153648	33	-5.21	B73<A188
1	153153648	153186647	70	-0.5976	ungrouped
1	153186647	153219052	13	-5.284	B73<A188
1	153219052	153322336	159	-0.8216	ungrouped
1	153322336	153364323	27	-6.3538	B73<A188
1	153364323	153365949	3	-3.1619	ungrouped
1	153365949	153378271	26	-6.3863	B73<A188
1	153378271	153389571	32	-0.2602	ungrouped
1	153389571	153412937	20	-6.2226	B73<A188
1	153419448	153587773	150	-6.2262	B73<A188
1	153596398	153659320	59	-6.2322	B73<A188
1	153659320	153686830	49	-1.1404	ungrouped
1	153686830	153695502	8	-4.08	ungrouped
1	153695502	153741445	52	-6.4415	B73<A188
1	153741445	153748741	14	-1.1143	ungrouped
1	153748741	153768761	9	-5.9076	B73<A188
1	153768761	153774604	12	-1.2154	ungrouped
1	153774604	153798513	21	-6.3077	B73<A188
1	153798513	153860777	88	-3.154	ungrouped
1	153860777	153877509	12	-6.6225	B73<A188
1	153877509	153887763	9	-3.6664	ungrouped
1	153893097	153937798	49	-3.6534	ungrouped
1	153937798	153943051	16	-0.499	ungrouped
1	153943051	153968456	26	-3.1492	ungrouped
1	153968456	153972335	9	-5.4828	B73<A188
1	153972335	154015622	67	-1.0253	ungrouped
1	154015622	154053159	18	-5.281	B73<A188
1	154053159	154067760	35	-0.0386	B73=A188
1	154067760	154071314	2	-3.1604	ungrouped
1	154077165	154087331	16	-0.5833	ungrouped
1	154087331	154108332	10	-4.1691	ungrouped
1	154108332	154129331	39	-0.5069	ungrouped
1	154129331	154134347	5	-6.0761	B73<A188
1	154134347	154155110	45	-0.3688	ungrouped
1	154155110	154234399	40	-3.85	ungrouped
1	154244412	154257665	11	-2.9597	ungrouped
1	154257665	154269720	39	-0.0558	B73=A188
1	154269720	154273265	6	-2.0731	ungrouped
1	154273265	154300678	19	-5.9939	B73<A188
1	154300678	154306486	16	-1.6221	ungrouped
1	154306486	154317630	11	-6.0545	B73<A188
1	154317630	154332037	38	-1.3513	ungrouped
1	154332037	154378864	50	-6.2622	B73<A188
1	154378864	154429468	82	-1.3798	ungrouped
1	154437658	154510010	90	-0.0865	B73=A188
1	154519376	154608943	81	0.0732	B73=A188
1	154616550	154833051	281	0.085	B73=A188
1	616715	690075	39	-2.2244	ungrouped
1	10387099	10417496	38	-0.1897	B73=A188
1	10417496	10463333	46	-4.212	ungrouped
1	10463333	10505444	88	-0.7989	ungrouped
1	10505444	10518956	14	-5.7144	B73<A188
1	10518956	10525970	6	-2.7547	ungrouped
1	10525970	10551841	31	-6.0246	B73<A188
1	10551841	10555518	7	-1.9704	ungrouped
1	10555530	10611242	45	-5.6004	B73<A188
1	10611242	10633993	71	-0.673	ungrouped
1	10633993	10636898	6	-6.0492	B73<A188
1	10636898	10654083	36	-1.5512	ungrouped
1	10654083	10655570	4	-5.9367	B73<A188
1	10655570	10658468	9	-1.3721	ungrouped
1	10658468	10660445	5	-6.0229	B73<A188
1	10660445	10662992	7	-2.4974	ungrouped
1	10662992	10666856	7	-6.1027	B73<A188
1	10666856	10676077	30	-0.4492	ungrouped
1	10676077	10681734	15	-4.5627	ungrouped
1	10681734	10684620	9	-0.5142	ungrouped
1	10684620	10707921	20	-6.5996	B73<A188
1	10707921	10709121	4	-2.6524	ungrouped
1	10709121	10758029	75	-6.2146	B73<A188
1	10758029	10812865	87	-1.0497	ungrouped
1	154841544	154853915	6	-0.3697	ungrouped
1	154860967	155008661	200	-0.4496	ungrouped
1	155008661	155033012	10	-3.6141	ungrouped
1	155033012	155177420	118	0.0787	B73=A188
1	155184676	155431072	308	0.0465	B73=A188
1	155437023	155529647	119	0.0047	B73=A188
1	155535287	155594719	35	0.055	B73=A188
1	155594719	155603987	4	2.2135	B73>A188
1	155607837	156498474	999	0.0755	B73=A188
1	156513735	156575925	43	0.1108	B73=A188
1	156580988	156641628	74	0.02	B73=A188
1	156647178	156795680	124	0.0925	B73=A188
1	156801617	156962733	187	0.0406	B73=A188
1	156970154	157072174	144	0.1153	B73=A188
1	10825573	10828739	8	-0.2438	ungrouped
1	10828739	10838428	7	-5.3984	B73<A188
1	157079079	157283572	189	0.0754	B73=A188
1	157292191	157679681	459	0.0073	B73=A188
1	157684803	157845479	211	0.0825	B73=A188
1	157851095	158070356	288	0.0375	B73=A188
1	158078476	158313433	296	0.0662	B73=A188
1	158319174	158323970	4	0.1578	B73=A188
1	158329578	158364034	20	-0.0295	B73=A188
1	158369342	158386626	22	0.0958	B73=A188
1	158395677	158404303	14	0.1954	B73=A188
1	158415579	158534161	138	-0.0097	B73=A188
1	10846280	10849401	4	-5.337	B73<A188
1	10849401	10857112	20	-0.8192	ungrouped
1	10857112	10876676	7	-3.1427	ungrouped
1	158544784	158769916	316	0.116	B73=A188
1	158774931	159068416	334	0.0657	B73=A188
1	159077740	159149383	106	-0.0557	B73=A188
1	159154644	159183094	38	-0.0443	B73=A188
1	159188148	159383171	196	-0.0635	B73=A188
1	159383171	159389163	9	-5.334	B73<A188
1	159389163	159483487	149	-0.0488	B73=A188
1	159483487	159493689	8	-4.3271	ungrouped
1	159493689	159496081	7	-0.3162	ungrouped
1	159496081	159511603	29	-4.0952	ungrouped
1	159519416	159572995	41	-6.0442	B73<A188
1	159580702	159601412	12	-5.9371	B73<A188
1	159601412	159616571	47	-0.7833	ungrouped
1	159616571	159636852	23	-5.4897	B73<A188
1	159636852	159638810	6	-2.1102	ungrouped
1	159638810	159691886	45	-5.6884	B73<A188
1	159691886	159695683	12	-0.7581	ungrouped
1	159695683	159697783	5	-5.9611	B73<A188
1	159697783	159701224	10	-2.4906	ungrouped
1	159701224	159721986	28	-6.3287	B73<A188
1	159721986	159749532	21	-2.2639	ungrouped
1	159749532	159755807	8	-5.9076	B73<A188
1	159755807	159759359	6	-2.0923	ungrouped
1	159759359	159793445	41	-5.5933	B73<A188
1	159795941	159850694	62	0.0369	B73=A188
1	159859530	159929223	145	0.0112	B73=A188
1	159935054	160010235	91	0.0646	B73=A188
1	160010235	160038449	16	-5.0374	B73<A188
1	160038449	160046214	16	-1.6124	ungrouped
1	160047448	160100168	32	-4.8336	ungrouped
1	160100168	160107752	16	-1.8368	ungrouped
1	160117147	160130164	17	-4.0299	ungrouped
1	160130164	160135177	13	-0.2276	ungrouped
1	160136250	160142771	6	-5.6956	B73<A188
1	160142771	160153873	31	-2.0181	ungrouped
1	160153873	160166217	14	-5.6884	B73<A188
1	160166217	160171293	14	-0.8821	ungrouped
1	160171293	160195582	32	-4.6615	ungrouped
1	160195582	160281437	55	-0.0232	B73=A188
1	10885544	10897156	25	-0.5579	ungrouped
1	10897156	10900504	7	-5.7158	B73<A188
1	10900504	10903424	9	-0.9585	ungrouped
1	10903424	10962702	39	-5.2029	B73<A188
1	160288180	160653326	379	0.1015	B73=A188
1	160661673	160774182	133	-0.0287	B73=A188
1	160780669	160859795	122	0.0944	B73=A188
1	160866919	160948207	90	-0.0074	B73=A188
1	160948207	160978732	36	-5.7596	B73<A188
1	160978732	161043585	114	-0.0298	B73=A188
1	161043585	161044863	3	-4.3894	ungrouped
1	161058532	161062166	8	-3.9386	ungrouped
1	161062166	161251050	149	0.0047	B73=A188
1	161261451	161599957	334	-0.0607	B73=A188
1	161614726	161718534	153	0.0223	B73=A188
1	161725404	161853927	200	-0.0325	B73=A188
1	161859924	161946761	87	-0.1178	B73=A188
1	161955923	162062531	99	-0.2171	ungrouped
1	162062531	162076149	8	-6.3919	B73<A188
1	162076199	162084074	19	-1.3252	ungrouped
1	162084074	162086668	4	-3.9759	ungrouped
1	10971659	10976896	6	-5.5049	B73<A188
1	10976896	11025624	76	-0.493	ungrouped
1	11025624	11026703	2	-5.2404	B73<A188
1	162093887	162102247	18	-1.5918	ungrouped
1	162102247	162108568	6	-6.7225	B73<A188
1	162108568	162118879	20	-0.7772	ungrouped
1	162128681	162137339	24	-0.5328	ungrouped
1	162137339	162141903	4	-5.4339	B73<A188
1	162149214	162164212	14	-3.6218	ungrouped
1	162164212	162176897	35	-1.1371	ungrouped
1	162176897	162204707	14	-4.0208	ungrouped
1	162211022	162219765	3	-3.0395	ungrouped
1	162224811	162234385	8	-2.7239	ungrouped
1	162234385	162244584	8	-6.9003	B73<A188
1	162244584	162259672	9	-2.923	ungrouped
1	162265732	162277254	10	-3.6172	ungrouped
1	162285232	162326771	48	-2.7586	ungrouped
1	162326771	162331023	10	-6.5519	B73<A188
1	162331023	162364575	41	-2.3404	ungrouped
1	162364575	162367000	3	-4.6582	ungrouped
1	162367000	162388839	56	-0.5886	ungrouped
1	162388839	162393440	9	-6.2236	B73<A188
1	162401192	162410592	10	-4.1572	ungrouped
1	162410592	162547773	237	-0.0789	B73=A188
1	162547773	162554862	3	-3.4597	ungrouped
1	162554862	162725997	238	-0.2649	ungrouped
1	162735140	162895317	150	-0.4261	ungrouped
1	162895317	162906474	4	-3.1356	ungrouped
1	162910318	162956016	71	-0.3713	ungrouped
1	162956016	162978146	9	-3.8877	ungrouped
1	162978146	163010658	24	-2.6978	ungrouped
1	163010658	163013300	6	-0.282	ungrouped
1	163013300	163017833	5	-2.7945	ungrouped
1	163017833	163023259	4	-6.9647	B73<A188
1	163023259	163105249	104	-0.7859	ungrouped
1	163105249	163123095	10	-3.211	ungrouped
1	163123095	163126889	8	-6.4672	B73<A188
1	163126889	163186050	88	-0.9188	ungrouped
1	163186050	163209680	13	-5.7014	B73<A188
1	163209680	163213679	5	-1.713	ungrouped
1	163213679	163219088	6	-6.3696	B73<A188
1	163219088	163302769	105	-1.2848	ungrouped
1	163302769	163312505	8	-4.9405	ungrouped
1	163312505	163336858	33	-0.8876	ungrouped
1	163336858	163340328	8	-6.2113	B73<A188
1	163340714	163368756	33	-0.7504	ungrouped
1	163368756	163383578	12	-3.1185	ungrouped
1	163383578	163446574	100	-0.5655	ungrouped
1	163454727	163470878	10	-3.8507	ungrouped
1	11035873	11047355	23	-1.7133	ungrouped
1	11047355	11061540	20	-4.5574	ungrouped
1	11061540	11067533	12	-0.9992	ungrouped
1	11067533	11093152	22	-4.8329	ungrouped
1	11093152	11122213	38	-0.3571	ungrouped
1	11122213	11124013	6	-5.9634	B73<A188
1	11124013	11131984	26	-1.3973	ungrouped
1	11131984	11185151	31	-5.9686	B73<A188
1	11185151	11192448	3	-0.1348	B73=A188
1	11193218	11226415	29	-6.0614	B73<A188
1	11226415	11227952	4	-3.6125	ungrouped
1	11227952	11236260	27	-0.2399	ungrouped
1	11236260	11271794	32	-6.3929	B73<A188
1	163478991	163488213	9	-5.5635	B73<A188
1	163488213	163569341	93	-1.3242	ungrouped
1	163569377	163707893	120	-6.1098	B73<A188
1	163714343	163732226	5	-5.5064	B73<A188
1	163744620	163787084	19	-5.5933	B73<A188
1	163787084	163808485	30	-0.8683	ungrouped
1	163808485	163836822	10	-4.7505	ungrouped
1	163836822	163874812	60	-0.6077	ungrouped
1	163874812	163878368	8	-4.8849	ungrouped
1	163878368	163914071	93	-0.3233	ungrouped
1	163914071	163916940	4	-2.2135	ungrouped
1	163916940	163923786	20	-0.0686	B73=A188
1	163923786	163925968	3	-5.2811	B73<A188
1	163925968	163938373	20	-0.1089	B73=A188
1	163938373	163951599	11	-4.1613	ungrouped
1	163951599	163962918	23	-1.0798	ungrouped
1	163962918	163983152	16	-5.2729	B73<A188
1	163983152	163986502	9	-0.7991	ungrouped
1	163986502	163999898	10	-5.1585	B73<A188
1	163999901	164227496	308	-0.0557	B73=A188
1	164236007	164353047	262	-0.1438	B73=A188
1	164358752	164436465	71	-0.0503	B73=A188
1	164441676	164530817	156	-0.2927	ungrouped
1	164538181	164545482	22	-0.3801	ungrouped
1	164545482	164559759	6	-5.3683	B73<A188
1	164559784	164583698	64	-0.3631	ungrouped
1	164583698	164613410	50	-5.8911	B73<A188
1	164613410	164620269	3	-0.9722	ungrouped
1	164620269	164666549	60	-6.1247	B73<A188
1	164666549	164670644	12	-1.7947	ungrouped
1	164670644	164703747	26	-6.0223	B73<A188
1	164703747	164706263	3	1.1295	B73>A188
1	164706263	164794473	108	-5.7917	B73<A188
1	164794473	164800795	19	-2.707	ungrouped
1	164800795	164839527	76	-6.0248	B73<A188
1	164839527	164841051	5	-1.8819	ungrouped
1	164841051	164874731	38	-6.424	B73<A188
1	164874731	164878224	11	-1.2577	ungrouped
1	164880299	164937439	48	-5.5646	B73<A188
1	164937439	164941802	14	-0.4909	ungrouped
1	164941802	164948778	21	-2.5179	ungrouped
1	164948778	164951969	10	-6.2508	B73<A188
1	164951969	164958389	21	-0.9381	ungrouped
1	164958389	165004971	37	-6.5034	B73<A188
1	165004971	165021538	25	-3.916	ungrouped
1	165021538	165024386	9	-1.0837	ungrouped
1	165024386	165025908	5	-6.0104	B73<A188
1	165025908	165042019	21	-0.1292	B73=A188
1	165048563	165068270	46	-0.0211	B73=A188
1	165073818	165124014	67	-1.3614	ungrouped
1	165124014	165165724	41	-5.8191	B73<A188
1	165165724	165178760	26	-1.8498	ungrouped
1	165178760	165280084	79	-6.4004	B73<A188
1	165280084	165282282	5	-2.6459	ungrouped
1	165282282	165309264	37	-5.8472	B73<A188
1	165309264	165320630	32	-1.9383	ungrouped
1	165320630	165399571	88	-6.1032	B73<A188
1	165399571	165465933	67	-2.1679	ungrouped
1	165465933	165467776	6	-3.8881	ungrouped
1	165467776	165481256	17	-6.6204	B73<A188
1	165481256	165487022	17	-2.9398	ungrouped
1	165487024	165514032	13	-5.4265	B73<A188
1	165514032	165519423	11	-0.4752	ungrouped
1	165519423	165538372	19	-3.6597	ungrouped
1	165538372	165546664	23	-0.7646	ungrouped
1	165546664	165618174	108	-5.4052	B73<A188
1	165618174	165623557	13	-3.4343	ungrouped
1	165623557	165627757	14	-0.0808	B73=A188
1	165627757	165674292	81	-3.7491	ungrouped
1	165679825	165756753	75	-0.313	ungrouped
1	165756753	165766854	5	-4.6786	ungrouped
1	165766854	165769300	8	-0.7865	ungrouped
1	165769300	165826655	87	-4.8949	ungrouped
1	165826655	165831192	13	-1.6562	ungrouped
1	165831192	165841644	15	-5.3366	B73<A188
1	165841644	165842614	3	-1.378	ungrouped
1	165842614	165862923	28	-6.3286	B73<A188
1	165862923	165868145	11	-4.4795	ungrouped
1	165868145	165901097	33	-6.3284	B73<A188
1	165901097	165905622	15	-0.565	ungrouped
1	165905622	165911140	7	-5.9537	B73<A188
1	165911140	165914835	11	-3.0216	ungrouped
1	165914835	165976692	31	-6.2433	B73<A188
1	165976692	165985289	17	-1.1085	ungrouped
1	165985289	165992443	4	-5.4317	B73<A188
1	165992443	165996466	11	-1.826	ungrouped
1	165996466	166151048	150	-5.474	B73<A188
1	166151048	166155585	13	-2.6347	ungrouped
1	166155585	166183369	20	-5.9778	B73<A188
1	166183369	166191127	21	-1.7675	ungrouped
1	166191127	166208893	16	-6.0709	B73<A188
1	166208893	166236647	49	-0.7752	ungrouped
1	166236647	166283007	19	-5.5911	B73<A188
1	166283007	166293146	21	-0.4869	ungrouped
1	166293146	166343506	20	-4.4518	ungrouped
1	166343506	166352214	22	-0.0787	B73=A188
1	166352214	166367402	15	-2.2471	ungrouped
1	166367402	166396442	70	-0.3957	ungrouped
1	11279442	11287307	8	-6.2414	B73<A188
1	11287307	11308100	25	-2.3982	ungrouped
1	11308100	11357613	31	-5.1895	B73<A188
1	166401672	166410224	24	-0.255	ungrouped
1	166410224	166480957	44	-5.4566	B73<A188
1	166480957	166487140	19	-0.968	ungrouped
1	166487140	166497451	15	-4.7038	ungrouped
1	166497451	166502539	16	-1.9202	ungrouped
1	166502539	166542192	40	-6.4889	B73<A188
1	166542192	166555871	9	-3.3669	ungrouped
1	166555871	166563470	7	-6.3635	B73<A188
1	166570313	166582069	15	-6.5913	B73<A188
1	166582069	166586148	10	-0.4163	ungrouped
1	166586148	166599354	7	-3.9944	ungrouped
1	166599354	166764731	291	-0.0671	B73=A188
1	166764731	166799497	23	-3.4275	ungrouped
1	166799497	166819589	48	-0.0216	B73=A188
1	166819589	166832231	6	-3.0239	ungrouped
1	166832231	166837625	13	0.1572	B73=A188
1	166837625	166896701	48	-5.6127	B73<A188
1	166896701	166905204	22	-1.3146	ungrouped
1	166905204	166908434	5	-5.5858	B73<A188
1	166908434	166917280	17	-1.3632	ungrouped
1	166917280	166944413	30	-6.404	B73<A188
1	166944413	166946395	6	-2.1645	ungrouped
1	166946395	166951858	14	-5.7687	B73<A188
1	166951858	166962990	27	-2.1959	ungrouped
1	166962990	166966365	4	-6.477	B73<A188
1	166966365	166972736	15	-0.7071	ungrouped
1	166972736	166993779	19	-3.3455	ungrouped
1	166993779	167025681	54	-1.2762	ungrouped
1	167025681	167042086	9	-4.1772	ungrouped
1	167042086	167174922	201	-0.4832	ungrouped
1	167174922	167184275	23	-3.2341	ungrouped
1	167184275	167245452	108	-0.0908	B73=A188
1	167245452	167248934	10	-2.6772	ungrouped
1	167248934	167268157	17	-4.2072	ungrouped
1	167268157	167300296	40	-6.3054	B73<A188
1	167300296	167302420	6	-1.7002	ungrouped
1	167302420	167328162	19	-5.6235	B73<A188
1	167328162	167421883	184	-0.5737	ungrouped
1	167421883	167430925	19	-4.7199	ungrouped
1	167430925	167434055	10	-1.3765	ungrouped
1	167434055	167435907	6	-3.8426	ungrouped
1	167435907	167441942	10	-6.2796	B73<A188
1	167441942	167455608	37	-2.7543	ungrouped
1	167455608	167474131	24	-6.2689	B73<A188
1	167474131	167476888	8	-3.9587	ungrouped
1	167476888	167480703	10	-6.1134	B73<A188
1	167480703	167483403	9	-2.3711	ungrouped
1	167483403	167515273	32	-6.0817	B73<A188
1	167515273	167519009	8	-2.6335	ungrouped
1	167524348	167533693	9	-5.0594	B73<A188
1	167533693	167536146	7	-0.707	ungrouped
1	167536146	167542862	9	-5.746	B73<A188
1	167542862	167544493	5	-0.8056	ungrouped
1	167544493	167573725	23	-4.5598	ungrouped
1	167573725	167577466	11	-1.1042	ungrouped
1	167577466	167582846	7	-4.5766	ungrouped
1	167582846	167599846	9	-6.9104	B73<A188
1	167599846	167616745	18	-3.578	ungrouped
1	167616745	167631840	25	-0.2228	ungrouped
1	167631840	167716093	91	-5.1243	B73<A188
1	167716093	167719244	9	-1.3011	ungrouped
1	167719244	167743803	14	-6.5253	B73<A188
1	167743803	167750442	19	-2.5624	ungrouped
1	167750442	167751082	2	-4.3666	ungrouped
1	167751082	167767157	18	-6.3873	B73<A188
1	167767157	167779155	5	-3.1179	ungrouped
1	167779155	167785770	21	-0.4747	ungrouped
1	167785770	167816958	33	-5.82	B73<A188
1	167816958	167819384	8	-0.9753	ungrouped
1	167819384	167821608	7	-5.7246	B73<A188
1	167821615	167824375	5	-1.9253	ungrouped
1	167824375	167845527	10	-6.3536	B73<A188
1	167851505	167852909	1	-5.8597	B73<A188
1	167868646	167874275	2	-5.8378	B73<A188
1	167889514	168000679	65	-6.1011	B73<A188
1	168000679	168021095	39	-2.2673	ungrouped
1	168021095	168064748	45	-6.1634	B73<A188
1	168070026	168109663	38	-6.0807	B73<A188
1	168109663	168114197	3	-1.105	ungrouped
1	168114197	168137300	16	-5.8749	B73<A188
1	168137300	168139756	7	-1.2958	ungrouped
1	168139756	168154752	10	-5.3339	B73<A188
1	168161509	168179890	11	-7.0397	B73<A188
1	168179890	168181995	6	-2.4398	ungrouped
1	168181995	168186795	16	-0.161	B73=A188
1	168186795	168205482	7	-5.291	B73<A188
1	168205482	168210907	10	-1.6229	ungrouped
1	168211722	168269362	86	-6.49	B73<A188
1	168269362	168277203	6	-3.6248	ungrouped
1	168277203	168347407	57	-6.2222	B73<A188
1	168347407	168352598	3	-0.9511	ungrouped
1	168352619	168488739	108	-6.2471	B73<A188
1	168488739	168489976	4	-1.4356	ungrouped
1	168489976	168510984	17	-5.6694	B73<A188
1	168510984	168563812	80	-0.3721	ungrouped
1	168563812	168589614	23	-5.5747	B73<A188
1	168589614	168591854	7	-2.8628	ungrouped
1	168591854	168806993	188	0.0154	B73=A188
1	168813391	168901774	95	-6e-04	B73=A188
1	168910875	168952177	76	-0.2184	ungrouped
1	168952177	169052458	69	-5.8387	B73<A188
1	169052458	169066494	46	-1.0875	ungrouped
1	169066494	169182377	118	-5.8046	B73<A188
1	11363047	11573387	319	-0.0708	B73=A188
1	11573387	11587809	35	-3.5272	ungrouped
1	11587809	11606277	45	-0.048	B73=A188
1	169198003	169201629	2	-3.5816	ungrouped
1	169201813	169218224	20	-6.4096	B73<A188
1	169218224	169218824	2	-2.4017	ungrouped
1	169218824	169238648	47	0.0033	B73=A188
1	169238648	169240487	5	-2.6323	ungrouped
1	169240487	169276994	24	-5.7184	B73<A188
1	169276994	169292175	37	-0.1562	B73=A188
1	169292175	169303851	8	-5.4846	B73<A188
1	169303851	169310568	9	-1.1862	ungrouped
1	169310568	169315163	7	-6.1951	B73<A188
1	169315163	169333433	39	-1.2332	ungrouped
1	169333433	169339249	11	-6.296	B73<A188
1	169339249	169383589	73	-1.2756	ungrouped
1	169391147	169403030	4	-5.575	B73<A188
1	169403030	169422467	33	-1.6478	ungrouped
1	169422467	169453085	25	-6.3219	B73<A188
1	169453085	169475506	15	-1.4745	ungrouped
1	169475506	169478622	4	-5.4363	B73<A188
1	169478622	169520035	68	-1.2444	ungrouped
1	169526580	169544033	23	-1.3143	ungrouped
1	169544033	169572756	30	-6.3915	B73<A188
1	169572756	169863830	261	-0.5078	ungrouped
1	169871209	169987471	68	-1.119	ungrouped
1	169987471	169990120	8	-4.5815	ungrouped
1	169990120	169993353	10	-1.4481	ungrouped
1	170000117	170039469	29	-5.6529	B73<A188
1	170046110	170215810	119	-5.17	B73<A188
1	170215810	170550926	392	0.0484	B73=A188
1	170560435	170908559	417	0.0726	B73=A188
1	170908559	170911039	8	-4.1989	ungrouped
1	170911039	170949929	65	-0.3601	ungrouped
1	170949929	170977684	9	-3.4207	ungrouped
1	170977684	171048050	114	-0.4604	ungrouped
1	171048113	171091299	18	-5.75	B73<A188
1	171104429	171105060	1	-6.0523	B73<A188
1	171143030	171151626	8	-1.1103	ungrouped
1	171151626	171198910	26	-4.8425	ungrouped
1	171198910	171202521	12	-0.284	ungrouped
1	171202521	171296511	100	-5.5495	B73<A188
1	171296511	171303414	15	-3.1971	ungrouped
1	171303414	171305789	6	-6.433	B73<A188
1	171305789	171966277	690	-0.1761	B73=A188
1	171974162	172030887	103	-0.0024	B73=A188
1	172030887	172180652	147	-6.0152	B73<A188
1	172180652	172208235	21	-2.4245	ungrouped
1	172208235	172253942	46	-5.8369	B73<A188
1	172253942	172262102	6	-2.8696	ungrouped
1	172262102	172297614	38	-6.1632	B73<A188
1	172297614	172307949	23	-1.8248	ungrouped
1	172307949	172312528	9	-5.2511	B73<A188
1	172312528	172317364	10	-2.291	ungrouped
1	172317364	172374968	50	-5.5692	B73<A188
1	11613900	11618745	2	-0.0265	B73=A188
1	172380945	172416775	32	-5.9452	B73<A188
1	172416775	172425264	26	-4.198	ungrouped
1	172425264	172435007	20	-6.5846	B73<A188
1	172435007	172499045	60	-3.4422	ungrouped
1	172509522	172546737	26	-6.098	B73<A188
1	172546737	172759044	275	-0.2759	ungrouped
1	172759044	172771810	5	-3.8936	ungrouped
1	172771810	172820475	69	-0.4797	ungrouped
1	172820475	172859114	16	-5.1811	B73<A188
1	172859114	172937647	78	-1.1212	ungrouped
1	172937647	172952756	8	-5.6126	B73<A188
1	172952756	173013195	81	-1.1881	ungrouped
1	173022116	173064819	50	-0.9515	ungrouped
1	173072254	173113510	76	-0.5756	ungrouped
1	173113630	173117942	6	-6.197	B73<A188
1	173117942	173146203	36	-1.7007	ungrouped
1	173156262	173381537	312	-0.684	ungrouped
1	173391595	173468977	111	-0.483	ungrouped
1	173469638	173481131	4	-4.0521	ungrouped
1	173481131	173526142	57	-0.6367	ungrouped
1	173529364	173544488	3	-5.4185	B73<A188
1	173544488	173615447	68	-1.8419	ungrouped
1	173615447	173628267	12	-6.2453	B73<A188
1	173628267	173651712	37	-0.9293	ungrouped
1	173651712	173671494	22	-4.7574	ungrouped
1	173671494	173680199	20	-0.1925	B73=A188
1	173680199	173690486	10	-4.1432	ungrouped
1	173690486	173735815	46	-1.4961	ungrouped
1	173735815	173750919	9	-7.0294	B73<A188
1	173750919	173765348	23	-1.25	ungrouped
1	173765348	173780156	9	-4.8848	ungrouped
1	173780156	173788291	18	-0.6656	ungrouped
1	173788291	173796415	7	-6.153	B73<A188
1	173796415	173894408	131	-0.1436	B73=A188
1	173894408	173904699	3	-2.8405	ungrouped
1	173904699	174037602	182	-0.0797	B73=A188
1	174037602	174082044	24	-5.4879	B73<A188
1	174082044	174099553	34	-0.694	ungrouped
1	174099553	174101236	4	-6.1482	B73<A188
1	174105120	174138040	50	-0.5067	ungrouped
1	174138040	174151260	9	-5.4206	B73<A188
1	174151260	174157759	15	-1.6061	ungrouped
1	174157759	174165131	7	-5.6102	B73<A188
1	174165131	174168945	8	-0.9621	ungrouped
1	174168945	174179123	13	-3.3075	ungrouped
1	174179123	174184381	11	-1.0291	ungrouped
1	174184381	174212401	21	-5.6312	B73<A188
1	174217153	174223161	10	-1.0941	ungrouped
1	174223243	174244525	14	-5.7177	B73<A188
1	174244525	174262484	48	-0.2675	ungrouped
1	174262484	174272772	10	-4.1815	ungrouped
1	174272772	174277417	13	-0.6496	ungrouped
1	174277417	174294767	18	-6.7328	B73<A188
1	174294767	174298258	6	-1.4722	ungrouped
1	174298258	174319857	16	-5.9448	B73<A188
1	174319857	174324690	7	-3.3755	ungrouped
1	174335520	174359332	23	-6.5716	B73<A188
1	174359332	174361087	5	-1.9854	ungrouped
1	174361087	174427873	39	-5.8661	B73<A188
1	174434041	174450678	21	-2.9119	ungrouped
1	174458038	174494136	36	-4.7335	ungrouped
1	174508067	174687434	129	-6.0103	B73<A188
1	11630266	11649658	33	0.0778	B73=A188
1	11649658	11653047	7	-2.4594	ungrouped
1	11653047	11656591	11	0.1059	B73=A188
1	11656591	11662338	5	-5.5657	B73<A188
1	174693817	174740974	38	-6.2348	B73<A188
1	174755867	174762388	19	-1.5239	ungrouped
1	174762388	174858897	102	-5.4027	B73<A188
1	174868269	175006177	96	-5.6713	B73<A188
1	175006177	175033899	25	-0.3557	ungrouped
1	175042987	175219279	147	-0.1025	B73=A188
1	175219279	175288846	94	-6.4209	B73<A188
1	175296957	175535885	154	-6.1498	B73<A188
1	175542485	175545718	4	-6.9411	B73<A188
1	175545718	175576615	88	-1.3614	ungrouped
1	175576615	175619906	29	-4.8566	ungrouped
1	175619906	175631578	23	-0.5133	ungrouped
1	175631578	175652943	23	-5.2759	B73<A188
1	175652943	175661989	30	-0.8602	ungrouped
1	175661989	175681948	18	-5.6605	B73<A188
1	175681948	175682876	3	-1.2982	ungrouped
1	175682876	175736060	35	-5.8144	B73<A188
1	175736418	175744098	4	-0.797	ungrouped
1	175744098	175806657	39	-6.3775	B73<A188
1	175806657	175813076	10	-2.93	ungrouped
1	175813076	175820341	10	-6.0443	B73<A188
1	175820341	175874952	62	-0.3827	ungrouped
1	175915928	175919278	2	-0.2187	ungrouped
1	175931782	176093428	137	0.0181	B73=A188
1	176117477	176172329	50	0.0329	B73=A188
1	176177547	176226515	26	-0.1736	B73=A188
1	176226515	176230629	10	2.2569	B73>A188
1	176230629	176579613	407	0.0214	B73=A188
1	176579613	176582349	9	-4.6631	ungrouped
1	176582349	176609738	83	-1.8765	ungrouped
1	176609738	176618661	16	-5.2008	B73<A188
1	176618661	176620772	7	-1.0326	ungrouped
1	176620772	176624045	6	-5.9252	B73<A188
1	176624045	176628063	13	-1.1797	ungrouped
1	176628063	176677901	42	-5.9078	B73<A188
1	176677901	176679705	6	-0.742	ungrouped
1	176679705	176704395	21	-6.0179	B73<A188
1	176704395	176711822	23	-2.7113	ungrouped
1	176711822	176782461	54	0.0605	B73=A188
1	697442	711199	8	-0.451	ungrouped
1	711199	713724	6	-6.1977	B73<A188
1	713724	793451	79	-0.2843	ungrouped
1	11672130	11734208	51	-6.2319	B73<A188
1	176787805	176905934	160	-0.0788	B73=A188
1	176905934	176908906	6	-4.5982	ungrouped
1	176919160	176950364	26	-5.946	B73<A188
1	176950364	176969508	26	-0.0145	B73=A188
1	176977216	177087528	146	0.1074	B73=A188
1	177099295	177272162	187	0.3776	ungrouped
1	177281239	177356907	69	-0.2115	ungrouped
1	177356907	177454975	106	-5.8804	B73<A188
1	177454975	177464381	8	-4.1837	ungrouped
1	177464381	177578814	152	-0.1993	B73=A188
1	177578814	177587787	5	-6.1553	B73<A188
1	177596707	177648060	29	-5.6966	B73<A188
1	177648060	177652221	5	-1.2832	ungrouped
1	177652221	177663254	18	-6.0486	B73<A188
1	177663254	177671118	23	-1.1689	ungrouped
1	177671118	177678190	12	-2.857	ungrouped
1	177688169	177701305	5	-4.2886	ungrouped
1	177701313	177715452	36	-0.9195	ungrouped
1	177722475	177829602	78	-4.5009	ungrouped
1	177829602	177851651	30	0.0965	B73=A188
1	177851651	177883211	21	-5.5039	B73<A188
1	177891764	177909063	9	-6.5266	B73<A188
1	177909063	177913956	5	-4.1345	ungrouped
1	177913956	177924746	14	-6.3582	B73<A188
1	177933662	177949996	17	-5.6867	B73<A188
1	177949996	177955701	19	-0.5434	ungrouped
1	177955701	177979323	11	-5.1517	B73<A188
1	177979323	177985553	19	-0.2257	ungrouped
1	177985553	177989359	12	-3.0219	ungrouped
1	177989359	177999634	33	-0.3439	ungrouped
1	177999634	178053618	49	-6.179	B73<A188
1	178053618	178058792	15	-3.7711	ungrouped
1	178058792	178068301	30	-1.0054	ungrouped
1	178068301	178079613	21	-3.9881	ungrouped
1	11754061	11767854	9	-6.6934	B73<A188
1	11767854	11775421	21	-3.024	ungrouped
1	11775421	11895938	143	-0.0244	B73=A188
1	11895938	11907468	38	-2.706	ungrouped
1	11907468	11952926	74	-0.6504	ungrouped
1	178086255	178100793	14	-5.4411	B73<A188
1	178100793	178107627	21	-0.4184	ungrouped
1	178107627	178166199	17	-5.7774	B73<A188
1	178166199	178170662	10	-0.3767	ungrouped
1	178170662	178242801	58	-3.8692	ungrouped
1	178251407	178261507	13	-1.7422	ungrouped
1	178261509	178284440	11	-5.85	B73<A188
1	178284440	178358407	64	-2.0906	ungrouped
1	178358407	178376818	15	-6.0145	B73<A188
1	178376818	178381997	7	-1.9041	ungrouped
1	178381997	178452612	37	-5.6896	B73<A188
1	178459828	178490457	29	-3.0457	ungrouped
1	178490457	178513805	63	-0.0823	B73=A188
1	178521815	178655818	109	-0.4826	ungrouped
1	178655818	178677060	12	-5.3772	B73<A188
1	178677060	178717407	16	-2.4628	ungrouped
1	178729014	178733085	2	-3.9712	ungrouped
1	178733085	178904576	166	-0.1332	B73=A188
1	178907193	178942945	17	-4.5582	ungrouped
1	178942945	178952329	28	-0.3238	ungrouped
1	178959154	179102859	122	-0.1049	B73=A188
1	179102859	179119898	24	-6.0359	B73<A188
1	179119898	179122912	10	-1.8803	ungrouped
1	179122912	179138096	27	-5.5014	B73<A188
1	179138096	179144702	21	-1.4841	ungrouped
1	179157186	179164765	8	-0.4572	ungrouped
1	179164765	179168504	12	-3.4195	ungrouped
1	179168504	179171384	9	-0.0914	B73=A188
1	179179797	179222452	46	-0.0055	B73=A188
1	179222452	179230259	9	-4.2551	ungrouped
1	179237152	179275790	15	-4.7178	ungrouped
1	179284028	179312415	34	-4.5346	ungrouped
1	179312415	179354709	69	-0.6332	ungrouped
1	179354709	179363187	4	-5.2445	B73<A188
1	179364845	179369948	16	-0.2005	ungrouped
1	179369948	179443762	60	-5.4419	B73<A188
1	179443762	179462883	41	-0.115	B73=A188
1	179462883	179475405	30	-4.0298	ungrouped
1	179475405	179542988	55	-0.2124	ungrouped
1	179543019	179546611	3	-4.035	ungrouped
1	179547754	179565309	44	0.1277	B73=A188
1	11964030	12089769	195	-0.3006	ungrouped
1	12089769	12092439	8	-6.2829	B73<A188
1	12092439	12096347	12	-1.9032	ungrouped
1	12096347	12117842	32	-6.0404	B73<A188
1	12117842	12142722	42	-1.0255	ungrouped
1	12142722	12167639	26	-5.9977	B73<A188
1	12167639	12217550	92	-2.1208	ungrouped
1	12217550	12258101	28	-5.3602	B73<A188
1	12258101	12350879	159	-0.1511	B73=A188
1	12350879	12372720	10	-5.5292	B73<A188
1	12372720	12391362	58	-0.4197	ungrouped
1	12391362	12469433	51	-3.8698	ungrouped
1	12469433	12837245	544	-0.0755	B73=A188
1	12837245	12842053	7	-3.983	ungrouped
1	12842053	12852065	29	-1.8135	ungrouped
1	12852065	12898777	38	-5.82	B73<A188
1	12901189	12907434	4	-0.8585	ungrouped
1	12908202	12943916	28	-4.9053	ungrouped
1	12943916	12953853	21	-1.2594	ungrouped
1	12953857	12955463	5	-5.8141	B73<A188
1	12955463	12967585	39	-0.7912	ungrouped
1	12967585	12986586	8	-5.0555	B73<A188
1	179574764	179839458	208	-0.8313	ungrouped
1	179839458	179861784	11	-5.4001	B73<A188
1	179861784	179922231	68	0.0771	B73=A188
1	179933904	180146582	210	0.0437	B73=A188
1	180155670	180188830	41	-0.061	B73=A188
1	180198576	180305331	112	0.1049	B73=A188
1	180323899	180650557	289	-0.1756	B73=A188
1	180650557	180653584	10	-3.6406	ungrouped
1	180653584	180670651	44	-1.3188	ungrouped
1	180670651	180713367	36	-5.4174	B73<A188
1	180713489	180719441	16	-0.8879	ungrouped
1	180719441	180737063	12	-5.2382	B73<A188
1	180737063	180743210	11	-0.6058	ungrouped
1	180745090	180849371	84	-6.4076	B73<A188
1	180849371	180850978	3	-3.2356	ungrouped
1	180850978	181011835	154	-6.4086	B73<A188
1	181011835	181016557	9	-0.587	ungrouped
1	181016557	181023823	8	-3.6014	ungrouped
1	181023823	181040777	54	-0.1905	B73=A188
1	181040777	181041678	3	-3.556	ungrouped
1	181041678	181073870	60	0.1625	B73=A188
1	181073870	181117669	39	-3.6483	ungrouped
1	181117669	181125880	11	-0.5041	ungrouped
1	181131884	181205956	62	-0.4509	ungrouped
1	181211582	181225431	3	-3.8735	ungrouped
1	181225431	181285045	96	-0.2052	ungrouped
1	181290340	181359277	96	-0.0937	B73=A188
1	181359277	181369944	3	-4.2112	ungrouped
1	181369944	181397677	38	-0.5175	ungrouped
1	181397677	181424770	13	-6.0581	B73<A188
1	181424770	181432885	3	-1.3014	ungrouped
1	181437916	181464426	31	-3.1646	ungrouped
1	181464426	181473535	27	0.1329	B73=A188
1	181473535	181513100	16	-4.2949	ungrouped
1	181513100	181519748	11	-0.0871	B73=A188
1	181519748	181534863	5	-6.0294	B73<A188
1	181544548	181559317	4	-5.4756	B73<A188
1	12993291	13039228	38	-4.367	ungrouped
1	13039228	13080029	60	-0.5264	ungrouped
1	13080029	13088378	4	-5.8584	B73<A188
1	181568441	181601467	15	-3.4967	ungrouped
1	181609518	181627829	17	-0.426	ungrouped
1	181629808	181644280	12	-4.3104	ungrouped
1	181654457	181694325	19	-4.0462	ungrouped
1	181694325	181841053	183	-0.6674	ungrouped
1	181841053	181848396	8	-5.5447	B73<A188
1	181858078	181867156	8	-3.8572	ungrouped
1	181867156	182041472	185	-0.1488	B73=A188
1	182041472	182056281	10	-5.9593	B73<A188
1	182056281	182062456	15	-2.1349	ungrouped
1	182062456	182117661	58	-5.9039	B73<A188
1	182117661	182127353	27	-0.7332	ungrouped
1	182127353	182130921	9	-5.8408	B73<A188
1	182130921	182142117	37	-0.6041	ungrouped
1	182142117	182177854	15	-4.8577	ungrouped
1	182239810	182240666	1	-5.8597	B73<A188
1	182250303	182274341	17	-5.2713	B73<A188
1	182280745	182286669	10	-1.6237	ungrouped
1	182286669	182310022	12	-4.9529	ungrouped
1	182336898	182338760	2	-5.1531	B73<A188
1	182344313	182384519	10	-2.1688	ungrouped
1	182384519	182399529	19	-4.4516	ungrouped
1	182399529	182462408	59	-0.5989	ungrouped
1	182462408	182473891	4	-4.2701	ungrouped
1	182473891	182625447	151	-0.6604	ungrouped
1	182630805	182656002	29	-0.5744	ungrouped
1	182656168	182664956	3	-3.3328	ungrouped
1	182664956	182713262	64	-0.4066	ungrouped
1	182713262	182725265	13	-4.5565	ungrouped
1	13094093	13113591	10	-4.4032	ungrouped
1	182733143	182758453	12	-3.6464	ungrouped
1	182758453	182793441	42	-6.2353	B73<A188
1	182793441	182809995	24	-1.2052	ungrouped
1	182809995	182826700	7	-6.1602	B73<A188
1	182826700	182864515	53	-2.0477	ungrouped
1	182864515	182902092	38	-5.911	B73<A188
1	182902092	182916392	29	-2.1573	ungrouped
1	182916392	182950685	20	-4.3355	ungrouped
1	182950685	182960134	23	-0.3317	ungrouped
1	182960134	182991081	13	-4.5767	ungrouped
1	182991081	182997243	8	-0.5914	ungrouped
1	183007854	183030348	55	-1.7142	ungrouped
1	183030348	183047958	26	-5.8877	B73<A188
1	183047958	183069704	37	-0.3294	ungrouped
1	183069704	183075706	4	-5.4394	B73<A188
1	183075706	183136848	46	-1.4033	ungrouped
1	183144427	183161771	11	-5.9185	B73<A188
1	183161771	183168587	18	-2.5552	ungrouped
1	183168587	183172355	8	-5.9431	B73<A188
1	183172355	183196572	40	-0.4473	ungrouped
1	183204903	183239713	27	-0.3399	ungrouped
1	183245001	183340959	112	-0.4448	ungrouped
1	183344020	183347798	8	-5.9649	B73<A188
1	183347798	183409277	72	-0.1565	B73=A188
1	183409277	183414480	8	-2.3139	ungrouped
1	183414480	183419080	6	-5.9621	B73<A188
1	183428014	183443796	32	-1.7764	ungrouped
1	183443796	183475252	24	-5.1317	B73<A188
1	183475252	183485046	28	-0.7519	ungrouped
1	183485046	183520570	23	-6.1781	B73<A188
1	183532641	183575298	35	-3.0096	ungrouped
1	183575298	183582430	23	-0.6983	ungrouped
1	183582430	183608426	13	-5.2672	B73<A188
1	183608426	183613399	13	-1.9196	ungrouped
1	183615541	183633970	17	-5.578	B73<A188
1	183633970	183646693	38	-1.2704	ungrouped
1	183646693	183677670	19	-5.6417	B73<A188
1	183677670	183710481	49	-2.0566	ungrouped
1	183710481	183718043	19	-6.4103	B73<A188
1	183718043	183856556	195	-1.212	ungrouped
1	183856556	183868806	6	-3.106	ungrouped
1	183868806	184257060	447	-0.0143	B73=A188
1	184262695	184412158	114	0.0259	B73=A188
1	184417166	184467496	59	0.0033	B73=A188
1	184467496	184476162	25	-2.6739	ungrouped
1	184476162	184535067	55	-6.1804	B73<A188
1	184535067	184564309	67	-0.8233	ungrouped
1	184564309	184565209	3	-6.165	B73<A188
1	184565209	184625483	87	0.1044	B73=A188
1	184633367	184635877	1	-1.2923	ungrouped
1	13123345	13129978	14	-5.843	B73<A188
1	13129978	13191026	109	0.0428	B73=A188
1	13191026	13192272	4	-4.594	ungrouped
1	13192272	13272684	173	0.0213	B73=A188
1	13272684	13314503	17	-5.8997	B73<A188
1	184647198	184697475	48	-0.0412	B73=A188
1	184697475	184727730	14	-5.5131	B73<A188
1	184727730	184797938	105	-0.7293	ungrouped
1	184797938	184812709	13	-5.7437	B73<A188
1	184812709	184816040	11	-2.6648	ungrouped
1	184816040	184833219	26	-0.8515	ungrouped
1	184833219	184860563	16	-5.9737	B73<A188
1	184860563	184921619	69	0.0139	B73=A188
1	184921619	184925388	7	-2.3033	ungrouped
1	184925388	184978027	59	-5.6054	B73<A188
1	184978027	184993395	12	-1.3292	ungrouped
1	184993395	185062671	61	-5.5461	B73<A188
1	185069849	185074053	7	-6.0046	B73<A188
1	185074053	185075262	4	-0.7614	ungrouped
1	185075262	185086197	11	-5.4761	B73<A188
1	185086197	185093736	23	-1.4633	ungrouped
1	185093736	185095569	6	-5.6959	B73<A188
1	185095569	185097410	5	-0.7161	ungrouped
1	185097410	185153296	42	-5.9748	B73<A188
1	185153296	185163025	26	-3.6603	ungrouped
1	185163025	185201510	48	-6.4119	B73<A188
1	185201510	185202999	4	-1.9521	ungrouped
1	185202999	185292673	70	-6.0302	B73<A188
1	185292673	185305846	14	-3.0968	ungrouped
1	185313164	185322577	27	-2.3796	ungrouped
1	185335810	185344209	26	-0.5013	ungrouped
1	185344209	185367551	11	-5.4087	B73<A188
1	185367551	185379202	36	-0.3062	ungrouped
1	185379202	185419984	17	-5.959	B73<A188
1	185427590	185514768	41	-4.476	ungrouped
1	185514768	185528464	42	-0.7895	ungrouped
1	185528464	185531202	8	-3.3373	ungrouped
1	185531202	185598566	47	-5.9296	B73<A188
1	185598566	185601238	6	-3.523	ungrouped
1	185601238	185607509	12	-0.6795	ungrouped
1	185607509	185613159	15	-4.0648	ungrouped
1	185619131	185622646	8	-1.4279	ungrouped
1	185622646	185638774	21	-5.6464	B73<A188
1	185638774	185642872	10	-0.4348	ungrouped
1	185642872	185654190	3	-5.9953	B73<A188
1	185654190	185666274	10	-2.1399	ungrouped
1	185666274	185686427	9	-6.2319	B73<A188
1	185692160	185722161	62	-0.162	B73=A188
1	185722161	185750584	17	-5.439	B73<A188
1	185750584	185762658	22	-1.1361	ungrouped
1	185770865	186251555	504	-0.0294	B73=A188
1	186251555	186252976	3	-6.5902	B73<A188
1	186252976	186472178	230	-0.4098	ungrouped
1	186472178	186483153	8	-3.7239	ungrouped
1	186483153	186510002	45	-0.3365	ungrouped
1	186510002	186511065	3	-6.0065	B73<A188
1	186511065	186545744	33	-1.3527	ungrouped
1	186551847	186554822	2	-6.0555	B73<A188
1	186566677	186570446	9	-0.9275	ungrouped
1	186570446	186618661	42	-5.9905	B73<A188
1	186618661	186640961	50	-0.9439	ungrouped
1	186640961	186652783	6	-4.6937	ungrouped
1	186652783	186665717	18	-0.5274	ungrouped
1	186665717	186673856	6	-5.206	B73<A188
1	186675798	186684438	11	-0.7903	ungrouped
1	13322877	13382767	32	-5.2782	B73<A188
1	13382767	13395700	36	-0.9085	ungrouped
1	13395700	13402592	11	-4.5922	ungrouped
1	13402592	13409976	16	-0.8578	ungrouped
1	13409976	13424973	7	-4.902	ungrouped
1	13424973	13437555	37	-0.6045	ungrouped
1	186695098	186730020	31	-1.8444	ungrouped
1	186738128	186756951	35	-1.1448	ungrouped
1	186756966	186786055	20	-5.6546	B73<A188
1	186786055	186791126	12	-1.9092	ungrouped
1	186791126	186816306	31	-6.5167	B73<A188
1	186821361	186832657	16	-6.3309	B73<A188
1	186832657	186836504	11	-2.2329	ungrouped
1	186836504	186856938	18	-5.7444	B73<A188
1	186856938	186863778	15	-3.2515	ungrouped
1	186863778	186886472	37	-6.4797	B73<A188
1	186886472	186940193	135	-0.9767	ungrouped
1	186940193	187042553	70	-3.6809	ungrouped
1	187050552	187060042	8	-2.0542	ungrouped
1	187060042	187093383	35	-6.6876	B73<A188
1	187098413	187112772	9	-5.8398	B73<A188
1	187114269	187122986	22	-2.4573	ungrouped
1	187122986	187143397	23	-5.3129	B73<A188
1	187150732	187177013	75	-0.557	ungrouped
1	187177013	187210176	38	-6.1217	B73<A188
1	187210176	187225964	35	-1.0022	ungrouped
1	187225964	187269675	25	-4.5827	ungrouped
1	187269675	187283765	9	-0.3076	ungrouped
1	187285359	187301677	19	-3.3532	ungrouped
1	187301677	187326965	27	-5.6081	B73<A188
1	187333454	187352858	11	-4.7298	ungrouped
1	187352858	187362889	27	-1.1707	ungrouped
1	187362889	187394173	24	-5.7918	B73<A188
1	187394173	187401706	23	-0.2793	ungrouped
1	187401706	187428530	31	-6.0674	B73<A188
1	187428530	187441939	42	-0.3951	ungrouped
1	187441939	187460711	6	-4.7888	ungrouped
1	187463855	187465923	6	-0.6744	ungrouped
1	187465923	187640339	124	-5.8307	B73<A188
1	187640339	187645202	15	-0.3963	ungrouped
1	187645202	187669238	11	-4.0431	ungrouped
1	187669238	187673094	10	-0.9417	ungrouped
1	187673094	187675219	6	-5.4239	B73<A188
1	187675219	187677301	3	-0.0821	B73=A188
1	187687526	187710976	53	-0.6018	ungrouped
1	187710976	187736251	13	-4.696	ungrouped
1	187742036	187764043	8	-4.9235	ungrouped
1	187764043	187772568	28	-0.8523	ungrouped
1	187772568	187777916	3	-5.1422	B73<A188
1	187785027	187794252	5	-4.8738	ungrouped
1	13443100	13460305	10	-3.2496	ungrouped
1	13460305	13473162	11	-1.0685	ungrouped
1	13473162	13474062	3	-5.6277	B73<A188
1	13474062	13517104	46	-0.5618	ungrouped
1	13517104	13519812	9	-2.9309	ungrouped
1	13519812	13520712	3	-0.8447	ungrouped
1	13520712	13527135	7	-6.0212	B73<A188
1	187808680	187839501	17	-4.3419	ungrouped
1	187839501	187878977	35	0.0563	B73=A188
1	187897854	188683071	258	0.1989	B73=A188
1	188694502	188817594	122	-0.0226	B73=A188
1	188823282	188832445	17	0.1369	B73=A188
1	188832445	188849538	17	-5.0296	B73<A188
1	188849538	188852277	5	-0.9914	ungrouped
1	188852277	188881669	33	-5.4409	B73<A188
1	188881669	188891373	14	-0.0329	B73=A188
1	188898224	188961294	30	-2.5289	ungrouped
1	188961294	189023268	145	-0.1585	B73=A188
1	189028589	189041250	17	-0.3548	ungrouped
1	189041250	189045228	7	-3.4362	ungrouped
1	189054128	189086743	18	-5.5315	B73<A188
1	189086743	189094765	25	-0.1189	B73=A188
1	189094765	189108436	9	-5.3521	B73<A188
1	189108436	189125421	17	-1.5138	ungrouped
1	189125421	189129197	10	-5.3708	B73<A188
1	189129197	189133691	14	-0.5051	ungrouped
1	189133691	189164655	17	-6.4267	B73<A188
1	189170937	189223431	38	-6.0862	B73<A188
1	189223431	189232973	10	-1.8956	ungrouped
1	189239040	189284924	92	-0.4524	ungrouped
1	189293935	189359799	63	-0.3643	ungrouped
1	189359799	189378973	14	-5.563	B73<A188
1	13532815	13588377	45	-5.9364	B73<A188
1	189387394	189415304	13	-5.9608	B73<A188
1	189415304	189427397	39	-0.6401	ungrouped
1	189427397	189470688	19	-6.3185	B73<A188
1	189472451	189478077	17	-1.4495	ungrouped
1	189478077	189525484	46	-5.6047	B73<A188
1	189533588	189600225	46	-5.9203	B73<A188
1	189600225	189611439	36	-0.2272	ungrouped
1	189611439	189634469	11	-3.4502	ungrouped
1	189634469	189659403	14	-6.6235	B73<A188
1	189659403	189708319	79	-1.3848	ungrouped
1	189708319	189721280	14	-6.6477	B73<A188
1	189721280	189724427	8	-0.6815	ungrouped
1	189724427	189728313	7	-3.6737	ungrouped
1	189728313	189788514	31	-5.6471	B73<A188
1	189788514	189804258	11	-1.1453	ungrouped
1	189811656	189859532	24	-5.7615	B73<A188
1	189859532	189875941	23	-1.5764	ungrouped
1	189875942	189888976	30	-5.5444	B73<A188
1	189888976	189891538	6	-1.6783	ungrouped
1	189891538	189937117	42	-6.6357	B73<A188
1	189945853	189958987	10	-6.035	B73<A188
1	189958987	189962484	9	-2.4326	ungrouped
1	189962484	190034300	66	-6.5883	B73<A188
1	190034300	190035517	4	-2.2959	ungrouped
1	190035517	190092332	55	-6.387	B73<A188
1	190092332	190095775	11	1.2192	B73>A188
1	190095775	190098197	8	-3.851	ungrouped
1	190098197	190125753	23	-6.3042	B73<A188
1	190132110	190221573	64	-6.183	B73<A188
1	190221573	190249792	53	-1.0334	ungrouped
1	190249792	190260284	8	-4.8691	ungrouped
1	190260284	190265584	9	-2.1875	ungrouped
1	190265584	190284314	35	-0.0679	B73=A188
1	190284314	190291926	6	-6.8591	B73<A188
1	190291926	190316557	32	-2.3385	ungrouped
1	190316557	190334567	14	-5.4854	B73<A188
1	190334567	190392302	32	-2.9964	ungrouped
1	190392302	190398320	3	-6.4056	B73<A188
1	190398320	190439956	41	-1.9221	ungrouped
1	190446493	190450397	1	-6.9592	B73<A188
1	190457794	190487902	22	-5.534	B73<A188
1	190487902	190494997	5	-2.4904	ungrouped
1	190494999	190508013	39	-0.5862	ungrouped
1	190508013	190563992	33	-3.3319	ungrouped
1	190574393	190596303	55	-0.5111	ungrouped
1	190596303	190605208	3	-6.3648	B73<A188
1	190610743	190638111	20	-5.5401	B73<A188
1	190638111	190643253	13	-2.0018	ungrouped
1	190643253	190645511	6	-5.93	B73<A188
1	190645511	190650421	16	-2.3062	ungrouped
1	190650421	190680139	26	-4.457	ungrouped
1	190680139	190701779	24	-0.4486	ungrouped
1	190701780	190707441	10	-6.2521	B73<A188
1	190707441	190712017	14	-0.8247	ungrouped
1	190712017	190725678	15	-5.857	B73<A188
1	190725678	190730332	11	-2.1651	ungrouped
1	190730332	190770185	33	-6.4837	B73<A188
1	190770185	190774098	13	-0.2795	ungrouped
1	190774098	190776595	7	-4.0219	ungrouped
1	190776595	190780337	12	-0.1687	B73=A188
1	190780489	190811221	13	-6.0791	B73<A188
1	190816884	190819157	1	-6.2747	B73<A188
1	13593703	13629206	63	-0.3321	ungrouped
1	13629206	13650458	7	-5.9423	B73<A188
1	190824670	190836409	7	-4.9818	ungrouped
1	190841600	190856447	13	-3.1166	ungrouped
1	190863819	190872849	22	-0.7045	ungrouped
1	190872849	190878219	7	-5.8936	B73<A188
1	190878219	190889667	37	-0.4734	ungrouped
1	190889667	190927955	33	-5.8004	B73<A188
1	190930248	190933636	7	0.0395	B73=A188
1	190933636	190947162	20	-5.9374	B73<A188
1	190947162	190955884	28	-1.9059	ungrouped
1	190955884	191036315	70	-5.1457	B73<A188
1	191036315	191082187	73	-0.5423	ungrouped
1	191082187	191226879	155	-4.2088	ungrouped
1	191270768	191290361	13	-5.1882	B73<A188
1	191309424	191346736	22	-5.2263	B73<A188
1	191346736	191366203	51	-1.9179	ungrouped
1	191366203	191399902	15	-5.5199	B73<A188
1	191399902	191413924	46	-0.8602	ungrouped
1	191413924	191446680	17	-4.9636	ungrouped
1	191453927	191458766	2	-4.8597	ungrouped
1	191466288	191470070	1	-5.9909	B73<A188
1	191487117	191488899	1	-6.0523	B73<A188
1	191498927	191500649	1	-5.8597	B73<A188
1	191520341	191522202	1	-6.2747	B73<A188
1	802421	855714	22	-0.6883	ungrouped
1	13660405	13687534	21	-3.7622	ungrouped
1	13687534	13710532	31	-0.9512	ungrouped
1	191528755	191552872	8	-3.3971	ungrouped
1	191552872	191558288	17	-0.8555	ungrouped
1	191558288	191563996	12	-5.0183	B73<A188
1	191563996	191579672	27	-0.9299	ungrouped
1	191579672	191626291	20	-5.5527	B73<A188
1	191638932	191650299	11	-4.9179	ungrouped
1	191650299	191669953	63	-0.2609	ungrouped
1	191669953	191685575	37	-3.9542	ungrouped
1	191685575	191750685	71	-0.539	ungrouped
1	191750685	191796919	16	-4.6279	ungrouped
1	191796919	191804982	23	-1.4683	ungrouped
1	191804982	191851706	43	-6.0675	B73<A188
1	191851706	191865717	12	-4.4084	ungrouped
1	191865717	191876663	12	-0.4929	ungrouped
1	191876663	191890378	9	-5.1434	B73<A188
1	191891770	191900632	20	-1.175	ungrouped
1	191900632	191906267	11	-5.3992	B73<A188
1	191906267	191911062	7	-2.4753	ungrouped
1	191911067	191925431	15	-5.8025	B73<A188
1	191925431	191965070	65	-0.244	ungrouped
1	191965070	191967167	3	-6.6305	B73<A188
1	191967167	192050964	59	-0.3104	ungrouped
1	192062245	192226629	156	-0.0619	B73=A188
1	192226629	192235686	3	-4.7081	ungrouped
1	192235686	192282431	46	-0.0127	B73=A188
1	192293584	192469451	252	0.1579	B73=A188
1	192469451	192487038	12	-4.0071	ungrouped
1	192487038	192529822	65	-0.6675	ungrouped
1	192529822	192554155	11	-5.358	B73<A188
1	192554158	192557924	9	-1.5714	ungrouped
1	192557924	192583171	11	-5.8405	B73<A188
1	192589245	192633789	44	-5.0976	B73<A188
1	192633789	192761869	158	-0.9771	ungrouped
1	192761869	192857729	73	-5.7658	B73<A188
1	192857729	192863142	18	-0.7228	ungrouped
1	192863142	192897047	24	-5.8916	B73<A188
1	192897047	192902028	7	-2.4209	ungrouped
1	192902028	192988594	51	-5.7224	B73<A188
1	192996187	193017676	17	-4.52	ungrouped
1	193017676	193033938	47	-0.0862	B73=A188
1	193033971	193076779	17	-2.6536	ungrouped
1	193076779	193170185	112	-0.229	ungrouped
1	193170185	193263290	77	-5.9461	B73<A188
1	193263290	193297313	66	-0.2566	ungrouped
1	193303278	193315940	27	-0.2767	ungrouped
1	193315951	193328901	14	-5.3462	B73<A188
1	193328901	193349952	8	-2.3085	ungrouped
1	193358110	193391269	31	-6.2276	B73<A188
1	193391269	193394893	3	-1.9148	ungrouped
1	193394893	193418539	17	-5.8318	B73<A188
1	193418630	193430375	9	-3.5939	ungrouped
1	193441082	193503756	20	-5.6709	B73<A188
1	193503756	193515787	30	-1.5122	ungrouped
1	193515787	193541599	12	-4.798	ungrouped
1	193541599	193558702	53	-0.4213	ungrouped
1	193558702	193581479	13	-3.6772	ungrouped
1	193586717	193601347	46	-0.3832	ungrouped
1	193601347	193609798	4	-6.44	B73<A188
1	193609798	193612619	7	-1.4094	ungrouped
1	193612619	193617845	7	-6.1363	B73<A188
1	13718836	13723712	6	-2.0881	ungrouped
1	13723712	13725557	6	-5.9585	B73<A188
1	13725557	13729279	11	-1.3579	ungrouped
1	13729279	13733012	12	-6.1682	B73<A188
1	13733012	13745947	3	-2.1099	ungrouped
1	193630027	193667099	22	-5.9223	B73<A188
1	193667099	193674093	22	-0.5029	ungrouped
1	193674093	193740387	84	-5.6423	B73<A188
1	193743668	193792884	49	-1.6338	ungrouped
1	193792884	193815119	11	-6.7294	B73<A188
1	193815119	193840489	32	-0.1661	B73=A188
1	193847557	193886630	32	-0.4025	ungrouped
1	193886630	193900378	12	-5.7647	B73<A188
1	193900378	193913810	8	-1.832	ungrouped
1	193913810	193953778	42	-6.2093	B73<A188
1	193960242	193974844	6	-3.8202	ungrouped
1	193999761	194001918	1	-3.6049	ungrouped
1	194008759	194009637	1	-5.8597	B73<A188
1	194024159	194080209	38	-2.6333	ungrouped
1	194080209	194133425	33	-6.1204	B73<A188
1	194133425	194137746	14	-0.4209	ungrouped
1	194137746	194139246	5	-2.671	ungrouped
1	194139246	194182716	75	-0.1027	B73=A188
1	194182716	194232061	17	-3.2274	ungrouped
1	194237392	194287814	32	-3.865	ungrouped
1	194287814	194310383	64	-0.4272	ungrouped
1	194310383	194328988	6	-5.3693	B73<A188
1	194334800	194337081	1	-5.1112	B73<A188
1	194354767	194355783	1	-6.8249	B73<A188
1	194408339	194419940	5	-4.8487	ungrouped
1	194419940	194432938	15	-0.5787	ungrouped
1	13754418	13759910	17	-0.1027	B73=A188
1	13759910	13770007	9	-5.3272	B73<A188
1	13770007	13778982	28	-0.3801	ungrouped
1	13778982	13803739	8	-5.7707	B73<A188
1	13803739	13856578	70	-1.5984	ungrouped
1	13856578	13913094	26	-5.0903	B73<A188
1	13913094	13918534	15	-0.6551	ungrouped
1	13918534	13989041	56	-3.9786	ungrouped
1	13989041	14026403	67	-0.1318	B73=A188
1	194440961	194466723	15	-4.0763	ungrouped
1	194472888	194512177	14	-4.5253	ungrouped
1	194512177	194516907	13	0.2926	ungrouped
1	194516907	194518707	6	-1.8263	ungrouped
1	194518707	194540682	16	-4.3976	ungrouped
1	194545928	194566665	4	-4.4065	ungrouped
1	194579158	194582366	6	-5.6377	B73<A188
1	194582366	194595028	39	-1.3872	ungrouped
1	194595028	194756812	113	-6.0241	B73<A188
1	194756812	194760451	8	-2.7794	ungrouped
1	194760451	194782111	18	0.073	B73=A188
1	194791277	194792976	2	-0.012	B73=A188
1	194820413	194827148	2	0.325	ungrouped
1	194835635	194837485	1	-0.8597	ungrouped
1	194844121	194895677	68	-1.6917	ungrouped
1	194895677	194941327	25	-5.627	B73<A188
1	194950197	194970735	17	-5.7479	B73<A188
1	194970735	194974598	12	-1.0746	ungrouped
1	194974602	195004768	29	-5.2244	B73<A188
1	195010807	195019430	8	-0.8134	ungrouped
1	195019430	195044342	19	-5.9916	B73<A188
1	195044342	195076204	46	0.0556	B73=A188
1	14034621	14055658	22	-0.4045	ungrouped
1	14055675	14063030	5	-5.3986	B73<A188
1	14063030	14065957	6	-0.5151	ungrouped
1	14069309	14083137	11	-2.8104	ungrouped
1	14083137	14146670	63	-5.0021	B73<A188
1	14146670	14155497	27	-2.7534	ungrouped
1	14155497	14159574	13	-5.4431	B73<A188
1	14159574	14172512	35	-2.9136	ungrouped
1	14172512	14183612	27	-0.5262	ungrouped
1	14183612	14209708	17	-4.6912	ungrouped
1	195081699	195095564	5	0.327	ungrouped
1	195103414	195107326	1	-1.7387	ungrouped
1	195135787	195138082	2	-0.8155	ungrouped
1	195160572	195169423	7	-1.2522	ungrouped
1	195169423	195172235	9	-6.071	B73<A188
1	195172235	195177741	17	-1.8333	ungrouped
1	195177741	195178941	4	-4.4342	ungrouped
1	195178941	195212286	42	-0.298	ungrouped
1	195212286	195218675	11	-5.7643	B73<A188
1	195230984	195264196	13	-5.3447	B73<A188
1	195271782	195501772	180	-5.9846	B73<A188
1	195501772	195516578	12	-2.8044	ungrouped
1	195516578	195601279	58	-6.0378	B73<A188
1	195601279	195623267	68	-0.2974	ungrouped
1	195623267	195658250	16	-4.412	ungrouped
1	195658250	195664088	15	-0.8047	ungrouped
1	195664088	195689617	23	-6.3325	B73<A188
1	195701357	195768913	52	-6.6189	B73<A188
1	195768913	195791212	71	-2.5302	ungrouped
1	195797080	195807274	3	-3.2695	ungrouped
1	195807274	195873099	109	-0.0209	B73=A188
1	195882889	196043821	199	-0.2971	ungrouped
1	196051255	196097559	49	-0.2803	ungrouped
1	196097559	196113208	11	-5.1047	B73<A188
1	196113208	196120063	20	-0.2443	ungrouped
1	196120063	196189263	51	-6.4472	B73<A188
1	196189263	196190443	3	-1.1968	ungrouped
1	196190443	196208396	23	-6.1014	B73<A188
1	196208396	196217646	15	-1.5551	ungrouped
1	196217646	196225912	13	-5.7833	B73<A188
1	196225912	196232442	20	-0.5512	ungrouped
1	196232442	196243666	6	-6.4519	B73<A188
1	14215568	14221598	3	-5.5419	B73<A188
1	14221598	14258061	39	-1.6563	ungrouped
1	14258061	14276704	9	-5.8565	B73<A188
1	14276704	14305089	88	-0.2699	ungrouped
1	14305089	14320427	21	-2.6106	ungrouped
1	196252791	196279090	15	-6.4569	B73<A188
1	196279090	196286710	11	-2.4549	ungrouped
1	196286710	196296205	4	-7.1215	B73<A188
1	196296205	196307402	9	-2.2348	ungrouped
1	196307402	196333316	24	-5.2377	B73<A188
1	196333316	196354167	45	-2.0324	ungrouped
1	196354167	196375780	21	-5.5666	B73<A188
1	196375780	196383012	15	-2.5308	ungrouped
1	196383012	196418256	24	-5.6053	B73<A188
1	196418256	196421292	5	-1.8413	ungrouped
1	196421292	196485711	62	-5.5772	B73<A188
1	196485711	196489390	8	-1.4469	ungrouped
1	196489390	196512043	28	-4.9862	ungrouped
1	196512043	196658545	138	-0.0542	B73=A188
1	196660293	196662549	3	-5.8542	B73<A188
1	196662549	196703914	33	-0.3072	ungrouped
1	196713065	196740960	63	-0.6879	ungrouped
1	196740960	196753591	25	-4.9558	ungrouped
1	196753591	196906415	165	-0.023	B73=A188
1	196906415	196931087	26	-4.869	ungrouped
1	196931087	196937388	19	-0.6456	ungrouped
1	196937388	196991034	43	-4.8424	ungrouped
1	196991034	196998402	24	-0.9442	ungrouped
1	196998402	197019822	12	-5.1758	B73<A188
1	197019822	197028391	5	-0.7799	ungrouped
1	197028391	197037774	11	-4.1979	ungrouped
1	197037774	197042773	13	-0.8088	ungrouped
1	197042773	197072161	15	-5.4797	B73<A188
1	197077183	197082605	8	-3.6165	ungrouped
1	197082605	197313133	250	-0.025	B73=A188
1	197313133	197322062	10	-3.8495	ungrouped
1	197322062	197327169	17	0.0492	B73=A188
1	197327169	197328669	5	-3.5943	ungrouped
1	197328669	197335106	19	-0.3406	ungrouped
1	197335106	197339618	7	-5.628	B73<A188
1	197339618	197343077	10	-0.8919	ungrouped
1	197343077	197358258	14	-5.474	B73<A188
1	197365929	197378623	6	-6.5419	B73<A188
1	197378623	197572059	198	0.0128	B73=A188
1	197579207	197968192	509	0.038	B73=A188
1	197968192	197986465	11	-6.0648	B73<A188
1	197986465	198021735	39	-2.1481	ungrouped
1	198021735	198049988	20	-3.9617	ungrouped
1	198074970	198085162	5	-3.6907	ungrouped
1	198092686	198102920	9	-1.7143	ungrouped
1	198102920	198109244	4	-5.8445	B73<A188
1	198109244	198235828	131	0.0118	B73=A188
1	198246186	198344191	120	-0.6592	ungrouped
1	198344191	198381331	19	-5.6642	B73<A188
1	198381331	198403442	25	-2.8232	ungrouped
1	198407687	198415261	6	-6.9398	B73<A188
1	198415261	198421453	9	-2.8183	ungrouped
1	198421453	198512853	44	-6.0705	B73<A188
1	198512853	198535914	72	-1.3235	ungrouped
1	198535914	198584111	34	-5.935	B73<A188
1	198593765	198601036	8	-6.7523	B73<A188
1	198601036	198606255	17	-1.5364	ungrouped
1	198606255	198608655	8	-4.9307	ungrouped
1	198608655	198613289	15	-1.4332	ungrouped
1	198613289	198634131	27	-5.6527	B73<A188
1	198642432	198662364	14	-3.9677	ungrouped
1	198662364	198669546	23	-0.3548	ungrouped
1	198669546	198686443	18	-4.4843	ungrouped
1	14330395	14363186	32	-3.1509	ungrouped
1	14363186	14418562	35	-5.7301	B73<A188
1	14418562	14442940	39	0.7846	B73>A188
1	14442940	14450433	10	-5.7707	B73<A188
1	14450433	14452725	5	-0.8976	ungrouped
1	14452725	14465690	14	-6.2917	B73<A188
1	198693135	198705231	33	-0.9147	ungrouped
1	198705231	198793817	60	-4.3962	ungrouped
1	198793817	198801709	18	-1.1249	ungrouped
1	198810765	198819050	19	-4.4607	ungrouped
1	198819050	198914268	104	-0.6363	ungrouped
1	198914268	198960064	27	-5.829	B73<A188
1	198960064	198963711	12	-0.4733	ungrouped
1	198963711	198974208	9	-3.5823	ungrouped
1	198974208	198986771	37	-0.3194	ungrouped
1	198986771	199010309	8	-5.3383	B73<A188
1	199010311	199021664	34	-0.8351	ungrouped
1	199021664	199072105	28	-5.8225	B73<A188
1	199082442	199087275	9	-3.9386	ungrouped
1	199087275	199100138	22	-0.0438	B73=A188
1	199100138	199101677	5	-5.8126	B73<A188
1	199101677	199209208	159	-0.1984	B73=A188
1	199209208	199238159	18	-4.7481	ungrouped
1	199238159	199287915	26	-1.8414	ungrouped
1	199314985	199316272	1	-7.3253	B73<A188
1	199329838	199336626	3	-4.9202	ungrouped
1	199336626	199341773	15	-0.2146	ungrouped
1	199341773	199344211	8	-3.4746	ungrouped
1	199344211	199416605	137	0.2419	ungrouped
1	199416605	199428567	7	-6.1193	B73<A188
1	199428567	199446448	53	-0.5317	ungrouped
1	199446448	199452821	20	-3.8393	ungrouped
1	199452821	199459837	16	0.1022	B73=A188
1	199460584	199467755	10	-5.1152	B73<A188
1	199467755	199480975	10	-1.1247	ungrouped
1	199489664	199518337	17	-1.3129	ungrouped
1	199524193	199535010	27	-0.137	B73=A188
1	199535010	199536210	4	-2.4398	ungrouped
1	199536210	199577839	26	-5.9634	B73<A188
1	199577839	199590147	34	-1.3757	ungrouped
1	199596830	199643246	26	-5.4062	B73<A188
1	199648467	199686950	24	-6.0765	B73<A188
1	199686950	199692458	17	-0.8653	ungrouped
1	199692458	199702682	7	-5.9554	B73<A188
1	199702682	199705737	9	-0.902	ungrouped
1	199705737	199760404	25	-5.656	B73<A188
1	199768705	199777806	5	-5.3516	B73<A188
1	199777806	199791636	43	-1.4823	ungrouped
1	199791636	199806916	12	-3.8584	ungrouped
1	14472507	14498097	36	-3.9972	ungrouped
1	14498097	14552694	59	-5.979	B73<A188
1	14552694	14561735	6	-1.3617	ungrouped
1	14561735	14584930	19	-5.9751	B73<A188
1	14584930	14606075	8	-3.0457	ungrouped
1	199812429	199822357	7	-3.9457	ungrouped
1	199822357	199831222	23	-0.6444	ungrouped
1	199832102	199855253	6	-4.0137	ungrouped
1	199855253	199891298	36	-1.3083	ungrouped
1	199891298	199899403	6	-4.7717	ungrouped
1	199899403	200022556	168	-0.2407	ungrouped
1	200028263	200102039	73	0.1456	B73=A188
1	200133737	200142426	5	-0.2649	ungrouped
1	200149268	200241174	100	0.1279	B73=A188
1	200251926	200338772	119	-0.6181	ungrouped
1	200350171	200354908	2	-4.4397	ungrouped
1	200363307	200442948	81	-6.0481	B73<A188
1	200442948	200448056	16	-1.2259	ungrouped
1	200448056	200452354	5	-7.0677	B73<A188
1	200461712	200518609	35	-6.2951	B73<A188
1	200518609	200520733	7	-2.6707	ungrouped
1	200520733	200527004	9	-6.7303	B73<A188
1	200536342	200562399	35	-6.1989	B73<A188
1	200562399	200564970	6	-2.1483	ungrouped
1	200564970	200574899	8	-6.0296	B73<A188
1	200575631	200610940	64	-0.5029	ungrouped
1	200616162	200622233	3	0.1651	B73=A188
1	14615126	14630499	10	-3.4835	ungrouped
1	14630499	14802605	223	0.1264	B73=A188
1	14802605	14815734	8	-2.6121	ungrouped
1	14815734	14851021	21	-5.7993	B73<A188
1	14853891	14857179	3	-1.4251	ungrouped
1	14857366	14888721	20	-6.0243	B73<A188
1	14888721	14893773	10	-0.4486	ungrouped
1	200628787	200657610	24	0.0748	B73=A188
1	200663730	200706557	64	-0.3899	ungrouped
1	200715794	200762223	76	0.0227	B73=A188
1	200771715	200777933	14	0.0306	B73=A188
1	200784623	200840963	82	0.0738	B73=A188
1	200847466	200877735	36	-1.142	ungrouped
1	200877735	200889768	7	-6.0199	B73<A188
1	200891854	200898761	4	-1.6895	ungrouped
1	200898761	200943878	23	-5.7536	B73<A188
1	200952354	200979201	14	-5.7942	B73<A188
1	200979201	200982842	10	-3.5901	ungrouped
1	200982842	201148873	208	-0.2377	ungrouped
1	201148873	201163300	4	-6.1213	B73<A188
1	201163300	201247590	124	-1.046	ungrouped
1	201255047	201376239	107	0.0563	B73=A188
1	201383152	201408853	24	-0.1324	B73=A188
1	201418072	201562978	108	-0.0115	B73=A188
1	201562978	201579848	16	-2.5452	ungrouped
1	201579848	201606471	49	-0.1726	B73=A188
1	201606471	201622093	7	-5.2068	B73<A188
1	14907208	14930435	24	-3.0129	ungrouped
1	14930435	14938220	19	-0.0526	B73=A188
1	201628816	201650152	8	-5.0225	B73<A188
1	201650152	201654175	13	-0.392	ungrouped
1	201654209	201659527	8	-6.5077	B73<A188
1	201659527	201664377	16	-1.203	ungrouped
1	201664377	201747842	44	-4.9715	ungrouped
1	201747842	201751130	10	-2.0724	ungrouped
1	201751130	201765454	9	-5.4349	B73<A188
1	201796243	201798748	1	-7.5967	B73<A188
1	201808693	201896281	66	-4.518	ungrouped
1	201914572	201929414	10	-3.6866	ungrouped
1	201929414	201936494	17	-0.1688	B73=A188
1	201936494	201949890	6	-5.8955	B73<A188
1	201949890	202028309	151	-0.4166	ungrouped
1	202028309	202068374	43	-5.1819	B73<A188
1	202068374	202082928	14	-1.9693	ungrouped
1	202089737	202095313	5	-5.7906	B73<A188
1	202100749	202102673	1	-5.3253	B73<A188
1	202111789	202117005	2	-2.9416	ungrouped
1	202133428	202148939	7	-4.5306	ungrouped
1	202148939	202167114	12	-1.3549	ungrouped
1	202167114	202191157	18	-5.4152	B73<A188
1	202191157	202197029	19	-0.5053	ungrouped
1	202197029	202223496	28	-5.7203	B73<A188
1	202223496	202227774	12	-1.0711	ungrouped
1	202227774	202244391	13	-6.6042	B73<A188
1	202244391	202253510	26	-0.6784	ungrouped
1	202253510	202284099	28	-6.2064	B73<A188
1	202284099	202298629	18	-3.6618	ungrouped
1	202298629	202364537	76	-0.903	ungrouped
1	202366491	202390827	12	-4.5468	ungrouped
1	202390827	202431637	64	-1.4954	ungrouped
1	202431637	202489298	29	-5.7303	B73<A188
1	202489298	202494419	13	-2.1346	ungrouped
1	202494419	202508961	15	-5.4532	B73<A188
1	202508961	202514169	17	-0.4273	ungrouped
1	202514169	202515369	4	-6.5293	B73<A188
1	202515369	202519837	14	-1.9275	ungrouped
1	202519837	202541514	33	-5.579	B73<A188
1	202541514	202542826	3	0.0159	B73=A188
1	202542826	202551192	17	-5.7532	B73<A188
1	202551192	202584705	60	-1.3593	ungrouped
1	202584705	202630716	24	-5.2738	B73<A188
1	202630756	202657161	60	-0.0757	B73=A188
1	202657161	202670832	20	-3.2916	ungrouped
1	202670832	202674133	11	-0.5014	ungrouped
1	202674133	202713757	38	-5.505	B73<A188
1	202722174	202734244	33	-1.2749	ungrouped
1	202734244	202742884	9	-5.7963	B73<A188
1	202749323	202761845	6	-6.5688	B73<A188
1	202761845	202769107	23	-1.4935	ungrouped
1	202769107	202806312	31	-4.9347	ungrouped
1	202806312	202809623	9	-0.7009	ungrouped
1	202809623	202811304	5	-3.6387	ungrouped
1	202811304	202865744	60	-6.0097	B73<A188
1	202865744	202897320	17	-0.0421	B73=A188
1	14947014	14956467	19	-0.5564	ungrouped
1	14956467	14963204	13	-5.6725	B73<A188
1	14963204	14964981	5	-1.9396	ungrouped
1	14964981	14969244	11	-6.3963	B73<A188
1	14969244	14975153	12	-1.2104	ungrouped
1	202903392	202941170	60	-0.1112	B73=A188
1	202941170	203011172	55	-5.4658	B73<A188
1	203011172	203017847	18	-0.7633	ungrouped
1	203017847	203034847	8	-5.8446	B73<A188
1	203034847	203046454	11	-1.0721	ungrouped
1	203051623	203093945	92	-1.0087	ungrouped
1	203093945	203139361	26	-5.6979	B73<A188
1	203139361	203155376	27	-0.8175	ungrouped
1	203155376	203172567	17	-5.8861	B73<A188
1	203172567	203182121	22	-1.2249	ungrouped
1	203182121	203233935	18	-5.7087	B73<A188
1	203233935	203267583	108	-1.2052	ungrouped
1	203267583	203269942	7	-6.2543	B73<A188
1	203269942	203279390	29	-1.0064	ungrouped
1	203279390	203280648	4	-5.7455	B73<A188
1	203280648	203286822	19	-0.4202	ungrouped
1	203286822	203315148	22	-5.909	B73<A188
1	203315148	203318621	11	-1.2107	ungrouped
1	203318621	203362220	29	-6.1285	B73<A188
1	203362220	203364035	6	-2.5431	ungrouped
1	203364035	203443575	69	0.0101	B73=A188
1	203443575	203446341	8	-6.0322	B73<A188
1	203446341	203452460	7	-4.2714	ungrouped
1	203452460	203482787	32	-6.3116	B73<A188
1	203482787	203487077	14	-0.9728	ungrouped
1	203487077	203498957	9	-6.6615	B73<A188
1	203498957	203578458	130	-2.3221	ungrouped
1	203578458	203607859	19	-6.2848	B73<A188
1	203607859	203640102	61	-1.6732	ungrouped
1	203640102	203642331	5	-6.5402	B73<A188
1	203642331	203667879	35	-1.1773	ungrouped
1	203672907	203691258	15	-3.8865	ungrouped
1	203692067	203708350	49	-0.4607	ungrouped
1	203708350	203718697	25	-5.4322	B73<A188
1	203718697	203742230	8	-0.4796	ungrouped
1	203742230	203776302	28	-4.137	ungrouped
1	203782052	203806419	11	-5.4046	B73<A188
1	203806419	203812285	19	-1.7919	ungrouped
1	203812285	203814265	6	-5.0595	B73<A188
1	203814265	203866042	43	-0.2307	ungrouped
1	203871805	203896380	26	-0.6128	ungrouped
1	203905510	203915329	7	-1.2852	ungrouped
1	203926655	203941254	3	-4.3608	ungrouped
1	203943251	203963787	37	-0.5622	ungrouped
1	203963787	203992536	30	-5.4953	B73<A188
1	203992536	204002023	9	-3.0778	ungrouped
1	204012233	204020237	9	-3.5309	ungrouped
1	204020237	204039965	55	-0.9859	ungrouped
1	204039965	204046428	4	-6.0924	B73<A188
1	204046428	204062383	20	-0.3786	ungrouped
1	204062383	204173659	69	-4.7923	ungrouped
1	204173659	204180765	14	-0.3054	ungrouped
1	204180765	204194899	18	-6.0579	B73<A188
1	204194899	204341104	121	-0.1165	B73=A188
1	204347402	204376656	39	0.1021	B73=A188
1	204388206	204483908	114	0.0908	B73=A188
1	204483908	204489119	9	-4.5247	ungrouped
1	204489119	204493873	15	-0.6074	ungrouped
1	204493873	204509137	17	-5.4628	B73<A188
1	861420	978342	155	-0.1097	B73=A188
1	14983947	15011714	73	-0.0434	B73=A188
1	15011714	15041810	20	-5.788	B73<A188
1	15041810	15050620	26	-0.6051	ungrouped
1	15050620	15061117	15	-4.9174	ungrouped
1	15061117	15066391	16	-0.2908	ungrouped
1	15066391	15071442	15	-2.4823	ungrouped
1	15071442	15111448	34	0.1344	B73=A188
1	204515764	204549805	31	-3.8683	ungrouped
1	204549805	204566154	53	-1.5294	ungrouped
1	204566154	204596767	14	-5.6716	B73<A188
1	204609856	204660367	34	-6.3562	B73<A188
1	204660367	204663105	7	-2.1123	ungrouped
1	204663105	204664827	5	-6.0235	B73<A188
1	204664827	204701103	73	-0.9443	ungrouped
1	204701103	204712731	6	-6.7323	B73<A188
1	204718719	204741044	27	-2.0781	ungrouped
1	204741044	204771431	23	-6.131	B73<A188
1	204771431	204785799	15	-1.8769	ungrouped
1	204785799	204822254	18	-6.0945	B73<A188
1	204822254	204849793	69	-0.6816	ungrouped
1	204849793	204870884	9	-4.9522	ungrouped
1	204870884	204878280	23	-0.6342	ungrouped
1	204878280	204885132	5	-6.6974	B73<A188
1	204894031	204934518	44	-6.0306	B73<A188
1	204934518	204945794	9	-2.4558	ungrouped
1	204945794	205028168	133	0.1049	B73=A188
1	205034684	205040923	10	0.3009	ungrouped
1	205047640	205070201	22	0.0545	B73=A188
1	205076278	205139646	152	-0.3962	ungrouped
1	205139646	205154002	6	-5.975	B73<A188
1	205154002	205160902	19	-2.4491	ungrouped
1	205160902	205232326	42	-6.2942	B73<A188
1	205232326	205242433	6	-2.8906	ungrouped
1	205242433	205274848	99	-0.3659	ungrouped
1	205274848	205290626	15	-5.677	B73<A188
1	205299871	205354071	40	-5.8903	B73<A188
1	205354071	205361794	17	-1.8387	ungrouped
1	205361794	205396601	22	-6.0212	B73<A188
1	205396601	205399239	4	-1.2387	ungrouped
1	205399239	205449313	28	-6.3094	B73<A188
1	205449313	205457664	14	-3.1343	ungrouped
1	205457664	205471744	7	-5.635	B73<A188
1	205471744	205501424	62	-0.8573	ungrouped
1	205501424	205506246	16	-5.2901	B73<A188
1	205506246	205509077	9	-1.3918	ungrouped
1	205509077	205544224	38	-5.5863	B73<A188
1	205544224	205558110	25	-2.5996	ungrouped
1	205558110	205633844	36	-5.6001	B73<A188
1	205633844	205640452	20	-3.1102	ungrouped
1	205640452	205653051	41	-0.5261	ungrouped
1	205653051	205658466	12	-6.1633	B73<A188
1	205658466	205661217	5	-1.5402	ungrouped
1	205667585	205678611	34	-3.0649	ungrouped
1	205678611	205734638	49	-5.5464	B73<A188
1	205734638	205736075	4	-1.3133	ungrouped
1	205736075	205784852	49	-5.9662	B73<A188
1	205784852	205800152	24	-2.2816	ungrouped
1	205800152	205838223	51	-6.2315	B73<A188
1	205838223	205841028	9	-2.5661	ungrouped
1	205841028	205907295	91	-0.0123	B73=A188
1	205915797	206041535	132	0.1025	B73=A188
1	15117978	15326217	274	-0.01	B73=A188
1	15326217	15340946	13	-6.6533	B73<A188
1	15340946	15350045	11	-2.9002	ungrouped
1	206049704	206087029	39	-0.0461	B73=A188
1	206087029	206097959	8	-4.0024	ungrouped
1	206097959	206105405	24	-0.707	ungrouped
1	206105405	206226028	137	-6.0938	B73<A188
1	206226028	206230910	10	-1.2672	ungrouped
1	206230910	206253866	53	-5.4512	B73<A188
1	206263409	206275813	12	-5.9863	B73<A188
1	206275813	206288884	34	-2.7445	ungrouped
1	206297851	206309135	8	-5.4471	B73<A188
1	206309135	206311779	7	-0.734	ungrouped
1	206311779	206350147	12	-5.514	B73<A188
1	206356007	206368617	7	-5.2007	B73<A188
1	206368617	206387390	40	-0.7512	ungrouped
1	206393788	206419169	14	-6.2524	B73<A188
1	206419169	206420430	4	-1.5839	ungrouped
1	206420430	206445681	24	-6.026	B73<A188
1	206445681	206447633	5	-0.835	ungrouped
1	206447633	206456121	9	-6.4698	B73<A188
1	206463159	206504648	16	-5.5128	B73<A188
1	206504648	206509011	13	-0.9953	ungrouped
1	206509011	206556322	42	-6.1572	B73<A188
1	206556322	206569052	36	-1.0608	ungrouped
1	206569052	206593815	17	-6.0212	B73<A188
1	206603910	206624883	11	-5.1273	B73<A188
1	206624883	206629926	15	-0.3722	ungrouped
1	206629926	206681492	30	-6.0961	B73<A188
1	206681492	206699763	39	-1.1195	ungrouped
1	206705895	206710784	2	-5.0509	B73<A188
1	206712963	206731765	44	-0.6233	ungrouped
1	206731765	206756004	9	-4.6946	ungrouped
1	206756004	206759596	6	-1.8177	ungrouped
1	206759596	206783207	14	-6.847	B73<A188
1	206783207	206999377	216	-1.843	ungrouped
1	207001080	207022539	15	-6.2873	B73<A188
1	207022608	207042418	28	-0.736	ungrouped
1	207051164	207070731	41	-0.2049	ungrouped
1	207078999	207091166	19	-0.5984	ungrouped
1	207091166	207125725	14	-5.2059	B73<A188
1	207125725	207148319	26	-1.3117	ungrouped
1	15357172	15360428	3	-1.2073	ungrouped
1	15360428	15374359	13	-6.2192	B73<A188
1	15374359	15383646	18	-0.5658	ungrouped
1	15383646	15409538	6	-5.7323	B73<A188
1	15409538	15414340	11	-0.212	ungrouped
1	207159537	207195797	34	-1.3382	ungrouped
1	207195797	207228156	35	-4.7544	ungrouped
1	207228156	207234209	15	-1.1511	ungrouped
1	207234209	207273030	34	-6.2214	B73<A188
1	207273030	207297746	58	-2.7118	ungrouped
1	207297746	207313863	16	-5.7758	B73<A188
1	207313863	207325403	22	-3.2615	ungrouped
1	207325403	207338565	40	-0.2303	ungrouped
1	207338565	207375315	27	-5.028	B73<A188
1	207383633	207384952	1	-6.3743	B73<A188
1	207400428	207411214	6	-6.2452	B73<A188
1	207416991	207515432	73	-5.8463	B73<A188
1	207515432	207518866	7	-3.6961	ungrouped
1	207525703	207528376	8	-6.2914	B73<A188
1	207528376	207535689	19	-2.5696	ungrouped
1	207535689	207561894	30	-6.7804	B73<A188
1	207571562	207594821	26	-6.7104	B73<A188
1	207594821	207598041	3	-3.5366	ungrouped
1	207598041	207613203	15	-6.6282	B73<A188
1	207613203	207617368	13	-1.9059	ungrouped
1	207623066	207633237	17	-6.159	B73<A188
1	207639588	207661204	4	-5.5608	B73<A188
[truncated: 57,581 more rows]
