# Supplementary material for: Chromosome-level genome assembly of a regenerable maize inbred line A188
Source: Genome Biol. 2021 Jun 9;22:175. doi: 10.1186/s13059-021-02396-x (PMC8188678; doi:10.1186/s13059-021-02396-x)
Supplement: Supplementary file 6 — Additional file 6. A188 genes overlapped with A188-specific sequences. [file 13059_2021_2396_MOESM6_ESM.txt]

# List of A188 genes overlapped with A188-specific sequences
# NOTAL: sequences of A188Ref1 that were NOT ALigned to B73Ref4
# coordinates are in BED format (0-based for starts and 1-based for ends)
#chr	gene_start	gene_end	gene	symbol	NOTAL_start	NOTAL_end	NOTAL_ID	overlap_bp
1	1468172	1468892	Zm00056a000038	rbcL	1468645	1471900	NOTAL86255	247
1	2322580	2323043	Zm00056a000059	NA	2317940	2327736	NOTAL86268	463
1	2824689	2827030	Zm00056a000068	ROPGAP7	2818464	2830931	NOTAL86287	2341
1	2883020	2915397	Zm00056a000071	NA	2908229	2914702	NOTAL86294	6473
1	2883020	2915397	Zm00056a000071	NA	2898494	2901775	NOTAL86293	3281
1	2883020	2915397	Zm00056a000071	NA	2883192	2885463	NOTAL86292	2271
1	2974028	2976153	Zm00056a000077	VPS24-1	2966168	2977047	NOTAL86299	2125
1	3276630	3278398	Zm00056a000094	Remorin	3272761	3283289	NOTAL86311	1768
1	3282515	3282773	Zm00056a000095	LTP-2	3272761	3283289	NOTAL86311	258
1	3336587	3350321	Zm00056a000096	ALPHAC-AD	3321137	3337338	NOTAL86317	751
1	3672896	3674405	Zm00056a000112	NA	3663473	3680283	NOTAL86332	1509
1	3674978	3677678	Zm00056a000113	At3g53170	3663473	3680283	NOTAL86332	2700
1	4214277	4221522	Zm00056a000144	At3g12260	4221495	4224432	NOTAL86360	27
1	4478069	4482591	Zm00056a000157	At3g61260	4456843	4488470	NOTAL86369	4522
1	4484290	4484467	Zm00056a000158	NA	4456843	4488470	NOTAL86369	177
1	4790655	4796304	Zm00056a000168	NA	4794450	4798545	NOTAL86379	1854
1	5214178	5219585	Zm00056a000187	HOS66	5213543	5221942	NOTAL86403	5407
1	5703593	5708422	Zm00056a000209	CIPK9	5706371	5714295	NOTAL86430	2051
1	5703593	5708422	Zm00056a000209	CIPK9	5700023	5705322	NOTAL86429	1729
1	6669074	6670271	Zm00056a000247	BHLH53	6663878	6673730	NOTAL86458	1197
1	6670029	6670296	Zm00056a000248	NA	6663878	6673730	NOTAL86458	267
1	6714806	6715594	Zm00056a000249	GLCAT14B	6713235	6723851	NOTAL86462	788
1	6749193	6750585	Zm00056a000252	NA	6738621	6751054	NOTAL86464	1392
1	6844257	6845441	Zm00056a000253	TATA-box-binding	6836108	6845513	NOTAL86469	1184
1	6887498	6977412	Zm00056a000258	NA	6907632	6909352	NOTAL86473	1720
1	6887498	6977412	Zm00056a000258	NA	6914054	6914591	NOTAL86474	537
1	6887498	6977412	Zm00056a000258	NA	6948843	6954720	NOTAL86477	5877
1	6887498	6977412	Zm00056a000258	NA	6956353	6958811	NOTAL86478	2458
1	6887498	6977412	Zm00056a000258	NA	6895969	6903519	NOTAL86472	7550
1	6887498	6977412	Zm00056a000258	NA	6929571	6937853	NOTAL86476	8282
1	6887498	6977412	Zm00056a000258	NA	6966649	7000924	NOTAL86479	10763
1	6976648	6981676	Zm00056a000259	NA	6966649	7000924	NOTAL86479	5028
1	6983868	6987524	Zm00056a000260	NTPCR	6966649	7000924	NOTAL86479	3656
1	7083023	7106092	Zm00056a000262	PIX13	7100380	7103980	NOTAL86487	3600
1	7113188	7115138	Zm00056a000264	NA	7111952	7117527	NOTAL86488	1950
1	7135107	7137541	Zm00056a000265	CAT2	7131318	7175612	NOTAL86490	2434
1	7139007	7143404	Zm00056a000266	RPL5A	7131318	7175612	NOTAL86490	4397
1	7158384	7175067	Zm00056a000267	Sb07g000300	7131318	7175612	NOTAL86490	16683
1	7526157	7542334	Zm00056a000278	DTX19	7528641	7544832	NOTAL86519	13693
1	7604472	7605531	Zm00056a000279	NA	7593168	7606826	NOTAL86523	1059
1	7632862	7634182	Zm00056a000281	Cht11	7634089	7659736	NOTAL86526	93
1	7716944	7722210	Zm00056a000283	GSVIVT00034021001	7720585	7723693	NOTAL86534	1625
1	7740002	7743686	Zm00056a000287	NA	7741349	7745349	NOTAL86536	2337
1	7794247	7796527	Zm00056a000291	AAE1	7796525	7815243	NOTAL86542	2
1	8004501	8005007	Zm00056a000295	NA	8003285	8005762	NOTAL86549	506
1	8400878	8403129	Zm00056a000301	BHLH93	8388393	8413282	NOTAL86562	2251
1	8465677	8466793	Zm00056a000303	Smt2-1	8464243	8482368	NOTAL86564	1116
1	8581889	8585001	Zm00056a000311	cwf23	8584999	8589672	NOTAL86575	2
1	8635416	8635599	Zm00056a000312	At3g16150	8629125	8639718	NOTAL86578	183
1	8636966	8637593	Zm00056a000313	TAN1	8629125	8639718	NOTAL86578	627
1	8664831	8666051	Zm00056a000314	GSTU17	8658920	8670886	NOTAL86580	1220
1	9004247	9019423	Zm00056a000331	RGA5	8996658	9007220	NOTAL86601	2973
1	9004247	9019423	Zm00056a000331	RGA5	9011125	9012039	NOTAL86602	914
1	9004247	9019423	Zm00056a000331	RGA5	9018104	9034171	NOTAL86603	1319
1	9012123	9019314	Zm00056a000332	ATJ6	9018104	9034171	NOTAL86603	1210
1	9150494	9154058	Zm00056a000334	WAV3	9146682	9154395	NOTAL86610	3564
1	9164233	9166385	Zm00056a000336	WAV3	9161422	9166441	NOTAL86612	2152
1	9223643	9226765	Zm00056a000344	WAV3	9220903	9229887	NOTAL86615	3122
1	9236948	9240741	Zm00056a000346	WAV3	9234137	9241382	NOTAL86616	3793
1	9313041	9315476	Zm00056a000354	B120	9314700	9368288	NOTAL86622	776
1	9327181	9330650	Zm00056a000355	KRP5	9314700	9368288	NOTAL86622	3469
1	9365830	9366064	Zm00056a000356	NA	9314700	9368288	NOTAL86622	234
1	9416548	9418398	Zm00056a000360	BZR3	9414731	9427367	NOTAL86628	1850
1	9489119	9493954	Zm00056a000361	NA	9481649	9492440	NOTAL86635	3321
1	9548503	9551662	Zm00056a000364	NPF5.2	9540291	9565474	NOTAL86640	3159
1	9548724	9550266	Zm00056a000365	NA	9540291	9565474	NOTAL86640	1542
1	9703537	9705458	Zm00056a000370	CYP96A15	9701721	9713439	NOTAL86648	1921
1	9770254	9772524	Zm00056a000371	Cyp96T1	9760573	9770635	NOTAL86651	381
1	10184369	10186562	Zm00056a000388	WAV3	10155673	10195018	NOTAL86671	2193
1	10204768	10209477	Zm00056a000389	WAV3	10197342	10205924	NOTAL86672	1156
1	10251191	10252547	Zm00056a000390	MYB92	10247132	10261192	NOTAL86675	1356
1	10511316	10513700	Zm00056a000397	HAK25	10510727	10511382	NOTAL86682	66
1	10611502	10667882	Zm00056a000398	PIR	10651288	10668357	NOTAL86695	16594
1	10611502	10667882	Zm00056a000398	PIR	10592430	10620364	NOTAL86690	8862
1	10759074	10761167	Zm00056a000402	Os03g0144800	10751000	10766690	NOTAL86700	2093
1	11045426	11050836	Zm00056a000411	BARD1	11049845	11051121	NOTAL86719	991
1	11228023	11229148	Zm00056a000417	CKS2	11221010	11231265	NOTAL86735	1125
1	11231172	11235722	Zm00056a000418	PAO	11221010	11231265	NOTAL86735	93
1	11356102	11366512	Zm00056a000419	SYNPCC7002_A1590	11353253	11357843	NOTAL86744	1741
1	12844285	12845572	Zm00056a000464	EXPA15	12844827	12855880	NOTAL86796	745
1	13388148	13396247	Zm00056a000491	EDR1	13395964	13398572	NOTAL86827	283
1	13684607	13687305	Zm00056a000498	SCR	13672736	13687625	NOTAL86850	2698
1	13725952	13727564	Zm00056a000504	EPFL4	13720745	13737559	NOTAL86852	1612
1	13736441	13737443	Zm00056a000505	NA	13720745	13737559	NOTAL86852	1002
1	14154410	14155319	Zm00056a000511	Os03g0162200	14150812	14172424	NOTAL86882	909
1	14163042	14166305	Zm00056a000512	NA	14150812	14172424	NOTAL86882	3263
1	14171262	14172374	Zm00056a000513	ARSA1	14150812	14172424	NOTAL86882	1112
1	14474995	14475124	Zm00056a000521	NA	14471489	14477503	NOTAL86909	129
1	14475126	14475237	Zm00056a000522	NA	14471489	14477503	NOTAL86909	111
1	14519475	14531304	Zm00056a000523	AS	14518676	14521600	NOTAL86914	2125
1	14519475	14531304	Zm00056a000523	AS	14522693	14531304	NOTAL86915	8611
1	14951659	14955128	Zm00056a000534	rbsK	14954870	14958218	NOTAL86944	258
1	14956248	14962656	Zm00056a000535	NA	14954870	14958218	NOTAL86944	1970
1	14956248	14962656	Zm00056a000535	NA	14961598	14972198	NOTAL86945	1058
1	15323442	15325987	Zm00056a000547	RAM2	15321155	15339444	NOTAL86953	2545
1	15323775	15326141	Zm00056a000548	NA	15321155	15339444	NOTAL86953	2366
1	16229913	16232978	Zm00056a000577	CDF3	16217012	16231282	NOTAL86992	1369
1	16237793	16242428	Zm00056a000578	NA	16242286	16245084	NOTAL86993	142
1	16333405	16335933	Zm00056a000582	NA	16333151	16348543	NOTAL86998	2528
1	16997030	17009237	Zm00056a000604	RBP47B'	16985527	16997114	NOTAL87028	84
1	17072392	17075897	Zm00056a000609	NFYA6	17070858	17086739	NOTAL87033	3505
1	17227957	17232499	Zm00056a000612	NLP3	17232332	17234451	NOTAL87050	167
1	17490316	17492467	Zm00056a000616	NA	17492337	17492675	NOTAL87060	130
1	17529033	17533368	Zm00056a000617	NA	17523208	17530226	NOTAL87063	1193
1	17684159	17689733	Zm00056a000619	NA	17687171	17691333	NOTAL87066	2562
1	18169643	18185224	Zm00056a000640	TUN	18170965	18175602	NOTAL87086	4637
1	18223702	18227541	Zm00056a000647	FDH	18221983	18230331	NOTAL87088	3839
1	18271203	18273874	Zm00056a000648	NA	18265651	18295263	NOTAL87092	2671
1	18321108	18325883	Zm00056a000649	NA	18313460	18324904	NOTAL87094	3796
1	19183816	19185213	Zm00056a000665	FLZ14	19179094	19186791	NOTAL87115	1397
1	20645803	20652805	Zm00056a000708	DTX27	20631594	20655066	NOTAL87163	7002
1	22251766	22262137	Zm00056a000758	PAT22	22242886	22252064	NOTAL87252	298
1	22941123	22944229	Zm00056a000772	NA	22944122	22952091	NOTAL87294	107
1	23009216	23010090	Zm00056a000776	NA	23006048	23018813	NOTAL87298	874
1	23032311	23035839	Zm00056a000777	ERF10	23027230	23038161	NOTAL87299	3528
1	23036158	23062933	Zm00056a000778	PLT2	23045550	23049335	NOTAL87300	3785
1	23036158	23062933	Zm00056a000778	PLT2	23027230	23038161	NOTAL87299	2003
1	23077594	23092821	Zm00056a000781	QWRF2	23091842	23115030	NOTAL87302	979
1	23211932	23222905	Zm00056a000786	UVH3	23222900	23224828	NOTAL87309	5
1	23391421	23416048	Zm00056a000788	NA	23407646	23412105	NOTAL87324	4459
1	23391421	23416048	Zm00056a000788	NA	23395984	23403322	NOTAL87323	7338
1	23642184	23644671	Zm00056a000791	CYCD5-3	23626034	23642226	NOTAL87343	42
1	24529882	24534996	Zm00056a000822	At1g19340	24533471	24542575	NOTAL87370	1525
1	24529882	24534996	Zm00056a000822	At1g19340	24513182	24530035	NOTAL87369	153
1	24760806	24761673	Zm00056a000829	OFP7	24757233	24776427	NOTAL87382	867
1	25890726	25893450	Zm00056a000847	At3g25290	25891900	25894109	NOTAL87413	1550
1	26006855	26008079	Zm00056a000851	At2g04850	25995098	26012146	NOTAL87421	1224
1	26203141	26211289	Zm00056a000855	FRL2	26210995	26221938	NOTAL87427	294
1	26369961	26374157	Zm00056a000860	Inositol-3-phosphate	26363987	26369996	NOTAL87434	35
1	26369961	26374157	Zm00056a000860	Inositol-3-phosphate	26374148	26379398	NOTAL87435	9
1	26657112	26658747	Zm00056a000872	URH2	26657119	26657757	NOTAL87457	638
1	26736090	26738524	Zm00056a000879	SNAP33	26738442	26738942	NOTAL87466	82
1	26956939	26957713	Zm00056a000883	NA	26951283	26958771	NOTAL87484	774
1	27044587	27049739	Zm00056a000887	MME1	27048744	27072108	NOTAL87491	995
1	27049692	27050559	Zm00056a000888	NA	27048744	27072108	NOTAL87491	867
1	27115292	27136535	Zm00056a000891	ATPC	27127265	27131849	NOTAL87493	4584
1	27115292	27136535	Zm00056a000891	ATPC	27136388	27148415	NOTAL87494	147
1	27358142	27366069	Zm00056a000895	DGD2	27366000	27371312	NOTAL87502	69
1	28005287	28045150	Zm00056a000907	At1g09900	28020792	28022063	NOTAL87527	1271
1	28005287	28045150	Zm00056a000907	At1g09900	28012954	28019067	NOTAL87526	6113
1	28005287	28045150	Zm00056a000907	At1g09900	28030279	28043380	NOTAL87528	13101
1	28228609	28232148	Zm00056a000913	SFH2	28226041	28228614	NOTAL87541	5
1	28685939	28757411	Zm00056a000924	NA	28679558	28686658	NOTAL87555	719
1	28685939	28757411	Zm00056a000924	NA	28696451	28698757	INS12583	2306
1	28685939	28757411	Zm00056a000924	NA	28736808	28743935	NOTAL87557	7127
1	28685939	28757411	Zm00056a000924	NA	28700002	28727890	NOTAL87556	27888
1	28927152	28930211	Zm00056a000934	GLN6	28916167	28927280	NOTAL87563	128
1	29475496	29480082	Zm00056a000953	TPS6	29473728	29475622	NOTAL87590	126
1	29493853	29496334	Zm00056a000954	eif2b2	29494768	29498638	NOTAL87593	1566
1	29621188	29622342	Zm00056a000962	NA	29616597	29624170	NOTAL87600	1154
1	29793949	29834256	Zm00056a000966	NA	29798119	29801983	NOTAL87609	3864
1	29793949	29834256	Zm00056a000966	NA	29825903	29832422	NOTAL87610	6519
1	30021192	30021429	Zm00056a000980	At3g16150	30018355	30023574	NOTAL87617	237
1	30096507	30096849	Zm00056a000981	At3g16150	30091810	30097275	NOTAL87622	342
1	30168096	30169363	Zm00056a000985	At2g23790	30167742	30178269	NOTAL87627	1267
1	30500984	30509561	Zm00056a000995	SHW1	30508472	30513931	NOTAL87654	1089
1	30513056	30517958	Zm00056a000996	SQE1	30508472	30513931	NOTAL87654	875
1	31497912	31498541	Zm00056a001013	NA	31497949	31504910	NOTAL87688	592
1	32317525	32319156	Zm00056a001027	PER54	32315985	32328009	NOTAL87736	1631
1	32353147	32362284	Zm00056a001028	pod	32337441	32353430	NOTAL87737	283
1	33011590	33016093	Zm00056a001043	NA	33014601	33031248	NOTAL87748	1492
1	33091432	33095725	Zm00056a001044	Os03g0237900	33085721	33093858	NOTAL87755	2426
1	33137277	33137898	Zm00056a001047	NA	33131100	33147856	NOTAL87758	621
1	33182585	33185737	Zm00056a001048	PAP3	33164703	33199394	NOTAL87759	3152
1	33208113	33211029	Zm00056a001051	PAP4	33206665	33213544	NOTAL87761	2916
1	33229076	33229550	Zm00056a001052	NA	33227836	33234989	NOTAL87762	474
1	33381535	33394323	Zm00056a001057	BZIP16	33392681	33399533	NOTAL87775	1642
1	33585493	33586837	Zm00056a001062	PUB20	33565808	33590931	NOTAL87795	1344
1	34532692	34533237	Zm00056a001086	NA	34525952	34538306	NOTAL87829	545
1	34585196	34588016	Zm00056a001087	TLP1	34568074	34585542	NOTAL87835	346
1	34687769	34692281	Zm00056a001090	LAX2	34651946	34691309	NOTAL87841	3540
1	34756052	34756634	Zm00056a001091	ATJ11	34743425	34759631	NOTAL87843	582
1	34792652	34794030	Zm00056a001092	PRP2	34791726	34792737	NOTAL87847	85
1	35958471	35959529	Zm00056a001124	RL3	35952500	36010852	NOTAL87909	1058
1	36059791	36065739	Zm00056a001125	PMK	36050265	36060474	NOTAL87913	683
1	37505366	37506501	Zm00056a001166	ARPN	37495955	37510328	NOTAL87932	1135
1	37795835	37797628	Zm00056a001170	NA	37794857	37797881	NOTAL87951	1793
1	37903964	37905859	Zm00056a001176	PLA2-II	37885951	37905917	NOTAL87959	1895
1	38219674	38249712	Zm00056a001183	NA	38230366	38247724	INS408	17358
1	38504887	38505964	Zm00056a001190	NA	38505932	38522732	NOTAL88004	32
1	39059871	39061236	Zm00056a001201	NA	39050847	39065652	NOTAL88031	1365
1	39201950	39205612	Zm00056a001208	COI2	39195610	39202396	NOTAL88037	446
1	39506129	39514751	Zm00056a001220	SH3P3	39502069	39508128	NOTAL88052	1999
1	39738712	39744696	Zm00056a001232	DGD2	39736366	39775526	NOTAL88066	5984
1	39927573	39965798	Zm00056a001233	NA	39898290	39933519	NOTAL88075	5946
1	40243300	40244430	Zm00056a001241	AHL20	40236637	40254833	NOTAL88091	1130
1	40417500	40421254	Zm00056a001244	NA	40418822	40442960	NOTAL88105	2432
1	40417521	40421826	Zm00056a001245	At1g33170	40418822	40442960	NOTAL88105	3004
1	41187743	41190993	Zm00056a001262	LAC10	41170815	41188293	NOTAL88162	550
1	42677156	42685957	Zm00056a001284	GLCAT14A	42679082	42689161	NOTAL88256	6875
1	42681391	42682509	Zm00056a001285	NA	42679082	42689161	NOTAL88256	1118
1	42722107	42722628	Zm00056a001287	ysfE	42719978	42728487	NOTAL88260	521
1	43052594	43056034	Zm00056a001295	AGD7	43050553	43052670	NOTAL88288	76
1	43837129	43841604	Zm00056a001316	NA	43840571	43854806	NOTAL88317	1033
1	43971767	43979240	Zm00056a001317	ITN1	43969913	43989018	NOTAL88324	7473
1	44035263	44035551	Zm00056a001318	NA	44005165	44038127	NOTAL88326	288
1	44356461	44362757	Zm00056a001324	SIEL	44351830	44371879	NOTAL88350	6296
1	44376899	44487638	Zm00056a001325	NA	44406523	44407387	NOTAL88352	864
1	44376899	44487638	Zm00056a001325	NA	44438499	44442225	NOTAL88354	3726
1	44376899	44487638	Zm00056a001325	NA	44448763	44448765	NOTAL88355	2
1	44376899	44487638	Zm00056a001325	NA	44470817	44474080	NOTAL88357	3263
1	44376899	44487638	Zm00056a001325	NA	44373558	44396829	NOTAL88351	19930
1	44376899	44487638	Zm00056a001325	NA	44409755	44432783	NOTAL88353	23028
1	44376899	44487638	Zm00056a001325	NA	44461960	44469753	NOTAL88356	7793
1	44376899	44487638	Zm00056a001325	NA	44480850	44485653	NOTAL88358	4803
1	45339287	45340054	Zm00056a001350	LT101.2	45335537	45346487	NOTAL88368	767
1	45341101	45343601	Zm00056a001351	PITPNA	45335537	45346487	NOTAL88368	2500
1	45397416	45398660	Zm00056a001352	LBD1	45396778	45401012	NOTAL88373	1244
1	45764902	45781939	Zm00056a001365	PIN1A	45777616	45779352	NOTAL88394	1736
1	45764902	45781939	Zm00056a001365	PIN1A	45780536	45785936	NOTAL88395	1403
1	46257081	46257325	Zm00056a001373	NA	46256272	46263078	NOTAL88417	244
1	46488187	46489415	Zm00056a001375	STR10	46488192	46523206	NOTAL88431	1223
1	46489581	46495684	Zm00056a001376	PLC4	46488192	46523206	NOTAL88431	6103
1	46519044	46519400	Zm00056a001378	NA	46488192	46523206	NOTAL88431	356
1	46613542	46640798	Zm00056a001381	NA	46616014	46622615	NOTAL88441	6601
1	46613542	46640798	Zm00056a001381	NA	46627032	46627038	NOTAL88442	6
1	46613542	46640798	Zm00056a001381	NA	46636646	46639576	NOTAL88443	2930
1	46701741	46705808	Zm00056a001383	Os03g0291500	46701374	46701789	NOTAL88448	48
1	46983483	46985187	Zm00056a001390	MAPKKK18	46981131	47003970	NOTAL88461	1704
1	47984512	47997131	Zm00056a001415	NA	47984143	48007286	NOTAL88519	12619
1	48508961	48512620	Zm00056a001428	TBP2	48505444	48509013	NOTAL88566	52
1	48850090	48858443	Zm00056a001440	NA	48838706	48858246	NOTAL88583	8156
1	48946857	48947305	Zm00056a001446	NA	48946643	48948774	NOTAL88585	448
1	48950925	48951459	Zm00056a001447	GBP4	48950041	48950941	NOTAL88586	16
1	49021876	49024484	Zm00056a001448	KIN14O	49017139	49027066	NOTAL88591	2608
1	49149572	49150497	Zm00056a001453	PR1	49150473	49151980	NOTAL88597	24
1	49277699	49278871	Zm00056a001454	SEC23	49231236	49282087	NOTAL88605	1172
1	49641327	49644936	Zm00056a001471	CBP60D	49639963	49673138	NOTAL88622	3609
1	49702906	49705454	Zm00056a001472	RBK1	49703379	49704004	NOTAL88625	625
1	49702906	49705454	Zm00056a001472	RBK1	49705068	49709063	NOTAL88626	386
1	49923889	49924321	Zm00056a001477	NA	49902307	49938479	NOTAL88646	432
1	49934532	49934787	Zm00056a001478	APC11	49902307	49938479	NOTAL88646	255
1	50032950	50034659	Zm00056a001483	P	50034394	50038193	NOTAL88657	265
1	50041162	50045506	Zm00056a001484	NA	50044488	50046457	NOTAL88658	1018
1	50240050	50240251	Zm00056a001485	NA	50239648	50243366	NOTAL88675	201
1	50513929	50521416	Zm00056a001487	At4g02110	50521312	50526500	NOTAL88702	104
1	50516802	50521387	Zm00056a001488	NA	50521312	50526500	NOTAL88702	75
1	50857683	50865557	Zm00056a001494	OEP162	50852523	50864064	NOTAL88713	6381
1	50883330	50885079	Zm00056a001496	NA	50878727	50887774	NOTAL88714	1749
1	50885946	50886623	Zm00056a001497	PES	50878727	50887774	NOTAL88714	677
1	51899072	51920823	Zm00056a001524	tfdB	51915710	51920665	INS519	4955
1	52279091	52280572	Zm00056a001532	NA	52274173	52289736	NOTAL88755	1481
1	52325663	52363902	Zm00056a001533	TAD2	52335195	52336482	NOTAL88758	1287
1	52325663	52363902	Zm00056a001533	TAD2	52343927	52346044	NOTAL88759	2117
1	52325663	52363902	Zm00056a001533	TAD2	52351723	52351839	NOTAL88760	116
1	52325663	52363902	Zm00056a001533	TAD2	52310038	52329868	NOTAL88757	4205
1	52325663	52363902	Zm00056a001533	TAD2	52361415	52373237	NOTAL88761	2487
1	52448948	52469526	Zm00056a001534	SOQ1	52447959	52449073	NOTAL88766	125
1	52481741	52523403	Zm00056a001536	SOQ1	52479800	52482093	NOTAL88771	352
1	53535972	53537688	Zm00056a001550	GOLS2	53528349	53560476	NOTAL88833	1716
1	53683760	53684075	Zm00056a001553	SPL18	53683095	53687688	NOTAL88839	315
1	54335470	54340284	Zm00056a001565	V2	54326551	54335984	NOTAL88863	514
1	54646567	54649978	Zm00056a001573	ZBP14	54617043	54651209	NOTAL88885	3411
1	54650735	54653617	Zm00056a001574	NA	54617043	54651209	NOTAL88885	474
1	54690503	54691457	Zm00056a001579	NA	54689845	54722311	NOTAL88890	954
1	54831405	54838971	Zm00056a001580	TOM40-1	54825308	54832182	NOTAL88901	777
1	55003537	55015584	Zm00056a001589	Pyruvate	55013626	55015659	NOTAL88913	1958
1	56523103	56524494	Zm00056a001616	NA	56524301	56527250	NOTAL88951	193
1	56648399	56660576	Zm00056a001619	PHR1	56632028	56652146	NOTAL88955	3747
1	56696075	56702921	Zm00056a001620	GAUT7	56695130	56697096	NOTAL88962	1021
1	56768002	56771106	Zm00056a001621	2,3-bisphosphoglycerate-independent	56770862	56773556	NOTAL88969	244
1	56866023	56869136	Zm00056a001622	ycf54	56858226	56874250	NOTAL88978	3113
1	56869172	56871758	Zm00056a001623	CML27	56858226	56874250	NOTAL88978	2586
1	56910191	56911064	Zm00056a001627	NA	56908545	56925399	NOTAL88980	873
1	57028149	57029698	Zm00056a001633	NA	57028568	57030090	NOTAL88988	1130
1	57029084	57029678	Zm00056a001634	NA	57028568	57030090	NOTAL88988	594
1	57341298	57345689	Zm00056a001641	FER	57345583	57363053	NOTAL89003	106
1	58121561	58123901	Zm00056a001655	At2g28490	58123844	58140041	NOTAL89033	57
1	58654406	58657188	Zm00056a001671	At3g08860	58656676	58669467	NOTAL89048	512
1	58655756	58660406	Zm00056a001672	NA	58656676	58669467	NOTAL89048	3730
1	58732575	58738914	Zm00056a001673	FUM2	58736844	58748370	NOTAL89056	2070
1	60715021	60721253	Zm00056a001716	RPL35	60716864	60753338	NOTAL89075	4389
1	60798137	60824952	Zm00056a001717	MTP2	60764052	60798168	NOTAL89077	31
1	60798137	60824952	Zm00056a001717	MTP2	60815964	60820136	NOTAL89078	4172
1	61349903	61352391	Zm00056a001726	SWEET12	61343689	61360625	NOTAL89111	2488
1	61455648	61461389	Zm00056a001727	At5g19830	61441546	61455789	NOTAL89117	141
1	63274825	63279933	Zm00056a001773	CYP86A4	63266857	63276097	NOTAL89158	1272
1	63405921	63413843	Zm00056a001775	BETAC-AD	63412896	63417074	NOTAL89174	947
1	64120490	64130498	Zm00056a001793	Trafd1	64113505	64123869	NOTAL89193	3379
1	64826787	64827573	Zm00056a001804	NA	64819230	64829494	NOTAL89217	786
1	64828511	64844285	Zm00056a001805	HULK3	64819230	64829494	NOTAL89217	983
1	64845841	64847063	Zm00056a001806	NA	64844304	64859789	NOTAL89219	1222
1	64990651	64991077	Zm00056a001807	NA	64977122	65001640	NOTAL89232	426
1	65017889	65051870	Zm00056a001808	RBL19	65016759	65020850	NOTAL89234	2961
1	65017889	65051870	Zm00056a001808	RBL19	65032149	65034938	NOTAL89235	2789
1	65468629	65487908	Zm00056a001831	NA	65475694	65475714	NOTAL89253	20
1	65468629	65487908	Zm00056a001831	NA	65483751	65484551	NOTAL89254	800
1	65468629	65487908	Zm00056a001831	NA	65487317	65501508	NOTAL89255	591
1	65468629	65487908	Zm00056a001831	NA	65465921	65470858	NOTAL89252	2229
1	65575528	65583641	Zm00056a001833	At2g48020	65572258	65580234	NOTAL89261	4706
1	65720667	65727858	Zm00056a001842	SCAB1	65718094	65720926	NOTAL89267	259
1	65864958	65865946	Zm00056a001844	NA	65851177	65881122	NOTAL89277	988
1	66031580	66031718	Zm00056a001847	Eukaryotic	66023919	66037525	NOTAL89289	138
1	66091243	66127904	Zm00056a001850	PAS1	66111774	66118052	NOTAL89294	6278
1	66198976	66200466	Zm00056a001852	PER2	66198670	66216956	NOTAL89301	1490
1	66199941	66237643	Zm00056a001853	NA	66198670	66216956	NOTAL89301	17015
1	66199941	66237643	Zm00056a001853	NA	66225925	66254961	NOTAL89302	11718
1	66236695	66238179	Zm00056a001854	PER2	66225925	66254961	NOTAL89302	1484
1	66297008	66298330	Zm00056a001856	PER2	66295920	66305882	NOTAL89306	1322
1	66332345	66339600	Zm00056a001857	NPSN13	66336996	66344150	NOTAL89310	2604
1	66375637	66376201	Zm00056a001858	NA	66372460	66376177	NOTAL89312	540
1	66566157	66568632	Zm00056a001864	CYP709B2	66568564	66583535	NOTAL89327	68
1	66574424	66581924	Zm00056a001865	NA	66568564	66583535	NOTAL89327	7500
1	66578248	66579015	Zm00056a001866	CDC48A	66568564	66583535	NOTAL89327	767
1	66868283	66869039	Zm00056a001868	NA	66866802	66876623	NOTAL89343	756
1	67181919	67188412	Zm00056a001875	At3g13560	67181060	67183338	NOTAL89349	1419
1	67215273	67277077	Zm00056a001878	NA	67231956	67236834	NOTAL89352	4878
1	67215273	67277077	Zm00056a001878	NA	67242247	67243652	NOTAL89354	1405
1	67215273	67277077	Zm00056a001878	NA	67244689	67253883	NOTAL89355	9194
1	67215273	67277077	Zm00056a001878	NA	67197903	67227264	NOTAL89351	11991
1	67215273	67277077	Zm00056a001878	NA	67237951	67240864	NOTAL89353	2913
1	67217032	67219002	Zm00056a001879	NA	67197903	67227264	NOTAL89351	1970
1	67322829	67325139	Zm00056a001882	At3g13620	67320361	67332344	NOTAL89362	2310
1	67324318	67324681	Zm00056a001883	NA	67320361	67332344	NOTAL89362	363
1	67475455	67476987	Zm00056a001889	NA	67472595	67481678	NOTAL89382	1532
1	67860025	67865536	Zm00056a001900	SRF5	67850482	67863176	NOTAL89414	3151
1	67870132	67887762	Zm00056a001902	At1g71790	67885898	67909674	NOTAL89416	1864
1	68908239	68911784	Zm00056a001916	LTPL1	68889438	68921098	NOTAL89463	3545
1	68946481	68952342	Zm00056a001917	SPBC2A9.03	68944615	68949720	NOTAL89467	3239
1	69451699	69453068	Zm00056a001924	NA	69452812	69453476	NOTAL89501	256
1	69648437	69654724	Zm00056a001927	SC35	69650002	69670568	NOTAL89518	4722
1	69923826	69925777	Zm00056a001930	AMC1	69864090	69939754	NOTAL89531	1951
1	69949260	69951234	Zm00056a001931	AMC1	69944690	69955334	NOTAL89532	1974
1	70052035	70054041	Zm00056a001932	AMC1	70034575	70055611	NOTAL89538	2006
1	70344861	70346836	Zm00056a001942	IND	70345821	70360419	NOTAL89547	1015
1	71873097	71873406	Zm00056a001976	petG	71873387	71882489	NOTAL89553	19
1	71908733	71909420	Zm00056a001977	NA	71890705	71909609	NOTAL89555	687
1	72151180	72152725	Zm00056a001981	FBX13	72150895	72156265	NOTAL89562	1545
1	72650696	72660763	Zm00056a001990	3BETAHSD/D1	72647262	72652273	NOTAL89575	1577
1	72836924	72848456	Zm00056a001993	coq9	72841279	72866241	NOTAL89586	7177
1	73038763	73089535	Zm00056a001997	NA	73044262	73044977	NOTAL89597	715
1	73124113	73124604	Zm00056a001999	At1g09620	73122195	73139256	NOTAL89604	491
1	73186393	73202192	Zm00056a002001	DDB_G0292028	73199769	73222378	NOTAL89608	2423
1	73200349	73201857	Zm00056a002003	NA	73199769	73222378	NOTAL89608	1508
1	73618920	73620475	Zm00056a002011	MOB1A	73610958	73620986	NOTAL89632	1555
1	74447706	74482782	Zm00056a002027	NA	74451141	74504218	NOTAL89681	31641
1	74447706	74482782	Zm00056a002027	NA	74428550	74449001	NOTAL89680	1295
1	74610825	74633272	Zm00056a002031	Glucose-6-phosphate	74611889	74618312	NOTAL89684	6423
1	74614121	74633106	Zm00056a002032	NA	74611889	74618312	NOTAL89684	4191
1	74634494	74635699	Zm00056a002033	SCL8	74633364	74634959	NOTAL89686	465
1	74751992	74767900	Zm00056a002034	NA	74740033	74756483	NOTAL89695	4491
1	74965522	74966560	Zm00056a002037	ASA1	74948883	74966432	NOTAL89703	910
1	75220946	75224175	Zm00056a002042	ACR4	75224044	75230153	NOTAL89721	131
1	75220946	75224175	Zm00056a002042	ACR4	75214704	75221779	NOTAL89720	833
1	75437705	75439605	Zm00056a002048	CYP99A2	75439588	75462666	NOTAL89732	17
1	75599709	75603884	Zm00056a002050	VIT_19s0014g04930	75591378	75607158	NOTAL89745	4175
1	75617781	75618756	Zm00056a002051	NA	75616612	75622044	NOTAL89746	975
1	75721645	75726805	Zm00056a002053	OsI_011697	75717011	75721735	NOTAL89755	90
1	76743457	76755493	Zm00056a002073	HISN3	76746325	76753379	NOTAL89819	7054
1	77141384	77145627	Zm00056a002079	MUB1	77145592	77152465	NOTAL89840	35
1	77322293	77323048	Zm00056a002082	PRMS	77310961	77334383	NOTAL89847	755
1	77358493	77359471	Zm00056a002084	Pathogenesis-related	77338959	77381044	NOTAL89848	978
1	77397022	77406644	Zm00056a002089	PUB1	77406632	77430475	NOTAL89849	12
1	77557819	77579212	Zm00056a002090	PK1	77555145	77559591	NOTAL89856	1772
1	77557819	77579212	Zm00056a002090	PK1	77574756	77581688	NOTAL89858	4456
1	77660807	77677137	Zm00056a002092	NA	77676656	77678774	NOTAL89865	481
1	77677806	77681139	Zm00056a002094	NA	77676656	77678774	NOTAL89865	968
1	77677806	77681139	Zm00056a002094	NA	77680938	77688409	NOTAL89866	201
1	77716554	77720193	Zm00056a002095	Tmem230	77713383	77732133	NOTAL89868	3639
1	77782047	77783578	Zm00056a002096	SAG39	77766449	77783684	NOTAL89872	1531
1	77900984	77908920	Zm00056a002098	Lonrf1	77903274	77906110	INS719	2836
1	78650637	78651508	Zm00056a002113	NA	78649438	78659691	NOTAL89898	871
1	78712974	78714503	Zm00056a002114	3-oxo-Delta(4,5)-steroid	78701670	78715701	NOTAL89903	1529
1	78760862	78778445	Zm00056a002116	NA	78761781	78767280	NOTAL89906	5499
1	78760862	78778445	Zm00056a002116	NA	78768767	78770060	NOTAL89907	1293
1	78760862	78778445	Zm00056a002116	NA	78772083	78791100	NOTAL89908	6362
1	78905228	78906772	Zm00056a002117	3-oxo-Delta(4,5)-steroid	78906750	78921406	NOTAL89916	22
1	79248966	79249533	Zm00056a002122	ZFP36	79240576	79261209	NOTAL89929	567
1	79631623	79634153	Zm00056a002129	At2g23090	79634098	79638729	NOTAL89948	55
1	79682769	79685700	Zm00056a002131	At5g09550	79677844	79694392	NOTAL89952	2931
1	79692905	79695423	Zm00056a002132	LRR2	79677844	79694392	NOTAL89952	1487
1	79897963	79899408	Zm00056a002134	NA	79894509	79907199	NOTAL89966	1445
1	80192602	80194767	Zm00056a002139	NA	80193207	80212815	NOTAL89981	1560
1	80989109	80989974	Zm00056a002151	NA	80973494	81003294	NOTAL90009	865
1	81570231	81570665	Zm00056a002160	NA	81569984	81575016	NOTAL90029	434
1	81630104	81634232	Zm00056a002161	Os03g0429000	81629684	81633424	NOTAL90034	3320
1	81815848	81817521	Zm00056a002166	SRG1	81817389	81837379	NOTAL90037	132
1	81948218	81954049	Zm00056a002168	NA	81953316	81966440	NOTAL90046	733
1	81955644	81955863	Zm00056a002169	NA	81953316	81966440	NOTAL90046	219
1	82147541	82152970	Zm00056a002171	DAGLA	82152283	82155722	NOTAL90060	687
1	82147541	82152970	Zm00056a002171	DAGLA	82146531	82150122	NOTAL90059	2581
1	82227118	82240668	Zm00056a002172	AN2	82219843	82234400	NOTAL90068	7282
1	82231893	82240668	Zm00056a002173	PUX10	82219843	82234400	NOTAL90068	2507
1	82590253	82613440	Zm00056a002181	OXA1	82613034	82616523	NOTAL90073	406
1	82895659	82896067	Zm00056a002187	NA	82880256	82905405	NOTAL90084	408
1	83056226	83059225	Zm00056a002189	CCB2	83036503	83062117	NOTAL90097	2999
1	83227986	83235138	Zm00056a002190	PUB4	83211907	83231794	NOTAL90111	3808
1	83417581	83420553	Zm00056a002195	NA	83412956	83425129	NOTAL90129	2972
1	83419315	83420559	Zm00056a002196	NA	83412956	83425129	NOTAL90129	1244
1	83535746	83536707	Zm00056a002205	At4g20740	83529668	83560374	NOTAL90134	961
1	83571448	83576255	Zm00056a002206	CYP704C1	83561815	83571634	NOTAL90135	186
1	83756572	83761709	Zm00056a002211	sdhaf1A	83747956	83763883	NOTAL90142	5137
1	83764179	83823195	Zm00056a002214	GSTU6	83765691	83769421	NOTAL90143	3730
1	83764179	83823195	Zm00056a002214	GSTU6	83774981	83779817	NOTAL90144	4836
1	83764179	83823195	Zm00056a002214	GSTU6	83787971	83788680	NOTAL90145	709
1	83764179	83823195	Zm00056a002214	GSTU6	83799462	83824917	NOTAL90147	23733
1	83769047	83776541	Zm00056a002215	NA	83765691	83769421	NOTAL90143	374
1	83769047	83776541	Zm00056a002215	NA	83774981	83779817	NOTAL90144	1560
1	83897479	83898532	Zm00056a002217	GSTU6	83883618	83900708	NOTAL90153	1053
1	83935434	83936556	Zm00056a002218	GSTU6	83932868	83936912	NOTAL90156	1122
1	84036411	84037698	Zm00056a002221	GSTU6	84037626	84049781	NOTAL90162	72
1	84080379	84081540	Zm00056a002222	GSTU6	84073467	84080394	NOTAL90166	15
1	85140579	85140852	Zm00056a002238	NA	85128038	85154745	NOTAL90193	273
1	85172322	85174975	Zm00056a002239	F36D4.5	85158282	85176101	NOTAL90194	2653
1	85630404	85632773	Zm00056a002247	NA	85613263	85634054	NOTAL90215	2369
1	86103263	86105361	Zm00056a002256	CURT1B	86104401	86115532	NOTAL90235	960
1	86165960	86168032	Zm00056a002257	GSVIVT00037159001	86153129	86170239	NOTAL90239	2072
1	87372384	87392890	Zm00056a002281	SD2	87373052	87387217	NOTAL90252	14165
1	87566719	87567266	Zm00056a002284	NA	87551362	87568610	NOTAL90264	547
1	87566819	87567053	Zm00056a002285	EC	87551362	87568610	NOTAL90264	234
1	87567536	87568411	Zm00056a002286	NA	87551362	87568610	NOTAL90264	875
1	88820329	88822972	Zm00056a002303	NIP2	88811801	88820651	NOTAL90287	322
1	89292859	89293970	Zm00056a002312	NA	89290318	89318459	NOTAL90294	1111
1	89626207	89641188	Zm00056a002316	CYP97C1	89534965	89626891	NOTAL90307	684
1	89626207	89641188	Zm00056a002316	CYP97C1	89630787	89656104	NOTAL90308	10401
1	89674969	89675200	Zm00056a002318	NA	89665549	89678436	NOTAL90309	231
1	89791741	89792356	Zm00056a002322	NA	89787243	89801769	NOTAL90317	615
1	89927875	89928148	Zm00056a002326	EXO84A	89922940	89936736	NOTAL90326	273
1	90240346	90242321	Zm00056a002335	NA	90236053	90241405	NOTAL90341	1059
1	90255345	90255486	Zm00056a002336	NA	90253242	90275680	NOTAL90343	141
1	90362313	90365323	Zm00056a002337	NEN2	90360521	90389552	NOTAL90350	3010
1	90368519	90379072	Zm00056a002338	TIC32	90360521	90389552	NOTAL90350	10553
1	91289930	91290032	Zm00056a002352	NA	91284305	91291722	NOTAL90361	102
1	91322969	91328825	Zm00056a002353	At4g12490	91328596	91332452	NOTAL90364	229
1	94563664	94565113	Zm00056a002390	recQ	94561687	94583833	NOTAL90479	1449
1	95547618	95552052	Zm00056a002401	NPF6.3	95552042	95556701	NOTAL90501	10
1	95914541	95916659	Zm00056a002405	NA	95916595	95917584	NOTAL90518	64
1	97198741	97215732	Zm00056a002418	NA	97189828	97225218	NOTAL90567	16991
1	97430636	97432982	Zm00056a002419	MYBS2	97423821	97430927	NOTAL90578	291
1	97993540	97996594	Zm00056a002430	MPP	97960696	97994698	NOTAL90591	1158
1	98004928	98005453	Zm00056a002431	NA	98002115	98007553	NOTAL90593	525
1	98044949	98048138	Zm00056a002432	NA	98033599	98046842	NOTAL90596	1893
1	98044971	98045928	Zm00056a002433	ASIL2	98033599	98046842	NOTAL90596	957
1	98086488	98087558	Zm00056a002435	NA	98074554	98105109	NOTAL90598	1070
1	98087601	98088970	Zm00056a002436	NA	98074554	98105109	NOTAL90598	1369
1	98114602	98115492	Zm00056a002437	NA	98106554	98130359	NOTAL90599	890
1	98262608	98266452	Zm00056a002439	CBL1	98264879	98274368	NOTAL90609	1573
1	98270050	98270727	Zm00056a002440	NA	98264879	98274368	NOTAL90609	677
1	98356274	98367340	Zm00056a002441	CKB4	98357886	98363237	INS860	5351
1	98356274	98367340	Zm00056a002441	CKB4	98367299	98376226	NOTAL90614	41
1	98631732	98632469	Zm00056a002445	NA	98631091	98643134	NOTAL90629	737
1	99574012	99576615	Zm00056a002455	CPN10-1	99572806	99589180	NOTAL90641	2603
1	99902184	99919213	Zm00056a002463	DRP1E	99914692	99965811	NOTAL90659	4521
1	99922172	99923330	Zm00056a002465	NA	99914692	99965811	NOTAL90659	1158
1	99925142	99926311	Zm00056a002466	NA	99914692	99965811	NOTAL90659	1169
1	100183320	100186192	Zm00056a002467	NA	100110448	100188620	NOTAL90670	2872
1	100272801	100275006	Zm00056a002468	NA	100274326	100285043	NOTAL90675	680
1	100282056	100284309	Zm00056a002469	SGPP	100274326	100285043	NOTAL90675	2253
1	101778624	101803895	Zm00056a002487	GRV2	101803793	101806618	NOTAL90720	102
1	101863662	101864219	Zm00056a002489	NA	101863550	101866197	NOTAL90726	557
1	102302623	102303283	Zm00056a002496	PMEI10	102300755	102306911	NOTAL90746	660
1	102342159	102342685	Zm00056a002497	TPP6	102334117	102345652	NOTAL90748	526
1	102690125	102690583	Zm00056a002503	NA	102687231	102694604	NOTAL90770	458
1	102818509	102822173	Zm00056a002506	slr0537	102812310	102818857	NOTAL90778	348
1	105192693	105197427	Zm00056a002524	NA	105197381	105213594	NOTAL90864	46
1	105323174	105323631	Zm00056a002525	NA	105322747	105337348	NOTAL90873	457
1	105412970	105416638	Zm00056a002526	Putative	105415499	105426468	NOTAL90879	1139
1	105539869	105540190	Zm00056a002527	NA	105531311	105565650	NOTAL90888	321
1	106301562	106306696	Zm00056a002534	XTH29	106298473	106301889	NOTAL90932	327
1	108331050	108350284	Zm00056a002551	PLGG1	108334184	108348663	NOTAL90947	14479
1	108648280	108654663	Zm00056a002554	At1g32090	108636986	108648494	NOTAL90955	214
1	109866021	109869670	Zm00056a002574	NPF8.3	109858910	109888418	NOTAL90973	3649
1	110370824	110397031	Zm00056a002584	NA	110396478	110397597	NOTAL90980	553
1	111362577	111366167	Zm00056a002601	TAF15B	111359705	111362640	NOTAL91003	63
1	112244060	112244432	Zm00056a002609	NA	112243512	112248888	NOTAL91072	372
1	112244243	112320337	Zm00056a002610	HAK25	112255305	112255565	NOTAL91073	260
1	112244243	112320337	Zm00056a002610	HAK25	112256812	112259323	NOTAL91074	2511
1	112244243	112320337	Zm00056a002610	HAK25	112318708	112320537	NOTAL91076	1629
1	112244243	112320337	Zm00056a002610	HAK25	112243512	112248888	NOTAL91072	4645
1	112244243	112320337	Zm00056a002610	HAK25	112266626	112314952	NOTAL91075	48326
1	112623368	112630286	Zm00056a002611	ITPK1	112597201	112638937	NOTAL91092	6918
1	112632070	112633151	Zm00056a002614	NA	112597201	112638937	NOTAL91092	1081
1	112864016	112864735	Zm00056a002615	LIMYB	112851175	112864411	NOTAL91108	395
1	112959699	112997270	Zm00056a002616	NA	112973048	112973514	NOTAL91113	466
1	112959699	112997270	Zm00056a002616	NA	112919863	112964319	NOTAL91112	4620
1	113458180	113461452	Zm00056a002621	CRK10	113460981	113478777	NOTAL91153	471
1	114916725	114972922	Zm00056a002640	NA	114902265	114917512	NOTAL91191	787
1	114916725	114972922	Zm00056a002640	NA	114925380	114945755	NOTAL91192	20375
1	115189274	115195043	Zm00056a002645	NPF8.3	115187738	115207450	NOTAL91205	5769
1	115222558	115228680	Zm00056a002646	NPF8.3	115216364	115275394	NOTAL91206	6122
1	115689410	115690944	Zm00056a002656	At2g42990	115681761	115735361	NOTAL91230	1534
1	115789000	115801251	Zm00056a002657	CCR3	115780019	115811773	NOTAL91238	12251
1	115804882	115807851	Zm00056a002658	NA	115780019	115811773	NOTAL91238	2969
1	115806241	115808073	Zm00056a002659	DMAS1-A	115780019	115811773	NOTAL91238	1832
1	115954398	116012956	Zm00056a002661	NA	115967033	115974414	NOTAL91246	7381
1	117216854	117217894	Zm00056a002671	At3g26670	117217654	117222328	NOTAL91315	240
1	117395571	117396135	Zm00056a002672	NA	117395525	117399743	INS984	564
1	117661990	117662629	Zm00056a002679	NA	117661993	117662133	NOTAL91343	140
1	117998228	118001929	Zm00056a002680	CSE	117984078	118016596	NOTAL91362	3701
1	118391292	118391827	Zm00056a002682	SPK1	118389564	118392650	NOTAL91393	535
1	118725509	118728249	Zm00056a002685	NA	118727229	118733235	NOTAL91409	1020
1	118962339	118977441	Zm00056a002687	NA	118962845	118962869	NOTAL91421	24
1	118962339	118977441	Zm00056a002687	NA	118968001	118968265	NOTAL91423	264
1	118962339	118977441	Zm00056a002687	NA	118975271	118977011	NOTAL91424	1740
1	118962339	118977441	Zm00056a002687	NA	118964089	118964637	NOTAL91422	548
1	119615314	119625552	Zm00056a002692	PCMP-H17	119614970	119615549	NOTAL91444	235
1	122420866	122425224	Zm00056a002719	Os10g0147400	122415519	122423890	NOTAL91546	3024
1	127442351	127485248	Zm00056a002761	MED34	127480509	127482070	INS1064	1561
1	128466712	128470563	Zm00056a002771	NA	128467362	128470772	NOTAL91589	3201
1	144356928	144361291	Zm00056a002873	HPPR	144328485	144357299	NOTAL91757	371
1	144631868	144634219	Zm00056a002876	rccR	144623610	144668839	NOTAL91767	2351
1	144643929	144645674	Zm00056a002877	COR27	144623610	144668839	NOTAL91767	1745
1	144678346	144679469	Zm00056a002878	NA	144676190	144732511	NOTAL91768	1123
1	144871722	144877597	Zm00056a002879	SRF7	144859517	144872506	NOTAL91780	784
1	145182137	145194608	Zm00056a002880	APUM23	145194569	145209213	NOTAL91802	39
1	145196961	145198248	Zm00056a002881	AS	145194569	145209213	NOTAL91802	1287
1	148121167	148121668	Zm00056a002901	ABCG42	148109398	148122685	NOTAL91919	501
1	149938873	149941123	Zm00056a002923	NA	149925280	149947484	NOTAL91966	2250
1	150933905	150936950	Zm00056a002936	RPS24B	150933559	150935840	NOTAL91994	1935
1	150934788	150935433	Zm00056a002937	LECRKS7	150933559	150935840	NOTAL91994	645
1	152489742	152498251	Zm00056a002958	ICP55	152485129	152489938	NOTAL92007	196
1	153112127	153113314	Zm00056a002966	NA	153095654	153123626	NOTAL92044	1187
1	153115842	153119663	Zm00056a002967	NA	153095654	153123626	NOTAL92044	3821
1	153833020	153841438	Zm00056a002972	VAB	153839116	153839435	NOTAL92095	319
1	153833020	153841438	Zm00056a002972	VAB	153827688	153837514	NOTAL92094	4494
1	153833826	153840799	Zm00056a002973	NA	153839116	153839435	NOTAL92095	319
1	153833826	153840799	Zm00056a002973	NA	153827688	153837514	NOTAL92094	3688
1	154305599	154306088	Zm00056a002977	NA	154288709	154317534	NOTAL92122	489
1	154398602	154401356	Zm00056a002979	PXG4	154355890	154400938	NOTAL92124	2336
1	159602655	159612625	Zm00056a003034	NA	159582044	159603174	NOTAL92140	519
1	159675859	159676399	Zm00056a003036	AtMg01010	159675665	159679467	NOTAL92145	540
1	159676918	159678594	Zm00056a003037	psaB	159675665	159679467	NOTAL92145	1676
1	159684956	159685259	Zm00056a003038	NA	159683974	159691716	NOTAL92146	303
1	159764121	159796163	Zm00056a003040	NA	159779712	159788355	NOTAL92149	8643
1	159764121	159796163	Zm00056a003040	NA	159791304	159794106	NOTAL92150	2802
1	159774450	159781876	Zm00056a003041	HSFC2B	159779712	159788355	NOTAL92149	2164
1	160139492	160140446	Zm00056a003046	Os03g0668900	160134263	160197065	NOTAL92163	954
1	160144518	160144737	Zm00056a003047	NA	160134263	160197065	NOTAL92163	219
1	160144640	160148386	Zm00056a003048	AVT1C	160134263	160197065	NOTAL92163	3746
1	160196153	160196524	Zm00056a003049	NA	160134263	160197065	NOTAL92163	371
1	160950785	160951297	Zm00056a003061	NA	160948046	160960012	NOTAL92165	512
1	162136779	162150565	Zm00056a003077	NA	162148559	162156469	NOTAL92215	2006
1	163619546	163637413	Zm00056a003090	Fanci	163624217	163636646	NOTAL92258	12429
1	163954943	163961720	Zm00056a003093	Os11g0285000	163960308	163968888	NOTAL92278	1412
1	164576990	164583673	Zm00056a003102	Os11g0285000	164583661	164586128	NOTAL92288	12
1	164667655	164769581	Zm00056a003103	Os10g0489301	164703016	164703881	NOTAL92293	865
1	164667655	164769581	Zm00056a003103	Os10g0489301	164747434	164751512	NOTAL92295	4078
1	164667655	164769581	Zm00056a003103	Os10g0489301	164760527	164761282	NOTAL92296	755
1	164667655	164769581	Zm00056a003103	Os10g0489301	164762868	164769811	NOTAL92297	6713
1	164667655	164769581	Zm00056a003103	Os10g0489301	164653342	164680805	NOTAL92292	13150
1	164667655	164769581	Zm00056a003103	Os10g0489301	164706283	164739775	NOTAL92294	33492
1	164956331	164957792	Zm00056a003107	NA	164955484	164972292	NOTAL92307	1461
1	165311817	165313805	Zm00056a003109	NA	165292011	165316595	NOTAL92321	1988
1	165316035	165316667	Zm00056a003110	FUT4	165292011	165316595	NOTAL92321	560
1	165401709	165403226	Zm00056a003111	RHY1A	165392469	165403472	NOTAL92326	1517
1	165767040	165769122	Zm00056a003117	CYP81Q32	165765861	165767271	NOTAL92344	231
1	165794845	165795025	Zm00056a003119	Zein-alpha	165789799	165850395	NOTAL92348	180
1	165813666	165831549	Zm00056a003120	Zein-alpha	165789799	165850395	NOTAL92348	17883
1	165832198	165833699	Zm00056a003121	Zein-alpha	165789799	165850395	NOTAL92348	1501
1	165860899	165861920	Zm00056a003122	RS31	165856224	165873639	NOTAL92350	1021
1	165903183	165905338	Zm00056a003123	CYP81Q32	165882551	165903377	NOTAL92351	194
1	165977563	165978406	Zm00056a003124	Zinc	165963994	165982886	NOTAL92355	843
1	166481768	166495698	Zm00056a003130	ZB8	166470086	166487240	NOTAL92385	5472
1	166481768	166495698	Zm00056a003130	ZB8	166495027	166526045	NOTAL92386	671
1	167246396	167246995	Zm00056a003139	NA	167246137	167258474	NOTAL92408	599
1	167999822	168002979	Zm00056a003142	EFM	167996466	168005549	NOTAL92449	3157
1	168390666	168442436	Zm00056a003144	DRP2B	168403269	168407363	NOTAL92473	4094
1	168390666	168442436	Zm00056a003144	DRP2B	168408568	168410065	NOTAL92474	1497
1	168390666	168442436	Zm00056a003144	DRP2B	168414381	168415532	NOTAL92475	1151
1	168390666	168442436	Zm00056a003144	DRP2B	168417034	168417980	NOTAL92476	946
1	168390666	168442436	Zm00056a003144	DRP2B	168430612	168430623	NOTAL92477	11
1	168390666	168442436	Zm00056a003144	DRP2B	168432553	168437638	NOTAL92478	5085
1	168390666	168442436	Zm00056a003144	DRP2B	168441003	168443613	NOTAL92479	1433
1	168390666	168442436	Zm00056a003144	DRP2B	168355004	168396441	NOTAL92472	5775
1	168437625	168442861	Zm00056a003145	NA	168432553	168437638	NOTAL92478	13
1	168437625	168442861	Zm00056a003145	NA	168441003	168443613	NOTAL92479	1858
1	168509161	168510397	Zm00056a003146	Pold4	168504421	168511065	NOTAL92484	1236
1	168949008	168951970	Zm00056a003153	Os12g0592300	168951035	168980829	NOTAL92490	935
1	169052673	169055997	Zm00056a003154	Os12g0592300	169045348	169052858	NOTAL92496	185
1	169056206	169064313	Zm00056a003156	NA	169062270	169076274	NOTAL92498	2043
1	169065767	169066857	Zm00056a003157	KAN4	169062270	169076274	NOTAL92498	1090
1	169218075	169238483	Zm00056a003158	Os01g0246100	169213569	169218198	NOTAL92511	123
1	169277074	169282744	Zm00056a003159	XLG1	169274110	169277076	NOTAL92516	2
1	171036612	171041998	Zm00056a003184	LPXK	171038708	171059920	NOTAL92560	3290
1	171199167	171202517	Zm00056a003187	PIGX	171197740	171199171	NOTAL92567	4
1	171199167	171202517	Zm00056a003187	PIGX	171202503	171216066	NOTAL92568	14
1	172295505	172296268	Zm00056a003206	NA	172295520	172295967	NOTAL92598	447
1	172300735	172301146	Zm00056a003207	NA	172297349	172327196	NOTAL92599	411
1	172421009	172426659	Zm00056a003208	NA	172403759	172438171	NOTAL92607	5650
1	172452203	172453550	Zm00056a003209	NA	172451965	172459902	NOTAL92609	1347
1	172454593	172459436	Zm00056a003210	PIF1	172451965	172459902	NOTAL92609	4843
1	174772009	174772512	Zm00056a003224	Dtd1	174769490	174794151	NOTAL92707	503
1	174990847	174991548	Zm00056a003226	NA	174987121	174995699	NOTAL92723	701
1	175006367	175008333	Zm00056a003227	IAA31	174999143	175007730	NOTAL92724	1363
1	175654443	175661858	Zm00056a003235	sti-1	175649025	175668953	NOTAL92759	7415
1	175813287	175813758	Zm00056a003236	NA	175812561	175818195	NOTAL92768	471
1	176579163	176620833	Zm00056a003246	ULP1C	176615888	176618716	NOTAL92773	2828
1	177645843	177655339	Zm00056a003272	LOL2	177636356	177647908	NOTAL92799	2065
1	177645843	177655339	Zm00056a003272	LOL2	177651401	177666955	NOTAL92800	3938
1	177660859	177663086	Zm00056a003273	STIPL1	177651401	177666955	NOTAL92800	2227
1	177979511	177985622	Zm00056a003282	DNAJC14	177975328	177980165	NOTAL92824	654
1	178488456	178489241	Zm00056a003288	NA	178480195	178490409	NOTAL92863	785
1	179123638	179124103	Zm00056a003303	NA	179102860	179140109	NOTAL92881	465
1	179139485	179142988	Zm00056a003304	CHX19	179102860	179140109	NOTAL92881	624
1	179286678	179287533	Zm00056a003310	NA	179284029	179291594	NOTAL92895	855
1	179352509	179370097	Zm00056a003315	NA	179354302	179365180	INS1370	10878
1	179444270	179446106	Zm00056a003316	VP14	179438794	179444482	NOTAL92906	212
1	179444431	179446012	Zm00056a003317	NA	179438794	179444482	NOTAL92906	51
1	180670648	180671581	Zm00056a003342	NA	180670504	180680655	NOTAL92921	933
1	181440146	181464617	Zm00056a003347	NA	181460629	181464359	NOTAL92958	3730
1	181440146	181464617	Zm00056a003347	NA	181445642	181454049	NOTAL92957	8407
1	182035767	182076831	Zm00056a003353	NA	182076327	182076696	NOTAL92987	369
1	182035767	182076831	Zm00056a003353	NA	182038042	182063127	NOTAL92986	25085
1	182385115	182385466	Zm00056a003360	RASTL-2	182384220	182386466	NOTAL93003	351
1	182863739	182864078	Zm00056a003364	SAUR71	182863556	182871859	NOTAL93023	339
1	182866438	182868549	Zm00056a003365	NA	182863556	182871859	NOTAL93023	2111
1	183029360	183037846	Zm00056a003369	RASTL-3	183026733	183039992	NOTAL93034	8486
1	183550860	183552407	Zm00056a003379	JUB1	183550295	183556148	NOTAL93056	1547
1	183635043	183639939	Zm00056a003380	BHLH25	183619621	183649288	NOTAL93062	4896
1	184473972	184475928	Zm00056a003390	AED1	184470715	184478989	NOTAL93076	1956
1	185074523	185089383	Zm00056a003409	NA	185077239	185077312	NOTAL93106	73
1	185074523	185089383	Zm00056a003409	NA	185080281	185080707	INS1305	426
1	185074523	185089383	Zm00056a003409	NA	185072103	185075586	NOTAL93105	1063
1	185092251	185096883	Zm00056a003411	UBC15	185096882	185103166	NOTAL93108	1
1	185612633	185640425	Zm00056a003426	NA	185622815	185625989	NOTAL93147	3174
1	185612633	185640425	Zm00056a003426	NA	185634839	185638693	NOTAL93148	3854
1	186248269	186270242	Zm00056a003436	ALATS	186251584	186253265	NOTAL93159	1681
1	186475535	186477138	Zm00056a003442	Os12g0604600	186473421	186475556	NOTAL93166	21
1	186568946	186570490	Zm00056a003444	NA	186570462	186571737	NOTAL93174	28
1	186745374	186837772	Zm00056a003450	ALC	186750761	186775645	NOTAL93184	24884
1	186745374	186837772	Zm00056a003450	ALC	186784624	186812198	NOTAL93185	27574
1	186745374	186837772	Zm00056a003450	ALC	186821235	186838350	NOTAL93187	16537
1	187210907	187217902	Zm00056a003457	CP33	187190569	187217804	NOTAL93212	6897
1	187261852	187263098	Zm00056a003458	BHLH96	187257911	187264955	NOTAL93218	1246
1	187549774	187550071	Zm00056a003468	NA	187531752	187557769	NOTAL93239	297
1	187552377	187552743	Zm00056a003469	NA	187531752	187557769	NOTAL93239	366
1	188879498	188880792	Zm00056a003486	RFS1	188873135	188880136	NOTAL93266	638
1	189038183	189041593	Zm00056a003494	TMN12	189041540	189044083	NOTAL93271	53
1	189127135	189128036	Zm00056a003497	ATG18A	189125755	189129118	NOTAL93279	901
1	189129033	189133206	Zm00056a003498	CSN6	189125755	189129118	NOTAL93279	85
1	189474015	189478092	Zm00056a003505	HSP81-1	189472695	189486098	NOTAL93296	4077
1	189474030	189474933	Zm00056a003506	NA	189472695	189486098	NOTAL93296	903
1	189726690	189727984	Zm00056a003512	DIR2	189713044	189739335	NOTAL93312	1294
1	189729980	189730220	Zm00056a003513	NA	189713044	189739335	NOTAL93312	240
1	189736636	189737576	Zm00056a003514	NA	189713044	189739335	NOTAL93312	940
1	189750575	189751889	Zm00056a003515	NA	189747624	189752859	NOTAL93314	1314
1	189835188	189836433	Zm00056a003517	DIR3	189829419	189839430	NOTAL93323	1245
1	189880580	189881353	Zm00056a003522	SEC3A	189875181	189903065	NOTAL93326	773
1	189884637	189885052	Zm00056a003523	NA	189875181	189903065	NOTAL93326	415
1	189888560	189889067	Zm00056a003524	NA	189875181	189903065	NOTAL93326	507
1	190092782	190095452	Zm00056a003525	At2g19130	190052004	190093258	NOTAL93334	476
1	190098545	190099602	Zm00056a003526	NA	190095827	190119136	NOTAL93335	1057
1	190316013	190316652	Zm00056a003527	NA	190284281	190322590	NOTAL93344	639
1	190403956	190408662	Zm00056a003529	AGT1	190391550	190406911	NOTAL93353	2955
1	190405770	190406184	Zm00056a003530	NA	190391550	190406911	NOTAL93353	414
1	190488732	190499316	Zm00056a003535	GDPDL4	190479276	190489426	NOTAL93361	694
1	190707804	190710958	Zm00056a003538	WIP2	190698232	190716963	NOTAL93377	3154
1	190770208	190774602	Zm00056a003539	NA	190756482	190770251	NOTAL93381	43
1	190878142	190887463	Zm00056a003545	Pabp2	190887323	190904175	NOTAL93394	140
1	190888675	190889194	Zm00056a003547	SAP1	190887323	190904175	NOTAL93394	519
1	191024414	191035072	Zm00056a003552	NA	191010719	191036528	NOTAL93403	10658
1	191100813	191101170	Zm00056a003557	NA	191098277	191103463	NOTAL93406	357
1	191361023	191362169	Zm00056a003560	DRT100	191360232	191370422	NOTAL93424	1146
1	191575536	191578319	Zm00056a003565	IRKI	191573444	191586649	NOTAL93443	2783
1	191683976	191689839	Zm00056a003571	CM-LOX2	191674779	191685267	NOTAL93452	1291
1	192556826	192557303	Zm00056a003587	NA	192551955	192558425	NOTAL93483	477
1	192557743	192615980	Zm00056a003588	NA	192551955	192558425	NOTAL93483	682
1	192557743	192615980	Zm00056a003588	NA	192572572	192573134	NOTAL93484	562
1	192557743	192615980	Zm00056a003588	NA	192577769	192578512	NOTAL93485	743
1	192557743	192615980	Zm00056a003588	NA	192589250	192594138	NOTAL93487	4888
1	192557743	192615980	Zm00056a003588	NA	192603418	192616808	NOTAL93488	12562
1	192615458	192615908	Zm00056a003589	NA	192603418	192616808	NOTAL93488	450
1	193017627	193022852	Zm00056a003598	RGTB1	193014024	193017677	NOTAL93519	50
1	193393245	193397140	Zm00056a003609	NA	193381746	193411559	NOTAL93531	3895
1	194079509	194079926	Zm00056a003627	NA	194075308	194084144	NOTAL93573	417
1	194132341	194132789	Zm00056a003628	NA	194125464	194134397	NOTAL93577	448
1	194133362	194137116	Zm00056a003629	KINB3	194125464	194134397	NOTAL93577	1035
1	194434134	194445721	Zm00056a003642	NA	194444733	194448030	NOTAL93597	988
1	194512093	194518014	Zm00056a003643	APSR1	194505219	194512126	NOTAL93601	33
1	194971751	194974097	Zm00056a003652	ORP4C	194959159	194976687	NOTAL93633	2346
1	195172212	195174041	Zm00056a003660	NA	195169344	195175292	NOTAL93641	1829
1	195213753	195214074	Zm00056a003665	NA	195212852	195214335	NOTAL93642	321
1	195343408	195344365	Zm00056a003666	BPM1	195339867	195345522	NOTAL93655	957
1	195400842	195401142	Zm00056a003667	NA	195380120	195417722	NOTAL93657	300
1	195401830	195402369	Zm00056a003668	NA	195380120	195417722	NOTAL93657	539
1	195404930	195405671	Zm00056a003669	BPM2	195380120	195417722	NOTAL93657	741
1	195541810	195542581	Zm00056a003670	BPM1	195539584	195544012	NOTAL93664	771
1	195657320	195662975	Zm00056a003676	NA	195655744	195659387	NOTAL93671	2067
1	195769114	195772316	Zm00056a003678	RPL32A	195761018	195776285	NOTAL93680	3202
1	196222009	196223094	Zm00056a003692	EFL4	196220306	196225752	NOTAL93694	1085
1	196223646	196224287	Zm00056a003693	DCI1	196220306	196225752	NOTAL93694	641
1	196361294	196362302	Zm00056a003696	2,3-bisphosphoglycerate-independent	196362239	196364778	NOTAL93708	63
1	196362779	196363058	Zm00056a003697	NA	196362239	196364778	NOTAL93708	279
1	196362854	196363082	Zm00056a003698	CNGC2	196362239	196364778	NOTAL93708	228
1	196726454	196741102	Zm00056a003703	At3g26560	196740593	196743491	NOTAL93721	509
1	196900504	196906735	Zm00056a003710	FHA2	196906514	196910321	NOTAL93723	221
1	196993256	196995896	Zm00056a003713	PBF1	196976644	197005929	NOTAL93729	2640
1	196996636	196998041	Zm00056a003714	CBSX6	196976644	197005929	NOTAL93729	1405
1	197066957	197068331	Zm00056a003717	LIN	197064491	197069654	NOTAL93736	1374
1	197079872	197080439	Zm00056a003718	NA	197079185	197081791	NOTAL93738	567
1	198102160	198112249	Zm00056a003744	RPL7A-2	198103477	198109678	NOTAL93758	6201
1	198342011	198344271	Zm00056a003752	TIM8	198344217	198347915	NOTAL93760	54
1	198346515	198346991	Zm00056a003753	NA	198344217	198347915	NOTAL93760	476
1	198610736	198617657	Zm00056a003760	PAP27	198612836	198621687	NOTAL93787	4821
1	198662320	198668383	Zm00056a003761	Os08g0536000	198655576	198662331	NOTAL93790	11
1	198709266	198726699	Zm00056a003763	SIP1-1	198709594	198721983	NOTAL93796	12389
1	198960078	198963401	Zm00056a003767	Os04g0338000	198950106	198960119	NOTAL93809	41
1	199015980	199020146	Zm00056a003770	OFUT13	199018312	199028654	NOTAL93817	1834
1	199450555	199453696	Zm00056a003789	RF2a	199447878	199452620	NOTAL93838	2065
1	200417281	200417503	Zm00056a003815	NA	200406077	200433316	NOTAL93879	222
1	200420380	200421328	Zm00056a003816	Map3k12	200406077	200433316	NOTAL93879	948
1	200564147	200564504	Zm00056a003818	Bowman-Birk	200560231	200576184	NOTAL93888	357
1	201602694	201606148	Zm00056a003838	GAD1	201605261	201608160	NOTAL93906	887
1	201650246	201660809	Zm00056a003839	DPB2	201653862	201659563	INS1500	5701
1	201683186	201684806	Zm00056a003840	XRI1	201682498	201692514	NOTAL93916	1620
1	202190538	202197131	Zm00056a003845	IAR1	202181090	202191199	NOTAL93944	661
1	202190538	202197131	Zm00056a003845	IAR1	202195915	202207262	NOTAL93945	1216
1	202196560	202196994	Zm00056a003846	NA	202195915	202207262	NOTAL93945	434
1	202224576	202226562	Zm00056a003847	At1g10780	202223379	202244485	NOTAL93947	1986
1	202508813	202511017	Zm00056a003854	ACA7	202504126	202532953	NOTAL93974	2204
1	202514049	202516815	Zm00056a003855	ACA7	202504126	202532953	NOTAL93974	2766
1	202520303	202521024	Zm00056a003856	NA	202504126	202532953	NOTAL93974	721
1	202545196	202549792	Zm00056a003857	Os01g0928800	202534239	202553539	NOTAL93975	4596
1	202551556	202552766	Zm00056a003858	HEC1	202534239	202553539	NOTAL93975	1210
1	202623128	202638374	Zm00056a003861	Os01g0164500	202605933	202630623	NOTAL93982	7495
1	202698740	202698998	Zm00056a003866	NA	202696534	202712920	NOTAL93985	258
1	202763497	202769037	Zm00056a003869	TRAB1	202764408	202776359	NOTAL93993	4629
1	203172674	203173661	Zm00056a003884	CXE13	203155187	203181244	NOTAL94025	987
1	203316623	203317421	Zm00056a003891	MIZ1	203304643	203324217	NOTAL94037	798
1	203441859	203443852	Zm00056a003893	PLP2	203443824	203456011	NOTAL94040	28
1	203482587	203486012	Zm00056a003894	PLP2	203463339	203492977	NOTAL94041	3425
1	203633629	203639853	Zm00056a003900	IMPACT	203639380	203642759	NOTAL94056	473
1	204032278	204198666	Zm00056a003911	PEPKR2	204068517	204069477	NOTAL94086	960
1	204032278	204198666	Zm00056a003911	PEPKR2	204071082	204073439	NOTAL94087	2357
1	204032278	204198666	Zm00056a003911	PEPKR2	204094001	204094008	NOTAL94088	7
1	204032278	204198666	Zm00056a003911	PEPKR2	204104766	204105572	NOTAL94089	806
1	204032278	204198666	Zm00056a003911	PEPKR2	204120615	204126242	NOTAL94091	5627
1	204032278	204198666	Zm00056a003911	PEPKR2	204132766	204135400	NOTAL94092	2634
1	204032278	204198666	Zm00056a003911	PEPKR2	204141961	204142936	NOTAL94093	975
1	204032278	204198666	Zm00056a003911	PEPKR2	204146245	204146248	NOTAL94094	3
1	204032278	204198666	Zm00056a003911	PEPKR2	204150773	204154640	NOTAL94095	3867
1	204032278	204198666	Zm00056a003911	PEPKR2	204161374	204165996	NOTAL94096	4622
1	204032278	204198666	Zm00056a003911	PEPKR2	204167938	204172588	NOTAL94097	4650
1	204032278	204198666	Zm00056a003911	PEPKR2	204180368	204185712	NOTAL94099	5344
1	204032278	204198666	Zm00056a003911	PEPKR2	204038751	204047466	NOTAL94084	8715
1	204032278	204198666	Zm00056a003911	PEPKR2	204107250	204117649	NOTAL94090	10399
1	204495854	204496421	Zm00056a003918	PSBS1	204495767	204507463	NOTAL94101	567
1	204664966	204671238	Zm00056a003923	TH2	204651466	204664975	NOTAL94109	9
1	204782983	204785629	Zm00056a003925	SUVH9	204785502	204786758	NOTAL94119	127
1	205508500	205508884	Zm00056a003938	NA	205501537	205512908	NOTAL94165	384
1	205514048	205515591	Zm00056a003939	NA	205514025	205524295	NOTAL94166	1543
1	205544472	205545607	Zm00056a003940	olpB	205536357	205548206	NOTAL94168	1135
1	205673517	205675121	Zm00056a003946	AHL20	205667786	205679617	NOTAL94177	1604
1	205841207	205852745	Zm00056a003947	Os08g0562700	205821470	205842000	NOTAL94184	793
1	206557832	206561936	Zm00056a003955	Malate	206544810	206571077	NOTAL94220	4104
1	206730219	206864532	Zm00056a003959	NA	206759985	206760990	NOTAL94231	1005
1	206730219	206864532	Zm00056a003959	NA	206763360	206766279	NOTAL94232	2919
1	206730219	206864532	Zm00056a003959	NA	206770910	206783570	NOTAL94233	12660
1	207194533	207200491	Zm00056a003965	BURP11	207195811	207211666	NOTAL94257	4680
1	207529275	207529518	Zm00056a003970	Polcalcin	207525994	207532805	NOTAL94280	243
1	207800966	207803005	Zm00056a003976	NA	207802461	207803551	NOTAL94291	544
1	207840567	207845062	Zm00056a003981	NA	207840853	207851549	NOTAL94297	4209
1	207878239	207884647	Zm00056a003982	SPPL1	207881232	207903631	NOTAL94299	3415
1	207885208	207886625	Zm00056a003983	CLH1	207881232	207903631	NOTAL94299	1417
1	208285628	208286569	Zm00056a003997	NA	208283819	208287090	NOTAL94323	941
1	208390111	208394716	Zm00056a004001	FAR1	208387757	208404706	NOTAL94331	4605
1	208390944	208394712	Zm00056a004002	NA	208387757	208404706	NOTAL94331	3768
1	208394805	208395024	Zm00056a004003	FAR7	208387757	208404706	NOTAL94331	219
1	208395062	208402527	Zm00056a004004	Alcohol-forming	208387757	208404706	NOTAL94331	7465
1	208460795	208461731	Zm00056a004006	NA	208456422	208467467	NOTAL94334	936
1	208463579	208463905	Zm00056a004007	FAR5	208456422	208467467	NOTAL94334	326
1	208612123	208615537	Zm00056a004011	Os01g0681900	208611318	208613434	NOTAL94339	1311
1	208620379	208624400	Zm00056a004012	CYCL	208616042	208620609	NOTAL94340	230
1	209127024	209128046	Zm00056a004030	NA	209127083	209137153	NOTAL94358	963
1	209208420	209211174	Zm00056a004031	NA	209208157	209213539	NOTAL94365	2754
1	209364044	209366629	Zm00056a004035	FOLB1	209362037	209378175	NOTAL94378	2585
1	209663871	209664297	Zm00056a004048	NA	209663386	209673207	NOTAL94395	426
1	209666139	209666649	Zm00056a004049	NA	209663386	209673207	NOTAL94395	510
1	209666168	209666588	Zm00056a004050	NA	209663386	209673207	NOTAL94395	420
1	209667456	209668478	Zm00056a004051	NA	209663386	209673207	NOTAL94395	1022
1	209673282	209675674	Zm00056a004052	ECI1	209674459	209678085	NOTAL94396	1215
1	209699767	209700252	Zm00056a004053	NA	209688559	209711441	NOTAL94398	485
1	209702303	209702912	Zm00056a004054	CIPK15	209688559	209711441	NOTAL94398	609
1	209702936	209707644	Zm00056a004056	CIPK14	209688559	209711441	NOTAL94398	4708
1	209726277	209726876	Zm00056a004057	NA	209725156	209732936	NOTAL94400	599
1	209732035	209732585	Zm00056a004058	EXLA2	209725156	209732936	NOTAL94400	550
1	209759685	209763210	Zm00056a004059	ACL1.3	209761539	209790609	NOTAL94403	1671
1	209824352	209829063	Zm00056a004061	Os08g0549200	209814351	209836723	NOTAL94406	4711
1	209843728	209844055	Zm00056a004062	NA	209841016	209848165	NOTAL94407	327
1	209923198	209924142	Zm00056a004063	Myb-related	209913682	209932047	NOTAL94415	944
1	210113469	210118757	Zm00056a004068	NDC80	210108515	210113495	NOTAL94432	26
1	210263340	210265607	Zm00056a004077	CYP75B137	210261727	210297935	NOTAL94437	2267
1	210274214	210274685	Zm00056a004079	NA	210261727	210297935	NOTAL94437	471
1	210448874	210451110	Zm00056a004081	SHI	210444770	210468060	NOTAL94445	2236
1	210562057	210564326	Zm00056a004083	CYP78A9	210552985	210570489	NOTAL94453	2269
1	210782934	210783102	Zm00056a004088	NA	210781629	210797950	NOTAL94465	168
1	211965968	211967745	Zm00056a004119	At1g56220	211955716	211979078	NOTAL94517	1777
1	212287980	212291614	Zm00056a004127	NA	212286298	212295797	NOTAL94535	3634
1	212688202	212689455	Zm00056a004134	FLZ5	212687662	212710462	NOTAL94548	1253
1	212944911	212978859	Zm00056a004139	FH3	212951015	212954049	NOTAL94572	3034
1	212944911	212978859	Zm00056a004139	FH3	212977202	212981248	NOTAL94573	1657
1	212951461	212952280	Zm00056a004140	NA	212951015	212954049	NOTAL94572	819
1	213497267	213506760	Zm00056a004153	At5g65490	213506442	213526221	NOTAL94597	318
1	213600732	213605113	Zm00056a004154	PGDH2	213569898	213607117	NOTAL94601	4381
1	213762931	213768173	Zm00056a004158	INRPK1	213768168	213770713	NOTAL94614	5
1	213769132	213770498	Zm00056a004160	PMA3	213768168	213770713	NOTAL94614	1366
1	214048814	214056210	Zm00056a004165	FKBP19	214055721	214056685	NOTAL94640	489
1	214757048	214762935	Zm00056a004178	CCR1	214753776	214760114	NOTAL94653	3066
1	215356175	215356681	Zm00056a004187	At3g03070	215355490	215357186	NOTAL94671	506
1	215361961	215370538	Zm00056a004188	HAK18	215360918	215371946	NOTAL94672	8577
1	215600002	215605038	Zm00056a004194	DCUN1D4	215596015	215600278	NOTAL94688	276
1	215600010	215600519	Zm00056a004195	NA	215596015	215600278	NOTAL94688	268
1	215735459	215805988	Zm00056a004196	EDR2L	215793841	215797460	NOTAL94705	3619
1	215735459	215805988	Zm00056a004196	EDR2L	215799166	215799984	NOTAL94706	818
1	215735459	215805988	Zm00056a004196	EDR2L	215727597	215735500	NOTAL94698	41
1	215735459	215805988	Zm00056a004196	EDR2L	215771750	215778725	NOTAL94703	6975
1	215910735	215912678	Zm00056a004198	NA	215900106	215930324	NOTAL94716	1943
1	215910963	215911659	Zm00056a004199	NA	215900106	215930324	NOTAL94716	696
1	216026676	216027521	Zm00056a004204	RBOHB	216025693	216052072	NOTAL94726	845
1	216308291	216309481	Zm00056a004208	MYB306	216307493	216361675	NOTAL94744	1190
1	216383924	216388525	Zm00056a004211	NA	216377002	216385247	NOTAL94746	1323
1	216528403	216530584	Zm00056a004213	PCMP-H76	216523101	216554962	NOTAL94756	2181
1	216533630	216535146	Zm00056a004214	RNS3	216523101	216554962	NOTAL94756	1516
1	216535640	216538591	Zm00056a004215	At3g47520	216523101	216554962	NOTAL94756	2951
1	216674312	216677024	Zm00056a004219	MYR2	216668202	216698865	NOTAL94768	2712
1	216982154	216985488	Zm00056a004220	MYB105	216957692	216985833	NOTAL94778	3334
1	217439714	217441363	Zm00056a004228	NAC100	217430550	217448384	NOTAL94802	1649
1	217539246	217541890	Zm00056a004232	BHLH30	217540230	217555722	NOTAL94807	1660
1	218200284	218201368	Zm00056a004247	ENPP3	218200321	218208115	NOTAL94816	1047
1	218382138	218388190	Zm00056a004252	NA	218371107	218382172	NOTAL94829	34
1	218382138	218388190	Zm00056a004252	NA	218387079	218406812	NOTAL94830	1111
1	218432113	218432875	Zm00056a004253	At1g66480	218432825	218458933	NOTAL94833	50
1	218436848	218437115	Zm00056a004254	NA	218432825	218458933	NOTAL94833	267
1	218929370	218931876	Zm00056a004266	PSAT	218924358	218929390	NOTAL94848	20
1	219444960	219447345	Zm00056a004277	MTP8	219433672	219467896	NOTAL94865	2385
1	219609929	219617247	Zm00056a004278	EBS	219600356	219613292	NOTAL94872	3363
1	220322165	220323755	Zm00056a004291	NA	220321767	220339960	NOTAL94902	1590
1	220481335	220481716	Zm00056a004294	PCMP-E25	220476713	220482548	NOTAL94910	381
1	220496127	220496737	Zm00056a004296	EXLA2	220494266	220505551	NOTAL94911	610
1	220505872	220513829	Zm00056a004297	srprb	220512314	220520437	NOTAL94913	1515
1	220607318	220747955	Zm00056a004298	NA	220630402	220633768	NOTAL94923	3366
1	220607318	220747955	Zm00056a004298	NA	220636811	220637156	NOTAL94924	345
1	220607318	220747955	Zm00056a004298	NA	220639011	220642420	NOTAL94925	3409
1	220607318	220747955	Zm00056a004298	NA	220657116	220659279	NOTAL94926	2163
1	220607318	220747955	Zm00056a004298	NA	220660742	220672976	NOTAL94927	12234
1	220607318	220747955	Zm00056a004298	NA	220698990	220699921	NOTAL94929	931
1	220607318	220747955	Zm00056a004298	NA	220701617	220706833	NOTAL94930	5216
1	220607318	220747955	Zm00056a004298	NA	220718195	220719258	NOTAL94932	1063
1	220607318	220747955	Zm00056a004298	NA	220721399	220723312	NOTAL94933	1913
1	220607318	220747955	Zm00056a004298	NA	220724688	220724761	NOTAL94934	73
1	220607318	220747955	Zm00056a004298	NA	220727676	220741308	NOTAL94935	13632
1	220607318	220747955	Zm00056a004298	NA	220742678	220743718	NOTAL94936	1040
1	220607318	220747955	Zm00056a004298	NA	220618244	220628224	NOTAL94922	9980
1	220607318	220747955	Zm00056a004298	NA	220708462	220715747	NOTAL94931	7285
1	221014981	221015773	Zm00056a004303	NA	221010441	221029462	NOTAL94946	792
1	221041167	221049848	Zm00056a004307	NA	221042103	221049898	NOTAL94949	7745
1	221899279	221902610	Zm00056a004319	norA	221889398	221899287	NOTAL94980	8
1	222695986	222708126	Zm00056a004334	Os08g0416100	222665278	222696013	NOTAL94998	27
1	223473492	223481888	Zm00056a004349	LSF1	223479588	223480497	INS1635	909
1	223674413	223676316	Zm00056a004352	MHX1	223671389	223689987	NOTAL95007	1903
1	223679260	223680291	Zm00056a004354	NA	223671389	223689987	NOTAL95007	1031
1	223702964	223771249	Zm00056a004357	prpf39	223768065	223772104	NOTAL95013	3184
1	223844687	223846466	Zm00056a004358	OsI_29059	223830424	223849012	NOTAL95019	1779
1	224880222	224881817	Zm00056a004383	IRL6	224880578	224937572	NOTAL95039	1239
1	224882167	224884348	Zm00056a004384	NA	224880578	224937572	NOTAL95039	2181
1	224911450	224915112	Zm00056a004386	Pirin-like	224880578	224937572	NOTAL95039	3662
1	225011571	225013350	Zm00056a004387	NA	224998012	225012046	NOTAL95046	475
1	225090737	225095959	Zm00056a004390	OsI_027940	225086786	225090752	NOTAL95052	15
1	225221561	225222594	Zm00056a004391	NA	225222504	225256367	NOTAL95058	90
1	225221563	225222727	Zm00056a004392	NA	225222504	225256367	NOTAL95058	223
1	225304916	225326120	Zm00056a004393	CRS1	225293474	225308634	NOTAL95061	3718
1	225304916	225326120	Zm00056a004393	CRS1	225325180	225347844	NOTAL95064	940
1	225626957	225627627	Zm00056a004399	NA	225615286	225629715	NOTAL95092	670
1	225628941	225640372	Zm00056a004400	slr0575	225615286	225629715	NOTAL95092	774
1	225628941	225640372	Zm00056a004400	slr0575	225630994	225655968	NOTAL95093	9378
1	225854310	225864318	Zm00056a004407	PHL2	225836798	225854361	NOTAL95107	51
1	226065943	226076849	Zm00056a004412	NA	226067405	226083782	NOTAL95123	9444
1	226077056	226078464	Zm00056a004413	NA	226067405	226083782	NOTAL95123	1408
1	226788110	226789225	Zm00056a004427	PER57	226783755	226791073	NOTAL95150	1115
1	226941226	226946172	Zm00056a004433	SD18	226940369	226956991	NOTAL95167	4946
1	226954727	226956486	Zm00056a004435	Os02g0690500	226940369	226956991	NOTAL95167	1759
1	227063096	227063745	Zm00056a004442	DRMH1	227051549	227075910	NOTAL95175	649
1	227236254	227242739	Zm00056a004447	serinc	227242731	227248412	NOTAL95184	8
1	227270405	227278877	Zm00056a004449	NA	227278264	227289008	NOTAL95188	613
1	227489110	227489778	Zm00056a004452	TIM23-1	227475180	227501475	NOTAL95194	668
1	227490808	227494427	Zm00056a004453	MFSD5	227475180	227501475	NOTAL95194	3619
1	227532200	227536441	Zm00056a004455	ERCC1	227536156	227536393	NOTAL95200	237
1	227739059	227741956	Zm00056a004462	ABCB18	227739920	227742673	NOTAL95224	2036
1	227750672	227751307	Zm00056a004463	NA	227747910	227760736	NOTAL95225	635
1	227802943	227803108	Zm00056a004464	ECT2	227796998	227805588	NOTAL95227	165
1	227862989	227866267	Zm00056a004467	MGL	227860466	227873506	NOTAL95230	3278
1	228908178	228912424	Zm00056a004482	NIP3-1	228903158	228910236	NOTAL95280	2058
1	229261406	229266038	Zm00056a004490	Tmco4	229266009	229270627	NOTAL95310	29
1	229270416	229300375	Zm00056a004491	At3g51120	229266009	229270627	NOTAL95310	211
1	229360142	229364521	Zm00056a004493	EDA2	229351195	229365898	NOTAL95317	4379
1	229539304	229540346	Zm00056a004500	OTU12	229536462	229546150	NOTAL95321	1042
1	229540868	229541744	Zm00056a004501	Os03g0108600	229536462	229546150	NOTAL95321	876
1	229782426	229808701	Zm00056a004514	NA	229784826	229794686	NOTAL95326	9860
1	229794581	229807334	Zm00056a004515	NA	229784826	229794686	NOTAL95326	105
1	230115469	230120734	Zm00056a004525	YAB3	230114743	230124198	NOTAL95336	5265
1	230140781	230143447	Zm00056a004527	SKU5	230137307	230140793	NOTAL95338	12
1	230678155	230701508	Zm00056a004547	Os02g0642300	230699083	230727044	NOTAL95350	2425
1	230678155	230701508	Zm00056a004547	Os02g0642300	230682800	230689660	NOTAL95349	6860
1	230920373	230923821	Zm00056a004555	TET10	230923094	230924969	NOTAL95364	727
1	231171479	231177090	Zm00056a004559	At3g48880	231173217	231191096	NOTAL95376	3873
1	232780201	232784776	Zm00056a004607	NA	232782881	232791099	NOTAL95404	1895
1	232919735	232945183	Zm00056a004608	NRPA2	232905793	232920179	NOTAL95412	444
1	233636777	233648043	Zm00056a004627	GT2	233634913	233638513	NOTAL95445	1736
1	233637864	233648465	Zm00056a004628	NA	233634913	233638513	NOTAL95445	649
1	233673031	233675053	Zm00056a004631	gpatch11	233672341	233673259	NOTAL95447	228
1	233690470	233692945	Zm00056a004632	At1g54790	233687633	233698767	NOTAL95449	2475
1	233723796	233725147	Zm00056a004633	Basic	233720126	233724200	NOTAL95451	404
1	233740963	233741788	Zm00056a004634	NHL6	233739399	233747827	NOTAL95453	825
1	233759043	233760108	Zm00056a004635	NA	233754177	233768432	NOTAL95454	1065
1	233882069	233886830	Zm00056a004636	CDT1B	233876982	233883410	NOTAL95461	1341
1	233952495	233958784	Zm00056a004639	Os10g0489400	233953531	233959441	NOTAL95464	5253
1	233986327	233986774	Zm00056a004640	NA	233978975	233987527	NOTAL95466	447
1	234001809	234004944	Zm00056a004641	Os10g0489301	233989852	234004006	NOTAL95467	2197
1	234051778	234076359	Zm00056a004642	Os10g0489301	234063680	234082109	NOTAL95474	12679
1	234081158	234081674	Zm00056a004644	Os10g0489301	234063680	234082109	NOTAL95474	516
1	234492679	234493645	Zm00056a004653	NA	234491686	234500728	NOTAL95489	966
1	234848240	234878069	Zm00056a004667	DCL3B	234852357	234854546	NOTAL95508	2189
1	235986600	235987469	Zm00056a004690	TUBB7	235986497	235987901	NOTAL95577	869
1	235990661	235991454	Zm00056a004691	CDC48	235989583	235992594	NOTAL95578	793
1	236018366	236033690	Zm00056a004692	UXT1	236017130	236018556	NOTAL95581	190
1	236018366	236033690	Zm00056a004692	UXT1	236021085	236021144	NOTAL95582	59
1	236018366	236033690	Zm00056a004692	UXT1	236030691	236032424	NOTAL95583	1733
1	236293244	236307762	Zm00056a004700	GULLO6	236293174	236293719	NOTAL95587	475
1	236293244	236307762	Zm00056a004700	GULLO6	236307408	236307411	NOTAL95588	3
1	236312577	236316801	Zm00056a004702	UBP13	236312125	236313371	NOTAL95589	794
1	236977205	237001623	Zm00056a004711	xpo4	237001590	237002142	NOTAL95618	33
1	237180961	237181433	Zm00056a004714	NA	237177213	237194369	NOTAL95632	472
1	237201955	237202441	Zm00056a004715	NA	237202344	237202907	NOTAL95634	97
1	237481431	237484256	Zm00056a004719	RR23	237470265	237485370	NOTAL95652	2825
1	237761773	237766463	Zm00056a004727	FAO1	237750924	237762398	NOTAL95666	625
1	237833602	237839342	Zm00056a004728	FAO1	237839329	237844568	NOTAL95667	13
1	238060541	238069731	Zm00056a004733	Gba2	238068965	238076564	NOTAL95683	766
1	238114538	238118068	Zm00056a004735	KCS12	238111673	238136410	NOTAL95688	3530
1	238363734	238389588	Zm00056a004740	GF14C	238365384	238366577	NOTAL95697	1193
1	238363734	238389588	Zm00056a004740	GF14C	238376205	238382657	NOTAL95698	6452
1	238363734	238389588	Zm00056a004740	GF14C	238384961	238388861	NOTAL95699	3900
1	238481917	238501283	Zm00056a004742	At2g35920	238466870	238483027	NOTAL95707	1110
1	238825160	238829366	Zm00056a004751	MIK2	238815922	238831924	NOTAL95725	4206
1	238884056	238886264	Zm00056a004754	YSL14	238886085	238902390	NOTAL95732	179
1	238917160	238935193	Zm00056a004755	WAV3	238926889	238932854	NOTAL95735	5965
1	239510820	239511762	Zm00056a004767	NA	239500173	239510868	NOTAL95760	48
1	239546090	239564576	Zm00056a004768	NA	239541171	239552001	NOTAL95765	5911
1	239576824	239588372	Zm00056a004769	PEX12	239588132	239589650	NOTAL95768	240
1	239589626	239595397	Zm00056a004770	Eukaryotic	239588132	239589650	NOTAL95768	24
1	239654862	239655291	Zm00056a004773	NA	239646021	239656779	NOTAL95773	429
1	240373061	240376376	Zm00056a004796	Os04g0608600	240373428	240385142	NOTAL95800	2948
1	240932958	240938303	Zm00056a004813	RABC2A	240929069	240934992	NOTAL95825	2034
1	240999914	241016328	Zm00056a004814	fluG	241016260	241024863	NOTAL95835	68
1	240999914	241016328	Zm00056a004814	fluG	241002248	241014975	NOTAL95834	12727
1	241032901	241033204	Zm00056a004815	NA	241028856	241042072	NOTAL95836	303
1	241098637	241100551	Zm00056a004816	NA	241050915	241105547	NOTAL95837	1914
1	241224644	241225301	Zm00056a004825	NA	241224354	241229441	NOTAL95846	657
1	241224867	241225425	Zm00056a004826	NA	241224354	241229441	NOTAL95846	558
1	241225747	241274629	Zm00056a004827	NA	241224354	241229441	NOTAL95846	3694
1	241225747	241274629	Zm00056a004827	NA	241240508	241241201	NOTAL95847	693
1	241225747	241274629	Zm00056a004827	NA	241243234	241243796	NOTAL95848	562
1	241225747	241274629	Zm00056a004827	NA	241256528	241266622	NOTAL95850	10094
1	241225747	241274629	Zm00056a004827	NA	241274133	241275733	NOTAL95851	496
1	241225747	241274629	Zm00056a004827	NA	241253254	241255125	NOTAL95849	1871
1	241226790	241227102	Zm00056a004828	NA	241224354	241229441	NOTAL95846	312
1	241427724	241428094	Zm00056a004829	NA	241423135	241430821	NOTAL95862	370
1	241427790	241428486	Zm00056a004830	NA	241423135	241430821	NOTAL95862	696
1	241479697	241487848	Zm00056a004831	LSI3	241472356	241486895	NOTAL95866	7198
1	241982606	241985572	Zm00056a004843	AIRP2	241983949	241997780	NOTAL95879	1623
1	242344637	242348777	Zm00056a004848	PCRK2	242348292	242353323	NOTAL95897	485
1	242542280	242549043	Zm00056a004853	UGT86A1	242543676	242602731	NOTAL95904	5367
1	242708889	242735614	Zm00056a004854	pgk	242717525	242718516	INS1782	991
1	242708889	242735614	Zm00056a004854	pgk	242723644	242732039	NOTAL95916	8395
1	242773095	242796438	Zm00056a004856	SIT2	242785578	242791480	NOTAL95917	5902
1	242773095	242796438	Zm00056a004856	SIT2	242792826	242801310	NOTAL95918	3612
1	242835112	242835568	Zm00056a004859	NA	242833365	242838389	NOTAL95920	456
1	242880382	242880691	Zm00056a004860	NA	242870969	242881291	NOTAL95923	309
1	243242353	243247582	Zm00056a004867	NA	243236299	243244002	NOTAL95959	1649
1	244086807	244088249	Zm00056a004885	NA	244072004	244102083	NOTAL95999	1442
1	244184248	244186761	Zm00056a004887	PBL16	244177816	244201076	NOTAL96003	2513
1	244185304	244187730	Zm00056a004888	NA	244177816	244201076	NOTAL96003	2426
1	244309709	244310291	Zm00056a004890	Late	244298892	244311751	NOTAL96011	582
1	245111398	245115110	Zm00056a004905	ARD4	245112915	245123632	NOTAL96047	2195
1	245262437	245264148	Zm00056a004908	NA	245255562	245273362	NOTAL96057	1711
1	245721909	245724693	Zm00056a004917	NA	245720200	245721917	NOTAL96080	8
1	246012672	246017707	Zm00056a004923	NA	246009481	246013902	NOTAL96092	1230
1	246012672	246017707	Zm00056a004923	NA	246016651	246044516	NOTAL96093	1056
1	246072087	246076447	Zm00056a004924	KCS20	246047100	246075298	NOTAL96094	3211
1	246072452	246124819	Zm00056a004925	NA	246047100	246075298	NOTAL96094	2846
1	246255491	246257452	Zm00056a004928	IP5P7	246251463	246259060	NOTAL96104	1961
1	246384866	246388907	Zm00056a004932	rps6	246383537	246389405	NOTAL96109	4041
1	249986128	249986653	Zm00056a005010	TIFY11E	249985635	250012577	NOTAL96158	525
1	250476209	250512532	Zm00056a005020	DTX40	250507986	250510882	NOTAL96178	2896
1	250476209	250512532	Zm00056a005020	DTX40	250490555	250505276	NOTAL96177	14721
1	250683758	250693458	Zm00056a005028	NA	250683895	250687947	NOTAL96187	4052
1	250683758	250693458	Zm00056a005028	NA	250689934	250689949	NOTAL96188	15
1	250683758	250693458	Zm00056a005028	NA	250691460	250691928	NOTAL96189	468
1	250746748	250749484	Zm00056a005030	NA	250746273	250760002	NOTAL96194	2736
1	250747629	250753446	Zm00056a005031	HAK16	250746273	250760002	NOTAL96194	5817
1	250884523	250886369	Zm00056a005036	MBD13	250870984	250885092	NOTAL96203	569
1	251224502	251225894	Zm00056a005045	HSD1	251225090	251235030	NOTAL96232	804
1	252014401	252021540	Zm00056a005072	PP7	252006749	252023285	NOTAL96275	7139
1	252032822	252034203	Zm00056a005073	NA	252030813	252034187	NOTAL96277	1365
1	253977282	253977680	Zm00056a005140	CCP1	253969443	253987152	NOTAL96353	398
1	253978900	253979278	Zm00056a005141	EXO84A	253969443	253987152	NOTAL96353	378
1	254470653	254492983	Zm00056a005157	UVR8	254481007	254486665	NOTAL96378	5658
1	254797561	254844541	Zm00056a005162	FLN2	254826810	254829302	NOTAL96390	2492
1	254797561	254844541	Zm00056a005162	FLN2	254831362	254832912	NOTAL96391	1550
1	254888388	254891745	Zm00056a005166	GDPD6	254886204	254890467	NOTAL96393	2079
1	255052073	255053346	Zm00056a005171	NA	255050845	255054212	NOTAL96405	1273
1	255054690	255059848	Zm00056a005172	NA	255058569	255064029	NOTAL96406	1279
1	255115200	255119181	Zm00056a005173	NA	255118263	255121562	NOTAL96413	918
1	256384515	256385441	Zm00056a005197	SG1	256381848	256390569	NOTAL96441	926
1	256883963	256893248	Zm00056a005210	OAT	256890123	256905038	NOTAL96469	3125
1	256892598	256892880	Zm00056a005211	NA	256890123	256905038	NOTAL96469	282
1	256893595	256893961	Zm00056a005212	GSTU24	256890123	256905038	NOTAL96469	366
1	256894037	256912112	Zm00056a005213	MSR-1	256907365	256911919	NOTAL96470	4554
1	256894037	256912112	Zm00056a005213	MSR-1	256890123	256905038	NOTAL96469	11001
1	256951161	256952065	Zm00056a005215	NA	256950986	256976690	NOTAL96476	904
1	256951199	256952968	Zm00056a005216	RLP29	256950986	256976690	NOTAL96476	1769
1	256956547	256958579	Zm00056a005217	NA	256950986	256976690	NOTAL96476	2032
1	256974110	256974649	Zm00056a005219	NA	256950986	256976690	NOTAL96476	539
1	257071728	257081804	Zm00056a005223	SPCC777.06c	257065188	257073889	NOTAL96485	2161
1	257102692	257103493	Zm00056a005226	CBP60D	257102777	257104843	NOTAL96489	716
1	257351546	257356708	Zm00056a005231	At1g30440	257356704	257359279	NOTAL96500	4
1	257416045	257421398	Zm00056a005232	NA	257415157	257427750	NOTAL96504	5353
1	257418119	257422010	Zm00056a005233	CAT1	257415157	257427750	NOTAL96504	3891
1	257476925	257485921	Zm00056a005235	Os03g0625900	257468219	257476977	NOTAL96507	52
1	257656997	257666966	Zm00056a005238	MSI1	257643962	257659192	NOTAL96517	2195
1	257788966	257789802	Zm00056a005241	NA	257788800	257796941	NOTAL96528	836
1	257858756	257862820	Zm00056a005243	NA	257860031	257864447	NOTAL96534	2789
1	257877336	257877726	Zm00056a005246	NA	257877612	257878910	NOTAL96536	114
1	258051736	258052822	Zm00056a005248	BPM2	258049592	258054089	NOTAL96549	1086
1	258459867	258460164	Zm00056a005253	CAX3	258456780	258464973	NOTAL96575	297
1	258464108	258464964	Zm00056a005254	NA	258456780	258464973	NOTAL96575	856
1	258464114	258464720	Zm00056a005255	NA	258456780	258464973	NOTAL96575	606
1	259500210	259503672	Zm00056a005276	NA	259497609	259501010	NOTAL96589	800
1	259705150	259716462	Zm00056a005285	WRKY74	259701788	259705570	NOTAL96593	420
1	259910288	259911326	Zm00056a005291	NA	259900405	259912271	NOTAL96603	1038
1	259918774	259924453	Zm00056a005292	DTX29	259916856	259922196	NOTAL96604	3422
1	260717956	260722257	Zm00056a005309	Os03g0619800	260722219	260731147	NOTAL96650	38
1	261349085	261353872	Zm00056a005324	DRB2	261347527	261354394	INS1924	4787
1	261365158	261370454	Zm00056a005325	NPY2	261363639	261365914	NOTAL96664	756
1	261866580	261874312	Zm00056a005337	NA	261872441	261882061	NOTAL96672	1871
1	261878957	261879233	Zm00056a005338	NA	261872441	261882061	NOTAL96672	276
1	262872648	262885249	Zm00056a005360	HOP1	262876491	262882628	NOTAL96718	6137
1	262872648	262885249	Zm00056a005360	HOP1	262883966	262923437	NOTAL96719	1283
1	262923662	262939626	Zm00056a005361	THIC	262929511	262939172	NOTAL96720	9661
1	263700566	263710353	Zm00056a005377	CBSDUF3	263681900	263700854	NOTAL96749	288
1	264783807	264786442	Zm00056a005425	GLB1	264786228	264788977	NOTAL96769	214
1	264928414	264935404	Zm00056a005431	Trappc1	264925069	264957300	NOTAL96778	6990
1	264936678	264937498	Zm00056a005432	NA	264925069	264957300	NOTAL96778	820
1	264936736	264937429	Zm00056a005433	Zlp	264925069	264957300	NOTAL96778	693
1	265002312	265006308	Zm00056a005436	TUBB3	265000717	265034940	NOTAL96785	3996
1	265003070	265006396	Zm00056a005437	NA	265000717	265034940	NOTAL96785	3326
1	265221152	265222962	Zm00056a005440	NA	265213009	265250799	NOTAL96799	1810
1	265226432	265226750	Zm00056a005441	SAUR40	265213009	265250799	NOTAL96799	318
1	265239909	265240575	Zm00056a005442	NA	265213009	265250799	NOTAL96799	666
1	267150016	267160977	Zm00056a005498	SOT17	267150650	267155315	NOTAL96815	4665
1	267150016	267160977	Zm00056a005498	SOT17	267157141	267160323	NOTAL96816	3182
1	269306932	269313178	Zm00056a005557	NA	269286286	269307035	NOTAL96840	103
1	269306932	269313178	Zm00056a005557	NA	269312907	269322012	NOTAL96842	271
1	269313516	269317359	Zm00056a005558	NA	269312907	269322012	NOTAL96842	3843
1	269343092	269345369	Zm00056a005559	IAGLU	269345093	269353304	NOTAL96845	276
1	269461679	269463098	Zm00056a005560	NA	269441673	269480661	NOTAL96852	1419
1	269870202	269873732	Zm00056a005574	NA	269866649	269870221	NOTAL96882	19
1	270211254	270220259	Zm00056a005581	Protein	270212345	270224432	NOTAL96903	7914
1	270730807	270745109	Zm00056a005596	Os03g0700700	270736155	270741949	NOTAL96915	5794
1	270730807	270745109	Zm00056a005596	Os03g0700700	270745088	270748300	NOTAL96916	21
1	270744120	270745138	Zm00056a005597	NA	270745088	270748300	NOTAL96916	50
1	271444400	271454210	Zm00056a005618	BGLU8	271452080	271461529	NOTAL96933	2130
1	271541668	271547386	Zm00056a005619	SERK4	271533749	271548451	NOTAL96943	5718
1	271551521	271554634	Zm00056a005620	PTM	271552879	271553925	INS1997	1046
1	272074013	272075970	Zm00056a005636	NA	272073313	272088239	NOTAL96950	1957
1	272854598	272855213	Zm00056a005650	ABCG19	272845050	272861257	NOTAL96969	615
1	274715339	274719320	Zm00056a005717	NADH	274719312	274725201	NOTAL96990	8
1	274785380	274792839	Zm00056a005719	CAS	274789467	274799722	NOTAL96994	3372
1	274874663	274875209	Zm00056a005723	NA	274868139	274878979	NOTAL96998	546
1	274877639	274878104	Zm00056a005724	NA	274868139	274878979	NOTAL96998	465
1	274935647	274942111	Zm00056a005725	At1g74260	274930191	274935750	NOTAL97006	103
1	275024726	275051363	Zm00056a005726	VPS39	275009166	275027581	NOTAL97013	2855
1	275024726	275051363	Zm00056a005726	VPS39	275050116	275057081	NOTAL97016	1247
1	275221907	275226319	Zm00056a005729	TMK1	275214345	275221974	NOTAL97026	67
1	275274248	275276377	Zm00056a005730	CYB561C	275262172	275280237	NOTAL97030	2129
1	275328021	275332027	Zm00056a005731	SSM4	275325621	275338337	NOTAL97034	4006
1	275336393	275336681	Zm00056a005732	NA	275325621	275338337	NOTAL97034	288
1	275375894	275377176	Zm00056a005734	NA	275369887	275382773	NOTAL97038	1282
1	275447372	275448041	Zm00056a005739	ZHD11	275440480	275458975	NOTAL97044	669
1	275484459	275490268	Zm00056a005740	COX11	275482903	275484563	NOTAL97048	104
1	275682331	275694207	Zm00056a005747	PHYA1	275678065	275686928	NOTAL97061	4597
1	275699035	275704292	Zm00056a005749	NPF8.3	275694561	275699056	NOTAL97062	21
1	275699035	275704292	Zm00056a005749	NPF8.3	275704278	275712178	NOTAL97063	14
1	275868501	275877478	Zm00056a005750	GAD1	275864553	275885548	NOTAL97073	8977
1	275885317	275897621	Zm00056a005751	NA	275864553	275885548	NOTAL97073	231
1	277553531	277554167	Zm00056a005788	NA	277554037	277558372	NOTAL97138	130
1	277554978	277556673	Zm00056a005789	TBL28	277554037	277558372	NOTAL97138	1695
1	277574135	277585554	Zm00056a005791	At2g36630	277577146	277581886	NOTAL97140	4740
1	277700667	277701954	Zm00056a005792	EPFL2	277692052	277709730	NOTAL97146	1287
1	278739266	278739849	Zm00056a005807	NA	278736003	278743978	NOTAL97166	583
1	278806835	278810070	Zm00056a005811	NA	278803795	278808002	NOTAL97172	1167
1	279386000	279389772	Zm00056a005830	ISPH	279380836	279386305	NOTAL97190	305
1	279724340	279727152	Zm00056a005832	NA	279708271	279758714	NOTAL97218	2812
1	279732397	279734353	Zm00056a005833	NA	279708271	279758714	NOTAL97218	1956
1	280286678	280292035	Zm00056a005855	CBSX3	280285653	280286844	NOTAL97235	166
1	281192534	281194542	Zm00056a005886	NA	281185700	281194698	NOTAL97249	2008
1	282334882	282336069	Zm00056a005924	Late	282333275	282346140	NOTAL97304	1187
1	282339538	282340488	Zm00056a005925	RAB28	282333275	282346140	NOTAL97304	950
1	282803960	282809926	Zm00056a005939	BACOVA_02659	282809891	282814998	NOTAL97327	35
1	282867483	282893501	Zm00056a005943	TOUSLED	282868982	282869495	NOTAL97334	513
1	283110320	283115667	Zm00056a005951	At3g01520	283114111	283122476	NOTAL97342	1556
1	283597425	283599812	Zm00056a005963	TPKA	283587609	283601530	NOTAL97373	2387
1	283601979	283604110	Zm00056a005964	NA	283604106	283608547	NOTAL97374	4
1	283706468	283722015	Zm00056a005966	NA	283703867	283706499	NOTAL97384	31
1	284254191	284256233	Zm00056a005983	RPL13AD	284251216	284258462	NOTAL97405	2042
1	284394851	284402315	Zm00056a005989	UGT83A1	284390357	284398788	NOTAL97409	3937
1	284414228	284420559	Zm00056a005992	NA	284419728	284425380	NOTAL97411	831
1	284670185	284676290	Zm00056a006001	CNGC2	284676185	284681618	NOTAL97414	105
1	284690247	284691524	Zm00056a006002	At5g15350	284687959	284693702	NOTAL97415	1277
1	284941995	284943095	Zm00056a006011	NA	284934629	284969244	NOTAL97433	1100
1	284964500	284967339	Zm00056a006012	BHLH113	284934629	284969244	NOTAL97433	2839
1	285971749	285976700	Zm00056a006027	CYP79A1	285967242	285972485	NOTAL97483	736
1	286237788	286239442	Zm00056a006034	PER50	286231897	286242760	NOTAL97500	1654
1	286241108	286242816	Zm00056a006037	NA	286231897	286242760	NOTAL97500	1652
1	286292025	286295635	Zm00056a006039	PER35	286285379	286303842	NOTAL97504	3610
1	286652289	286654048	Zm00056a006053	NA	286652912	286661995	NOTAL97517	1136
1	287450445	287451186	Zm00056a006079	petM	287447580	287462303	NOTAL97543	741
1	287454246	287458810	Zm00056a006080	tmem147	287447580	287462303	NOTAL97543	4564
1	287476390	287484965	Zm00056a006081	KAN4	287483569	287488233	NOTAL97545	1396
1	287476390	287484965	Zm00056a006081	KAN4	287473240	287478497	NOTAL97544	2107
1	287485661	287486258	Zm00056a006082	NA	287483569	287488233	NOTAL97545	597
1	287508059	287512530	Zm00056a006086	At5g66560	287508623	287522241	NOTAL97548	3907
1	287667841	287669374	Zm00056a006090	CASP-like	287669333	287672592	NOTAL97561	41
1	287739539	287741743	Zm00056a006093	PRPS9	287731654	287745816	NOTAL97566	2204
1	287947782	287950750	Zm00056a006103	RBP1	287941837	287949133	NOTAL97580	1351
1	288350394	288352988	Zm00056a006110	NA	288350717	288355170	NOTAL97606	2271
1	288497594	288507168	Zm00056a006111	NA	288506857	288512367	NOTAL97615	311
1	288497594	288507168	Zm00056a006111	NA	288478361	288497873	NOTAL97614	279
1	288542284	288545412	Zm00056a006114	NA	288541506	288545285	NOTAL97618	3001
1	288550106	288569721	Zm00056a006115	OSH15	288565699	288568631	NOTAL97619	2932
1	288571006	288577891	Zm00056a006117	SIT2	288569913	288574564	NOTAL97620	3558
1	288602480	288603723	Zm00056a006121	COX6A	288602166	288637948	NOTAL97623	1243
1	288605513	288606883	Zm00056a006122	NA	288602166	288637948	NOTAL97623	1370
1	289531576	289532956	Zm00056a006146	NA	289532146	289534535	NOTAL97655	810
1	289551430	289552907	Zm00056a006148	TIM14-1	289551827	289558189	NOTAL97657	1080
1	289614382	289616762	Zm00056a006152	NA	289610698	289619059	NOTAL97664	2380
1	289619046	289626028	Zm00056a006153	FRS11	289610698	289619059	NOTAL97664	13
1	289715114	289715924	Zm00056a006157	NA	289713047	289754065	NOTAL97672	810
1	289833475	289834087	Zm00056a006158	At3g03770	289831373	289834960	NOTAL97678	612
1	289854860	289855156	Zm00056a006160	NA	289836572	289857092	NOTAL97679	296
1	290219745	290220540	Zm00056a006168	NA	290215359	290227402	NOTAL97696	795
1	290223826	290224276	Zm00056a006169	NA	290215359	290227402	NOTAL97696	450
1	290260264	290260771	Zm00056a006170	NA	290258687	290287912	NOTAL97700	507
1	290272665	290273100	Zm00056a006172	NA	290258687	290287912	NOTAL97700	435
1	290272696	290273119	Zm00056a006173	NA	290258687	290287912	NOTAL97700	423
1	290279011	290282370	Zm00056a006174	NA	290258687	290287912	NOTAL97700	3359
1	290333761	290334550	Zm00056a006180	NA	290328190	290352185	NOTAL97706	789
1	290339261	290341992	Zm00056a006181	OsI_13745	290328190	290352185	NOTAL97706	2731
1	290342460	290356929	Zm00056a006182	BSK3	290328190	290352185	NOTAL97706	9725
1	290395941	290397379	Zm00056a006185	NA	290395981	290397511	NOTAL97709	1398
1	290431665	290436837	Zm00056a006188	impdh	290430148	290434063	NOTAL97713	2398
1	290522024	290526447	Zm00056a006192	impdh	290526115	290528548	NOTAL97717	332
1	290550328	290574986	Zm00056a006193	ADF2	290561169	290580539	NOTAL97719	13817
1	290578023	290587904	Zm00056a006194	NA	290561169	290580539	NOTAL97719	2516
1	291082972	291092165	Zm00056a006196	NA	291079525	291083432	NOTAL97742	460
1	291082972	291092165	Zm00056a006196	NA	291084895	291088140	NOTAL97743	3245
1	291082972	291092165	Zm00056a006196	NA	291089515	291093627	NOTAL97744	2650
1	291514376	291516135	Zm00056a006204	PLP3	291510151	291522684	NOTAL97767	1759
1	291758357	291761444	Zm00056a006218	NA	291759438	291767335	NOTAL97769	2006
1	291819981	291822314	Zm00056a006220	A622L	291810293	291852143	NOTAL97772	2333
1	292377930	292381121	Zm00056a006229	DNAJ1	292360114	292379154	NOTAL97788	1224
1	292825233	292833466	Zm00056a006244	AO2	292831634	292847110	NOTAL97796	1832
1	292955660	292964248	Zm00056a006246	AO1	292962856	292977175	NOTAL97802	1392
1	293155332	293155560	Zm00056a006251	SAPK10	293145967	293159305	NOTAL97819	228
1	293200528	293201011	Zm00056a006252	Mavicyanin	293199975	293202189	NOTAL97822	483
1	293334320	293338723	Zm00056a006256	UBC2	293317462	293334322	NOTAL97832	2
1	293338717	293343263	Zm00056a006258	At3g03770	293343006	293346978	NOTAL97833	257
1	293610899	293612887	Zm00056a006276	NA	293611220	293614696	NOTAL97853	1667
1	293654302	293655368	Zm00056a006277	LTPG2	293652447	293656537	NOTAL97857	1066
1	293676639	293678950	Zm00056a006278	p20	293672390	293678234	NOTAL97860	1595
1	294056157	294057598	Zm00056a006290	MSR1	294051978	294057818	NOTAL97869	1441
1	294134333	294141267	Zm00056a006296	CRK5	294130753	294146594	NOTAL97875	6934
1	294134395	294134899	Zm00056a006297	NA	294130753	294146594	NOTAL97875	504
1	294217200	294220259	Zm00056a006298	NA	294212042	294224367	NOTAL97880	3059
1	294218465	294219420	Zm00056a006299	NA	294212042	294224367	NOTAL97880	955
1	294221096	294221642	Zm00056a006301	NA	294212042	294224367	NOTAL97880	546
1	294437302	294437759	Zm00056a006311	VIP2	294437324	294443666	NOTAL97899	435
1	294502271	294504397	Zm00056a006314	rnf144a	294503554	294506824	NOTAL97906	843
1	294581277	294581911	Zm00056a006315	SCL6	294560253	294593357	NOTAL97912	634
1	294592097	294600471	Zm00056a006316	GBP4	294560253	294593357	NOTAL97912	1260
1	294935348	294937968	Zm00056a006326	DRIP2	294937305	294952131	NOTAL97932	663
1	295041890	295042768	Zm00056a006330	NA	295040866	295046980	NOTAL97937	878
1	295156741	295156933	Zm00056a006334	RPS15	295142148	295161735	NOTAL97947	192
1	295213836	295214498	Zm00056a006338	NA	295211717	295227063	NOTAL97954	662
1	295458955	295479019	Zm00056a006349	RIBF	295466261	295472606	NOTAL97973	6345
1	295458955	295479019	Zm00056a006349	RIBF	295475438	295492951	NOTAL97974	3581
1	295565945	295569949	Zm00056a006350	NA	295569799	295570928	NOTAL97982	150
1	295669674	295745535	Zm00056a006360	ACT7	295674400	295677911	NOTAL97984	3511
1	295669674	295745535	Zm00056a006360	ACT7	295691794	295693444	NOTAL97986	1650
1	295669674	295745535	Zm00056a006360	ACT7	295697633	295698238	NOTAL97987	605
1	295669674	295745535	Zm00056a006360	ACT7	295704541	295710205	NOTAL97988	5664
1	295669674	295745535	Zm00056a006360	ACT7	295716893	295717185	NOTAL97989	292
1	295669674	295745535	Zm00056a006360	ACT7	295718440	295721648	NOTAL97990	3208
1	295669674	295745535	Zm00056a006360	ACT7	295722726	295724442	NOTAL97991	1716
1	295669674	295745535	Zm00056a006360	ACT7	295681003	295683192	NOTAL97985	2189
1	295669674	295745535	Zm00056a006360	ACT7	295728903	295738698	NOTAL97992	9795
1	295782086	295782578	Zm00056a006362	NA	295778546	295784341	NOTAL97995	492
1	295869505	295902557	Zm00056a006366	NOV	295880472	295886372	NOTAL98003	5900
1	296108784	296122255	Zm00056a006369	KIN14O	296100018	296108972	NOTAL98017	188
1	296108784	296122255	Zm00056a006369	KIN14O	296121369	296124685	NOTAL98018	886
1	296387684	296398333	Zm00056a006374	SS10	296384711	296387788	NOTAL98038	104
1	296691378	296698078	Zm00056a006386	Cytochrome	296690259	296696736	NOTAL98052	5358
1	296693652	296694971	Zm00056a006387	NA	296690259	296696736	NOTAL98052	1319
1	297190830	297220651	Zm00056a006409	At4g00960	297198663	297236717	NOTAL98075	21988
1	297375695	297390090	Zm00056a006417	CPK8	297384335	297385564	NOTAL98088	1229
1	297375695	297390090	Zm00056a006417	CPK8	297389918	297397185	NOTAL98089	172
1	297375695	297390090	Zm00056a006417	CPK8	297367462	297376079	NOTAL98087	384
1	297508601	297534300	Zm00056a006420	At5g15810	297509982	297522382	NOTAL98101	12400
1	297691517	297693319	Zm00056a006430	NA	297691294	297717023	NOTAL98104	1802
1	297806861	297811548	Zm00056a006431	At4g16580	297811374	297828150	NOTAL98110	174
1	298151350	298152220	Zm00056a006440	CDI	298147046	298158745	NOTAL98120	870
1	298559229	298559688	Zm00056a006457	NA	298558010	298576573	NOTAL98136	459
1	298592289	298601843	Zm00056a006458	PUB63	298580487	298597081	NOTAL98137	4792
1	298698933	298703002	Zm00056a006459	STY13	298702997	298712348	NOTAL98147	5
1	298735984	298737351	Zm00056a006460	NA	298734959	298736263	NOTAL98149	279
1	298834240	298834848	Zm00056a006463	NA	298832608	298834260	NOTAL98153	20
1	298835065	298845132	Zm00056a006464	VIT2	298843332	298844804	NOTAL98154	1472
1	298846585	298847278	Zm00056a006465	Os06g0143900	298846395	298848178	NOTAL98155	693
1	299158201	299159037	Zm00056a006478	NA	299154772	299160595	NOTAL98171	836
1	299852013	299852280	Zm00056a006500	ADF3	299847640	299852884	NOTAL98201	267
1	300015029	300017606	Zm00056a006506	DOF2.4	300010748	300038655	NOTAL98203	2577
1	300031626	300033140	Zm00056a006507	DOF3.6	300010748	300038655	NOTAL98203	1514
1	300037323	300040760	Zm00056a006508	XB15	300010748	300038655	NOTAL98203	1332
1	300562398	300564878	Zm00056a006532	NPF5.6	300562327	300562403	NOTAL98232	5
1	300651410	300655686	Zm00056a006537	NAT6	300651001	300660681	NOTAL98239	4276
1	300660587	300667414	Zm00056a006538	NA	300651001	300660681	NOTAL98239	94
1	300890356	300922165	Zm00056a006545	NA	300901270	300902844	NOTAL98248	1574
1	300890356	300922165	Zm00056a006545	NA	300914772	300914787	NOTAL98249	15
1	301432066	301449577	Zm00056a006566	NA	301437813	301437856	NOTAL98287	43
1	301656555	301663889	Zm00056a006575	RH3B	301638179	301657294	NOTAL98298	739
1	301667901	301668249	Zm00056a006576	NA	301664473	301675599	NOTAL98299	348
1	301875952	301879443	Zm00056a006590	Os03g0832400	301879386	301908501	NOTAL98308	57
1	301993529	301994012	Zm00056a006592	NA	301992723	301994223	NOTAL98315	483
1	302006801	302024920	Zm00056a006594	ephA	302015053	302017141	NOTAL98317	2088
1	302006801	302024920	Zm00056a006594	ephA	302024844	302034976	NOTAL98318	76
1	302093171	302094828	Zm00056a006596	NA	302090090	302107355	NOTAL98321	1657
1	302096084	302096234	Zm00056a006597	NA	302090090	302107355	NOTAL98321	150
1	302356251	302360937	Zm00056a006608	NA	302360926	302378933	NOTAL98323	11
1	302595449	302599657	Zm00056a006617	ACT3	302599063	302603193	NOTAL98342	594
1	303330767	303331346	Zm00056a006646	NA	303325711	303337614	NOTAL98366	579
1	303383729	303384617	Zm00056a006647	LHA2	303377852	303395177	NOTAL98370	888
1	303442780	303446272	Zm00056a006648	NA	303431914	303442872	NOTAL98373	92
1	303981993	303985479	Zm00056a006674	GALM	303973680	303988418	NOTAL98384	3486
1	304377003	304379842	Zm00056a006689	PAP15	304365846	304377010	NOTAL98404	7
1	304387254	304389912	Zm00056a006691	NA	304389842	304393560	NOTAL98406	70
1	304481003	304484449	Zm00056a006695	NA	304476194	304488620	NOTAL98414	3446
1	304526630	304537405	Zm00056a006696	WDL4	304534058	304540871	NOTAL98418	3347
1	304537390	304539700	Zm00056a006698	CYP71E1	304534058	304540871	NOTAL98418	2310
1	304762565	304767905	Zm00056a006709	RAD52-2	304763680	304785006	NOTAL98438	4225
1	304902561	304908630	Zm00056a006712	AKR2A	304895090	304903181	NOTAL98448	620
1	305001648	305010596	Zm00056a006715	Putative	305006916	305012483	NOTAL98458	3680
1	305010689	305054761	Zm00056a006716	PCMP-E3	305006916	305012483	NOTAL98458	1794
1	305010689	305054761	Zm00056a006716	PCMP-E3	305015183	305016189	NOTAL98459	1006
1	305010689	305054761	Zm00056a006716	PCMP-E3	305032845	305033473	NOTAL98460	628
1	305010689	305054761	Zm00056a006716	PCMP-E3	305038629	305040636	NOTAL98462	2007
1	305010689	305054761	Zm00056a006716	PCMP-E3	305045917	305052838	NOTAL98463	6921
1	305010689	305054761	Zm00056a006716	PCMP-E3	305037011	305037336	NOTAL98461	325
1	305731874	305782072	Zm00056a006736	KU80	305751060	305752348	NOTAL98492	1288
1	305731874	305782072	Zm00056a006736	KU80	305756403	305757809	NOTAL98493	1406
1	305731874	305782072	Zm00056a006736	KU80	305761303	305767579	NOTAL98494	6276
1	305782542	305791375	Zm00056a006739	SNF4	305782124	305782603	NOTAL98496	61
1	306170717	306171026	Zm00056a006746	NA	306167544	306199818	NOTAL98510	309
1	306257149	306282337	Zm00056a006748	NA	306265860	306267684	NOTAL98513	1824
1	306798783	306822281	Zm00056a006767	LUH	306794827	306798832	NOTAL98540	49
1	307032424	307041572	Zm00056a006775	ABCG48	307026845	307034386	NOTAL98547	1962
10	1102985	1116486	Zm00056a042331	SMU2	1116451	1117379	NOTAL98648	35
10	1199427	1200275	Zm00056a042334	NA	1199215	1203453	INS2313	848
10	1201888	1203078	Zm00056a042335	NA	1199215	1203453	INS2313	1190
10	1203501	1205942	Zm00056a042337	slx1	1205424	1220952	NOTAL98657	518
10	1238916	1254699	Zm00056a042339	IPMS2	1253624	1269851	NOTAL98660	1075
10	1296561	1297462	Zm00056a042341	NA	1296380	1299339	NOTAL98662	901
10	1484324	1499024	Zm00056a042344	SCL3	1480804	1486996	NOTAL98678	2672
10	1484324	1499024	Zm00056a042344	SCL3	1491715	1492224	NOTAL98679	509
10	1484324	1499024	Zm00056a042344	SCL3	1493642	1496971	NOTAL98680	3329
10	1533671	1534247	Zm00056a042345	NA	1507057	1541918	NOTAL98682	576
10	1579202	1582643	Zm00056a042346	NA	1572464	1585412	NOTAL98686	3441
10	1584138	1586879	Zm00056a042347	NA	1572464	1585412	NOTAL98686	1274
10	1639891	1668964	Zm00056a042354	NAP1	1644091	1650125	INS2315	6034
10	1684602	1686308	Zm00056a042358	Rf1	1678127	1686383	NOTAL98692	1706
10	1690887	1695593	Zm00056a042360	AAAS	1690054	1704209	NOTAL98694	4706
10	1696578	1702944	Zm00056a042361	RGA5	1690054	1704209	NOTAL98694	6366
10	1771223	1782980	Zm00056a042362	RGA5	1770727	1783110	NOTAL98697	11757
10	1881336	1887698	Zm00056a042363	RGA5	1880946	1916057	NOTAL98707	6362
10	1984660	1985133	Zm00056a042364	rplX	1972812	1985345	NOTAL98715	473
10	2009690	2010275	Zm00056a042365	Rf1	2007001	2012506	NOTAL98716	585
10	2011557	2015235	Zm00056a042366	AAAS	2007001	2012506	NOTAL98716	949
10	2011557	2015235	Zm00056a042366	AAAS	2013793	2026736	NOTAL98717	1442
10	2017583	2021285	Zm00056a042367	RGA5	2013793	2026736	NOTAL98717	3702
10	2024549	2053473	Zm00056a042368	Rf1	2042035	2045197	NOTAL98718	3162
10	2024549	2053473	Zm00056a042368	Rf1	2051663	2051780	NOTAL98719	117
10	2024549	2053473	Zm00056a042368	Rf1	2013793	2026736	NOTAL98717	2187
10	2059127	2062753	Zm00056a042369	RGA5	2059143	2066784	NOTAL98721	3610
10	2065590	2067426	Zm00056a042370	rplX	2059143	2066784	NOTAL98721	1194
10	2405538	2405847	Zm00056a042387	NA	2400264	2411617	NOTAL98744	309
10	2405549	2405855	Zm00056a042388	MIF1	2400264	2411617	NOTAL98744	306
10	2408723	2410379	Zm00056a042389	GASA6	2400264	2411617	NOTAL98744	1656
10	2529544	2532197	Zm00056a042393	NAP1	2525476	2533406	NOTAL98751	2653
10	2668039	2717679	Zm00056a042402	RGA5	2695407	2697466	NOTAL98764	2059
10	2668039	2717679	Zm00056a042402	RGA5	2665393	2681451	NOTAL98762	13412
10	2668039	2717679	Zm00056a042402	RGA5	2683098	2688912	NOTAL98763	5814
10	2668039	2717679	Zm00056a042402	RGA5	2699050	2728230	NOTAL98765	18629
10	3074193	3082166	Zm00056a042412	RPPL1	3051786	3084951	NOTAL98779	7973
10	3231240	3231879	Zm00056a042413	NA	3228470	3236879	NOTAL98783	639
10	3289832	3300400	Zm00056a042414	RPPL1	3299968	3309113	NOTAL98791	432
10	3289832	3300400	Zm00056a042414	RPPL1	3283476	3297425	NOTAL98790	7593
10	3411772	3418519	Zm00056a042417	RPPL1	3407825	3454787	NOTAL98803	6747
10	3479883	3484219	Zm00056a042419	RPPL1	3477773	3496019	NOTAL98806	4336
10	3557483	3561720	Zm00056a042420	RPPL1	3549614	3571403	NOTAL98810	4237
10	3568405	3569905	Zm00056a042421	NA	3549614	3571403	NOTAL98810	1500
10	3602707	3603727	Zm00056a042422	NA	3586992	3619622	NOTAL98812	1020
10	3610844	3619067	Zm00056a042423	At3g08570	3586992	3619622	NOTAL98812	8223
10	3617541	3619147	Zm00056a042424	NA	3586992	3619622	NOTAL98812	1606
10	3643258	3644618	Zm00056a042427	NA	3640421	3649975	NOTAL98815	1360
10	3656584	3660515	Zm00056a042428	CRK6	3651711	3656621	NOTAL98816	37
10	3823982	3851375	Zm00056a042431	At3g14460	3820770	3829645	NOTAL98828	5663
10	3887438	3900829	Zm00056a042432	At3g14460	3887780	3898572	NOTAL98829	10792
10	3901744	3909153	Zm00056a042433	At3g14460	3903719	3905632	NOTAL98830	1913
10	3915850	3916566	Zm00056a042434	NA	3914167	3927201	NOTAL98832	716
10	3975891	3976979	Zm00056a042435	LBD12	3972373	3978342	NOTAL98836	1088
10	3978289	3983260	Zm00056a042436	At3g14460	3972373	3978342	NOTAL98836	53
10	4208697	4211389	Zm00056a042440	At3g14460	4208224	4225357	NOTAL98856	2692
10	4221653	4225326	Zm00056a042441	At3g14460	4208224	4225357	NOTAL98856	3673
10	4310047	4310713	Zm00056a042443	SFH3	4304732	4311293	NOTAL98863	666
10	4323534	4335378	Zm00056a042444	At3g14460	4333322	4340055	NOTAL98867	2056
10	4323534	4335378	Zm00056a042444	At3g14460	4325155	4325419	NOTAL98866	264
10	4335882	4340376	Zm00056a042445	NA	4333322	4340055	NOTAL98867	4173
10	4382352	4384145	Zm00056a042446	RPPL1	4382135	4387680	NOTAL98872	1793
10	4391232	4395328	Zm00056a042447	At3g14460	4390086	4391578	NOTAL98874	346
10	4482100	4485622	Zm00056a042453	RPPL1	4483910	4487815	NOTAL98875	1712
10	4541330	4552924	Zm00056a042456	At3g14460	4546192	4546196	NOTAL98877	4
10	4627736	4628469	Zm00056a042460	VOZ1	4627716	4629490	NOTAL98883	733
10	4756248	4756875	Zm00056a042464	Os04g0590900	4750104	4756980	NOTAL98890	627
10	4756475	4769800	Zm00056a042465	NA	4768022	4770488	NOTAL98892	1778
10	4756475	4769800	Zm00056a042465	NA	4750104	4756980	NOTAL98890	505
10	4769831	4776345	Zm00056a042466	WRKY70	4768022	4770488	NOTAL98892	657
10	4938899	4957920	Zm00056a042470	OTU1	4939423	4941210	NOTAL98901	1787
10	5121242	5122392	Zm00056a042473	Non-specific	5114135	5123894	NOTAL98917	1150
10	5167928	5168446	Zm00056a042475	LTP2-A	5159673	5172258	NOTAL98921	518
10	5281959	5284121	Zm00056a042479	CIPK15	5281481	5285033	NOTAL98927	2162
10	5451170	5457196	Zm00056a042492	NA	5450652	5486314	NOTAL98937	6026
10	5602376	5608240	Zm00056a042493	TSJT1	5591491	5602557	NOTAL98948	181
10	5700564	5722813	Zm00056a042497	PSK5	5679471	5704199	NOTAL98954	3635
10	5700564	5722813	Zm00056a042497	PSK5	5713600	5720680	NOTAL98955	7080
10	5736000	5736435	Zm00056a042498	NA	5734304	5737518	NOTAL98957	435
10	5741970	5751275	Zm00056a042499	NA	5739118	5743729	NOTAL98958	1759
10	5742066	5747749	Zm00056a042500	NA	5739118	5743729	NOTAL98958	1663
10	5927708	5928650	Zm00056a042512	TCEA2	5918730	5936197	NOTAL98967	942
10	5930665	5932709	Zm00056a042513	NIGT1	5918730	5936197	NOTAL98967	2044
10	5935743	5937772	Zm00056a042514	PAP20	5918730	5936197	NOTAL98967	454
10	5996091	5996322	Zm00056a042515	ZPR4	5992322	5996835	NOTAL98972	231
10	6137119	6141462	Zm00056a042517	PAP18	6136229	6152378	NOTAL98988	4343
10	6144412	6146449	Zm00056a042518	NIGT1	6136229	6152378	NOTAL98988	2037
10	6220476	6226805	Zm00056a042526	ACR12	6226142	6230229	NOTAL98994	663
10	6273791	6282984	Zm00056a042527	TGAL4	6265208	6274721	NOTAL98999	930
10	6273791	6282984	Zm00056a042527	TGAL4	6281883	6284452	NOTAL99000	1101
10	6412937	6422365	Zm00056a042531	LYSA	6422257	6448524	NOTAL99006	108
10	6729096	6736109	Zm00056a042539	At2g25100	6728271	6732915	NOTAL99016	3819
10	6729096	6736109	Zm00056a042539	At2g25100	6735918	6740040	NOTAL99017	191
10	7377278	7379553	Zm00056a042555	NA	7376365	7381070	NOTAL99039	2275
10	7377533	7378955	Zm00056a042556	OFP13	7376365	7381070	NOTAL99039	1422
10	7620145	7634386	Zm00056a042564	NA	7621328	7633340	NOTAL99058	12012
10	7636596	7646039	Zm00056a042565	NA	7641687	7643367	NOTAL99060	1680
10	7636596	7646039	Zm00056a042565	NA	7645928	7709775	NOTAL99061	111
10	7648113	7649433	Zm00056a042567	NFYC2	7645928	7709775	NOTAL99061	1320
10	7822274	7822502	Zm00056a042568	NA	7818154	7839768	NOTAL99068	228
10	7851152	7851794	Zm00056a042569	NHL1	7847675	7854426	NOTAL99070	642
10	7991640	7992978	Zm00056a042574	PUB23	7983140	7994789	NOTAL99078	1338
10	8030244	8037167	Zm00056a042575	psbB	8030525	8033941	NOTAL99080	3416
10	8264506	8285247	Zm00056a042586	NA	8279391	8279930	NOTAL99083	539
10	8357572	8393506	Zm00056a042589	At3g23260	8386167	8386557	NOTAL99096	390
10	8357572	8393506	Zm00056a042589	At3g23260	8392698	8396907	NOTAL99097	808
10	8490318	8522389	Zm00056a042591	At4g27290	8493325	8497117	NOTAL99100	3792
10	8490318	8522389	Zm00056a042591	At4g27290	8499841	8502249	NOTAL99101	2408
10	8495802	8522141	Zm00056a042592	NA	8493325	8497117	NOTAL99100	1315
10	8495802	8522141	Zm00056a042592	NA	8499841	8502249	NOTAL99101	2408
10	8564573	8573772	Zm00056a042593	CBL6	8573664	8589664	NOTAL99105	108
10	8673469	8677386	Zm00056a042594	CBL6	8677300	8689605	NOTAL99112	86
10	8714802	8719016	Zm00056a042595	VIP1	8706528	8716797	NOTAL99115	1995
10	10073130	10076713	Zm00056a042625	CHLI	10068188	10074430	NOTAL99161	1300
10	10254299	10265208	Zm00056a042627	LACS9	10264168	10266560	NOTAL99176	1040
10	10327132	10328573	Zm00056a042630	NA	10310960	10346285	NOTAL99180	1441
10	10327193	10328237	Zm00056a042631	GATA7	10310960	10346285	NOTAL99180	1044
10	10396952	10398971	Zm00056a042632	GATA12	10388410	10400667	NOTAL99186	2019
10	10416606	10418604	Zm00056a042633	VATP-P1	10410140	10419813	NOTAL99187	1998
10	10481053	10497428	Zm00056a042636	NA	10478207	10499119	NOTAL99195	16375
10	10497159	10513135	Zm00056a042637	At3g47570	10501308	10509323	NOTAL99196	8015
10	10497159	10513135	Zm00056a042637	At3g47570	10512304	10520625	NOTAL99197	831
10	10497159	10513135	Zm00056a042637	At3g47570	10478207	10499119	NOTAL99195	1960
10	10587503	10609912	Zm00056a042639	PIKS-2	10603876	10607552	NOTAL99203	3676
10	10587503	10609912	Zm00056a042639	PIKS-2	10589801	10600984	NOTAL99202	11183
10	10587503	10609912	Zm00056a042639	PIKS-2	10609150	10629303	NOTAL99204	762
10	10967117	10969059	Zm00056a042652	ORRM6	10965611	10988554	NOTAL99209	1942
10	11021959	11022130	Zm00056a042653	NA	11009445	11022377	NOTAL99212	171
10	11184821	11192879	Zm00056a042659	TBP1	11165517	11188797	NOTAL99225	3976
10	11184821	11192879	Zm00056a042659	TBP1	11190055	11190505	NOTAL99226	450
10	11229588	11229945	Zm00056a042662	NA	11227922	11232775	NOTAL99232	357
10	11273236	11273929	Zm00056a042663	NA	11271660	11288492	NOTAL99235	693
10	11318613	11319582	Zm00056a042665	DIR19	11319546	11329293	NOTAL99238	36
10	11321049	11321322	Zm00056a042666	NA	11319546	11329293	NOTAL99238	273
10	11327327	11328839	Zm00056a042667	NA	11319546	11329293	NOTAL99238	1512
10	11493074	11493864	Zm00056a042668	DIR19	11486015	11495878	NOTAL99248	790
10	11733797	11739294	Zm00056a042676	APX6	11727493	11744519	NOTAL99264	5497
10	11819771	11853478	Zm00056a042677	ARC5	11831678	11836702	NOTAL99273	5024
10	11876011	11882676	Zm00056a042682	NA	11876536	11881902	NOTAL99274	5366
10	11881891	11886242	Zm00056a042683	At3g08650	11876536	11881902	NOTAL99274	11
10	12018453	12020846	Zm00056a042686	AAP3	12016858	12023608	NOTAL99286	2393
10	12240810	12242819	Zm00056a042688	AAP2	12242623	12262475	NOTAL99301	196
10	13888527	13903032	Zm00056a042716	LGALDH	13885897	13888555	NOTAL99396	28
10	13925351	13927069	Zm00056a042718	IDH1	13925105	13942899	NOTAL99398	1718
10	13988193	13991927	Zm00056a042719	15-cis-zeta-carotene	13983449	13992284	NOTAL99403	3734
10	14490769	14492630	Zm00056a042727	Os01g0172200	14460862	14555362	NOTAL99419	1861
10	14533402	14535280	Zm00056a042728	NA	14460862	14555362	NOTAL99419	1878
10	14754435	14755822	Zm00056a042733	NAC083	14754359	14791417	NOTAL99434	1387
10	14801473	14804991	Zm00056a042734	NA	14803649	14818595	NOTAL99436	1342
10	15053539	15054310	Zm00056a042737	Os08g0118900	15009016	15066162	NOTAL99439	771
10	15498553	15499986	Zm00056a042744	NA	15499052	15505158	NOTAL99462	934
10	15503248	15504304	Zm00056a042745	NA	15499052	15505158	NOTAL99462	1056
10	15521759	15522220	Zm00056a042746	SAPK10	15519677	15538974	NOTAL99465	461
10	15751169	15754521	Zm00056a042748	NA	15749587	15791641	NOTAL99479	3352
10	15784293	15787029	Zm00056a042749	NA	15749587	15791641	NOTAL99479	2736
10	16125850	16126625	Zm00056a042754	NA	16119693	16137016	NOTAL99493	775
10	16128898	16130190	Zm00056a042756	GDCSH	16119693	16137016	NOTAL99493	1292
10	16223555	16225866	Zm00056a042757	At5g66560	16195015	16234728	NOTAL99497	2311
10	16225845	16227752	Zm00056a042758	At5g66150	16195015	16234728	NOTAL99497	1907
10	16230836	16231432	Zm00056a042760	NA	16195015	16234728	NOTAL99497	596
10	16246901	16249529	Zm00056a042761	NA	16244913	16267765	NOTAL99499	2628
10	16299806	16300010	Zm00056a042762	Os03g0283600	16292600	16300418	NOTAL99503	204
10	16574872	16575845	Zm00056a042769	PSAN	16573254	16575681	NOTAL99523	809
10	16598404	16600580	Zm00056a042772	YUC11	16592122	16610768	NOTAL99525	2176
10	16666403	16667001	Zm00056a042773	NA	16662800	16670320	NOTAL99530	598
10	16821404	16822283	Zm00056a042774	NA	16816641	16831354	NOTAL99542	879
10	18113547	18117083	Zm00056a042791	Os12g0502000	18112585	18125662	NOTAL99564	3536
10	18811119	18812548	Zm00056a042804	VCR	18810338	18811159	NOTAL99580	40
10	19076338	19076668	Zm00056a042806	NA	19076330	19076694	NOTAL99596	330
10	19721137	19722220	Zm00056a042812	At1g10030	19719192	19726583	NOTAL99624	1083
10	20338833	20340661	Zm00056a042824	NA	20329017	20344208	NOTAL99652	1828
10	20778756	20793156	Zm00056a042827	RER1	20776307	20778759	NOTAL99688	3
10	22098958	22103084	Zm00056a042837	NA	22091235	22106055	NOTAL99759	4126
10	22105879	22107648	Zm00056a042838	NA	22091235	22106055	NOTAL99759	176
10	22536449	22536725	Zm00056a042844	NA	22528152	22541707	NOTAL99779	276
10	23022094	23086942	Zm00056a042848	NA	23037083	23041210	NOTAL99814	4127
10	23022094	23086942	Zm00056a042848	NA	23058064	23068065	NOTAL99816	10001
10	23022094	23086942	Zm00056a042848	NA	23070318	23071045	NOTAL99817	727
10	23022094	23086942	Zm00056a042848	NA	23016771	23026824	NOTAL99812	4730
10	23022094	23086942	Zm00056a042848	NA	23049948	23056893	NOTAL99815	6945
10	23022094	23086942	Zm00056a042848	NA	23076987	23091631	NOTAL99818	9955
10	24044020	24046551	Zm00056a042864	At3g01520	24046374	24064505	NOTAL99847	177
10	24301590	24302366	Zm00056a042872	NA	24301614	24304482	NOTAL99866	752
10	24847786	24851342	Zm00056a042878	NA	24848066	24848107	NOTAL99898	41
10	24930535	24932576	Zm00056a042881	NA	24929728	24933460	NOTAL99906	2041
10	24997401	25000478	Zm00056a042883	APRL6	24999466	25049061	NOTAL99915	1012
10	25007457	25010647	Zm00056a042884	HMGCS1	24999466	25049061	NOTAL99915	3190
10	26250085	26254555	Zm00056a042902	NA	26198605	26264886	NOTAL99960	4470
10	26318569	26318857	Zm00056a042904	NA	26300099	26336736	NOTAL99963	288
10	26619431	26624702	Zm00056a042914	EMB3004	26620421	26632247	NOTAL99967	4281
10	26662428	26668478	Zm00056a042915	ucpB	26646314	26670854	NOTAL99969	6050
10	26785617	26789223	Zm00056a042917	NA	26780847	26785632	NOTAL99977	15
10	26785617	26789223	Zm00056a042917	NA	26789023	26801716	NOTAL99978	200
10	26917582	26917828	Zm00056a042919	NA	26914892	26930622	NOTAL99987	246
10	26942134	26945573	Zm00056a042921	PER3	26939010	26973178	NOTAL99989	3439
10	27046829	27048023	Zm00056a042922	HIS2A	27033977	27053465	NOTAL99993	1194
10	28120377	28120998	Zm00056a042939	NA	28112989	28120824	NOTAL100003	447
10	28510909	28516623	Zm00056a042941	DIT1	28485187	28512522	NOTAL100027	1613
10	29641297	29643845	Zm00056a042949	PLT5	29643268	29646190	NOTAL100054	577
10	30037639	30038918	Zm00056a042954	NA	30028311	30049606	NOTAL100085	1279
10	30504215	30507681	Zm00056a042960	At1g22800	30507636	30540048	NOTAL100111	45
10	37009000	37032010	Zm00056a043016	At4g23740	37019540	37020160	NOTAL100177	620
10	39220559	39238279	Zm00056a043039	At4g24830	39222351	39228061	INS2526	5710
10	39249701	39251679	Zm00056a043041	Os01g0744400	39250850	39252855	NOTAL100189	829
10	39304309	39316016	Zm00056a043043	NA	39294904	39304387	NOTAL100194	78
10	39481060	39484101	Zm00056a043045	NA	39480416	39482678	NOTAL100199	1618
10	39481060	39484101	Zm00056a043045	NA	39484098	39485276	NOTAL100200	3
10	39905192	39909858	Zm00056a043048	PIK6-NP	39905147	39922714	NOTAL100225	4666
10	40053057	40053243	Zm00056a043050	NA	40044572	40055652	NOTAL100233	186
10	40242022	40242421	Zm00056a043054	VCR	40241344	40244635	NOTAL100244	399
10	40244599	40246113	Zm00056a043055	NA	40241344	40244635	NOTAL100244	36
10	42005190	42005985	Zm00056a043068	NA	41982534	42014979	NOTAL100332	795
10	46167640	46168774	Zm00056a043088	NA	46153081	46169199	NOTAL100412	1134
10	48119582	48122072	Zm00056a043095	RPL10A	48121523	48123958	NOTAL100453	549
10	49718835	49719291	Zm00056a043108	NA	49717179	49719478	NOTAL100475	456
10	60442105	60443309	Zm00056a043182	Os12g0154800	60440636	60445093	NOTAL100748	1204
10	60547654	60548401	Zm00056a043183	FAD4	60529514	60548495	NOTAL100756	747
10	60686725	60687635	Zm00056a043187	Os12g0155000	60682885	60737268	NOTAL100765	910
10	60690697	60691948	Zm00056a043188	Os12g0155000	60682885	60737268	NOTAL100765	1251
10	60726398	60755196	Zm00056a043189	NA	60741205	60768427	NOTAL100766	13991
10	60726398	60755196	Zm00056a043189	NA	60682885	60737268	NOTAL100765	10870
10	61036575	61044413	Zm00056a043190	At5g41620	61032269	61079892	NOTAL100781	7838
10	61263982	61358847	Zm00056a043192	NA	61291598	61292095	NOTAL100797	497
10	61263982	61358847	Zm00056a043192	NA	61304353	61305096	NOTAL100798	743
10	61263982	61358847	Zm00056a043192	NA	61313648	61316865	NOTAL100799	3217
10	61263982	61358847	Zm00056a043192	NA	61248047	61284954	NOTAL100796	20972
10	61263982	61358847	Zm00056a043192	NA	61324489	61338765	NOTAL100800	14276
10	61536939	61537360	Zm00056a043194	STL2P	61523293	61541975	NOTAL100811	421
10	61890173	61905130	Zm00056a043203	GLYI-11	61883749	61890285	NOTAL100824	112
10	62337543	62338936	Zm00056a043208	SKIP19	62335256	62352980	NOTAL100855	1393
10	62337701	62338853	Zm00056a043209	NA	62335256	62352980	NOTAL100855	1152
10	62792798	62793059	Zm00056a043213	NA	62783332	62793758	NOTAL100884	261
10	63157464	63164127	Zm00056a043221	NA	63163225	63173551	NOTAL100911	902
10	63499089	63501195	Zm00056a043222	Os08g0200100	63454078	63499656	NOTAL100927	567
10	64270658	64274642	Zm00056a043228	MPAO1	64273367	64282356	NOTAL100959	1275
10	65649991	65654326	Zm00056a043235	ASHR2	65647037	65654664	NOTAL101020	4335
10	70995114	70996600	Zm00056a043294	Xyloglucan	70996587	70997529	NOTAL101054	13
10	71142946	71144114	Zm00056a043296	XTH8	71103634	71154926	NOTAL101059	1168
10	71323102	71324064	Zm00056a043298	XTH8	71319320	71330286	NOTAL101072	962
10	71958922	71963732	Zm00056a043312	NA	71963664	71973588	NOTAL101080	68
10	72585923	72587317	Zm00056a043317	WOX10	72574414	72589180	NOTAL101109	1394
10	72665264	72672499	Zm00056a043318	CPR	72669317	72669420	NOTAL101113	103
10	72665264	72672499	Zm00056a043318	CPR	72635605	72667858	NOTAL101112	2594
10	72959981	72965217	Zm00056a043323	NA	72954497	72981396	NOTAL101115	5236
10	73177261	73178091	Zm00056a043328	NA	73161370	73183961	NOTAL101126	830
10	73480902	73487236	Zm00056a043336	BAK1	73487168	73492966	NOTAL101133	68
10	73514316	73560735	Zm00056a043337	HSL1	73524605	73526463	NOTAL101136	1858
10	73514316	73560735	Zm00056a043337	HSL1	73514645	73516591	NOTAL101135	1946
10	73514316	73560735	Zm00056a043337	HSL1	73527609	73565595	NOTAL101137	33126
10	73801643	73802183	Zm00056a043339	ERF088	73801061	73803483	NOTAL101150	540
10	73834286	73834782	Zm00056a043340	NA	73832781	73841625	NOTAL101153	496
10	74086572	74113773	Zm00056a043344	NA	74087902	74104351	NOTAL101171	16449
10	74086572	74113773	Zm00056a043344	NA	74112150	74135444	NOTAL101172	1623
10	74117283	74118676	Zm00056a043345	NA	74112150	74135444	NOTAL101172	1393
10	75360618	75364068	Zm00056a043361	NA	75353854	75364396	NOTAL101219	3450
10	75364271	75367841	Zm00056a043362	AIL1	75353854	75364396	NOTAL101219	125
10	75434266	75435115	Zm00056a043364	At5g39865	75428894	75454797	NOTAL101225	849
10	75557754	75558794	Zm00056a043367	NA	75532974	75574130	NOTAL101231	1040
10	75568471	75645211	Zm00056a043368	NA	75532974	75574130	NOTAL101231	5659
10	77633158	77635934	Zm00056a043396	RPS3C	77626322	77636898	NOTAL101285	2776
10	77766260	77767764	Zm00056a043399	NA	77766904	77766906	NOTAL101291	2
10	78231739	78255298	Zm00056a043405	ACBP3	78230932	78239327	NOTAL101316	7588
10	78231739	78255298	Zm00056a043405	ACBP3	78241555	78251904	NOTAL101317	10349
10	78790943	78811607	Zm00056a043414	CCR4	78810684	78813778	NOTAL101346	923
10	80005191	80010747	Zm00056a043436	BBE1	80007521	80014896	NOTAL101386	3226
10	80045817	80051713	Zm00056a043438	NA	80051699	80059847	NOTAL101387	14
10	80087488	80089348	Zm00056a043439	Os08g0157700	80084404	80095897	NOTAL101390	1860
10	80180232	80187767	Zm00056a043440	MHX1	80187765	80195156	NOTAL101395	2
10	81797757	81798458	Zm00056a043468	KIN7L	81797527	81802884	NOTAL101414	701
10	82348436	82350346	Zm00056a043477	SKU5	82349578	82351778	NOTAL101433	768
10	82351513	82356303	Zm00056a043478	omt6	82349578	82351778	NOTAL101433	265
10	82649069	82649306	Zm00056a043484	NA	82648817	82650623	NOTAL101451	237
10	82661676	82663002	Zm00056a043487	RRP45B	82662730	82664236	NOTAL101454	272
10	82664688	82692721	Zm00056a043488	Heatr6	82674473	82680277	INS2783	5804
10	82664688	82692721	Zm00056a043488	Heatr6	82692255	82705523	NOTAL101456	466
10	82925081	82935183	Zm00056a043495	At5g38460	82925728	82927752	NOTAL101465	2024
10	83691583	83694069	Zm00056a043511	MYB26	83693274	83699914	NOTAL101502	795
10	83835248	83837656	Zm00056a043512	At1g01500	83836617	83841110	NOTAL101514	1039
10	83944808	83946285	Zm00056a043517	At1g09620	83939446	83944974	NOTAL101520	166
10	84862757	84864848	Zm00056a043531	NA	84862384	84870394	NOTAL101548	2091
10	84937597	84950656	Zm00056a043533	NA	84944442	84944464	NOTAL101555	22
10	84937597	84950656	Zm00056a043533	NA	84930955	84938049	NOTAL101554	452
10	85789735	85791984	Zm00056a043548	MORF9	85781603	85794242	NOTAL101581	2249
10	85793766	85799455	Zm00056a043549	NA	85781603	85794242	NOTAL101581	476
10	86293916	86314901	Zm00056a043567	RLP22	86293522	86293918	NOTAL101594	2
10	86888859	86897732	Zm00056a043582	EYA	86897503	86928601	NOTAL101612	229
10	87090923	87092415	Zm00056a043583	At3g47200	87059336	87090980	NOTAL101622	57
10	87350392	87356506	Zm00056a043592	NA	87351813	87353990	NOTAL101638	2177
10	87393342	87394527	Zm00056a043597	MYB2	87389850	87407415	NOTAL101642	1185
10	87405723	87417537	Zm00056a043598	NA	87389850	87407415	NOTAL101642	1692
10	87630735	87687282	Zm00056a043602	NA	87673181	87673186	NOTAL101651	5
10	87630735	87687282	Zm00056a043602	NA	87632411	87663767	NOTAL101650	31356
10	87630735	87687282	Zm00056a043602	NA	87674468	87725467	NOTAL101652	12814
10	87685944	87688986	Zm00056a043603	Os05g0134200	87674468	87725467	NOTAL101652	3042
10	87690818	87692506	Zm00056a043606	Os05g0134300	87674468	87725467	NOTAL101652	1688
10	87895894	87902148	Zm00056a043615	PTI1	87871358	87898190	NOTAL101663	2296
10	88075502	88076528	Zm00056a043619	GSVIVT00037159001	88073802	88079059	NOTAL101676	1026
10	88154583	88158373	Zm00056a043620	GSVIVT00037159001	88153451	88156746	NOTAL101682	2163
10	88154583	88158373	Zm00056a043620	GSVIVT00037159001	88158161	88179908	NOTAL101683	212
10	88737457	88739825	Zm00056a043632	AT4	88730521	88745491	NOTAL101710	2368
10	88737715	88739505	Zm00056a043633	NA	88730521	88745491	NOTAL101710	1790
10	88841440	88843714	Zm00056a043635	DGAT3	88841000	88860295	NOTAL101718	2274
10	88931119	88933444	Zm00056a043638	DHNAT1	88899968	88937457	NOTAL101722	2325
10	88962912	88964063	Zm00056a043639	DHNAT1	88958200	88964694	NOTAL101723	1151
10	90089027	90089468	Zm00056a043663	NA	90085928	90092828	NOTAL101767	441
10	90125254	90127577	Zm00056a043664	Benzyl	90126950	90135830	NOTAL101771	627
10	90378827	90379124	Zm00056a043669	NA	90371864	90379986	NOTAL101783	297
10	90411870	90412119	Zm00056a043670	NA	90411255	90423517	NOTAL101788	249
10	90422509	90422806	Zm00056a043671	NA	90411255	90423517	NOTAL101788	297
10	90445150	90448655	Zm00056a043673	RPB2	90444199	90445252	NOTAL101792	102
10	90445150	90448655	Zm00056a043673	RPB2	90447207	90449228	NOTAL101793	1448
10	90480309	90481364	Zm00056a043674	NA	90479891	90496583	NOTAL101797	1055
10	90480602	90480878	Zm00056a043675	NA	90479891	90496583	NOTAL101797	276
10	90571612	90572446	Zm00056a043678	NA	90568100	90574066	NOTAL101803	834
10	91354888	91358608	Zm00056a043692	CFM9	91358496	91364615	NOTAL101807	112
10	91447476	91452439	Zm00056a043693	VIL1	91424971	91447508	NOTAL101811	32
10	91519339	91525659	Zm00056a043694	PAXIP1	91505220	91519580	NOTAL101816	241
10	92095416	92106827	Zm00056a043705	NA	92101044	92121709	NOTAL101820	5783
10	92105590	92106391	Zm00056a043706	NA	92101044	92121709	NOTAL101820	801
10	92184300	92187037	Zm00056a043707	NA	92157385	92185976	NOTAL101823	1676
10	92213450	92213809	Zm00056a043709	At3g16150	92198317	92237222	NOTAL101825	359
10	92215275	92215374	Zm00056a043710	NA	92198317	92237222	NOTAL101825	99
10	92826222	92831040	Zm00056a043719	NA	92824323	92830185	NOTAL101850	3963
10	92826529	92857126	Zm00056a043720	NA	92824323	92830185	NOTAL101850	3656
10	92826529	92857126	Zm00056a043720	NA	92841088	92845180	NOTAL101852	4092
10	92826529	92857126	Zm00056a043720	NA	92850523	92862530	NOTAL101854	6603
10	92826529	92857126	Zm00056a043720	NA	92831212	92839004	NOTAL101851	7792
10	92826529	92857126	Zm00056a043720	NA	92847256	92848947	NOTAL101853	1691
10	92857124	92857919	Zm00056a043721	HHT1	92850523	92862530	NOTAL101854	795
10	92872306	92877428	Zm00056a043722	At3g50210	92875071	92886941	NOTAL101856	2357
10	93091535	93094481	Zm00056a043724	NA	93084530	93122382	NOTAL101865	2946
10	93117762	93120694	Zm00056a043725	NA	93084530	93122382	NOTAL101865	2932
10	93120964	93121867	Zm00056a043726	Chemocyanin	93084530	93122382	NOTAL101865	903
10	93326979	93327336	Zm00056a043728	NA	93315687	93330527	NOTAL101877	357
10	93361435	93365531	Zm00056a043730	NA	93362749	93373571	NOTAL101883	2782
10	93392899	93394618	Zm00056a043732	TL1	93386130	93392915	NOTAL101884	16
10	94505822	94508515	Zm00056a043748	tolB	94485514	94505984	NOTAL101939	162
10	96194918	96195651	Zm00056a043762	EOL1	96180097	96212999	NOTAL102005	733
10	96842786	96845129	Zm00056a043773	BPM2	96842321	96847079	NOTAL102017	2343
10	96874382	96877088	Zm00056a043774	At1g18010	96854454	96874696	NOTAL102018	314
10	97007684	97011653	Zm00056a043780	RGA5	97011616	97040092	NOTAL102025	37
10	97144831	97148592	Zm00056a043781	RGA5	97138730	97226705	NOTAL102033	3761
10	97184068	97187619	Zm00056a043782	RGA5	97138730	97226705	NOTAL102033	3551
10	97223241	97226557	Zm00056a043783	RGA5	97138730	97226705	NOTAL102033	3316
10	97250600	97253364	Zm00056a043784	NA	97250626	97273569	NOTAL102036	2738
10	97341265	97342188	Zm00056a043788	NA	97340194	97342455	NOTAL102044	923
10	97854127	97872533	Zm00056a043798	NA	97858229	97859167	NOTAL102051	938
10	97917729	97947384	Zm00056a043802	At5g64460	97912703	97922208	NOTAL102056	4479
10	97917729	97947384	Zm00056a043802	At5g64460	97947341	97953185	NOTAL102058	43
10	98264003	98264510	Zm00056a043809	Os03g0668900	98260348	98265878	NOTAL102075	507
10	98310208	98312322	Zm00056a043810	CYP93G1	98309055	98320066	NOTAL102080	2114
10	99106784	99110293	Zm00056a043826	NA	99105745	99108673	NOTAL102107	1889
10	99113201	99115023	Zm00056a043827	Tp53rk	99112249	99122126	NOTAL102109	1822
10	99782247	99815061	Zm00056a043839	PIKS-1	99811457	99813910	NOTAL102142	2453
10	100693238	100742237	Zm00056a043847	UGT80A2	100724375	100731057	NOTAL102152	6682
10	101491316	101495044	Zm00056a043861	NA	101475739	101501505	NOTAL102178	3728
10	101581817	101584335	Zm00056a043863	NA	101578385	101583682	NOTAL102183	1865
10	101593791	101622473	Zm00056a043865	CSLA6	101600077	101601595	NOTAL102187	1518
10	101593791	101622473	Zm00056a043865	CSLA6	101604139	101612039	NOTAL102188	7900
10	101593791	101622473	Zm00056a043865	CSLA6	101615517	101616602	NOTAL102189	1085
10	101593791	101622473	Zm00056a043865	CSLA6	101618937	101619095	NOTAL102190	158
10	101593791	101622473	Zm00056a043865	CSLA6	101594383	101598206	NOTAL102186	3823
10	102369419	102379990	Zm00056a043876	WBC30	102378337	102382824	NOTAL102218	1653
10	102838935	102840903	Zm00056a043884	UGT79	102834579	102876985	NOTAL102245	1968
10	102905379	102905622	Zm00056a043886	Asparagine	102904486	102909965	NOTAL102249	243
10	102947890	102950337	Zm00056a043888	EXLA1	102943586	102958983	NOTAL102251	2447
10	102974748	102975063	Zm00056a043889	NA	102966433	102987680	NOTAL102252	315
10	102999495	103001541	Zm00056a043890	NA	102993440	103015463	NOTAL102254	2046
10	103106091	103118366	Zm00056a043891	Os04g0346900	103069430	103106671	NOTAL102258	580
10	109069953	109072008	Zm00056a043980	RPL35D	109063481	109077616	NOTAL102398	2055
10	109590081	109590375	Zm00056a043989	NA	109587296	109591200	NOTAL102428	294
10	109650690	109655128	Zm00056a043990	RIN4	109646941	109653259	NOTAL102432	2569
10	109827765	109863972	Zm00056a043992	eef1aknmt	109845786	109853425	NOTAL102448	7639
10	109827765	109863972	Zm00056a043992	eef1aknmt	109821521	109829535	NOTAL102446	1770
10	109827765	109863972	Zm00056a043992	eef1aknmt	109831064	109842496	NOTAL102447	11432
10	110205549	110206128	Zm00056a043996	NA	110192694	110207695	NOTAL102470	579
10	110209448	110209910	Zm00056a043997	ABCC10	110209342	110211819	NOTAL102471	462
10	110723660	110732035	Zm00056a044006	CBP1	110729405	110737336	NOTAL102492	2630
10	110804505	110806327	Zm00056a044007	ChiC	110801023	110804577	NOTAL102499	72
10	110928451	110930480	Zm00056a044008	CYP71C2	110928661	110959473	NOTAL102502	1819
10	110961659	110967971	Zm00056a044010	SCPL27	110964976	110965121	NOTAL102504	145
10	110961659	110967971	Zm00056a044010	SCPL27	110966358	110966364	NOTAL102505	6
10	110961659	110967971	Zm00056a044010	SCPL27	110967871	110977697	NOTAL102506	100
10	111457337	111466839	Zm00056a044017	NA	111462529	111462530	NOTAL102527	1
10	111457337	111466839	Zm00056a044017	NA	111463545	111463552	NOTAL102528	7
10	111457337	111466839	Zm00056a044017	NA	111466591	111472066	NOTAL102529	248
10	111526607	111533653	Zm00056a044020	VPS11	111533637	111537996	NOTAL102531	16
10	111850124	111850787	Zm00056a044024	NA	111845588	111857426	NOTAL102549	663
10	111976377	111976917	Zm00056a044027	NA	111975415	112007157	NOTAL102559	540
10	112286842	112287193	Zm00056a044031	NA	112275665	112302318	NOTAL102581	351
10	112288323	112288784	Zm00056a044032	SCC2	112275665	112302318	NOTAL102581	461
10	112886307	112889477	Zm00056a044047	HIPP07	112879497	112891352	NOTAL102625	3170
10	113171595	113188746	Zm00056a044052	4-sulfomuconolactone	113151823	113175171	NOTAL102634	3576
10	114429133	114431756	Zm00056a044079	ERF113	114428989	114451444	NOTAL102661	2623
10	115086907	115090844	Zm00056a044087	NUDT13	115085368	115118655	NOTAL102704	3937
10	115787320	115787689	Zm00056a044099	ATJ15	115741588	115789128	NOTAL102731	369
10	115838706	115843692	Zm00056a044102	OTU12	115842988	115859196	NOTAL102736	704
10	115947238	115948937	Zm00056a044103	BRG3	115933656	115952820	NOTAL102743	1699
10	116148638	116149987	Zm00056a044104	BRG3	116142701	116155343	NOTAL102750	1349
10	116245921	116249294	Zm00056a044107	TPP7	116245566	116253361	NOTAL102756	3373
10	116290271	116298813	Zm00056a044110	Hgsnat	116288889	116314312	NOTAL102758	8542
10	116587623	116589981	Zm00056a044116	S1FA2	116589001	116598897	NOTAL102780	980
10	116621600	116639031	Zm00056a044117	RLPH2	116616899	116624354	NOTAL102782	2754
10	117127699	117136036	Zm00056a044131	SEC24C	117124665	117127708	NOTAL102801	9
10	117171182	117179541	Zm00056a044133	SEC24A	117166567	117171191	NOTAL102804	9
10	117171182	117179541	Zm00056a044133	SEC24A	117179539	117210551	NOTAL102805	2
10	117209836	117212949	Zm00056a044134	CIN2	117179539	117210551	NOTAL102805	715
10	117751447	117753937	Zm00056a044144	HVA22I	117752399	117768769	NOTAL102817	1538
10	117782831	117783365	Zm00056a044145	COPT6	117776215	117787681	NOTAL102818	534
10	117880674	117881225	Zm00056a044146	NA	117879727	117900115	NOTAL102827	551
10	117883456	117883684	Zm00056a044147	NA	117879727	117900115	NOTAL102827	228
10	117956380	117957603	Zm00056a044150	NHL1	117956250	117959806	NOTAL102833	1223
10	117957245	117957437	Zm00056a044151	NA	117956250	117959806	NOTAL102833	192
10	118393465	118394181	Zm00056a044160	B34	118377004	118405324	NOTAL102848	716
10	118521782	118529040	Zm00056a044170	At2g19130	118522513	118527369	INS3058	4856
10	118854375	118855507	Zm00056a044179	MINDY3	118845109	118857719	NOTAL102874	1132
10	118962983	118972450	Zm00056a044180	MINDY4	118956671	118963145	NOTAL102882	162
10	119060964	119061666	Zm00056a044184	NA	119059432	119097597	NOTAL102888	702
10	119219395	119220435	Zm00056a044188	NA	119216139	119236717	NOTAL102892	1040
10	119233893	119236138	Zm00056a044189	MO3	119216139	119236717	NOTAL102892	2245
10	120456655	120457339	Zm00056a044212	Eukaryotic	120450634	120458946	NOTAL102939	684
10	120458937	120462520	Zm00056a044213	PDIL5-2	120450634	120458946	NOTAL102939	9
10	120466122	120468204	Zm00056a044214	NA	120462523	120473267	NOTAL102940	2082
10	120480866	120481910	Zm00056a044215	PHF3	120476188	120483327	NOTAL102941	1044
10	120515009	120515857	Zm00056a044216	NA	120514889	120518480	NOTAL102943	848
10	120517662	120518082	Zm00056a044217	NA	120514889	120518480	NOTAL102943	420
10	120637034	120638558	Zm00056a044224	CAO	120637028	120644686	NOTAL102950	1524
10	120638842	120640104	Zm00056a044225	NA	120637028	120644686	NOTAL102950	1262
10	120639077	120640605	Zm00056a044226	At3g07290	120637028	120644686	NOTAL102950	1528
10	121255703	121262733	Zm00056a044239	NA	121261350	121264673	NOTAL102994	1383
10	124103862	124104620	Zm00056a044310	Os01g0172200	124090220	124107566	NOTAL103030	758
10	124151527	124158367	Zm00056a044311	FT1	124148560	124151529	NOTAL103034	2
10	124151527	124158367	Zm00056a044311	FT1	124153025	124161253	NOTAL103035	5342
10	124181753	124182722	Zm00056a044313	CXE13	124166461	124189804	NOTAL103036	969
10	124320714	124321176	Zm00056a044319	NA	124319521	124321559	NOTAL103042	462
10	124513981	124516173	Zm00056a044335	NA	124510535	124523873	NOTAL103055	2192
10	124514581	124516704	Zm00056a044336	NA	124510535	124523873	NOTAL103055	2123
10	124552957	124553401	Zm00056a044339	DI19-2	124553368	124553369	NOTAL103059	1
10	124612970	124613690	Zm00056a044340	UXT3	124611141	124633014	NOTAL103067	720
10	124626616	124630394	Zm00056a044341	NA	124611141	124633014	NOTAL103067	3778
10	124662475	124665538	Zm00056a044342	MST1	124654600	124677433	NOTAL103069	3063
10	124788422	124790166	Zm00056a044344	CYP18-1	124780604	124790132	NOTAL103080	1710
10	124834041	124834692	Zm00056a044348	NA	124833226	124837009	NOTAL103086	651
10	125253299	125270297	Zm00056a044359	NA	125266771	125268103	NOTAL103092	1332
10	125253299	125270297	Zm00056a044359	NA	125254426	125263157	NOTAL103091	8731
10	125267998	125274656	Zm00056a044360	ABCB19	125266771	125268103	NOTAL103092	105
10	125300393	125300928	Zm00056a044362	EMB2768	125299359	125304499	NOTAL103096	535
10	125300963	125301140	Zm00056a044363	EMB2768	125299359	125304499	NOTAL103096	177
10	125301204	125301688	Zm00056a044364	EMB2768	125299359	125304499	NOTAL103096	484
10	125309643	125311551	Zm00056a044365	GAPA	125307909	125314336	NOTAL103097	1908
10	125310187	125311454	Zm00056a044366	NA	125307909	125314336	NOTAL103097	1267
10	125311712	125313578	Zm00056a044367	LOC_Os04g38630	125307909	125314336	NOTAL103097	1866
10	125336306	125355099	Zm00056a044368	Ftsj3	125354876	125361214	NOTAL103099	223
10	125336306	125355099	Zm00056a044368	Ftsj3	125329798	125349487	NOTAL103098	13181
10	125434084	125437919	Zm00056a044370	NA	125432682	125435544	NOTAL103106	1460
10	125912441	125915757	Zm00056a044385	NA	125912116	125912604	NOTAL103113	163
10	126185195	126190004	Zm00056a044395	GRF2	126188478	126198943	NOTAL103136	1526
10	126196618	126197473	Zm00056a044396	PHB3	126188478	126198943	NOTAL103136	855
10	126259876	126267738	Zm00056a044400	LIMYB	126258627	126265005	NOTAL103142	5129
10	126411141	126415712	Zm00056a044402	PUX3	126406463	126413867	NOTAL103156	2726
10	126534233	126549273	Zm00056a044404	CFM2	126504737	126534291	NOTAL103165	58
10	126742799	126743539	Zm00056a044407	NA	126738570	126751270	NOTAL103184	740
10	126750907	126754974	Zm00056a044408	NA	126738570	126751270	NOTAL103184	363
10	126913735	126933860	Zm00056a044418	POT1B	126911036	126915062	NOTAL103199	1327
10	128154410	128155216	Zm00056a044453	NA	128148054	128155191	NOTAL103224	781
10	128352210	128356124	Zm00056a044456	FLXL2	128355502	128358881	NOTAL103240	622
10	128467695	128471465	Zm00056a044458	IDH1	128461182	128496584	NOTAL103249	3770
10	128882173	128884734	Zm00056a044473	IGPS	128884169	128890418	NOTAL103268	565
10	129871007	129871778	Zm00056a044502	UBP22	129870168	129879163	NOTAL103294	771
10	129913590	129938660	Zm00056a044503	PCMP-H35	129925644	129926367	NOTAL103299	723
10	129913590	129938660	Zm00056a044503	PCMP-H35	129932701	129933601	NOTAL103300	900
10	129913590	129938660	Zm00056a044503	PCMP-H35	129908329	129916032	NOTAL103298	2442
10	129913590	129938660	Zm00056a044503	PCMP-H35	129936640	129946223	NOTAL103301	2020
10	129941280	129971378	Zm00056a044504	Dagla	129936640	129946223	NOTAL103301	4943
10	130344984	130347271	Zm00056a044521	NA	130344084	130365124	NOTAL103309	2287
10	130347945	130349946	Zm00056a044522	NA	130344084	130365124	NOTAL103309	2001
10	130350010	130352792	Zm00056a044523	PGLP1B	130344084	130365124	NOTAL103309	2782
10	130390984	130394750	Zm00056a044525	NPF4.3	130373707	130394806	NOTAL103310	3766
10	130983371	130984098	Zm00056a044542	NA	130975439	130986373	NOTAL103339	727
10	130998804	130999247	Zm00056a044544	NA	130998690	131000254	NOTAL103341	443
10	131108094	131111739	Zm00056a044546	NA	131101495	131121217	NOTAL103346	3645
10	131113009	131116374	Zm00056a044547	RSH1	131101495	131121217	NOTAL103346	3365
10	131278263	131283119	Zm00056a044553	PER18	131282001	131287691	NOTAL103352	1118
10	131284146	131295733	Zm00056a044555	At1g09900	131293607	131296705	NOTAL103353	2126
10	131284146	131295733	Zm00056a044555	At1g09900	131282001	131287691	NOTAL103352	3545
10	132099078	132120325	Zm00056a044568	TRS120	132119387	132151477	NOTAL103388	938
10	132415360	132421454	Zm00056a044575	PAB8	132420036	132427177	NOTAL103408	1418
10	132936847	132954791	Zm00056a044590	CLASP	132941488	132944275	INS3176	2787
10	133086470	133090980	Zm00056a044593	MENG	133090844	133097532	NOTAL103429	136
10	133112551	133114455	Zm00056a044596	NA	133109384	133121674	NOTAL103431	1904
10	133192651	133193584	Zm00056a044598	NA	133171968	133201274	NOTAL103436	933
10	133192993	133195322	Zm00056a044599	MYB2	133171968	133201274	NOTAL103436	2329
10	133760619	133766933	Zm00056a044614	SOP1	133765360	133768086	NOTAL103455	1573
10	133760619	133766933	Zm00056a044614	SOP1	133753639	133761630	NOTAL103454	1011
10	133872358	133872757	Zm00056a044620	NA	133869734	133877185	NOTAL103462	399
10	133902277	133902651	Zm00056a044621	eif2b2	133893250	133912421	NOTAL103464	374
10	133908199	133909677	Zm00056a044622	STIPL1	133893250	133912421	NOTAL103464	1478
10	133911029	133933888	Zm00056a044623	BGLU18	133893250	133912421	NOTAL103464	1392
10	133911029	133933888	Zm00056a044623	BGLU18	133930385	133945554	NOTAL103465	3503
10	133941594	133944745	Zm00056a044625	PTAC5	133930385	133945554	NOTAL103465	3151
10	134111623	134121535	Zm00056a044628	NA	134097226	134112339	NOTAL103473	716
10	134111623	134121535	Zm00056a044628	NA	134118188	134128650	NOTAL103474	3347
10	134202589	134205312	Zm00056a044630	NAC054	134193556	134221295	NOTAL103478	2723
10	134206679	134213215	Zm00056a044631	THA1	134193556	134221295	NOTAL103478	6536
10	134314061	134322134	Zm00056a044633	NA	134309845	134315322	NOTAL103486	1261
10	134314061	134322134	Zm00056a044633	NA	134322051	134325651	NOTAL103487	83
10	134778967	134783020	Zm00056a044647	PSBQ2	134781350	134786987	NOTAL103504	1670
10	134790182	134805498	Zm00056a044648	NA	134800987	134807430	NOTAL103506	4511
10	134790182	134805498	Zm00056a044648	NA	134790178	134792408	NOTAL103505	2226
10	135291503	135306471	Zm00056a044654	At1g65750	135280837	135302584	NOTAL103532	11081
10	135308409	135321079	Zm00056a044655	CKX8	135307473	135312363	NOTAL103533	3954
10	135308409	135321079	Zm00056a044655	CKX8	135318295	135323482	NOTAL103534	2784
10	135441943	135454434	Zm00056a044663	CKX8	135451771	135459318	NOTAL103544	2663
10	135469808	135471267	Zm00056a044664	NA	135468804	135470073	NOTAL103545	265
10	135549427	135552960	Zm00056a044670	CLPP2	135548755	135564644	NOTAL103552	3533
10	135792338	135799136	Zm00056a044675	XRN2	135799101	135803078	NOTAL103563	35
10	135869690	135875982	Zm00056a044676	At5g23350	135872876	135885087	NOTAL103569	3106
10	136143689	136148411	Zm00056a044687	WDR44	136138290	136143775	NOTAL103574	86
10	136776688	136778330	Zm00056a044700	SALR	136772863	136776753	NOTAL103627	65
10	136899145	136899427	Zm00056a044701	NA	136885747	136900536	NOTAL103637	282
10	137038082	137059858	Zm00056a044707	POGLUT1	137034336	137047946	NOTAL103647	9864
10	137038082	137059858	Zm00056a044707	POGLUT1	137049563	137068516	NOTAL103648	10295
10	137062178	137065421	Zm00056a044708	NA	137049563	137068516	NOTAL103648	3243
10	137067154	137071359	Zm00056a044709	PVA12	137071348	137073449	NOTAL103649	11
10	137067154	137071359	Zm00056a044709	PVA12	137049563	137068516	NOTAL103648	1362
10	137086825	137090146	Zm00056a044711	HINT4	137089396	137097626	NOTAL103650	750
10	137110883	137111522	Zm00056a044712	NA	137100997	137114299	NOTAL103651	639
10	137112127	137112490	Zm00056a044713	NA	137100997	137114299	NOTAL103651	363
10	137269168	137269690	Zm00056a044719	SAUR36	137264990	137278132	NOTAL103658	522
10	137271277	137285145	Zm00056a044721	fusA2	137279548	137281449	NOTAL103659	1901
10	137271277	137285145	Zm00056a044721	fusA2	137264990	137278132	NOTAL103658	6855
10	137499741	137512944	Zm00056a044727	ATG13A	137500801	137503209	NOTAL103675	2408
10	137536438	137537146	Zm00056a044731	NA	137532691	137551700	NOTAL103679	708
10	137613268	137618367	Zm00056a044734	SH3P2	137610923	137613300	NOTAL103684	32
10	137739599	137743242	Zm00056a044739	GT-2	137738704	137764129	NOTAL103699	3643
10	137827344	137827968	Zm00056a044744	NA	137824516	137860028	NOTAL103701	624
10	137853989	137856188	Zm00056a044745	NA	137824516	137860028	NOTAL103701	2199
10	137857324	137858737	Zm00056a044746	NA	137824516	137860028	NOTAL103701	1413
10	137919541	137921789	Zm00056a044748	PATL6	137905960	137927915	NOTAL103703	2248
10	137925535	137926170	Zm00056a044749	YSL9	137905960	137927915	NOTAL103703	635
10	137935246	137939032	Zm00056a044750	YSL16	137931695	137935275	NOTAL103704	29
10	138181005	138187721	Zm00056a044759	NA	138186850	138218700	NOTAL103707	871
10	138216459	138218650	Zm00056a044761	At5g27470	138186850	138218700	NOTAL103707	2191
10	138320631	138325109	Zm00056a044763	NA	138304488	138327767	NOTAL103711	4478
10	138321928	138322345	Zm00056a044764	NA	138304488	138327767	NOTAL103711	417
10	138326391	138330209	Zm00056a044765	WRKY12	138304488	138327767	NOTAL103711	1376
10	138357916	138361666	Zm00056a044768	WRKY12	138360804	138363350	NOTAL103713	862
10	138392393	138396421	Zm00056a044769	RLP29	138396090	138397459	NOTAL103716	331
10	138543718	138569031	Zm00056a044776	Gpalpp1	138552851	138559009	NOTAL103729	6158
10	138543718	138569031	Zm00056a044776	Gpalpp1	138561489	138561719	NOTAL103730	230
10	138543718	138569031	Zm00056a044776	Gpalpp1	138564518	138579468	NOTAL103731	4513
10	138543718	138569031	Zm00056a044776	Gpalpp1	138536362	138546169	NOTAL103728	2451
10	138559233	138562503	Zm00056a044777	NA	138561489	138561719	NOTAL103730	230
10	138572167	138572641	Zm00056a044778	RHA1A	138564518	138579468	NOTAL103731	474
10	138639006	138641203	Zm00056a044780	PME31	138633287	138639138	NOTAL103737	132
10	138642321	138661914	Zm00056a044781	F3H-2	138642143	138645188	NOTAL103738	2867
10	138642321	138661914	Zm00056a044781	F3H-2	138653147	138654214	NOTAL103739	1067
10	138642321	138661914	Zm00056a044781	F3H-2	138660574	138662228	NOTAL103740	1340
10	138838316	138838691	Zm00056a044784	NA	138823544	138865110	NOTAL103747	375
10	139144836	139147938	Zm00056a044796	MCD1	139147909	139160689	NOTAL103769	29
10	139153706	139154300	Zm00056a044797	ATL80	139147909	139160689	NOTAL103769	594
10	139158301	139158736	Zm00056a044798	NA	139147909	139160689	NOTAL103769	435
10	139175202	139182529	Zm00056a044799	NOC4	139165842	139175267	NOTAL103771	65
10	139321472	139322099	Zm00056a044805	FLZ1	139316649	139324142	NOTAL103781	627
10	139330362	139341912	Zm00056a044807	CYCT1-3	139341676	139348625	NOTAL103783	236
10	139342946	139344022	Zm00056a044808	ATL4	139341676	139348625	NOTAL103783	1076
10	139347805	139349856	Zm00056a044809	PUP21	139341676	139348625	NOTAL103783	820
10	139756958	139759896	Zm00056a044825	NA	139749289	139760394	NOTAL103790	2938
10	140002621	140003182	Zm00056a044839	RHA1B	140002071	140024436	NOTAL103809	561
10	140083477	140086648	Zm00056a044840	NA	140080382	140083567	NOTAL103814	90
10	140162141	140166535	Zm00056a044844	ACS1	140153916	140163444	NOTAL103818	1303
10	140162141	140166535	Zm00056a044844	ACS1	140166347	140169027	NOTAL103819	188
10	140194411	140200216	Zm00056a044848	NA	140199995	140211576	NOTAL103825	221
10	140233541	140235270	Zm00056a044850	NA	140233248	140234086	NOTAL103829	545
10	140242189	140242728	Zm00056a044852	SEC5B	140241254	140242954	NOTAL103833	539
10	140392719	140405510	Zm00056a044859	NA	140404912	140405570	NOTAL103853	598
10	140412799	140420977	Zm00056a044861	Os04g0573000	140414134	140415405	NOTAL103856	1271
10	140412799	140420977	Zm00056a044861	Os04g0573000	140417889	140422683	NOTAL103857	3088
10	140412799	140420977	Zm00056a044861	Os04g0573000	140409688	140412939	NOTAL103855	140
10	140479981	140488121	Zm00056a044866	Os04g0573000	140485052	140512272	NOTAL103859	3069
10	140492466	140492859	Zm00056a044867	NA	140485052	140512272	NOTAL103859	393
10	140670288	140672212	Zm00056a044868	DTX49	140662911	140677582	NOTAL103872	1924
10	141022294	141024496	Zm00056a044879	IQD31	141011714	141025693	NOTAL103896	2202
10	141326261	141330330	Zm00056a044892	NA	141322641	141327496	NOTAL103910	1235
10	141495242	141495684	Zm00056a044897	NA	141492035	141496420	NOTAL103916	442
10	141506085	141506769	Zm00056a044898	NA	141502385	141508430	NOTAL103917	684
10	141744199	141792773	Zm00056a044907	NPC1	141757065	141764106	NOTAL103931	7041
10	141882520	141888311	Zm00056a044917	Bp10	141880849	141891572	NOTAL103942	5791
10	141893252	141895067	Zm00056a044918	At5g55050	141892734	141901205	NOTAL103943	1815
10	141940926	141942956	Zm00056a044919	At1g71691	141934265	141944066	NOTAL103949	2030
10	142030485	142032948	Zm00056a044923	NA	142027906	142035548	NOTAL103962	2463
10	142032262	142033134	Zm00056a044924	NA	142027906	142035548	NOTAL103962	872
10	142146750	142148262	Zm00056a044929	TOP1A	142142912	142160243	NOTAL103970	1512
10	142153806	142154269	Zm00056a044930	NA	142142912	142160243	NOTAL103970	463
10	142157746	142161202	Zm00056a044931	NA	142142912	142160243	NOTAL103970	2497
10	142344760	142352776	Zm00056a044933	R-S	142341974	142349935	NOTAL103989	5175
10	142349624	142349819	Zm00056a044934	NA	142341974	142349935	NOTAL103989	195
10	142387752	142390901	Zm00056a044935	PYRP2	142384235	142387817	NOTAL103994	65
10	142569288	142569995	Zm00056a044944	PCMP-A2	142566777	142574623	NOTAL104008	707
10	142662248	142662653	Zm00056a044947	14	142660161	142664493	NOTAL104018	405
10	142684048	142684453	Zm00056a044948	14	142679951	142687523	NOTAL104020	405
10	142723013	142730535	Zm00056a044950	14	142722455	142730978	NOTAL104024	7522
10	142811861	142812297	Zm00056a044952	NA	142809897	142812568	NOTAL104031	436
10	142820713	142821409	Zm00056a044953	NA	142817473	142822190	NOTAL104032	696
10	142935243	142936797	Zm00056a044956	EXPB5	142935206	142945420	NOTAL104040	1554
10	142943502	142951244	Zm00056a044957	EXPB18	142935206	142945420	NOTAL104040	1918
10	143113081	143113702	Zm00056a044965	ERF034	143097557	143119784	NOTAL104054	621
10	143302927	143312028	Zm00056a044983	Tbl3	143309569	143323887	NOTAL104070	2459
10	143321500	143322868	Zm00056a044984	MYB93	143309569	143323887	NOTAL104070	1368
10	143585123	143590640	Zm00056a044994	At3g17800	143590616	143612049	NOTAL104085	24
10	143731292	143741451	Zm00056a044998	SCAMP6	143728463	143737787	NOTAL104095	6495
10	143988141	143988695	Zm00056a045005	At5g66560	143981057	143991855	NOTAL104113	554
10	143999189	144001433	Zm00056a045006	NA	143998786	143999386	NOTAL104116	197
10	144462312	144465829	Zm00056a045021	MORF2	144445867	144468923	NOTAL104149	3517
10	144467591	144474178	Zm00056a045022	GT-3B	144445867	144468923	NOTAL104149	1332
10	144626935	144628351	Zm00056a045029	XTH24	144626148	144640498	NOTAL104162	1416
10	144630947	144632613	Zm00056a045030	XTH16	144626148	144640498	NOTAL104162	1666
10	144632879	144635349	Zm00056a045031	NA	144626148	144640498	NOTAL104162	2470
10	144951027	144952991	Zm00056a045049	HST	144943650	144977635	NOTAL104179	1964
10	145238943	145277992	Zm00056a045052	FGT1	145236832	145238993	NOTAL104196	50
10	145352197	145356600	Zm00056a045054	NA	145354794	145360372	NOTAL104202	1806
10	145354008	145356573	Zm00056a045055	EDE1	145354794	145360372	NOTAL104202	1779
10	145359618	145363821	Zm00056a045056	CPX	145354794	145360372	NOTAL104202	754
10	145413730	145415827	Zm00056a045060	NA	145412802	145413761	NOTAL104207	31
10	145730311	145735530	Zm00056a045076	OsI_17385	145735052	145737642	NOTAL104213	478
10	145754202	145759166	Zm00056a045077	NA	145749500	145763585	NOTAL104215	4964
10	145914649	145935575	Zm00056a045084	At1g56130	145921744	145922887	NOTAL104221	1143
10	145914649	145935575	Zm00056a045084	At1g56130	145924242	145925294	NOTAL104222	1052
10	145914649	145935575	Zm00056a045084	At1g56130	145933856	145936308	NOTAL104223	1719
10	146054700	146057764	Zm00056a045087	At1g56130	146057695	146057701	NOTAL104235	6
10	146059797	146061509	Zm00056a045088	PRR37	146059738	146059801	NOTAL104236	4
10	146243307	146260184	Zm00056a045098	PEX6	146244504	146246018	NOTAL104254	1514
10	146243307	146260184	Zm00056a045098	PEX6	146247064	146249273	NOTAL104255	2209
10	146499321	146501841	Zm00056a045114	Polyphenol	146501786	146502671	NOTAL104267	55
10	146631086	146636286	Zm00056a045122	GAUT11	146630892	146633428	NOTAL104271	2342
10	146631086	146636286	Zm00056a045122	GAUT11	146634891	146636815	NOTAL104272	1395
10	146936717	146946334	Zm00056a045137	Uhrf1bp1l	146946322	146950299	NOTAL104285	12
10	146956581	146958615	Zm00056a045138	CYCP1-1	146953386	146959584	NOTAL104286	2034
10	147479671	147480298	Zm00056a045152	CSP1	147470928	147491473	NOTAL104326	627
10	147487357	147487710	Zm00056a045153	NA	147470928	147491473	NOTAL104326	353
10	147512389	147515657	Zm00056a045154	BHLH112	147507806	147512408	NOTAL104329	19
10	147550071	147554123	Zm00056a045157	B120	147552059	147554730	NOTAL104334	2064
10	147573755	147581168	Zm00056a045158	GSVIVT00026920001	147579738	147580388	NOTAL104336	650
10	147573755	147581168	Zm00056a045158	GSVIVT00026920001	147569840	147574452	NOTAL104335	697
10	147599593	147620252	Zm00056a045159	B120	147595335	147602021	NOTAL104339	2428
10	147599593	147620252	Zm00056a045159	B120	147604689	147605104	NOTAL104340	415
10	147599593	147620252	Zm00056a045159	B120	147613137	147613870	NOTAL104341	733
10	147599593	147620252	Zm00056a045159	B120	147618006	147618445	NOTAL104342	439
10	147642452	147651702	Zm00056a045161	SD18	147640711	147652811	NOTAL104346	9250
10	147643037	147651610	Zm00056a045162	NA	147640711	147652811	NOTAL104346	8573
10	147702759	147705874	Zm00056a045166	B120	147691509	147702779	NOTAL104350	20
10	147732412	147733286	Zm00056a045170	Bowman-Birk	147722656	147752773	NOTAL104354	874
10	147739198	147742063	Zm00056a045171	LAC15	147722656	147752773	NOTAL104354	2865
10	147749200	147750280	Zm00056a045172	NA	147722656	147752773	NOTAL104354	1080
10	147970310	147974247	Zm00056a045176	NAA10	147970458	147979196	NOTAL104369	3789
10	148310318	148311147	Zm00056a045191	NA	148310107	148327028	NOTAL104382	829
10	148401921	148409066	Zm00056a045196	PDCD2L	148408584	148410219	NOTAL104388	482
10	148401921	148409066	Zm00056a045196	PDCD2L	148405983	148406585	NOTAL104387	602
10	148409550	148420287	Zm00056a045197	NRPD2	148408584	148410219	NOTAL104388	669
10	148637779	148638432	Zm00056a045203	BHLH154	148634327	148646704	NOTAL104407	653
10	148903877	148904651	Zm00056a045221	NA	148899230	148906862	NOTAL104430	774
10	148982039	148993891	Zm00056a045226	FPP4	148970140	148988124	NOTAL104436	6085
10	149001760	149003496	Zm00056a045227	WOX4	148994852	149007033	NOTAL104437	1736
10	149009062	149009681	Zm00056a045228	NA	149009492	149011025	NOTAL104438	189
10	149015096	149015426	Zm00056a045230	NA	149012196	149016126	NOTAL104439	330
10	149029751	149030299	Zm00056a045231	NA	149018882	149031651	NOTAL104440	548
10	149074590	149078647	Zm00056a045232	Os04g0650000	149061127	149074857	NOTAL104442	267
10	149277148	149299451	Zm00056a045241	EXO70B2	149277496	149279683	NOTAL104456	2187
10	149277148	149299451	Zm00056a045241	EXO70B2	149287098	149288756	NOTAL104457	1658
10	149440546	149441764	Zm00056a045251	RPA1B	149440059	149445965	NOTAL104465	1218
10	149607380	149616167	Zm00056a045261	NADPH--cytochrome	149615199	149623102	NOTAL104476	968
10	149662174	149666933	Zm00056a045262	At4g17616	149661086	149662254	NOTAL104479	80
10	149683277	149683592	Zm00056a045266	LYSA	149683050	149696569	NOTAL104481	315
10	149690411	149692293	Zm00056a045267	LRK10L-2.2	149683050	149696569	NOTAL104481	1882
10	149753142	149759769	Zm00056a045268	SD25	149759046	149759236	NOTAL104488	190
10	149753142	149759769	Zm00056a045268	SD25	149748355	149753186	NOTAL104486	44
10	149848855	149867835	Zm00056a045272	NA	149846406	149863415	NOTAL104496	14560
10	149979694	149981629	Zm00056a045286	Os04g0659500	149978385	149991793	NOTAL104508	1935
10	149988756	149989077	Zm00056a045287	NA	149978385	149991793	NOTAL104508	321
10	150363845	150364889	Zm00056a045304	NA	150364435	150375256	NOTAL104515	454
10	150367488	150367932	Zm00056a045306	ARG7	150364435	150375256	NOTAL104515	444
10	150400178	150400799	Zm00056a045307	SAUR22	150394094	150400775	NOTAL104518	597
10	150466775	150473741	Zm00056a045312	Os04g0663200	150463885	150483756	NOTAL104524	6966
10	150742322	150746692	Zm00056a045327	UCH3	150745941	150753131	NOTAL104539	751
10	150749646	150750936	Zm00056a045328	HIPP39	150745941	150753131	NOTAL104539	1290
10	150861111	150884127	Zm00056a045335	NA	150841046	150866099	NOTAL104548	4988
10	150861741	150864075	Zm00056a045336	FATB	150841046	150866099	NOTAL104548	2334
10	150976861	150980428	Zm00056a045340	RTNLB11	150959229	150977045	NOTAL104554	184
10	151288586	151291637	Zm00056a045359	At2g03690	151281251	151317240	NOTAL104566	3051
10	151293533	151295044	Zm00056a045360	CAP10A	151281251	151317240	NOTAL104566	1511
10	151293631	151300211	Zm00056a045361	NA	151281251	151317240	NOTAL104566	6580
10	151299674	151309354	Zm00056a045362	PAT11	151281251	151317240	NOTAL104566	9680
10	151309854	151310220	Zm00056a045363	YSL10	151281251	151317240	NOTAL104566	366
10	151760620	151762930	Zm00056a045390	AIRP2	151760447	151790957	NOTAL104606	2310
10	151763354	151767045	Zm00056a045391	TOM2AH3	151760447	151790957	NOTAL104606	3691
10	151784416	151790424	Zm00056a045392	ALN	151760447	151790957	NOTAL104606	6008
10	151789111	151790903	Zm00056a045393	CPRD49	151760447	151790957	NOTAL104606	1792
10	151947784	151948168	Zm00056a045404	NFYC2	151945437	151950375	NOTAL104622	384
2	1442895	1475415	Zm00056a012089	SACS	1463028	1464405	NOTAL104715	1377
2	1542176	1546548	Zm00056a012093	Anamorsin	1539413	1547116	NOTAL104720	4372
2	1633211	1634209	Zm00056a012099	SN2	1632813	1660858	NOTAL104726	998
2	1647280	1650468	Zm00056a012101	PAT11	1632813	1660858	NOTAL104726	3188
2	1651601	1655236	Zm00056a012102	Anamorsin	1632813	1660858	NOTAL104726	3635
2	1864617	1867244	Zm00056a012118	PEX22	1867243	1876695	NOTAL104734	1
2	1871565	1873924	Zm00056a012119	NA	1867243	1876695	NOTAL104734	2359
2	2278096	2278372	Zm00056a012140	NA	2231734	2280497	NOTAL104748	276
2	2278387	2280968	Zm00056a012141	ANKRD13B	2231734	2280497	NOTAL104748	2110
2	2290263	2300755	Zm00056a012143	Os04g0669500	2299065	2304311	NOTAL104751	1690
2	2317409	2318607	Zm00056a012144	NA	2312000	2319295	NOTAL104753	1198
2	2319083	2333040	Zm00056a012146	EHD1	2312000	2319295	NOTAL104753	212
2	2362278	2366266	Zm00056a012151	AOX4	2365140	2377910	NOTAL104758	1126
2	2664837	2670129	Zm00056a012158	At1g13570	2670011	2670258	NOTAL104776	118
2	2764569	2769417	Zm00056a012160	NA	2768554	2772947	NOTAL104789	863
2	2792226	2793066	Zm00056a012161	NA	2784667	2796132	NOTAL104791	840
2	2794536	2818900	Zm00056a012162	NA	2812020	2812659	NOTAL104793	639
2	2794536	2818900	Zm00056a012162	NA	2784667	2796132	NOTAL104791	1596
2	2905699	2908769	Zm00056a012169	TRAPPC3	2905412	2905939	NOTAL104801	240
2	2975849	2978802	Zm00056a012176	PHL5	2968139	2981501	NOTAL104807	2953
2	3222354	3229470	Zm00056a012183	ARF11	3218996	3238879	NOTAL104820	7116
2	3332762	3343833	Zm00056a012190	NA	3339623	3340844	NOTAL104826	1221
2	3364064	3364610	Zm00056a012193	NA	3360757	3371894	NOTAL104828	546
2	3634832	3635690	Zm00056a012198	SAUR21	3629202	3637387	NOTAL104847	858
2	3654236	3673198	Zm00056a012199	CIP73	3654680	3657910	NOTAL104849	3230
2	3698335	3707569	Zm00056a012203	NA	3707164	3720438	NOTAL104853	405
2	3707288	3717229	Zm00056a012204	CNX1	3707164	3720438	NOTAL104853	9941
2	4193821	4196747	Zm00056a012231	NA	4196705	4209633	NOTAL104882	42
2	4282070	4285865	Zm00056a012234	LOX1.5	4285848	4291477	NOTAL104888	17
2	4290500	4291446	Zm00056a012235	NA	4285848	4291477	NOTAL104888	946
2	4359318	4360468	Zm00056a012239	NA	4353317	4359319	NOTAL104894	1
2	4534939	4552915	Zm00056a012249	NA	4530439	4537568	NOTAL104907	2629
2	4535045	4552811	Zm00056a012250	NA	4530439	4537568	NOTAL104907	2523
2	4888410	4895495	Zm00056a012267	At2g44050	4894735	4895948	NOTAL104925	760
[truncated: 6,503 more rows]
