# Supplementary material for: Chromosome-level genome assembly of a regenerable maize inbred line A188
Source: Genome Biol. 2021 Jun 9;22:175. doi: 10.1186/s13059-021-02396-x (PMC8188678; doi:10.1186/s13059-021-02396-x)
Supplement: Supplementary file 7 — Additional file 7. B73 genes overlapped with B73-specific sequences. [file 13059_2021_2396_MOESM7_ESM.txt]

# List of B73 genes overlapped with B73-specific sequences
# NOTAL: sequences of B73Ref4 that were NOT ALigned to A188Ref1
# coordinates are in BED format (0-based for starts and 1-based for ends)
#chr	gene_start	gene_end	gene	symbol	NOTAL_start	NOTAL_end	NOTAL_ID	overlap_bp
1	2523139	2531089	Zm00001d027307	NA	2521908	2523181	NOTAL51	42
1	3051537	3052986	Zm00001d027330	NA	3037978	3063013	NOTAL76	1449
1	3095307	3095604	Zm00001d027332	umc1177	3093045	3096264	NOTAL80	297
1	3104158	3122867	Zm00001d027333	NA	3098503	3104784	NOTAL81	626
1	3441885	3443394	Zm00001d027348	NA	3429534	3456733	NOTAL95	1509
1	3443597	3446350	Zm00001d027349	NA	3429534	3456733	NOTAL95	2753
1	3448499	3452123	Zm00001d027350	NA	3429534	3456733	NOTAL95	3624
1	3573478	3575207	Zm00001d027355	NA	3571867	3583936	NOTAL101	1729
1	3651032	3661251	Zm00001d027359	fus6	3595444	3661584	NOTAL103	10219
1	3741738	3744408	Zm00001d027361	NA	3735585	3748585	NOTAL109	2670
1	3772167	3775082	Zm00001d027362	NA	3768793	3782876	NOTAL113	2915
1	3775216	3778050	Zm00001d027363	dpr1	3768793	3782876	NOTAL113	2834
1	3960299	3964921	Zm00001d027373	cdc2	3961666	3962719	DEL49	1053
1	3974142	3987696	Zm00001d027376	NA	3984262	3987393	NOTAL118	3131
1	3985725	3987731	Zm00001d027379	NA	3984262	3987393	NOTAL118	1668
1	3988429	3996967	Zm00001d027380	NA	3989607	3993070	DEL52	3463
1	4216771	4220361	Zm00001d027391	NA	4220188	4220452	NOTAL139	173
1	4405003	4406685	Zm00001d027400	tho1	4404576	4409548	NOTAL147	1682
1	4494974	4499451	Zm00001d027403	NA	4490874	4502946	NOTAL153	4477
1	4532387	4535448	Zm00001d027404	NA	4529173	4564670	NOTAL157	3061
1	4536700	4538190	Zm00001d027405	hma1	4529173	4564670	NOTAL157	1490
1	4586018	4588240	Zm00001d027406	NA	4587678	4597173	NOTAL160	562
1	4846994	4847327	Zm00001d027417	NA	4844349	4853357	NOTAL172	333
1	5123181	5127784	Zm00001d027431	knox1	5121145	5145038	NOTAL180	4603
1	5159302	5161741	Zm00001d027434	NA	5158759	5162952	NOTAL182	2439
1	5332338	5332716	Zm00001d027437	NA	5331677	5340299	NOTAL197	378
1	5661736	5663089	Zm00001d027456	pba1	5625710	5664195	NOTAL213	1353
1	6561982	6563016	Zm00001d027496	bhlh49	6560700	6565910	NOTAL231	1034
1	6607015	6608379	Zm00001d027498	NA	6608346	6612921	NOTAL234	33
1	6607015	6608379	Zm00001d027498	NA	6590851	6607219	NOTAL233	204
1	6797798	6798604	Zm00001d027500	fsgt1	6797309	6806893	NOTAL244	806
1	7028337	7034080	Zm00001d027506	bnlg1014	7007014	7040007	NOTAL258	5743
1	7144391	7146668	Zm00001d027511	cat2	7139988	7157060	NOTAL271	2277
1	7148371	7152568	Zm00001d027512	NA	7139988	7157060	NOTAL271	4197
1	7153553	7154144	Zm00001d027513	NA	7139988	7157060	NOTAL271	591
1	7238507	7259024	Zm00001d027515	NA	7244143	7245055	NOTAL279	912
1	7238507	7259024	Zm00001d027515	NA	7250056	7251868	NOTAL280	1812
1	7356308	7358599	Zm00001d027520	expa6	7353536	7360009	NOTAL287	2291
1	7387870	7388947	Zm00001d027522	NA	7386315	7392710	NOTAL290	1077
1	7401557	7403097	Zm00001d027524	NA	7402765	7432839	NOTAL291	332
1	7404964	7406223	Zm00001d027525	NA	7402765	7432839	NOTAL291	1259
1	7457234	7459538	Zm00001d027527	NA	7459036	7464185	NOTAL294	502
1	7457234	7459538	Zm00001d027527	NA	7450938	7457890	NOTAL293	656
1	7558684	7564087	Zm00001d027532	NA	7553264	7561647	NOTAL307	2963
1	8046301	8047417	Zm00001d027548	smt2	8044434	8053116	NOTAL322	1116
1	8119827	8122747	Zm00001d027556	NA	8122736	8133643	NOTAL327	11
1	8129041	8130156	Zm00001d027557	gst31	8122736	8133643	NOTAL327	1115
1	8152457	8164250	Zm00001d027558	NA	8151781	8174691	NOTAL330	11793
1	8221826	8223297	Zm00001d027565	NA	8215423	8228378	NOTAL334	1471
1	8237986	8238802	Zm00001d027568	NA	8236361	8249454	NOTAL335	816
1	8246624	8247566	Zm00001d027569	NA	8236361	8249454	NOTAL335	942
1	8339276	8357146	Zm00001d027577	NA	8353406	8354144	NOTAL344	738
1	8339276	8357146	Zm00001d027577	NA	8356230	8356448	NOTAL345	218
1	8414356	8418081	Zm00001d027583	NA	8416053	8422728	NOTAL350	2028
1	8485865	8489268	Zm00001d027585	cki3	8480978	8503996	NOTAL354	3403
1	8496659	8498315	Zm00001d027587	bzr9	8480978	8503996	NOTAL354	1656
1	8582497	8582883	Zm00001d027591	NA	8577976	8585533	NOTAL362	386
1	8589932	8592006	Zm00001d027592	NA	8590395	8601900	NOTAL364	1611
1	8596505	8599611	Zm00001d027593	prc3	8590395	8601900	NOTAL364	3106
1	8677634	8679500	Zm00001d027598	NA	8678177	8696214	NOTAL368	1323
1	8701299	8702856	Zm00001d027599	NA	8697879	8704389	NOTAL369	1557
1	8820125	8820398	Zm00001d027604	NA	8820150	8820539	NOTAL383	248
1	8853745	8854381	Zm00001d027605	NA	8852583	8863972	NOTAL385	636
1	9155899	9158857	Zm00001d027620	NA	9151348	9165838	NOTAL401	2958
1	9160552	9163106	Zm00001d027621	NA	9151348	9165838	NOTAL401	2554
1	9256392	9258054	Zm00001d027623	myb120	9255119	9263248	NOTAL414	1662
1	9547624	9612900	Zm00001d027633	NA	9543286	9549113	NOTAL425	1489
1	9547624	9612900	Zm00001d027633	NA	9550874	9558541	NOTAL426	7667
1	9547624	9612900	Zm00001d027633	NA	9612727	9618478	NOTAL435	173
1	10061601	10064837	Zm00001d027648	NA	10063683	10067256	NOTAL468	1154
1	10257666	10258752	Zm00001d027655	NA	10245147	10261430	NOTAL479	1086
1	10330336	10331277	Zm00001d027658	NA	10329091	10332691	NOTAL486	941
1	10349112	10358254	Zm00001d027659	mmp93	10342201	10350482	NOTAL488	1370
1	10614578	10622700	Zm00001d027667	citt1	10621574	10623895	NOTAL493	1126
1	11168983	11169217	Zm00001d027690	NA	11166573	11177125	NOTAL506	234
1	11207687	11225217	Zm00001d027691	NA	11211093	11211345	NOTAL509	252
1	11207687	11225217	Zm00001d027691	NA	11200411	11209229	NOTAL508	1542
1	11207687	11225217	Zm00001d027691	NA	11220029	11227828	NOTAL510	5188
1	11358825	11365515	Zm00001d027699	NA	11360666	11368977	NOTAL522	4849
1	11553986	11554837	Zm00001d027705	NA	11549393	11555415	NOTAL532	851
1	12073316	12074572	Zm00001d027718	NA	12073858	12076823	NOTAL551	714
1	12170862	12175121	Zm00001d027722	nod1	12173097	12173559	DEL137	462
1	12768359	12771997	Zm00001d027758	NA	12767995	12772769	DEL145	3638
1	13023612	13024482	Zm00001d027760	NA	13009380	13039833	NOTAL598	870
1	13027208	13027778	Zm00001d027761	NA	13009380	13039833	NOTAL598	570
1	13028954	13030569	Zm00001d027762	NA	13009380	13039833	NOTAL598	1615
1	13052385	13053952	Zm00001d027763	NA	13045220	13056108	NOTAL599	1567
1	13240015	13243454	Zm00001d027771	NA	13242543	13242605	NOTAL617	62
1	13250765	13250972	Zm00001d027772	NA	13243620	13262286	NOTAL618	207
1	13253408	13258417	Zm00001d027773	NA	13243620	13262286	NOTAL618	5009
1	13337248	13337599	Zm00001d027775	NA	13335931	13339830	NOTAL625	351
1	13666923	13673869	Zm00001d027794	NA	13666064	13668114	NOTAL639	1191
1	13728095	13728326	Zm00001d027798	NA	13725736	13728997	NOTAL646	231
1	13905217	13911405	Zm00001d027803	NA	13910582	13917891	NOTAL660	823
1	13914006	13915958	Zm00001d027804	NA	13910582	13917891	NOTAL660	1952
1	14247873	14250263	Zm00001d027810	NA	14247501	14256203	NOTAL669	2390
1	14665692	14671725	Zm00001d027834	NA	14670126	14671136	NOTAL693	1010
1	14989244	14990987	Zm00001d027843	NA	14971647	15006117	NOTAL706	1743
1	15065544	15072521	Zm00001d027847	NA	15072319	15081425	NOTAL712	202
1	15120743	15125845	Zm00001d027848	cox10b	15118444	15120790	NOTAL715	47
1	15961982	15975352	Zm00001d027869	NA	15952980	15961983	NOTAL759	1
1	16356237	16360518	Zm00001d027878	ereb130	16357793	16368505	NOTAL784	2725
1	16436907	16447108	Zm00001d027880	NA	16442519	16444070	NOTAL787	1551
1	16436907	16447108	Zm00001d027880	NA	16432973	16439271	NOTAL786	2364
1	16629250	16630156	Zm00001d027882	NA	16622017	16679157	NOTAL796	906
1	16968885	16977186	Zm00001d027895	NA	16975026	16985726	NOTAL807	2160
1	16977161	16980228	Zm00001d027896	NA	16975026	16985726	NOTAL807	3067
1	17059578	17063351	Zm00001d027898	NA	17059329	17069820	NOTAL815	3773
1	17186475	17190166	Zm00001d027904	NA	17183875	17232577	NOTAL826	3691
1	17923769	17926853	Zm00001d027931	NA	17925697	17925712	NOTAL858	15
1	17929503	17930569	Zm00001d027932	NA	17927618	17933327	NOTAL859	1066
1	17943762	17944164	Zm00001d027933	NA	17939285	17945291	NOTAL860	402
1	19271130	19289779	Zm00001d027980	NA	19274257	19275151	NOTAL897	894
1	19271130	19289779	Zm00001d027980	NA	19282653	19282825	NOTAL898	172
1	19271130	19289779	Zm00001d027980	NA	19285186	19285770	NOTAL899	584
1	19312946	19319926	Zm00001d027982	NA	19311902	19322211	NOTAL901	6980
1	19887016	19887754	Zm00001d027998	NA	19884246	19896074	NOTAL931	738
1	20219976	20230817	Zm00001d028009	NA	20223800	20229896	NOTAL949	6096
1	20320620	20320902	Zm00001d028014	NA	20320596	20335289	NOTAL956	282
1	20354035	20360460	Zm00001d028016	NA	20360282	20360905	NOTAL959	178
1	20540460	20546803	Zm00001d028021	NA	20543641	20547860	NOTAL969	3162
1	20833687	20836416	Zm00001d028025	NA	20825501	20833791	NOTAL987	104
1	20917622	20919923	Zm00001d028031	NA	20918654	20918698	NOTAL998	44
1	20926193	20930043	Zm00001d028032	NA	20924111	20926528	NOTAL999	335
1	20926193	20930043	Zm00001d028032	NA	20928376	20930658	NOTAL1000	1667
1	20928769	20930641	Zm00001d028033	NA	20928376	20930658	NOTAL1000	1872
1	21287189	21292030	Zm00001d028039	NA	21279334	21288689	NOTAL1025	1500
1	21373351	21373999	Zm00001d028041	NA	21369054	21377122	NOTAL1036	648
1	21373351	21379087	Zm00001d028042	NA	21369054	21377122	NOTAL1036	3771
1	21373351	21379087	Zm00001d028042	NA	21378316	21379299	NOTAL1037	771
1	21842236	21860574	Zm00001d028062	NA	21837157	21847190	NOTAL1057	4954
1	21842236	21860574	Zm00001d028062	NA	21854172	21867540	NOTAL1058	6402
1	21859905	21860232	Zm00001d028063	NA	21854172	21867540	NOTAL1058	327
1	21883820	21884689	Zm00001d028064	umc1976	21876515	21890350	NOTAL1059	869
1	21903336	21911942	Zm00001d028066	ereb120	21899352	21914742	NOTAL1060	8606
1	21936311	21937568	Zm00001d028068	ereb123	21936098	21942450	NOTAL1062	1257
1	21938115	21942087	Zm00001d028069	NA	21936098	21942450	NOTAL1062	3972
1	22092100	22095372	Zm00001d028076	NA	22095370	22095372	NOTAL1075	2
1	22183540	22185661	Zm00001d028077	NA	22184926	22185792	NOTAL1083	735
1	22263331	22274326	Zm00001d028084	NA	22274146	22276809	NOTAL1090	180
1	22616305	22617063	Zm00001d028090	NA	22614654	22617215	NOTAL1114	758
1	22636411	22638075	Zm00001d028091	NA	22635037	22637798	NOTAL1118	1387
1	23600439	23601039	Zm00001d028127	NA	23591045	23601357	NOTAL1167	600
1	23601340	23609376	Zm00001d028128	dng1	23604804	23608848	NOTAL1168	4044
1	23601340	23609376	Zm00001d028128	dng1	23591045	23601357	NOTAL1167	17
1	25094815	25099163	Zm00001d028168	NA	25092747	25101938	NOTAL1213	4348
1	25495852	25498760	Zm00001d028174	NA	25490184	25498765	NOTAL1230	2908
1	25566759	25575059	Zm00001d028178	nactf64	25568108	25572786	NOTAL1232	4678
1	25566759	25575059	Zm00001d028178	nactf64	25573926	25573960	NOTAL1233	34
1	25632514	25636718	Zm00001d028180	lpa1	25617970	25632571	NOTAL1237	57
1	25632514	25636718	Zm00001d028180	lpa1	25636717	25675846	NOTAL1238	1
1	25715084	25717227	Zm00001d028181	NA	25709305	25721090	NOTAL1241	2143
1	25720876	25723883	Zm00001d028182	NA	25709305	25721090	NOTAL1241	214
1	25791634	25805381	Zm00001d028191	NA	25790325	25794985	NOTAL1244	3351
1	25933438	25936325	Zm00001d028197	NA	25936284	25941172	NOTAL1260	41
1	25961221	25988127	Zm00001d028198	NA	25957582	25965847	NOTAL1262	4626
1	25961221	25988127	Zm00001d028198	NA	25986936	25987808	NOTAL1264	872
1	25961221	25988127	Zm00001d028198	NA	25967810	25985057	NOTAL1263	17247
1	26001771	26009085	Zm00001d028199	NA	25994409	26002947	NOTAL1267	1176
1	26182225	26187030	Zm00001d028205	NA	26186077	26190494	NOTAL1281	953
1	26188805	26189613	Zm00001d028206	NA	26186077	26190494	NOTAL1281	808
1	26533011	26534408	Zm00001d028212	NA	26534398	26538349	NOTAL1302	10
1	26619549	26619828	Zm00001d028215	NA	26619607	26624107	NOTAL1308	221
1	28685922	28686558	Zm00001d028268	NA	28685320	28689972	NOTAL1413	636
1	28714875	28733871	Zm00001d028269	hsftf14	28711293	28714993	NOTAL1415	118
1	28802881	28804087	Zm00001d028273	NA	28802479	28811281	NOTAL1419	1206
1	28857644	28858802	Zm00001d028276	NA	28847546	28874231	NOTAL1423	1158
1	29239109	29240679	Zm00001d028287	NA	29236907	29257606	NOTAL1446	1570
1	29240996	29241737	Zm00001d028288	NA	29236907	29257606	NOTAL1446	741
1	29611602	29617384	Zm00001d028298	NA	29617329	29619330	NOTAL1478	55
1	30655197	30657801	Zm00001d028323	NA	30654464	30663733	NOTAL1511	2604
1	31190848	31194494	Zm00001d028338	NA	31175031	31194848	NOTAL1540	3646
1	31306394	31307591	Zm00001d028340	NA	31304888	31310023	NOTAL1548	1197
1	31323287	31328862	Zm00001d028341	NA	31322945	31328758	NOTAL1549	5471
1	31513627	31515158	Zm00001d028347	NA	31511474	31525875	NOTAL1560	1531
1	32294524	32297240	Zm00001d028367	NA	32291819	32299770	NOTAL1576	2716
1	32324767	32327736	Zm00001d028368	NA	32322389	32331486	NOTAL1578	2969
1	32433750	32442505	Zm00001d028372	bzip115	32441046	32448496	NOTAL1586	1459
1	32472095	32478283	Zm00001d028373	toc35	32458852	32472198	NOTAL1587	103
1	33086230	33088568	Zm00001d028390	NA	33087008	33087116	NOTAL1606	108
1	33451481	33454805	Zm00001d028398	umc1403	33448930	33462171	NOTAL1638	3324
1	33544072	33546571	Zm00001d028399	NA	33543059	33544438	NOTAL1644	366
1	33597141	33600523	Zm00001d028400	NA	33598378	33603538	NOTAL1648	2145
1	33647426	33651594	Zm00001d028401	si606065d12	33637393	33650625	NOTAL1651	3199
1	33738877	33739350	Zm00001d028404	NA	33731027	33744684	NOTAL1658	473
1	34328364	34331946	Zm00001d028419	NA	34315752	34336302	NOTAL1689	3582
1	34818313	34833657	Zm00001d028431	NA	34819662	34820438	NOTAL1727	776
1	34926402	34927063	Zm00001d028434	NA	34925809	34928433	NOTAL1736	661
1	35204317	35205343	Zm00001d028445	NA	35203173	35210443	NOTAL1763	1026
1	36754519	36755618	Zm00001d028486	NA	36739129	36757511	NOTAL1787	1099
1	36769459	36771004	Zm00001d028488	NA	36769304	36778226	NOTAL1789	1545
1	36775771	36779056	Zm00001d028489	NA	36769304	36778226	NOTAL1789	2455
1	37218930	37220831	Zm00001d028498	NA	37218261	37221478	DEL407	1901
1	37241398	37245007	Zm00001d028500	NA	37243118	37258930	NOTAL1817	1889
1	37243857	37244861	Zm00001d028501	NA	37243118	37258930	NOTAL1817	1004
1	37260627	37261694	Zm00001d028502	NA	37261521	37263875	NOTAL1818	173
1	37343076	37345202	Zm00001d028505	NA	37328772	37367582	NOTAL1823	2126
1	37475855	37481112	Zm00001d028509	NA	37481032	37484603	NOTAL1837	80
1	37916604	37927253	Zm00001d028515	NA	37907696	37925355	NOTAL1871	8751
1	37964751	37965359	Zm00001d028517	NA	37965258	37965335	NOTAL1876	77
1	38215480	38232937	Zm00001d028527	NA	38214014	38216843	NOTAL1894	1363
1	38215480	38232937	Zm00001d028527	NA	38219806	38219809	NOTAL1895	3
1	39214416	39214896	Zm00001d028561	NA	39205188	39222530	NOTAL1957	480
1	39215625	39217472	Zm00001d028562	NA	39205188	39222530	NOTAL1957	1847
1	39218834	39220465	Zm00001d028563	NA	39205188	39222530	NOTAL1957	1631
1	39219195	39219834	Zm00001d028564	NA	39205188	39222530	NOTAL1957	639
1	39677010	39677832	Zm00001d028577	NA	39673991	39682337	NOTAL1988	822
1	39746223	39755459	Zm00001d028579	NA	39724519	39747207	NOTAL1990	984
1	39799382	39800220	Zm00001d028582	cdpk15	39798371	39800409	NOTAL1996	838
1	40117199	40118564	Zm00001d028591	NA	40118453	40119280	NOTAL2020	111
1	40510525	40516015	Zm00001d028603	gras67	40482399	40511761	NOTAL2047	1236
1	40781477	40787295	Zm00001d028612	NA	40782893	40801492	NOTAL2067	4402
1	40787501	40790508	Zm00001d028613	NA	40782893	40801492	NOTAL2067	3007
1	40996577	41013371	Zm00001d028618	NA	40998654	41002269	NOTAL2080	3615
1	40996577	41013371	Zm00001d028618	NA	41012832	41012932	NOTAL2082	100
1	40996577	41013371	Zm00001d028618	NA	41003590	41011797	NOTAL2081	8207
1	41091130	41112110	Zm00001d028621	NA	41091721	41093159	NOTAL2091	1438
1	41091130	41112110	Zm00001d028621	NA	41099601	41109028	NOTAL2092	9427
1	41306016	41327056	Zm00001d028627	NA	41308350	41310261	NOTAL2110	1911
1	41306016	41327056	Zm00001d028627	NA	41318012	41318053	NOTAL2111	41
1	41306016	41327056	Zm00001d028627	NA	41322178	41350518	NOTAL2112	4878
1	41467084	41472952	Zm00001d028633	NA	41463358	41467089	NOTAL2121	5
1	41474844	41476062	Zm00001d028635	NA	41474847	41479758	NOTAL2122	1215
1	41576806	41578649	Zm00001d028640	NA	41578383	41579705	NOTAL2133	266
1	41591106	41596895	Zm00001d028642	NA	41591073	41604403	NOTAL2135	5789
1	41725194	41726068	Zm00001d028647	NA	41722416	41729004	NOTAL2144	874
1	42229598	42239557	Zm00001d028662	NA	42238676	42248648	NOTAL2174	881
1	42440887	42454789	Zm00001d028669	NA	42447417	42448474	NOTAL2179	1057
1	42783761	42786862	Zm00001d028679	NA	42781809	42800150	NOTAL2185	3101
1	42788599	42791622	Zm00001d028680	NA	42781809	42800150	NOTAL2185	3023
1	43110370	43111309	Zm00001d028688	NA	43109005	43113285	NOTAL2205	939
1	44179371	44180241	Zm00001d028718	pmpm4	44179479	44194794	NOTAL2222	762
1	44340622	44341737	Zm00001d028721	lbd4	44327010	44345774	NOTAL2235	1115
1	44343800	44344223	Zm00001d028722	NA	44327010	44345774	NOTAL2235	423
1	44361605	44365357	Zm00001d028725	NA	44356105	44378528	NOTAL2236	3752
1	44373878	44382034	Zm00001d028726	pdi9	44356105	44378528	NOTAL2236	4650
1	44373878	44382034	Zm00001d028726	pdi9	44380562	44384276	NOTAL2237	1472
1	44536541	44539529	Zm00001d028731	NA	44539509	44549724	NOTAL2249	20
1	44548792	44552517	Zm00001d028732	NA	44551738	44553836	NOTAL2250	779
1	44548792	44552517	Zm00001d028732	NA	44539509	44549724	NOTAL2249	932
1	45043630	45044143	Zm00001d028743	NA	45042523	45049851	NOTAL2270	513
1	45171564	45179033	Zm00001d028746	NA	45175877	45186091	NOTAL2279	3156
1	45596913	45598386	Zm00001d028754	NA	45592530	45601973	NOTAL2299	1473
1	45932812	45935826	Zm00001d028765	NA	45932880	45938792	NOTAL2317	2946
1	45936872	45940038	Zm00001d028766	NA	45932880	45938792	NOTAL2317	1920
1	46819354	46823093	Zm00001d028801	NA	46809081	46819527	NOTAL2384	173
1	47445912	47446888	Zm00001d028816	prp6	47446792	47449725	NOTAL2414	96
1	48068502	48082169	Zm00001d028832	NA	48066840	48068777	NOTAL2448	275
1	48144846	48146062	Zm00001d028835	NA	48131271	48156070	NOTAL2458	1216
1	48280480	48281402	Zm00001d028836	NA	48275723	48285718	NOTAL2465	922
1	48282039	48282929	Zm00001d028837	NA	48275723	48285718	NOTAL2465	890
1	48330998	48331432	Zm00001d028839	NA	48328992	48332429	NOTAL2474	434
1	48424616	48430126	Zm00001d028842	mybr102	48424080	48431529	NOTAL2486	5510
1	48576538	48577961	Zm00001d028850	NA	48574103	48583991	NOTAL2489	1423
1	48589177	48597585	Zm00001d028854	NA	48586296	48606174	NOTAL2490	8408
1	48750837	48751576	Zm00001d028859	NA	48742015	48751731	NOTAL2497	739
1	48930451	48937928	Zm00001d028863	phd6	48937810	48940947	NOTAL2517	118
1	50355865	50360668	Zm00001d028904	NA	50358083	50363858	NOTAL2563	2585
1	50355865	50360668	Zm00001d028904	NA	50344706	50357065	NOTAL2562	1200
1	51076670	51160417	Zm00001d028915	NA	51102250	51104307	NOTAL2610	2057
1	51076670	51160417	Zm00001d028915	NA	51105721	51107955	NOTAL2611	2234
1	51076670	51160417	Zm00001d028915	NA	51039489	51076693	NOTAL2607	23
1	51076670	51160417	Zm00001d028915	NA	51080937	51092148	NOTAL2608	11211
1	51754551	51764566	Zm00001d028926	invan7	51762957	51773294	NOTAL2652	1609
1	51814804	51816926	Zm00001d028928	NA	51800740	51836789	NOTAL2656	2122
1	51817954	51820623	Zm00001d028929	NA	51800740	51836789	NOTAL2656	2669
1	51977838	51979551	Zm00001d028931	gols1	51962885	52030918	NOTAL2666	1713
1	52836663	52841244	Zm00001d028954	NA	52833766	52837827	NOTAL2707	1164
1	53145601	53154854	Zm00001d028964	NA	53154527	53158308	NOTAL2737	327
1	53393406	53405238	Zm00001d028975	lim432	53401307	53406700	NOTAL2759	3931
1	54941439	54943661	Zm00001d029015	NA	54940870	54947232	NOTAL2795	2222
1	55037494	55038870	Zm00001d029017	NA	55032615	55040390	NOTAL2803	1376
1	55053506	55060129	Zm00001d029020	glk17	55047912	55056892	NOTAL2804	3386
1	55108881	55115021	Zm00001d029023	NA	55088078	55109195	NOTAL2807	314
1	55178514	55181462	Zm00001d029025	NA	55166526	55179137	NOTAL2813	623
1	55178514	55181462	Zm00001d029025	NA	55181246	55185928	NOTAL2814	216
1	55241837	55244510	Zm00001d029027	ycf54	55227467	55248411	NOTAL2820	2673
1	55246804	55247371	Zm00001d029028	NA	55227467	55248411	NOTAL2820	567
1	55371815	55378351	Zm00001d029031	NA	55378339	55391028	NOTAL2830	12
1	55454317	55483990	Zm00001d029034	NA	55470194	55471642	NOTAL2839	1448
1	55454317	55483990	Zm00001d029034	NA	55475426	55475427	NOTAL2840	1
1	55560772	55565406	Zm00001d029036	NA	55565339	55568735	NOTAL2845	67
1	56811456	56816453	Zm00001d029060	NA	56809268	56812028	NOTAL2904	572
1	56811456	56816453	Zm00001d029060	NA	56813155	56813261	NOTAL2905	106
1	56811456	56816453	Zm00001d029060	NA	56814414	56832450	NOTAL2906	2039
1	56855735	56858177	Zm00001d029062	NA	56858051	56861268	NOTAL2909	126
1	57394909	57397707	Zm00001d029083	algt1	57397192	57402055	NOTAL2926	515
1	57477722	57481205	Zm00001d029088	NA	57466575	57477745	NOTAL2930	23
1	57477722	57481205	Zm00001d029088	NA	57479239	57492290	NOTAL2931	1966
1	57482406	57483912	Zm00001d029089	NA	57479239	57492290	NOTAL2931	1506
1	57485062	57485572	Zm00001d029090	NA	57479239	57492290	NOTAL2931	510
1	57485975	57493258	Zm00001d029091	sus2	57479239	57492290	NOTAL2931	6315
1	59846903	59876808	Zm00001d029134	NA	59874494	59881562	NOTAL2978	2314
1	59948044	59951123	Zm00001d029135	sweet12a	59945717	59954500	NOTAL2982	3079
1	60086048	60093428	Zm00001d029136	NA	60089706	60089951	NOTAL2995	245
1	60086048	60093428	Zm00001d029136	NA	60093178	60099819	NOTAL2996	250
1	60112885	60116740	Zm00001d029137	NA	60107297	60117668	NOTAL2997	3855
1	60182623	60186722	Zm00001d029138	NA	60179149	60182928	NOTAL3003	305
1	61729758	61733298	Zm00001d029194	NA	61722539	61738296	NOTAL3035	3540
1	61777102	61783441	Zm00001d029195	tps8	61767789	61785936	NOTAL3037	6339
1	61783913	61789718	Zm00001d029196	asg30b	61767789	61785936	NOTAL3037	2023
1	63023724	63024489	Zm00001d029222	NA	62992454	63026423	NOTAL3055	765
1	63025343	63042076	Zm00001d029223	NA	62992454	63026423	NOTAL3055	1080
1	63043366	63044286	Zm00001d029224	NA	63042122	63047525	NOTAL3057	920
1	63127213	63131372	Zm00001d029226	NA	63121860	63129104	NOTAL3063	1891
1	63744993	63752712	Zm00001d029249	umc1917	63752164	63754233	NOTAL3108	548
1	63834315	63858602	Zm00001d029251	NA	63828459	63839133	NOTAL3116	4818
1	63991059	63992707	Zm00001d029261	NA	63990916	63998291	NOTAL3125	1648
1	63994351	63994867	Zm00001d029262	NA	63990916	63998291	NOTAL3125	516
1	64438230	64479765	Zm00001d029272	NA	64473369	64493107	NOTAL3159	6396
1	64514339	64515829	Zm00001d029274	pox2	64513847	64537347	NOTAL3162	1490
1	64547787	64549191	Zm00001d029275	NA	64546872	64560901	NOTAL3164	1404
1	64616234	64617629	Zm00001d029279	NA	64606275	64637949	NOTAL3168	1395
1	64685463	64686836	Zm00001d029280	NA	64680009	64687296	NOTAL3173	1373
1	64917055	64919569	Zm00001d029289	NA	64888975	64926135	NOTAL3193	2514
1	65609790	65618895	Zm00001d029313	NA	65603134	65610388	NOTAL3212	598
1	65609790	65618895	Zm00001d029313	NA	65613203	65616641	NOTAL3213	3438
1	65770170	65774414	Zm00001d029316	NA	65772570	65772888	NOTAL3226	318
1	65770170	65774414	Zm00001d029316	NA	65773949	65781805	NOTAL3227	465
1	66484842	66507855	Zm00001d029337	NA	66483563	66506031	NOTAL3288	21189
1	66511143	66511773	Zm00001d029338	NA	66510717	66512338	NOTAL3290	630
1	66648725	66655094	Zm00001d029343	NA	66653477	66668903	NOTAL3304	1617
1	66840607	66841749	Zm00001d029348	NA	66838017	66844065	NOTAL3317	1142
1	67595336	67598412	Zm00001d029365	NA	67555017	67598195	NOTAL3349	2859
1	67604992	67609141	Zm00001d029366	NA	67603506	67606587	NOTAL3350	1595
1	68244473	68250776	Zm00001d029378	NA	68228955	68245777	NOTAL3397	1304
1	68460718	68463139	Zm00001d029383	NA	68459944	68478839	NOTAL3410	2421
1	68534054	68537475	Zm00001d029385	NA	68537093	68537643	NOTAL3416	382
1	68534054	68537475	Zm00001d029385	NA	68530762	68534991	NOTAL3415	937
1	68548472	68551087	Zm00001d029387	NA	68541327	68557075	NOTAL3417	2615
1	68566167	68567926	Zm00001d029388	NA	68559078	68569697	NOTAL3418	1759
1	68587962	68589883	Zm00001d029389	NA	68581305	68592239	NOTAL3420	1921
1	68592324	68597747	Zm00001d029390	NA	68595980	68598375	NOTAL3421	1767
1	69140859	69141753	Zm00001d029405	NA	69137813	69142043	NOTAL3451	894
1	70784190	70785951	Zm00001d029442	NA	70781737	70790226	NOTAL3462	1761
1	71761533	71762515	Zm00001d029458	NA	71751355	71765332	NOTAL3511	982
1	71833703	71849570	Zm00001d029462	NA	71849325	71858938	NOTAL3517	245
1	72028769	72032820	Zm00001d029468	NA	72020496	72031169	NOTAL3528	2400
1	72405710	72410458	Zm00001d029476	NA	72404588	72406918	NOTAL3549	1208
1	72405710	72410458	Zm00001d029476	NA	72407935	72409606	NOTAL3550	1671
1	72567322	72569843	Zm00001d029481	NA	72568805	72571214	NOTAL3555	1038
1	72780660	72786980	Zm00001d029486	NA	72785339	72789680	NOTAL3569	1641
1	72780660	72786980	Zm00001d029486	NA	72774196	72782425	NOTAL3568	1765
1	73243640	73246778	Zm00001d029497	NA	73227856	73249681	NOTAL3589	3138
1	73436799	73454549	Zm00001d029502	NA	73437709	73441224	NOTAL3600	3515
1	73436799	73454549	Zm00001d029502	NA	73442449	73448374	NOTAL3601	5925
1	73436799	73454549	Zm00001d029502	NA	73449599	73452779	NOTAL3602	3180
1	73480267	73483679	Zm00001d029503	NA	73468674	73485506	NOTAL3604	3412
1	73770318	73772509	Zm00001d029510	NA	73771621	73777534	NOTAL3617	888
1	74095472	74102001	Zm00001d029515	NA	74086550	74096478	NOTAL3632	1006
1	74505413	74507252	Zm00001d029522	NA	74505214	74507514	NOTAL3662	1839
1	74653796	74658730	Zm00001d029525	NA	74641157	74653859	NOTAL3668	63
1	75696010	75696823	Zm00001d029546	NA	75694170	75699302	NOTAL3724	813
1	75699184	75711640	Zm00001d029548	csu323	75694170	75699302	NOTAL3724	118
1	75699184	75711640	Zm00001d029548	csu323	75707461	75729558	NOTAL3727	4179
1	75797113	75806603	Zm00001d029550	dgk4	75781630	75798525	NOTAL3731	1412
1	76238125	76238812	Zm00001d029562	NA	76224319	76247804	NOTAL3756	687
1	76518612	76526416	Zm00001d029563	NA	76518362	76521582	NOTAL3776	2970
1	76607987	76612585	Zm00001d029566	NA	76611795	76627697	NOTAL3783	790
1	76613895	76617755	Zm00001d029567	NA	76611795	76627697	NOTAL3783	3860
1	76658392	76659887	Zm00001d029568	NA	76655406	76662684	NOTAL3785	1495
1	76738647	76741308	Zm00001d029569	NA	76712744	76760763	NOTAL3790	2661
1	77449633	77455875	Zm00001d029578	NA	77440467	77449747	NOTAL3811	114
1	77937669	77938206	Zm00001d029584	NA	77933760	77951272	NOTAL3847	537
1	78164221	78167200	Zm00001d029593	NA	78166882	78167729	NOTAL3859	318
1	78357845	78361045	Zm00001d029596	NA	78351423	78364454	NOTAL3869	3200
1	78379498	78391111	Zm00001d029597	NA	78373967	78380873	NOTAL3870	1375
1	78539088	78540472	Zm00001d029599	NA	78538547	78543946	NOTAL3880	1384
1	78654674	78656117	Zm00001d029601	NA	78648151	78663782	NOTAL3885	1443
1	78655180	78656079	Zm00001d029602	lbd6	78648151	78663782	NOTAL3885	899
1	79506306	79508357	Zm00001d029613	NA	79507488	79516190	NOTAL3919	869
1	80857353	80859952	Zm00001d029636	NA	80858848	80866018	NOTAL3990	1104
1	80861685	80862310	Zm00001d029637	NA	80858848	80866018	NOTAL3990	625
1	80944885	80947089	Zm00001d029645	NA	80946887	80948552	NOTAL3993	202
1	81675774	81704357	Zm00001d029657	NA	81704289	81716793	NOTAL4020	68
1	82029989	82030379	Zm00001d029669	NA	82008472	82037770	NOTAL4034	390
1	82079258	82080705	Zm00001d029671	NA	82080584	82088643	NOTAL4043	121
1	82097004	82099710	Zm00001d029672	NA	82092260	82100022	NOTAL4044	2706
1	82234516	82237350	Zm00001d029674	pet2	82232497	82244324	NOTAL4053	2834
1	82273477	82278371	Zm00001d029675	NA	82264452	82275085	NOTAL4056	1608
1	82523780	82527259	Zm00001d029680	NA	82519006	82529637	NOTAL4079	3479
1	82827140	82831219	Zm00001d029688	NA	82819528	82827224	NOTAL4099	84
1	83036894	83045156	Zm00001d029697	NA	83000973	83045547	NOTAL4104	8262
1	83119703	83120481	Zm00001d029700	gst32	83118361	83125968	NOTAL4110	778
1	83132969	83133833	Zm00001d029701	gst40	83130006	83143303	NOTAL4111	864
1	83166983	83167370	Zm00001d029702	NA	83157205	83167926	NOTAL4112	387
1	83192077	83193405	Zm00001d029703	NA	83185846	83195005	NOTAL4115	1328
1	83500400	83501877	Zm00001d029710	NA	83495181	83529329	NOTAL4140	1477
1	83804678	83805639	Zm00001d029717	NA	83800108	83806848	NOTAL4144	961
1	84139122	84145156	Zm00001d029722	umc1790a	84143976	84143995	NOTAL4155	19
1	84139122	84145156	Zm00001d029722	umc1790a	84125809	84142896	NOTAL4154	3774
1	84224820	84227369	Zm00001d029725	csu3	84212193	84228451	NOTAL4164	2549
1	84305845	84307322	Zm00001d029728	NA	84303809	84308615	NOTAL4169	1477
1	84332805	84333761	Zm00001d029729	NA	84326599	84336286	NOTAL4172	956
1	84333106	84333802	Zm00001d029730	NA	84326599	84336286	NOTAL4172	696
1	84613321	84615287	Zm00001d029737	NA	84611092	84621494	NOTAL4186	1966
1	84664817	84666506	Zm00001d029738	NA	84661777	84667759	NOTAL4188	1689
1	85097978	85099597	Zm00001d029745	NA	85098993	85100295	NOTAL4200	604
1	85172703	85174464	Zm00001d029747	umc1243	85169906	85230337	NOTAL4211	1761
1	86455253	86455759	Zm00001d029775	NA	86448926	86457981	NOTAL4231	506
1	86529693	86530424	Zm00001d029778	mtl2	86529210	86531747	NOTAL4235	731
1	86734086	86736135	Zm00001d029783	NA	86715255	86744628	NOTAL4249	2049
1	87745830	87748178	Zm00001d029806	NA	87740240	87745903	NOTAL4260	73
1	88322355	88323479	Zm00001d029816	NA	88308198	88334956	NOTAL4281	1124
1	88440567	88462988	Zm00001d029818	NA	88459948	88459956	NOTAL4293	8
1	88440567	88462988	Zm00001d029818	NA	88460979	88461454	NOTAL4294	475
1	88696530	88703297	Zm00001d029822	cyp14	88701379	88718074	NOTAL4305	1918
1	88801805	88802468	Zm00001d029823	NA	88792428	88803679	NOTAL4312	663
1	89004568	89011482	Zm00001d029826	NA	89000888	89024805	NOTAL4331	6914
1	89015334	89016583	Zm00001d029827	NA	89000888	89024805	NOTAL4331	1249
1	89472878	89473774	Zm00001d029834	NA	89466421	89473958	NOTAL4363	896
1	89562548	89567492	Zm00001d029839	NA	89560837	89572642	NOTAL4369	4944
1	89587617	89589865	Zm00001d029840	NA	89582433	89597251	NOTAL4370	2248
1	90494693	90507232	Zm00001d029856	NA	90498659	90506319	NOTAL4381	7660
1	90928627	90936923	Zm00001d029861	NA	90933803	90938558	NOTAL4415	3120
1	92327820	92333275	Zm00001d029888	mmp61	92323724	92333919	NOTAL4450	5455
1	93282551	93286175	Zm00001d029901	NA	93275408	93282572	NOTAL4493	21
1	93288907	93291071	Zm00001d029902	NA	93289545	93290130	NOTAL4495	585
1	93678852	93696426	Zm00001d029908	NA	93693317	93694412	NOTAL4517	1095
1	93678852	93696426	Zm00001d029908	NA	93658829	93681095	NOTAL4515	2243
1	93678852	93696426	Zm00001d029908	NA	93683258	93684034	NOTAL4516	776
1	93696264	93701038	Zm00001d029909	NA	93697518	93713266	NOTAL4518	3520
1	93847217	93848525	Zm00001d029913	expb6	93847749	93867129	NOTAL4524	776
1	96573407	96575415	Zm00001d029963	mybr32	96563511	96573542	NOTAL4618	135
1	97311623	97317291	Zm00001d029978	NA	97317240	97321050	NOTAL4646	51
1	97331765	97337093	Zm00001d029980	NA	97335834	97379969	NOTAL4648	1259
1	97337142	97338258	Zm00001d029981	NA	97335834	97379969	NOTAL4648	1116
1	98382116	98384521	Zm00001d029997	NA	98377716	98382138	NOTAL4660	22
1	98585426	98594780	Zm00001d030005	NA	98593929	98613955	NOTAL4666	851
1	98793287	98794243	Zm00001d030006	NA	98791331	98810584	NOTAL4680	956
1	98891018	98893883	Zm00001d030007	NA	98856026	98901157	NOTAL4685	2865
1	98939103	98942980	Zm00001d030008	NA	98941563	98942543	NOTAL4687	980
1	98939103	98942980	Zm00001d030008	NA	98918408	98939193	NOTAL4686	90
1	98960514	98962408	Zm00001d030009	umc1297	98947138	98966318	NOTAL4688	1894
1	101302857	101303517	Zm00001d030035	NA	101301053	101315632	NOTAL4777	660
1	101711245	101722568	Zm00001d030043	NA	101721715	101723448	NOTAL4804	853
1	101711245	101722568	Zm00001d030043	NA	101697581	101719980	NOTAL4803	8735
1	102024177	102025181	Zm00001d030047	NA	102023045	102031430	NOTAL4819	1004
1	102060296	102063588	Zm00001d030048	NA	102052475	102060301	NOTAL4822	5
1	102374432	102374803	Zm00001d030056	NA	102374023	102376129	NOTAL4847	371
1	102376436	102378258	Zm00001d030057	NA	102378029	102394901	NOTAL4848	229
1	102953024	102967621	Zm00001d030062	NA	102946083	102963475	NOTAL4885	10451
1	102953024	102967621	Zm00001d030062	NA	102965397	102978222	NOTAL4886	2224
1	102955109	102957336	Zm00001d030063	NA	102946083	102963475	NOTAL4885	2227
1	103202198	103204660	Zm00001d030068	NA	103191652	103209292	NOTAL4904	2462
1	104416568	104417982	Zm00001d030086	NA	104390825	104430476	NOTAL4935	1414
1	104849145	104852816	Zm00001d030090	NA	104851642	104862259	NOTAL4962	1174
1	105073055	105073732	Zm00001d030093	NA	105065839	105122362	NOTAL4975	677
1	105529114	105532226	Zm00001d030096	NA	105528280	105537541	NOTAL4988	3112
1	105807558	105812770	Zm00001d030102	NA	105809592	105809698	NOTAL5010	106
1	105807558	105812770	Zm00001d030102	NA	105810851	105815454	NOTAL5011	1919
1	105807558	105812770	Zm00001d030102	NA	105793394	105808465	NOTAL5009	907
1	107865920	107867117	Zm00001d030129	NA	107860361	107869510	NOTAL5033	1197
1	107993629	108004988	Zm00001d030130	NA	108000081	108003516	NOTAL5044	3435
1	108282882	108288994	Zm00001d030133	NA	108276899	108282883	NOTAL5051	1
1	109844575	109871086	Zm00001d030164	NA	109870272	109882856	NOTAL5081	814
1	111872706	111923924	Zm00001d030184	NA	111901502	111902187	NOTAL5175	685
1	111872706	111923924	Zm00001d030184	NA	111916256	111933239	NOTAL5177	7668
1	112579257	112586085	Zm00001d030194	NA	112573697	112594859	NOTAL5215	6828
1	113434605	113438057	Zm00001d030213	NA	113437297	113440445	NOTAL5273	760
1	116499582	116507606	Zm00001d030248	NA	116497470	116520743	NOTAL5381	8024
1	116942839	116943186	Zm00001d030255	NA	116941638	116949915	NOTAL5402	347
1	117094424	117095629	Zm00001d030257	NA	117094266	117111091	NOTAL5418	1205
1	117216447	117216960	Zm00001d030261	NA	117208169	117227331	NOTAL5426	513
1	117245699	117246281	Zm00001d030262	umc1469	117242828	117247574	NOTAL5427	582
1	119697337	119701670	Zm00001d030287	NA	119698887	119699124	DEL1017	237
1	121458400	121462310	Zm00001d030310	aic1	121452476	121461104	NOTAL5608	2704
1	123383743	123433372	Zm00001d030340	NA	123416118	123421042	NOTAL5632	4924
1	142157918	142158562	Zm00001d030531	NA	142153669	142159998	NOTAL5705	644
1	142193025	142194949	Zm00001d030532	hb127	142169842	142198065	NOTAL5706	1924
1	142961536	142965543	Zm00001d030544	NA	142934354	142961591	NOTAL5766	55
1	143283391	143284877	Zm00001d030550	NA	143271623	143304228	NOTAL5776	1486
1	143317200	143322716	Zm00001d030551	NA	143305261	143317719	NOTAL5777	519
1	143495758	143510908	Zm00001d030554	NA	143509325	143516131	NOTAL5791	1583
1	145680159	145680700	Zm00001d030578	NA	145674827	145695183	NOTAL5880	541
1	146741768	146742539	Zm00001d030590	NA	146731089	146758807	NOTAL5924	771
1	146989289	146991727	Zm00001d030591	NA	146965028	147003571	NOTAL5935	2438
1	150647077	150653590	Zm00001d030646	NA	150647511	150647693	NOTAL6013	182
1	150689434	150692786	Zm00001d030648	NA	150692015	150733608	NOTAL6020	771
1	157497129	157511072	Zm00001d030742	NA	157495194	157497649	NOTAL6121	520
1	158117468	158117690	Zm00001d030750	NA	158115663	158127329	NOTAL6147	222
1	158118005	158120990	Zm00001d030751	umc2231	158115663	158127329	NOTAL6147	2985
1	158196863	158205171	Zm00001d030752	NA	158179929	158197539	NOTAL6154	676
1	158196863	158205171	Zm00001d030752	NA	158204932	158222936	NOTAL6155	239
1	158207700	158208153	Zm00001d030753	NA	158204932	158222936	NOTAL6155	453
1	159066628	159067242	Zm00001d030772	NA	159058679	159067425	NOTAL6165	614
1	159716362	159727649	Zm00001d030786	bsd2	159727004	159746905	NOTAL6189	645
1	159805303	159826120	Zm00001d030787	NA	159804532	159829081	NOTAL6193	20817
1	160029615	160033712	Zm00001d030795	NA	160029081	160029688	NOTAL6212	73
1	162018985	162019721	Zm00001d030825	NA	162015760	162026468	NOTAL6244	736
1	162050268	162052045	Zm00001d030827	NA	162051259	162069655	NOTAL6249	786
1	162055364	162056000	Zm00001d030828	NA	162051259	162069655	NOTAL6249	636
1	162069076	162071012	Zm00001d030829	NA	162051259	162069655	NOTAL6249	579
1	162118113	162118647	Zm00001d030830	NA	162095069	162145878	NOTAL6253	534
1	162193980	162196080	Zm00001d030831	NA	162168961	162196961	NOTAL6255	2100
1	162231718	162233777	Zm00001d030832	NA	162233465	162239392	NOTAL6259	312
1	162684141	162686159	Zm00001d030841	NA	162658867	162721236	NOTAL6281	2018
1	162684496	162685108	Zm00001d030842	NA	162658867	162721236	NOTAL6281	612
1	162767577	162769472	Zm00001d030843	NA	162767123	162774206	NOTAL6285	1895
1	162956257	162960613	Zm00001d030846	NA	162933300	162956346	NOTAL6298	89
1	163148819	163149491	Zm00001d030847	NA	163143976	163161039	NOTAL6309	672
1	163149521	163151273	Zm00001d030848	NA	163143976	163161039	NOTAL6309	1752
1	163154467	163156940	Zm00001d030849	NA	163143976	163161039	NOTAL6309	2473
1	163526101	163526827	Zm00001d030855	az19D2	163506982	163551490	NOTAL6328	726
1	163637976	163639965	Zm00001d030856	NA	163633891	163638070	NOTAL6333	94
1	163697125	163697959	Zm00001d030858	NA	163685845	163713628	NOTAL6340	834
1	164072997	164077720	Zm00001d030864	NA	164064695	164079090	NOTAL6365	4723
1	164148404	164151412	Zm00001d030867	NA	164109583	164152121	NOTAL6367	3008
1	165078839	165083962	Zm00001d030879	NA	165078752	165084735	DEL1274	5123
1	165231735	165237486	Zm00001d030881	NA	165234328	165245204	NOTAL6408	3158
1	166009841	166012367	Zm00001d030891	glk9	165999617	166032113	NOTAL6459	2526
1	166628877	166630410	Zm00001d030901	NA	166627882	166635681	NOTAL6482	1533
1	166630764	166633673	Zm00001d030902	NA	166627882	166635681	NOTAL6482	2909
1	166694465	166694789	Zm00001d030906	NA	166669411	166697879	NOTAL6485	324
1	166757464	166766864	Zm00001d030910	NA	166764765	166770415	NOTAL6491	2099
1	166811331	166812308	Zm00001d030911	glk50	166805276	166824733	NOTAL6495	977
1	166903821	166924697	Zm00001d030914	hac101b	166847172	166904097	NOTAL6497	276
1	167087180	167087501	Zm00001d030915	umc2233	167085451	167088302	NOTAL6508	321
1	168646070	168649959	Zm00001d030952	NA	168648957	168649360	NOTAL6543	403
1	168697729	168709504	Zm00001d030953	limtf4	168679497	168703248	NOTAL6545	5519
1	168741763	168745611	Zm00001d030954	NA	168745461	168756113	NOTAL6553	150
1	170169838	170174596	Zm00001d030971	bhlh26	170166525	170193350	NOTAL6585	4758
1	170184542	170189193	Zm00001d030972	bhlh158	170166525	170193350	NOTAL6585	4651
1	172056748	172058475	Zm00001d030984	NA	172054956	172061488	NOTAL6658	1727
1	172154285	172155845	Zm00001d030987	NA	172147110	172158275	NOTAL6664	1560
1	172181722	172183926	Zm00001d030989	NA	172181469	172199497	NOTAL6667	2204
1	172352529	172357352	Zm00001d030990	umc1323	172346898	172357479	NOTAL6673	4823
1	172413966	172415265	Zm00001d030993	iaa2	172404326	172415205	NOTAL6678	1239
1	172695820	172722797	Zm00001d030998	NA	172706627	172706646	NOTAL6689	19
1	172695820	172722797	Zm00001d030998	NA	172689936	172705247	NOTAL6688	9427
1	174657812	174661816	Zm00001d031037	NA	174651217	174662080	NOTAL6739	4004
1	174739637	174747699	Zm00001d031040	NA	174737450	174742256	NOTAL6748	2619
1	174980587	174982311	Zm00001d031054	NA	174972909	174987474	NOTAL6768	1724
1	175036077	175037888	Zm00001d031056	NA	175037192	175059554	NOTAL6774	696
1	175258665	175260443	Zm00001d031062	NA	175250865	175263536	NOTAL6786	1778
1	175602322	175609344	Zm00001d031065	NA	175599421	175604730	NOTAL6815	2408
1	176192732	176196049	Zm00001d031077	NA	176191009	176193220	NOTAL6832	488
1	176367092	176368044	Zm00001d031082	NA	176360300	176369555	NOTAL6837	952
1	176410641	176422181	Zm00001d031083	NA	176398855	176412928	NOTAL6842	2287
1	176410641	176422181	Zm00001d031083	NA	176418841	176435475	NOTAL6843	3340
1	176430041	176430541	Zm00001d031085	NA	176418841	176435475	NOTAL6843	500
1	176495792	176506822	Zm00001d031086	nced2	176483569	176496009	NOTAL6847	217
1	176869958	176875893	Zm00001d031092	ca2p5	176873624	176878956	NOTAL6849	2269
1	176923145	176926098	Zm00001d031093	NA	176921003	176929177	NOTAL6852	2953
1	177821449	177829359	Zm00001d031115	NA	177816909	177823029	NOTAL6864	1580
1	178452775	178454011	Zm00001d031125	NA	178393643	178456323	NOTAL6891	1236
1	178992772	178997888	Zm00001d031132	gpm4	178978606	178994778	NOTAL6904	2006
1	179111256	179114159	Zm00001d031137	NA	179088449	179116799	NOTAL6911	2903
1	179585580	179594014	Zm00001d031145	NA	179568496	179595370	NOTAL6928	8434
1	179600372	179600708	Zm00001d031146	NA	179600189	179604430	NOTAL6930	336
1	179774356	179774872	Zm00001d031152	NA	179755324	179775629	NOTAL6939	516
1	179780682	179781123	Zm00001d031153	NA	179776642	179787963	NOTAL6940	441
1	180277455	180290942	Zm00001d031161	NA	180274457	180280538	NOTAL6962	3083
1	180277455	180290942	Zm00001d031161	NA	180289504	180291486	NOTAL6963	1438
1	180369692	180371167	Zm00001d031164	nactf50	180362604	180380787	NOTAL6969	1475
1	181338651	181340600	Zm00001d031180	NA	181331226	181340703	NOTAL6993	1949
1	181910733	181911738	Zm00001d031199	NA	181906512	181910884	NOTAL7016	151
1	181977631	181978147	Zm00001d031202	NA	181971847	181991048	NOTAL7018	516
1	181978319	181979932	Zm00001d031203	NA	181971847	181991048	NOTAL7018	1613
1	181980150	181983844	Zm00001d031204	NA	181971847	181991048	NOTAL7018	3694
1	182002230	182006778	Zm00001d031205	uce1	181992394	182005420	NOTAL7019	3190
1	182008343	182010877	Zm00001d031206	NA	182006805	182017332	NOTAL7020	2534
1	182119198	182120549	Zm00001d031208	NA	182116265	182120296	NOTAL7027	1098
1	182329560	182336739	Zm00001d031210	NA	182326362	182332220	NOTAL7042	2660
1	182574838	182578580	Zm00001d031220	NA	182543631	182579140	NOTAL7059	3742
1	183678305	183679759	Zm00001d031251	NA	183679328	183705736	NOTAL7094	431
1	184153031	184161955	Zm00001d031260	bhlh64	184151264	184153334	NOTAL7122	303
1	184153031	184161955	Zm00001d031260	bhlh64	184161352	184163594	NOTAL7123	603
1	185700378	185710906	Zm00001d031303	rafs2	185709689	185710252	NOTAL7206	563
1	185753384	185753666	Zm00001d031306	NA	185744776	185756658	NOTAL7208	282
1	186314542	186324863	Zm00001d031331	NA	186304129	186331764	NOTAL7250	10321
1	186376330	186380883	Zm00001d031332	pza03531	186367471	186386462	NOTAL7253	4553
1	186514491	186515016	Zm00001d031334	NA	186513764	186515324	NOTAL7265	525
1	186583835	186584237	Zm00001d031336	NA	186583113	186589457	NOTAL7271	402
1	186587647	186588635	Zm00001d031337	NA	186583113	186589457	NOTAL7271	988
1	186836237	186837506	Zm00001d031344	umc1811	186834845	186837966	NOTAL7291	1269
1	186945217	186946580	Zm00001d031345	bnlg2057	186937879	186955557	NOTAL7301	1363
1	187013824	187014620	Zm00001d031346	php20682	187007267	187040477	NOTAL7309	796
1	187058937	187060839	Zm00001d031349	NA	187060674	187068524	NOTAL7311	165
1	187062483	187066893	Zm00001d031351	NA	187060674	187068524	NOTAL7311	4410
1	187098826	187114428	Zm00001d031355	NA	187088688	187117746	NOTAL7313	15602
1	187176409	187181392	Zm00001d031359	NA	187174021	187176596	NOTAL7316	187
1	187176409	187181392	Zm00001d031359	NA	187178084	187187221	NOTAL7317	3308
1	187358596	187359766	Zm00001d031362	NA	187354100	187362229	NOTAL7331	1170
1	187376458	187377145	Zm00001d031363	NA	187371779	187386290	NOTAL7333	687
1	187454422	187455372	Zm00001d031364	NA	187453215	187455489	NOTAL7341	950
1	187482050	187482551	Zm00001d031367	NA	187476323	187484498	NOTAL7343	501
1	187563112	187564209	Zm00001d031370	NA	187560095	187575869	NOTAL7347	1097
1	187621386	187624780	Zm00001d031372	asg58	187623871	187637058	NOTAL7350	909
1	187625249	187625966	Zm00001d031373	NA	187623871	187637058	NOTAL7350	717
1	187631491	187632082	Zm00001d031375	NA	187623871	187637058	NOTAL7350	591
1	187718811	187721184	Zm00001d031377	NA	187716516	187718998	NOTAL7357	187
1	187897029	187898721	Zm00001d031379	NA	187898523	187899846	NOTAL7366	198
1	187898893	187899472	Zm00001d031380	NA	187898523	187899846	NOTAL7366	579
1	187902696	187918052	Zm00001d031382	NA	187902323	187903178	NOTAL7367	482
1	187952115	187953827	Zm00001d031384	NA	187947379	187964872	NOTAL7370	1712
1	188413469	188413793	Zm00001d031389	NA	188409827	188419467	NOTAL7397	324
1	188816031	188820327	Zm00001d031395	NA	188816035	188838963	NOTAL7420	4292
1	188823648	188824232	Zm00001d031396	NA	188816035	188838963	NOTAL7420	584
1	188861238	188863578	Zm00001d031398	NA	188856624	188861425	NOTAL7424	187
1	188931490	188932672	Zm00001d031399	NA	188927105	188931652	NOTAL7429	162
1	189164378	189164951	Zm00001d031400	NA	189147160	189177293	NOTAL7442	573
1	189190928	189194675	Zm00001d031402	NA	189185603	189195213	NOTAL7443	3747
1	189201779	189202544	Zm00001d031403	NA	189201652	189211348	NOTAL7444	765
1	189203215	189203629	Zm00001d031404	NA	189201652	189211348	NOTAL7444	414
1	189254932	189255616	Zm00001d031405	NA	189255471	189257605	NOTAL7449	145
1	189257835	189261763	Zm00001d031407	NA	189259873	189271362	NOTAL7450	1890
1	189263611	189264352	Zm00001d031408	NA	189259873	189271362	NOTAL7450	741
1	189265378	189265801	Zm00001d031409	NA	189259873	189271362	NOTAL7450	423
1	189265573	189265801	Zm00001d031410	NA	189259873	189271362	NOTAL7450	228
1	189440084	189443079	Zm00001d031416	NA	189435230	189450411	NOTAL7462	2995
1	189876138	189876501	Zm00001d031431	NA	189873540	189876720	NOTAL7502	363
1	190073630	190074758	Zm00001d031432	NA	190052941	190077438	NOTAL7511	1128
1	190176191	190179802	Zm00001d031436	NA	190165833	190186134	NOTAL7520	3611
1	190179855	190183037	Zm00001d031437	pan1	190165833	190186134	NOTAL7520	3182
1	190232594	190235627	Zm00001d031441	bhlh112	190225969	190237627	NOTAL7526	3033
1	190316536	190321767	Zm00001d031449	lox13	190308140	190317323	NOTAL7531	787
1	191639759	191644954	Zm00001d031486	NA	191644883	191647763	NOTAL7584	71
1	191843662	191844687	Zm00001d031492	NA	191843436	191846453	NOTAL7592	1025
1	191846070	191849645	Zm00001d031493	NA	191843436	191846453	NOTAL7592	383
1	191846070	191849645	Zm00001d031493	NA	191849151	191851212	NOTAL7593	494
1	192252488	192255152	Zm00001d031505	NA	192254228	192261192	NOTAL7627	924
1	192483918	192484951	Zm00001d031515	myb98	192476266	192486306	NOTAL7642	1033
1	192615421	192622594	Zm00001d031518	NA	192620645	192622712	NOTAL7651	1949
1	192615421	192622594	Zm00001d031518	NA	192592969	192618720	NOTAL7650	3299
1	192670031	192675121	Zm00001d031519	NA	192663616	192671503	NOTAL7657	1472
1	193620436	193622803	Zm00001d031536	NA	193597017	193631174	NOTAL7720	2367
1	193834071	193835680	Zm00001d031545	NA	193832831	193837318	NOTAL7732	1609
1	193924905	193925964	Zm00001d031550	mab2	193923964	193933789	NOTAL7739	1059
1	194159048	194162479	Zm00001d031557	NA	194159268	194159657	NOTAL7759	389
1	194266306	194270465	Zm00001d031560	NA	194264503	194284888	NOTAL7774	4159
1	194339693	194342403	Zm00001d031561	bhlh81	194339518	194352688	NOTAL7781	2710
1	194911368	194916219	Zm00001d031573	NA	194915388	194927236	NOTAL7808	831
1	195022396	195027607	Zm00001d031574	NA	195025691	195034615	NOTAL7816	1916
1	195067277	195068835	Zm00001d031575	NA	195066586	195067312	NOTAL7820	35
1	195388614	195402490	Zm00001d031581	bnlg1615	195387005	195389239	NOTAL7836	625
1	195388614	195402490	Zm00001d031581	bnlg1615	195402096	195403460	NOTAL7837	394
1	195511707	195521787	Zm00001d031584	NA	195508379	195512431	NOTAL7847	724
1	195672264	195678558	Zm00001d031593	fha2	195678238	195701553	NOTAL7849	320
1	195839673	195841925	Zm00001d031595	NA	195825430	195840482	NOTAL7858	809
1	195839673	195841925	Zm00001d031595	NA	195841915	195867640	NOTAL7859	10
1	195839816	195840488	Zm00001d031596	NA	195825430	195840482	NOTAL7858	666
1	195873412	195875927	Zm00001d031599	NA	195872695	195885343	NOTAL7860	2515
1	195876041	195877707	Zm00001d031600	NA	195872695	195885343	NOTAL7860	1666
1	197046357	197048201	Zm00001d031636	umc1664	197043380	197057852	NOTAL7896	1844
1	197049255	197052349	Zm00001d031637	umc2151	197043380	197057852	NOTAL7896	3094
1	197509968	197512541	Zm00001d031654	NA	197511272	197511279	NOTAL7922	7
1	197692664	197700005	Zm00001d031657	AY107847	197690130	197692814	NOTAL7942	150
1	197692664	197700005	Zm00001d031657	AY107847	197694748	197706584	NOTAL7943	5257
1	197760194	197776370	Zm00001d031659	pdh2	197773407	197780377	NOTAL7952	2963
1	197917029	197917588	Zm00001d031661	NA	197890628	197924319	NOTAL7964	559
1	197918029	197921539	Zm00001d031662	col16	197890628	197924319	NOTAL7964	3510
1	198774831	198777673	Zm00001d031697	bzip62	198771985	198776620	NOTAL8025	1789
1	200023768	200025791	Zm00001d031731	GRMZM2G380227	200023346	200032395	NOTAL8065	2023
1	200737708	200739807	Zm00001d031753	NA	200735078	200761116	NOTAL8084	2099
1	200814953	200816242	Zm00001d031754	NA	200814241	200814958	NOTAL8090	5
1	201106049	201111798	Zm00001d031764	NA	201110759	201118295	NOTAL8110	1039
1	201111347	201111737	Zm00001d031765	NA	201110759	201118295	NOTAL8110	390
1	201189627	201191621	Zm00001d031766	NA	201157692	201194820	NOTAL8113	1994
1	201192491	201193550	Zm00001d031767	NA	201157692	201194820	NOTAL8113	1059
1	201578935	201579691	Zm00001d031781	bhlh135	201568669	201580180	NOTAL8148	756
1	202095697	202096720	Zm00001d031795	NA	202096573	202101358	NOTAL8190	147
1	202214938	202217025	Zm00001d031802	hm1	202211330	202222887	NOTAL8204	2087
1	202297007	202297994	Zm00001d031804	NA	202276505	202305933	NOTAL8206	987
1	202550574	202551372	Zm00001d031810	NA	202504463	202553677	NOTAL8224	798
1	202667669	202670842	Zm00001d031814	NA	202667424	202690350	NOTAL8230	3173
1	202686991	202690272	Zm00001d031815	NA	202667424	202690350	NOTAL8230	3281
1	202751685	202757066	Zm00001d031816	NA	202746027	202753389	NOTAL8236	1704
1	202909713	202911057	Zm00001d031820	NA	202911052	202912439	NOTAL8247	5
1	203014513	203029359	Zm00001d031827	NA	203016465	203016474	NOTAL8258	9
1	203676256	203677108	Zm00001d031843	NA	203675037	203678657	NOTAL8307	852
1	204132854	204133635	Zm00001d031850	NA	204124215	204162796	NOTAL8320	781
1	204134343	204138811	Zm00001d031851	NA	204124215	204162796	NOTAL8320	4468
1	204140567	204140852	Zm00001d031852	NA	204124215	204162796	NOTAL8320	285
1	204145138	204149948	Zm00001d031853	umc1122	204124215	204162796	NOTAL8320	4810
1	204243278	204248168	Zm00001d031856	NA	204248161	204253014	NOTAL8326	7
1	204431582	204433029	Zm00001d031859	NA	204427329	204439451	NOTAL8338	1447
1	204433976	204438771	Zm00001d031860	NA	204427329	204439451	NOTAL8338	4795
1	205070843	205071236	Zm00001d031874	NA	205062959	205079340	NOTAL8379	393
1	205126580	205135409	Zm00001d031876	NA	205122572	205127113	NOTAL8383	533
1	205145444	205145828	Zm00001d031877	NA	205135497	205147473	NOTAL8384	384
1	205166703	205167543	Zm00001d031878	NA	205164763	205167812	NOTAL8386	840
1	205332443	205333253	Zm00001d031887	NA	205329654	205343461	NOTAL8397	810
1	205336689	205337790	Zm00001d031888	NA	205329654	205343461	NOTAL8397	1101
1	205397261	205398005	Zm00001d031889	NA	205385854	205403892	NOTAL8402	744
1	205424839	205425909	Zm00001d031890	NA	205421307	205426770	NOTAL8404	1070
1	206061436	206064016	Zm00001d031900	NA	206061344	206061622	NOTAL8432	186
1	206516435	206517921	Zm00001d031910	NA	206512513	206539333	NOTAL8449	1486
1	206533162	206537215	Zm00001d031911	NA	206512513	206539333	NOTAL8449	4053
1	206850564	206850807	Zm00001d031921	pza00131	206840819	206854777	NOTAL8471	243
1	206982601	206985131	Zm00001d031926	NA	206978668	206982756	NOTAL8479	155
1	207061887	207081049	Zm00001d031927	NA	207053712	207067693	NOTAL8483	5806
1	207099866	207105197	Zm00001d031929	NA	207099429	207134159	NOTAL8486	5331
1	207130513	207131870	Zm00001d031930	NA	207099429	207134159	NOTAL8486	1357
1	207233990	207236556	Zm00001d031932	NA	207226994	207234977	NOTAL8495	987
1	207276631	207281619	Zm00001d031933	NA	207279592	207286808	NOTAL8500	2027
1	207282232	207283474	Zm00001d031934	NA	207279592	207286808	NOTAL8500	1242
1	207438527	207441291	Zm00001d031937	NA	207435337	207452910	NOTAL8512	2764
1	207754044	207757465	Zm00001d031948	NA	207752904	207754395	NOTAL8538	351
1	207788454	207799885	Zm00001d031949	NA	207798411	207798459	NOTAL8543	48
1	207851299	207854723	Zm00001d031951	NA	207851561	207851650	NOTAL8549	89
1	207855993	207859754	Zm00001d031952	NA	207854724	207864505	NOTAL8550	3761
1	207946263	207949970	Zm00001d031954	NA	207935641	207947579	NOTAL8558	1316
1	208016870	208019338	Zm00001d031959	NA	208015087	208022784	NOTAL8561	2468
1	208900770	208909882	Zm00001d031989	NA	208902731	208903654	NOTAL8605	923
1	208900770	208909882	Zm00001d031989	NA	208906111	208917337	NOTAL8606	3771
1	208982123	208986152	Zm00001d031993	NA	208985569	208991428	NOTAL8613	583
1	208986198	208986892	Zm00001d031994	NA	208985569	208991428	NOTAL8613	694
1	209023192	209027377	Zm00001d031995	NA	209021421	209029941	NOTAL8617	4185
1	209210224	209211202	Zm00001d032003	NA	209205045	209213570	NOTAL8629	978
1	209250224	209252198	Zm00001d032004	NA	209248379	209250746	NOTAL8633	522
1	209513195	209514778	Zm00001d032015	NA	209508175	209514861	NOTAL8648	1583
1	209620859	209625239	Zm00001d032022	NA	209620845	209633430	NOTAL8662	4380
1	209628480	209628804	Zm00001d032023	NA	209620845	209633430	NOTAL8662	324
1	209721046	209722443	Zm00001d032024	myb38	209718586	209725301	NOTAL8672	1397
1	209767376	209768625	Zm00001d032025	NA	209768536	209774986	NOTAL8678	89
1	210088186	210090275	Zm00001d032035	NA	210049542	210107591	NOTAL8698	2089
1	210206508	210211370	Zm00001d032040	srs1	210203985	210226674	NOTAL8708	4862
1	210344732	210347136	Zm00001d032042	AY111834	210341290	210349005	NOTAL8717	2404
1	211229816	211232389	Zm00001d032069	NA	211232374	211249629	NOTAL8744	15
1	211247688	211248141	Zm00001d032070	NA	211232374	211249629	NOTAL8744	453
1	211270340	211270823	Zm00001d032071	NA	211256927	211271607	NOTAL8745	483
1	211385711	211390492	Zm00001d032072	bnlg1556	211383227	211406932	NOTAL8755	4781
1	211494651	211497588	Zm00001d032073	NA	211494000	211496058	NOTAL8765	1407
1	211709320	211711127	Zm00001d032076	NA	211692948	211709330	NOTAL8779	10
1	211943364	211946180	Zm00001d032081	NA	211932927	211965662	NOTAL8796	2816
1	212613866	212614897	Zm00001d032098	NA	212613120	212619509	NOTAL8822	1031
1	212826022	212863575	Zm00001d032101	NA	212831090	212833204	NOTAL8839	2114
1	212826022	212863575	Zm00001d032101	NA	212835656	212835760	NOTAL8840	104
1	212826022	212863575	Zm00001d032101	NA	212862815	212876814	NOTAL8842	760
1	213424464	213434939	Zm00001d032112	NA	213434850	213462237	NOTAL8865	89
1	213530294	213530831	Zm00001d032115	NA	213528229	213534238	NOTAL8867	537
1	213685222	213690923	Zm00001d032117	NA	213672121	213686714	NOTAL8882	1492
1	213685222	213690923	Zm00001d032117	NA	213689517	213699225	NOTAL8883	1406
1	214573738	214579407	Zm00001d032152	cncr1	214565672	214576572	NOTAL8920	2834
1	215245296	215249999	Zm00001d032165	NA	215233284	215245423	NOTAL8947	127
1	215603020	215603781	Zm00001d032176	NA	215599676	215603452	NOTAL8976	432
1	215896904	215898543	Zm00001d032178	myb83	215878959	215898846	NOTAL8996	1639
1	216006332	216008309	Zm00001d032180	NA	216007251	216008852	NOTAL9009	1058
1	216162797	216165577	Zm00001d032185	NA	216156901	216180587	NOTAL9019	2780
1	216168359	216169854	Zm00001d032186	NA	216156901	216180587	NOTAL9019	1495
1	216170770	216171955	Zm00001d032187	NA	216156901	216180587	NOTAL9019	1185
1	216310587	216316345	Zm00001d032190	glk6	216310474	216327635	NOTAL9027	5758
1	216643339	216646707	Zm00001d032194	myb78	216623529	216646696	NOTAL9050	3357
1	216906543	216907368	Zm00001d032200	NA	216900475	216938988	NOTAL9063	825
1	217006030	217008493	Zm00001d032201	NA	217001065	217009384	NOTAL9071	2463
1	217009382	217009973	Zm00001d032202	NA	217001065	217009384	NOTAL9071	2
1	217293259	217296215	Zm00001d032213	bhlh42	217294232	217302618	NOTAL9082	1983
1	217946905	217947872	Zm00001d032227	NA	217947541	217952647	NOTAL9096	331
1	218044712	218047096	Zm00001d032230	tps7	218043633	218050987	NOTAL9103	2384
1	218081961	218088153	Zm00001d032232	NA	218075640	218082170	NOTAL9105	209
1	218081961	218088153	Zm00001d032232	NA	218087092	218092340	NOTAL9106	1061
1	218157345	218158260	Zm00001d032233	NA	218158067	218164810	NOTAL9115	193
1	218162562	218162829	Zm00001d032234	NA	218158067	218164810	NOTAL9115	267
1	218184712	218185030	Zm00001d032235	NA	218183855	218185680	NOTAL9118	318
1	218226967	218227234	Zm00001d032237	NA	218209492	218236887	NOTAL9121	267
1	219333373	219346185	Zm00001d032261	NA	219345976	219347478	NOTAL9165	209
1	219482429	219484802	Zm00001d032262	NA	219477350	219499196	NOTAL9172	2373
1	219629524	219630314	Zm00001d032263	phd2	219627797	219687986	NOTAL9182	790
1	219659819	219661541	Zm00001d032264	NA	219627797	219687986	NOTAL9182	1722
1	220119645	220124983	Zm00001d032280	NA	220119597	220120589	NOTAL9205	944
1	220441210	220441984	Zm00001d032285	NA	220434239	220443935	NOTAL9223	774
1	221288906	221296871	Zm00001d032303	aprl5	221296744	221297850	NOTAL9269	127
1	221922454	221923262	Zm00001d032315	NA	221914525	221923365	DEL1629	808
1	221997426	222009371	Zm00001d032317	NA	221982717	221997499	NOTAL9285	73
1	223288105	223291611	Zm00001d032344	NA	223291371	223300346	NOTAL9311	240
1	224032658	224035932	Zm00001d032363	NA	224027263	224058838	NOTAL9317	3274
1	224053510	224054433	Zm00001d032365	NA	224027263	224058838	NOTAL9317	923
1	224244774	224257054	Zm00001d032373	crs1	224256140	224260500	NOTAL9335	914
1	224515446	224521743	Zm00001d032376	NA	224512799	224515631	NOTAL9355	185
1	224515446	224521743	Zm00001d032376	NA	224521381	224526837	NOTAL9356	362
1	224652543	224684417	Zm00001d032380	NA	224660136	224663248	NOTAL9369	3112
1	224652543	224684417	Zm00001d032380	NA	224624526	224654258	NOTAL9368	1715
1	224850671	224860595	Zm00001d032384	glk38	224841957	224850776	NOTAL9382	105
1	225118457	225119390	Zm00001d032388	NA	225110383	225131863	NOTAL9401	933
1	225186732	225188963	Zm00001d032393	NA	225187868	225190427	NOTAL9407	1095
1	225600675	225602868	Zm00001d032405	NA	225599360	225607603	NOTAL9429	2193
1	225781322	225785475	Zm00001d032408	mmp173	225779920	225794847	NOTAL9447	4153
1	225867363	225870156	Zm00001d032411	NA	225865846	225869081	NOTAL9452	1718
1	225974744	225976171	Zm00001d032422	NA	225964902	225983489	NOTAL9458	1427
1	225974747	225976009	Zm00001d032423	drm1	225964902	225983489	NOTAL9458	1262
1	225982557	225987682	Zm00001d032424	bass1	225964902	225983489	NOTAL9458	932
1	226164157	226177345	Zm00001d032430	pop1	226176143	226195042	NOTAL9471	1202
1	226591502	226592057	Zm00001d032443	NA	226587437	226597679	NOTAL9501	555
1	226783174	226785260	Zm00001d032445	NA	226783993	226785840	NOTAL9505	1267
1	226846691	226848483	Zm00001d032446	NA	226845103	226855714	NOTAL9510	1792
1	227449315	227453079	Zm00001d032461	tls1	227448688	227450981	NOTAL9536	1666
1	227588944	227589503	Zm00001d032466	NA	227584661	227591712	NOTAL9541	559
1	227680105	227684609	Zm00001d032469	NA	227684587	227687466	NOTAL9547	22
1	227690750	227697800	Zm00001d032470	AY110356	227688497	227691314	NOTAL9548	564
1	227853797	227862240	Zm00001d032472	NA	227850141	227863999	NOTAL9556	8443
1	228680489	228685551	Zm00001d032502	yab10	228671234	228687524	NOTAL9588	5062
1	228756796	228759565	Zm00001d032504	umc1147	228755319	228756941	NOTAL9591	145
1	229501634	229511252	Zm00001d032526	NA	229511109	229515511	NOTAL9622	143
1	231120509	231123615	Zm00001d032576	GRMZM2G036455	231119436	231120700	NOTAL9646	191
1	231197139	231210494	Zm00001d032582	NA	231208629	231223001	NOTAL9648	1865
1	231348415	231372317	Zm00001d032587	NA	231339366	231348877	NOTAL9658	462
1	231427967	231433366	Zm00001d032590	NA	231427180	231429289	NOTAL9664	1322
1	231427967	231433366	Zm00001d032590	NA	231430619	231431096	DEL1690	477
1	231856278	231868220	Zm00001d032605	phi002	231862574	231869966	NOTAL9685	5646
1	232163728	232167439	Zm00001d032614	NA	232148951	232163851	NOTAL9697	123
1	232280617	232281442	Zm00001d032620	NA	232280080	232289240	NOTAL9706	825
1	232348834	232353120	Zm00001d032621	NA	232331755	232356500	NOTAL9710	4286
1	232380516	232381098	Zm00001d032624	NA	232371280	232388178	NOTAL9713	582
1	232489215	232489650	Zm00001d032629	NA	232487375	232502289	NOTAL9722	435
1	232495023	232495711	Zm00001d032630	NA	232487375	232502289	NOTAL9722	688
1	232501070	232501577	Zm00001d032631	NA	232487375	232502289	NOTAL9722	507
1	232878558	232879521	Zm00001d032643	NA	232878101	232887473	NOTAL9747	963
1	233231715	233237464	Zm00001d032654	NA	233209024	233235331	NOTAL9763	3616
1	233888693	233889880	Zm00001d032678	NA	233889184	233890453	NOTAL9799	696
1	234266862	234271357	Zm00001d032683	arftf2	234262472	234266869	NOTAL9827	7
1	236116314	236118149	Zm00001d032722	NA	236114349	236116349	NOTAL9910	35
1	236119584	236129935	Zm00001d032724	NA	236129201	236135510	NOTAL9911	734
1	236244015	236252944	Zm00001d032725	NA	236252314	236254687	NOTAL9920	630
1	236335595	236337788	Zm00001d032727	NA	236333908	236351856	NOTAL9927	2193
1	236340546	236344085	Zm00001d032728	NA	236333908	236351856	NOTAL9927	3539
1	236405439	236411094	Zm00001d032729	NA	236393892	236408245	NOTAL9932	2806
1	236523713	236528512	Zm00001d032733	NA	236523968	236529119	NOTAL9937	4544
1	236791609	236815089	Zm00001d032735	NA	236786529	236792895	NOTAL9952	1286
1	237130644	237131685	Zm00001d032746	NA	237127126	237135109	NOTAL9972	1041
1	237154343	237166072	Zm00001d032747	NA	237151001	237154672	NOTAL9973	329
1	237154343	237166072	Zm00001d032747	NA	237161888	237166963	NOTAL9974	4184
1	237456349	237456943	Zm00001d032755	NA	237456035	237457903	NOTAL9990	594
1	237457209	237457773	Zm00001d032756	NA	237456035	237457903	NOTAL9990	564
1	237457764	237462379	Zm00001d032757	NA	237456035	237457903	NOTAL9990	139
1	237457764	237462379	Zm00001d032757	NA	237459316	237463013	NOTAL9991	3063
1	237837942	237848883	Zm00001d032773	NA	237848655	237849789	NOTAL10018	228
1	237900367	237900826	Zm00001d032777	NA	237892021	237902593	NOTAL10022	459
1	238936427	238940007	Zm00001d032810	NA	238939904	238957368	NOTAL10056	103
1	239017268	239027989	Zm00001d032811	NA	239009211	239019575	NOTAL10062	2307
1	239121641	239145354	Zm00001d032815	NA	239145275	239151777	NOTAL10072	79
1	239121641	239145354	Zm00001d032815	NA	239137199	239144000	NOTAL10071	6801
1	239383320	239384004	Zm00001d032825	umc1955	239350773	239386887	NOTAL10088	684
1	239385044	239386062	Zm00001d032826	NA	239350773	239386887	NOTAL10088	1018
1	239455289	239464371	Zm00001d032828	NA	239434023	239463400	NOTAL10093	8111
1	239570895	239576177	Zm00001d032830	NA	239565819	239578056	NOTAL10099	5282
1	239609851	239611554	Zm00001d032831	uce7	239609033	239614164	NOTAL10101	1703
1	239984977	239990767	Zm00001d032849	NA	239986237	239997430	NOTAL10104	4530
1	240258695	240275155	Zm00001d032852	NA	240256627	240259045	NOTAL10120	350
1	240404078	240408124	Zm00001d032857	NA	240407607	240412138	NOTAL10127	517
1	240465117	240471300	Zm00001d032858	ks1	240458660	240469436	NOTAL10129	4319
1	240596204	240602009	Zm00001d032866	NA	240597690	240622818	NOTAL10130	4319
1	240941210	240943277	Zm00001d032870	NA	240936817	240945857	NOTAL10153	2067
1	241152251	241172018	Zm00001d032874	NA	241161348	241162187	NOTAL10176	839
1	241152251	241172018	Zm00001d032874	NA	241163926	241163960	NOTAL10177	34
1	241152251	241172018	Zm00001d032874	NA	241169939	241172377	NOTAL10178	2079
1	241260777	241265239	Zm00001d032877	NA	241261022	241261324	NOTAL10188	302
1	241396117	241397644	Zm00001d032883	NA	241392257	241410907	NOTAL10206	1527
1	241404607	241405864	Zm00001d032884	NA	241392257	241410907	NOTAL10206	1257
1	242000817	242001861	Zm00001d032896	NA	241995655	242011559	NOTAL10231	1044
1	242114829	242118000	Zm00001d032898	NA	242085926	242123386	NOTAL10238	3171
1	242331387	242333586	Zm00001d032902	NA	242324245	242340069	NOTAL10253	2199
1	243208028	243211663	Zm00001d032923	hsftf24	243210406	243213136	NOTAL10286	1257
1	243297435	243315080	Zm00001d032925	NA	243306937	243309204	NOTAL10295	2267
1	243297435	243315080	Zm00001d032925	NA	243310829	243316928	NOTAL10296	4251
1	243487271	243487987	Zm00001d032927	NA	243485239	243493529	NOTAL10306	716
1	243530718	243532173	Zm00001d032929	umc1924	243523499	243544128	NOTAL10310	1455
1	244122164	244125272	Zm00001d032939	NA	244121786	244122484	NOTAL10345	320
1	244981883	244997475	Zm00001d032967	NA	244991033	244991796	NOTAL10388	763
1	244981883	244997475	Zm00001d032967	NA	244995097	244998215	NOTAL10389	2378
1	244981883	244997475	Zm00001d032967	NA	244972657	244982185	NOTAL10387	302
1	244998347	245014854	Zm00001d032968	NA	245011368	245018925	NOTAL10390	3486
1	245012634	245014564	Zm00001d032969	bz2	245011368	245018925	NOTAL10390	1930
1	246334847	246342784	Zm00001d032997	NA	246338281	246338756	NOTAL10415	475
1	246334847	246342784	Zm00001d032997	NA	246342254	246342255	NOTAL10416	1
1	246334847	246342784	Zm00001d032997	NA	246330574	246335010	NOTAL10414	163
1	248529925	248530474	Zm00001d033050	zim18	248524438	248531926	NOTAL10448	549
1	249131103	249134119	Zm00001d033062	umc1991	249128350	249138796	NOTAL10477	3016
1	249199938	249210506	Zm00001d033063	NA	249192790	249199978	NOTAL10483	40
1	249199938	249210506	Zm00001d033063	NA	249202728	249204134	NOTAL10484	1406
1	249199938	249210506	Zm00001d033063	NA	249205940	249205946	NOTAL10485	6
1	249199938	249210506	Zm00001d033063	NA	249208157	249209149	NOTAL10486	992
1	249491415	249495004	Zm00001d033071	NA	249485034	249496166	NOTAL10503	3589
1	249594025	249596715	Zm00001d033074	NA	249585378	249617324	NOTAL10512	2690
1	249834192	249838726	Zm00001d033079	NA	249835162	249846182	NOTAL10530	3564
1	249987292	249989041	Zm00001d033087	NA	249987883	249998415	NOTAL10544	1158
1	250029624	250032949	Zm00001d033088	NA	250022894	250035770	NOTAL10546	3325
1	250573057	250576220	Zm00001d033115	NA	250575566	250582796	NOTAL10572	654
1	252112083	252129762	Zm00001d033148	NA	252114968	252138518	NOTAL10601	14794
1	252129991	252138538	Zm00001d033149	umc2240	252114968	252138518	NOTAL10601	8527
1	252667311	252673910	Zm00001d033168	NA	252672712	252679397	NOTAL10625	1198
1	252783268	252788908	Zm00001d033171	NA	252786815	252788166	DEL1868	1351
1	253272957	253275838	Zm00001d033187	NA	253275788	253276074	NOTAL10646	50
1	253350092	253352555	Zm00001d033191	NA	253343529	253356603	NOTAL10653	2463
1	253353980	253354559	Zm00001d033192	NA	253343529	253356603	NOTAL10653	579
1	255204710	255207385	Zm00001d033226	NA	255204279	255211502	NOTAL10731	2675
1	255210375	255210840	Zm00001d033227	NA	255204279	255211502	NOTAL10731	465
1	255219555	255227771	Zm00001d033228	NA	255218928	255219701	NOTAL10733	146
1	255219555	255227771	Zm00001d033228	NA	255224121	255233261	NOTAL10734	3650
1	255510008	255515376	Zm00001d033240	NA	255515231	255517381	NOTAL10748	145
1	255565518	255569235	Zm00001d033241	NA	255562058	255574871	NOTAL10752	3717
1	255988479	256003180	Zm00001d033247	nfc103a	255980775	255990738	NOTAL10787	2259
1	256312162	256313242	Zm00001d033258	mab30	256304618	256313972	NOTAL10814	1080
1	256557639	256566081	Zm00001d033266	NA	256544276	256559773	NOTAL10836	2134
1	256729035	256729641	Zm00001d033268	NA	256714134	256729906	NOTAL10842	606
1	257899023	257916953	Zm00001d033295	cbl3	257899862	257915029	NOTAL10866	15167
1	257976127	257981309	Zm00001d033296	NA	257973916	257979073	NOTAL10874	2946
1	258061832	258062639	Zm00001d033299	NA	258056795	258070341	NOTAL10880	807
1	258063192	258065454	Zm00001d033300	GRMZM2G043191	258056795	258070341	NOTAL10880	2262
1	258066502	258070037	Zm00001d033301	NA	258056795	258070341	NOTAL10880	3535
1	258311076	258315524	Zm00001d033305	NA	258314840	258315847	NOTAL10899	684
1	258331850	258336465	Zm00001d033307	NA	258331571	258339048	NOTAL10904	4615
1	260117536	260117743	Zm00001d033358	NA	260117072	260123580	NOTAL10967	207
1	260215312	260294650	Zm00001d033361	NA	260244841	260251257	NOTAL10978	6416
1	260215312	260294650	Zm00001d033361	NA	260252801	260255176	NOTAL10979	2375
1	260215312	260294650	Zm00001d033361	NA	260278232	260283815	NOTAL10980	5583
1	260215312	260294650	Zm00001d033361	NA	260218066	260243013	NOTAL10977	24947
1	260215312	260294650	Zm00001d033361	NA	260287081	260298086	NOTAL10981	7569
1	261124980	261127284	Zm00001d033382	NA	261085934	261125105	NOTAL11010	125
1	261810538	261821065	Zm00001d033397	NA	261808540	261810763	NOTAL11033	225
1	262412277	262419216	Zm00001d033414	mmp149b	262416637	262426726	NOTAL11049	2579
1	262541941	262544776	Zm00001d033415	NA	262537275	262542584	NOTAL11057	643
1	262541941	262544776	Zm00001d033415	NA	262543637	262548882	NOTAL11058	1139
1	262543084	262544182	Zm00001d033416	NA	262543637	262548882	NOTAL11058	545
1	262991883	262994316	Zm00001d033447	glb1	262994309	262994471	NOTAL11062	7
1	263294916	263296681	Zm00001d033459	umc140a	263281184	263299006	NOTAL11077	1765
1	263312678	263313005	Zm00001d033460	NA	263305233	263313186	NOTAL11079	327
1	263441813	263442125	Zm00001d033464	NA	263438503	263445168	NOTAL11093	312
1	267644849	267648355	Zm00001d033578	NA	267629581	267644870	NOTAL11143	21
1	267644849	267648355	Zm00001d033578	NA	267648258	267662947	NOTAL11145	97
1	267648253	267654312	Zm00001d033579	NA	267648258	267662947	NOTAL11145	6054
1	268078746	268105853	Zm00001d033597	NA	268085961	268086390	NOTAL11174	429
1	268255042	268259032	Zm00001d033600	NA	268258879	268264954	NOTAL11189	153
1	269056559	269072120	Zm00001d033624	lox4	269053681	269060026	NOTAL11201	3467
1	269167770	269173673	Zm00001d033629	NA	269167283	269170229	NOTAL11213	2459
1	269167770	269173673	Zm00001d033629	NA	269172084	269175166	NOTAL11214	1589
1	270396057	270399665	Zm00001d033672	NA	270396852	270397892	NOTAL11235	1040
1	272915845	272919834	Zm00001d033753	cdo122a(nad)	272919789	272922588	NOTAL11274	45
1	272997604	273005246	Zm00001d033764	NA	273001602	273009887	NOTAL11284	3644
1	273077944	273082841	Zm00001d033766	NA	273076845	273087470	NOTAL11291	4897
1	273087150	273089867	Zm00001d033767	NA	273076845	273087470	NOTAL11291	320
1	273099856	273102264	Zm00001d033769	NA	273099390	273099882	NOTAL11294	26
1	273104284	273108186	Zm00001d033770	NA	273102664	273109861	NOTAL11295	3902
1	273178151	273179917	Zm00001d033772	NA	273131944	273179709	NOTAL11297	1558
1	273326664	273347324	Zm00001d033776	NA	273323888	273329010	NOTAL11312	2346
1	273326664	273347324	Zm00001d033776	NA	273346337	273351562	NOTAL11314	987
1	273543246	273545205	Zm00001d033778	NA	273537158	273547203	NOTAL11327	1959
1	273607368	273612057	Zm00001d033780	AI665421	273606563	273616376	NOTAL11333	4689
1	273613532	273629642	Zm00001d033781	NA	273620428	273620448	NOTAL11334	20
1	273613532	273629642	Zm00001d033781	NA	273629631	273634767	NOTAL11335	11
1	273613532	273629642	Zm00001d033781	NA	273606563	273616376	NOTAL11333	2844
1	273658417	273658705	Zm00001d033782	NA	273657356	273663931	NOTAL11336	288
1	273659882	273660179	Zm00001d033783	NA	273657356	273663931	NOTAL11336	297
1	273799884	273800580	Zm00001d033791	zhd8	273794611	273800876	NOTAL11351	696
1	274078396	274085766	Zm00001d033799	phyA1	274077770	274078456	NOTAL11375	60
1	274110064	274115179	Zm00001d033800	ptr1	274115173	274165253	NOTAL11378	6
1	274230299	274242798	Zm00001d033805	NA	274228936	274246253	NOTAL11383	12499
1	274286603	274287932	Zm00001d033806	NA	274272526	274289036	NOTAL11386	1329
1	274320849	274322241	Zm00001d033813	NA	274322016	274322096	NOTAL11389	80
1	274366075	274367424	Zm00001d033814	NA	274365864	274368128	NOTAL11393	1349
1	275190291	275192046	Zm00001d033832	NA	275192042	275192611	NOTAL11412	4
1	275194315	275194906	Zm00001d033833	NA	275193906	275197035	NOTAL11413	591
1	275852995	275862244	Zm00001d033853	NA	275856630	275889615	NOTAL11453	5614
1	277052956	277060142	Zm00001d033874	NA	277055661	277061870	NOTAL11492	4481
1	277052956	277060142	Zm00001d033874	NA	277052918	277054353	NOTAL11491	1397
1	277201500	277202268	Zm00001d033877	NA	277189788	277205535	NOTAL11503	768
1	277823163	277827165	Zm00001d033897	NA	277823165	277831264	NOTAL11520	4000
1	278051514	278051762	Zm00001d033899	NA	278050199	278060798	NOTAL11534	248
1	278084926	278091046	Zm00001d033901	NA	278088536	278098663	NOTAL11539	2510
1	278084926	278091046	Zm00001d033901	NA	278079155	278086155	NOTAL11538	1229
1	278210225	278212252	Zm00001d033907	NA	278208061	278214690	NOTAL11548	2027
1	279603783	279609495	Zm00001d033957	bhlh103	279605540	279608449	NOTAL11578	2909
1	279941920	279945927	Zm00001d033978	NA	279940906	279946948	NOTAL11599	4007
1	280552163	280556454	Zm00001d033991	NA	280550509	280554868	NOTAL11632	2705
1	280686024	280692244	Zm00001d033997	NA	280690517	280696036	NOTAL11639	1727
1	280693062	280693464	Zm00001d033998	NA	280690517	280696036	NOTAL11639	402
1	280778673	280779884	Zm00001d034002	NA	280776993	280782564	NOTAL11640	1211
1	280810195	280811093	Zm00001d034003	NA	280795325	280831743	NOTAL11642	898
1	281130012	281131619	Zm00001d034011	NA	281131569	281136575	NOTAL11662	50
1	281133199	281140918	Zm00001d034012	NA	281140130	281144907	NOTAL11663	788
1	281133199	281140918	Zm00001d034012	NA	281131569	281136575	NOTAL11662	3376
1	282032118	282033154	Zm00001d034042	NA	282030637	282033817	NOTAL11710	1036
1	282650777	282651943	Zm00001d034057	NA	282651803	282651806	NOTAL11734	3
1	282687132	282721026	Zm00001d034058	NA	282685005	282688114	NOTAL11739	982
1	282687132	282721026	Zm00001d034058	NA	282699727	282701481	NOTAL11740	1754
1	282687132	282721026	Zm00001d034058	NA	282719406	282728163	NOTAL11742	1620
1	282747830	282749777	Zm00001d034059	mta1	282743286	282751796	NOTAL11744	1947
1	282833604	282835547	Zm00001d034060	NA	282821468	282835645	NOTAL11751	1943
1	282848982	282849748	Zm00001d034061	NA	282843137	282851313	NOTAL11753	766
1	283401533	283408034	Zm00001d034076	mmp165	283407158	283409870	NOTAL11782	876
1	283436254	283455157	Zm00001d034078	NA	283436085	283438057	NOTAL11785	1803
1	283562216	283579999	Zm00001d034080	NA	283579089	283583430	NOTAL11795	910
1	283604360	283606746	Zm00001d034082	NA	283601912	283614458	NOTAL11798	2386
1	283670580	283672729	Zm00001d034087	NA	283668060	283673196	NOTAL11802	2149
1	283764414	283767039	Zm00001d034091	NA	283759642	283768486	NOTAL11811	2625
1	283790844	283794259	Zm00001d034092	NA	283787002	283791109	NOTAL11814	265
1	284351075	284352455	Zm00001d034116	NA	284350670	284355417	NOTAL11851	1380
1	284352795	284361278	Zm00001d034117	NA	284350670	284355417	NOTAL11851	2622
1	284352795	284361278	Zm00001d034117	NA	284357625	284374963	NOTAL11852	3653
1	284441514	284445643	Zm00001d034118	NA	284437867	284442051	NOTAL11859	537
1	284492115	284492753	Zm00001d034119	NA	284491766	284503110	NOTAL11863	638
1	284493306	284494105	Zm00001d034120	NA	284491766	284503110	NOTAL11863	799
1	284686235	284687788	Zm00001d034128	NA	284677037	284697929	NOTAL11874	1553
1	284692620	284695285	Zm00001d034129	NA	284677037	284697929	NOTAL11874	2665
1	284710039	284714828	Zm00001d034132	NA	284709537	284713798	NOTAL11875	3759
1	285811144	285811498	Zm00001d034179	NA	285808145	285822738	NOTAL11908	354
1	285813435	285817967	Zm00001d034180	NA	285808145	285822738	NOTAL11908	4532
1	285863973	285871788	Zm00001d034181	NA	285862679	285866556	NOTAL11911	2583
1	285863973	285871788	Zm00001d034181	NA	285871404	285873703	NOTAL11912	384
1	285931716	285931968	Zm00001d034182	NA	285930896	285934231	NOTAL11918	252
1	285959341	285962801	Zm00001d034187	NA	285959277	285968616	NOTAL11922	3460
1	286208840	286210899	Zm00001d034192	lem1	286199660	286228619	NOTAL11943	2059
1	286486818	286489895	Zm00001d034200	NA	286458397	286488280	NOTAL11951	1462
1	286548186	286551085	Zm00001d034201	NA	286544524	286555286	NOTAL11955	2899
1	286756357	286759266	Zm00001d034206	NA	286754624	286759427	NOTAL11968	2909
1	286841280	286844749	Zm00001d034208	NA	286842145	286842904	NOTAL11975	759
1	286841280	286844749	Zm00001d034208	NA	286844187	286845193	NOTAL11976	562
1	286948668	286964630	Zm00001d034213	NA	286952281	286956470	NOTAL11989	4189
1	286948668	286964630	Zm00001d034213	NA	286959717	286962575	NOTAL11990	2858
1	286948668	286964630	Zm00001d034213	NA	286945435	286949379	NOTAL11988	711
1	286998065	287000890	Zm00001d034218	NA	286982193	287004819	NOTAL11993	2825
1	287002428	287003408	Zm00001d034219	NA	286982193	287004819	NOTAL11993	980
1	287023470	287024778	Zm00001d034221	NA	287017301	287027604	NOTAL11996	1308
1	287064656	287066369	Zm00001d034223	NA	287060530	287065235	NOTAL12005	579
1	287120375	287136534	Zm00001d034225	NA	287125124	287126073	NOTAL12012	949
1	287120375	287136534	Zm00001d034225	NA	287127736	287134601	NOTAL12013	6865
1	287420580	287421053	Zm00001d034234	NA	287406094	287438559	NOTAL12025	473
1	288289860	288291090	Zm00001d034265	NA	288290430	288292777	NOTAL12062	660
1	288410719	288412651	Zm00001d034279	NA	288409565	288419774	NOTAL12069	1932
1	288419712	288426810	Zm00001d034282	farl2	288409565	288419774	NOTAL12069	62
1	288572504	288573329	Zm00001d034292	NA	288571383	288583170	NOTAL12082	825
1	288763188	288764672	Zm00001d034299	NA	288761873	288763339	NOTAL12091	151
1	288763188	288764672	Zm00001d034299	NA	288764496	288768352	NOTAL12092	176
1	288766264	288767863	Zm00001d034300	NA	288764496	288768352	NOTAL12092	1599
1	288811383	288825802	Zm00001d034301	NA	288803303	288814043	NOTAL12096	2660
1	288811383	288825802	Zm00001d034301	NA	288815541	288823237	NOTAL12097	7696
1	288863241	288863850	Zm00001d034305	NA	288855590	288867761	NOTAL12100	609
1	288949993	288950552	Zm00001d034307	NA	288949994	288950662	NOTAL12105	558
1	289000069	289002246	Zm00001d034314	NA	288999431	289000242	NOTAL12108	173
1	289102197	289104722	Zm00001d034317	NA	289098544	289112527	NOTAL12117	2525
1	289178553	289182576	Zm00001d034320	NA	289182505	289186507	NOTAL12120	71
1	289207476	289224759	Zm00001d034321	NA	289211013	289211182	NOTAL12124	169
1	289207476	289224759	Zm00001d034321	NA	289223263	289223265	NOTAL12125	2
1	289225177	289227403	Zm00001d034322	NA	289225192	289229521	NOTAL12126	2211
1	289335286	289336551	Zm00001d034326	NA	289283195	289343870	NOTAL12132	1265
1	289340186	289340822	Zm00001d034327	NA	289283195	289343870	NOTAL12132	636
1	289588567	289589048	Zm00001d034330	NA	289585575	289596816	NOTAL12151	481
1	289589751	289590384	Zm00001d034331	NA	289585575	289596816	NOTAL12151	633
1	289610276	289611735	Zm00001d034333	NA	289608006	289612196	NOTAL12152	1459
1	290196970	290202180	Zm00001d034337	NA	290200203	290204221	NOTAL12181	1977
1	290527797	290529460	Zm00001d034357	NA	290524765	290542108	NOTAL12191	1663
1	290659742	290663205	Zm00001d034358	NA	290644377	290671018	NOTAL12197	3463
1	290668537	290669359	Zm00001d034359	NA	290644377	290671018	NOTAL12197	822
1	291055448	291058538	Zm00001d034368	cdj1	291044135	291056639	NOTAL12208	1191
1	291065524	291075328	Zm00001d034370	phi265454	291069848	291071337	NOTAL12210	1489
1	291065524	291075328	Zm00001d034370	phi265454	291075200	291076094	NOTAL12211	128
1	291510736	291518900	Zm00001d034385	ao3	291517269	291526057	NOTAL12221	1631
1	291605272	291613251	Zm00001d034387	ao1	291612460	291619587	NOTAL12227	791
1	291809984	291811171	Zm00001d034393	NA	291809337	291813547	NOTAL12241	1187
1	292049249	292053087	Zm00001d034406	NA	292045796	292049417	NOTAL12251	168
1	292376377	292377306	Zm00001d034416	NA	292367091	292384310	NOTAL12280	929
1	292390329	292390911	Zm00001d034417	hagtf7	292385458	292393990	NOTAL12281	582
1	292463720	292464302	Zm00001d034418	hagtf8	292459494	292465404	NOTAL12288	582
1	292624999	292631329	Zm00001d034424	NA	292625342	292625981	NOTAL12291	639
1	292893096	292904934	Zm00001d034432	NA	292895761	292899461	NOTAL12311	3700
1	292938719	292946329	Zm00001d034434	NA	292928815	292942932	NOTAL12313	4213
1	292948270	292948985	Zm00001d034435	NA	292946666	292958404	NOTAL12314	715
1	293091390	293094675	Zm00001d034442	NA	293087344	293094117	NOTAL12330	2727
1	293562778	293567510	Zm00001d034457	ohp1	293563481	293568386	NOTAL12348	4029
1	293615919	293621281	Zm00001d034460	igl1	293618498	293622534	NOTAL12353	2783
1	293749000	293752408	Zm00001d034463	iaa5	293751568	293782732	NOTAL12354	840
1	293832926	293851213	Zm00001d034468	NA	293850485	293855857	NOTAL12361	728
1	294741569	294745159	Zm00001d034503	bhlh17	294744812	294746501	NOTAL12423	347
1	294759366	294760441	Zm00001d034504	NA	294758103	294766539	NOTAL12424	1075
1	294925236	294925734	Zm00001d034506	NA	294921698	294928440	NOTAL12435	498
1	296000364	296001543	Zm00001d034548	NA	295998950	296040925	NOTAL12482	1179
1	296020421	296024626	Zm00001d034549	NA	295998950	296040925	NOTAL12482	4205
1	296028285	296030453	Zm00001d034550	NA	295998950	296040925	NOTAL12482	2168
1	296036998	296045917	Zm00001d034551	NA	295998950	296040925	NOTAL12482	3927
1	296175630	296185070	Zm00001d034555	NA	296178452	296214124	NOTAL12496	6618
1	296317212	296319077	Zm00001d034559	NA	296318986	296319841	NOTAL12504	91
1	296437167	296441398	Zm00001d034562	NA	296441218	296442892	NOTAL12515	180
1	296750494	296755871	Zm00001d034575	NA	296755866	296758913	NOTAL12530	5
1	297243181	297244057	Zm00001d034588	NA	297217899	297252627	NOTAL12549	876
1	297387067	297389686	Zm00001d034592	NA	297386671	297387820	NOTAL12557	753
1	297387067	297389686	Zm00001d034592	NA	297389488	297390491	NOTAL12558	198
1	297394912	297398248	Zm00001d034593	NA	297395909	297396810	NOTAL12560	901
1	298057973	298062686	Zm00001d034621	NA	298059303	298069041	NOTAL12587	3383
1	298704378	298705314	Zm00001d034643	NA	298701282	298705727	NOTAL12616	936
1	298705538	298708107	Zm00001d034644	adf3	298701282	298705727	NOTAL12616	189
1	298855808	298858616	Zm00001d034651	dof27	298853468	298869791	NOTAL12617	2808
1	298897451	298899145	Zm00001d034652	NA	298889867	298903772	NOTAL12621	1694
1	298949391	298950066	Zm00001d034653	dof28	298930566	298965580	NOTAL12625	675
1	298994998	298998450	Zm00001d034655	umc86a	298992236	298996327	NOTAL12628	1329
1	299115115	299117050	Zm00001d034660	NA	299115101	299125336	NOTAL12629	1935
1	299503735	299505297	Zm00001d034673	NA	299499591	299506180	NOTAL12648	1562
1	299550120	299552583	Zm00001d034674	NA	299522891	299550160	NOTAL12650	40
1	299603374	299608703	Zm00001d034675	NA	299598531	299605741	NOTAL12652	2367
1	300741004	300741352	Zm00001d034722	NA	300738530	300748411	NOTAL12705	348
1	301042430	301052478	Zm00001d034740	NA	301052458	301053214	NOTAL12723	20
1	301100249	301100906	Zm00001d034743	NA	301097855	301110692	NOTAL12726	657
1	301103192	301104216	Zm00001d034744	NA	301097855	301110692	NOTAL12726	1024
1	301513633	301517295	Zm00001d034761	umc2243	301516879	301531938	NOTAL12738	416
1	302359165	302360795	Zm00001d034790	NA	302358296	302370448	NOTAL12772	1630
1	302370317	302373835	Zm00001d034793	NA	302358296	302370448	NOTAL12772	131
1	302526882	302530155	Zm00001d034807	NA	302529805	302530911	NOTAL12775	350
1	302901135	302931115	Zm00001d034819	NA	302931068	302936738	NOTAL12788	47
1	302960087	302960468	Zm00001d034822	NA	302948156	302963768	NOTAL12789	381
1	302960679	302983520	Zm00001d034823	NA	302948156	302963768	NOTAL12789	3089
1	303656952	303658077	Zm00001d034844	NA	303651233	303662685	NOTAL12834	1125
1	303729512	303730689	Zm00001d034847	NA	303728188	303731898	NOTAL12839	1177
1	303766807	303768672	Zm00001d034848	NA	303763017	303773397	NOTAL12841	1865
1	303797075	303803189	Zm00001d034850	NA	303802573	303807302	NOTAL12844	616
1	303989633	303999266	Zm00001d034859	NA	303990635	303992969	NOTAL12859	2334
1	303989633	303999266	Zm00001d034859	NA	303994914	304006821	NOTAL12860	4352
1	304197046	304201731	Zm00001d034865	umc1605	304189274	304197742	NOTAL12876	696
1	304297226	304304164	Zm00001d034868	NA	304303345	304315079	NOTAL12888	819
1	304307770	304308706	Zm00001d034869	NA	304303345	304315079	NOTAL12888	936
1	305005181	305008372	Zm00001d034895	NA	305007948	305008261	NOTAL12920	313
1	305008202	305016567	Zm00001d034896	akin1	305007948	305008261	NOTAL12920	59
1	305090754	305091358	Zm00001d034899	NA	305090691	305093003	NOTAL12922	604
1	305164540	305174371	Zm00001d034902	NA	305166428	305167321	NOTAL12923	893
1	305196307	305215804	Zm00001d034904	NA	305208558	305227739	NOTAL12927	7246
1	305581368	305583763	Zm00001d034917	NA	305569044	305582352	NOTAL12941	984
1	305714285	305755159	Zm00001d034927	NA	305726293	305726392	NOTAL12949	99
1	305714285	305755159	Zm00001d034927	NA	305728407	305731136	NOTAL12950	2729
1	306164037	306173049	Zm00001d034940	NA	306161371	306166259	NOTAL12969	2222
10	315860	318148	Zm00001d023212	NA	317993	319325	NOTAL13017	155
10	689233	699503	Zm00001d023218	NA	686364	689278	NOTAL13049	45
10	823877	825894	Zm00001d023223	NA	806013	832318	NOTAL13056	2017
10	826371	828398	Zm00001d023225	fer2	806013	832318	NOTAL13056	2027
10	1049717	1053027	Zm00001d023235	NA	1051098	1051410	NOTAL13064	312
10	1049717	1053027	Zm00001d023235	NA	1052630	1056049	NOTAL13065	397
10	1102076	1122326	Zm00001d023238	NA	1118521	1140990	NOTAL13074	3805
10	1236958	1248543	Zm00001d023239	smu2	1239848	1245955	NOTAL13090	6107
10	1452721	1454992	Zm00001d023247	gras86	1448880	1456418	NOTAL13108	2271
10	1461165	1464360	Zm00001d023249	NA	1458502	1468751	NOTAL13109	3195
10	1478284	1479779	Zm00001d023254	NA	1477363	1481930	NOTAL13110	1495
10	1491776	1493140	Zm00001d023257	NA	1488469	1498796	NOTAL13111	1364
10	1497522	1503954	Zm00001d023258	umc2399	1488469	1498796	NOTAL13111	1274
10	1811071	1815334	Zm00001d023273	NA	1814690	1826007	NOTAL13133	644
10	2210288	2211146	Zm00001d023284	myb123	2209688	2221458	NOTAL13166	858
10	2213571	2213871	Zm00001d023285	NA	2209688	2221458	NOTAL13166	300
10	2213582	2213879	Zm00001d023286	zhd10	2209688	2221458	NOTAL13166	297
10	2216329	2217229	Zm00001d023287	myb107	2209688	2221458	NOTAL13166	900
10	2219913	2220213	Zm00001d023288	NA	2209688	2221458	NOTAL13166	300
10	2219924	2220221	Zm00001d023289	zhd14	2209688	2221458	NOTAL13166	297
10	2262453	2264529	Zm00001d023294	nactf25	2258274	2265574	NOTAL13171	2076
10	2276775	2279300	Zm00001d023296	NA	2276227	2281567	NOTAL13174	2525
10	2743365	2754357	Zm00001d023311	NA	2736505	2764200	NOTAL13202	10992
10	2757474	2758503	Zm00001d023312	NA	2736505	2764200	NOTAL13202	1029
10	2839605	2840552	Zm00001d023315	NA	2839543	2841602	NOTAL13208	947
10	2854292	2860135	Zm00001d023316	lbd44	2851596	2854303	NOTAL13209	11
10	2950376	2965782	Zm00001d023318	NA	2955918	2955980	NOTAL13213	62
10	2950376	2965782	Zm00001d023318	NA	2962033	2962287	NOTAL13214	254
10	2950376	2965782	Zm00001d023318	NA	2943597	2950455	NOTAL13212	79
10	3232064	3239970	Zm00001d023321	NA	3229572	3232272	NOTAL13226	208
10	3232064	3239970	Zm00001d023321	NA	3235590	3239352	NOTAL13227	3762
10	3304305	3305143	Zm00001d023324	NA	3303155	3307071	NOTAL13236	838
10	3356033	3374713	Zm00001d023325	NA	3354072	3357969	NOTAL13241	1936
10	3590079	3593901	Zm00001d023330	NA	3583314	3594615	NOTAL13254	3822
10	3824748	3825745	Zm00001d023343	plt1	3822900	3827327	NOTAL13264	997
10	3840239	3855248	Zm00001d023344	umc1318	3831678	3842253	NOTAL13265	2014
10	3840239	3855248	Zm00001d023344	umc1318	3848825	3861297	NOTAL13266	6423
10	3854019	3855250	Zm00001d023345	NA	3848825	3861297	NOTAL13266	1231
10	3859561	3859996	Zm00001d023346	NA	3848825	3861297	NOTAL13266	435
10	3877254	3878343	Zm00001d023347	NA	3862584	3878278	NOTAL13267	1024
10	3915416	3916559	Zm00001d023350	NA	3914573	3915418	NOTAL13269	2
10	3949444	3952239	Zm00001d023351	NA	3950142	3951045	NOTAL13276	903
10	3949444	3952239	Zm00001d023351	NA	3952216	3956508	NOTAL13277	23
10	3992377	3993316	Zm00001d023352	NA	3988930	3993377	NOTAL13281	939
10	4054204	4057138	Zm00001d023356	NA	4053514	4054208	NOTAL13285	4
10	4054204	4057138	Zm00001d023356	NA	4056063	4063657	NOTAL13286	1075
10	4335097	4336256	Zm00001d023384	IDP1448	4334777	4346246	NOTAL13305	1159
10	4374701	4375148	Zm00001d023387	NA	4370721	4380244	NOTAL13308	447
10	4418852	4420523	Zm00001d023390	NA	4415830	4420520	NOTAL13313	1668
10	4495322	4511091	Zm00001d023392	NA	4508109	4523980	NOTAL13319	2982
10	4740646	4742679	Zm00001d023402	glk4	4740342	4744668	NOTAL13338	2033
10	4839679	4842257	Zm00001d023404	NA	4838215	4840668	NOTAL13345	989
10	4904251	4904476	Zm00001d023405	NA	4900233	4906432	NOTAL13351	225
10	4912118	4914790	Zm00001d023406	NA	4910626	4912819	NOTAL13352	701
10	4912118	4914790	Zm00001d023406	NA	4914296	4917520	NOTAL13353	494
10	5018176	5021314	Zm00001d023410	NA	5019551	5030278	NOTAL13364	1763
10	5023684	5025660	Zm00001d023411	glk5	5019551	5030278	NOTAL13364	1976
10	5027200	5028229	Zm00001d023412	NA	5019551	5030278	NOTAL13364	1029
10	5037510	5038986	Zm00001d023413	NA	5032082	5040373	NOTAL13365	1476
10	5079995	5082082	Zm00001d023416	NA	5080168	5085003	NOTAL13369	1914
10	5173803	5179273	Zm00001d023423	NA	5179193	5186015	NOTAL13376	80
10	5180380	5183180	Zm00001d023424	bzip109	5179193	5186015	NOTAL13376	2800
10	5284901	5291881	Zm00001d023426	IDP2353	5284533	5285201	NOTAL13386	300
10	5402576	5411941	Zm00001d023429	NA	5411808	5412724	NOTAL13393	133
10	5628582	5632451	Zm00001d023439	NA	5627642	5629324	NOTAL13397	742
10	5645274	5646343	Zm00001d023442	NA	5645619	5653328	NOTAL13399	724
10	5649485	5650525	Zm00001d023443	NA	5645619	5653328	NOTAL13399	1040
10	5652143	5653299	Zm00001d023444	NA	5645619	5653328	NOTAL13399	1156
10	6279772	6280198	Zm00001d023458	NA	6279589	6281187	NOTAL13424	426
10	6445726	6447046	Zm00001d023466	ca5p17	6432175	6461186	NOTAL13440	1320
10	6631685	6632327	Zm00001d023468	NA	6630018	6634764	NOTAL13454	642
10	6635095	6641682	Zm00001d023469	NA	6640313	6640550	NOTAL13455	237
10	6708638	6712611	Zm00001d023470	NA	6703190	6712915	NOTAL13463	3973
10	6712837	6716336	Zm00001d023471	NA	6703190	6712915	NOTAL13463	78
10	6821357	6828230	Zm00001d023472	NA	6814161	6825098	NOTAL13473	3741
10	6935821	6940532	Zm00001d023480	NA	6930298	6936813	NOTAL13477	992
10	6975912	6981991	Zm00001d023481	NA	6976999	6978467	NOTAL13479	1468
10	6975912	6981991	Zm00001d023481	NA	6981561	6984851	NOTAL13481	430
10	6975912	6981991	Zm00001d023481	NA	6979502	6979631	NOTAL13480	129
10	7631027	7634680	Zm00001d023504	cbl6	7634572	7643908	NOTAL13516	108
10	7802955	7806695	Zm00001d023506	cbl7	7806620	7807792	NOTAL13531	75
10	7802955	7806695	Zm00001d023506	cbl7	7789886	7803593	NOTAL13529	638
10	8869526	8872560	Zm00001d023531	NA	8861899	8879557	NOTAL13567	3034
10	9078176	9084700	Zm00001d023534	ftcl1	9060113	9078203	NOTAL13578	27
10	9446732	9447398	Zm00001d023540	gata33	9443240	9460594	NOTAL13604	666
10	9501109	9503125	Zm00001d023541	gata8	9489059	9511437	NOTAL13606	2016
10	9508218	9510847	Zm00001d023542	vpp4	9489059	9511437	NOTAL13606	2629
10	9578669	9587339	Zm00001d023543	NA	9574781	9578869	NOTAL13612	200
10	9578669	9587339	Zm00001d023543	NA	9580663	9591867	NOTAL13613	6676
10	9592422	9599740	Zm00001d023544	NA	9597753	9612669	NOTAL13614	1987
10	9846329	9846653	Zm00001d023551	NA	9845411	9848494	NOTAL13639	324
10	9909773	9929107	Zm00001d023553	NA	9919323	9923358	NOTAL13648	4035
10	10266969	10269800	Zm00001d023563	NA	10268869	10272694	NOTAL13651	931
10	10478273	10478636	Zm00001d023568	NA	10475918	10481087	NOTAL13672	363
10	10505769	10506456	Zm00001d023569	NA	10504007	10510003	NOTAL13674	687
10	10564306	10567240	Zm00001d023573	NA	10566695	10586700	NOTAL13680	545
10	10568672	10569512	Zm00001d023574	NA	10566695	10586700	NOTAL13680	840
10	10581467	10581998	Zm00001d023575	NA	10566695	10586700	NOTAL13680	531
10	10653742	10657726	Zm00001d023580	NA	10652209	10664245	NOTAL13682	3984
10	10762552	10767953	Zm00001d023582	TIDP3433	10744069	10764407	NOTAL13688	1855
10	11123675	11125741	Zm00001d023592	NA	11113348	11126695	NOTAL13718	2066
10	11236320	11238707	Zm00001d023593	AY107726	11229981	11273150	NOTAL13722	2387
10	11489754	11502863	Zm00001d023601	NA	11486712	11504575	NOTAL13738	13109
10	11517159	11517459	Zm00001d023602	NA	11513501	11527983	NOTAL13739	300
10	12379920	12384642	Zm00001d023619	NA	12381947	12382383	NOTAL13768	436
10	12502014	12505643	Zm00001d023621	NA	12497221	12511406	NOTAL13779	3629
10	12556043	12556916	Zm00001d023623	NA	12525073	12560939	NOTAL13781	873
10	12723825	12724858	Zm00001d023627	NA	12724822	12729267	NOTAL13803	36
10	12725082	12726372	Zm00001d023628	NA	12724822	12729267	NOTAL13803	1290
10	12872798	12890396	Zm00001d023632	NA	12880295	12884016	NOTAL13812	3721
10	12872798	12890396	Zm00001d023632	NA	12886093	12889619	NOTAL13813	3526
10	13313329	13314856	Zm00001d023639	NA	13311480	13317669	NOTAL13838	1527
10	13316510	13341579	Zm00001d023640	NA	13311480	13317669	NOTAL13838	1159
10	13500283	13504618	Zm00001d023646	umc1863	13502960	13511886	NOTAL13853	1658
10	13616665	13619050	Zm00001d023648	NA	13604453	13617006	NOTAL13864	341
10	13697130	13701454	Zm00001d023652	NA	13698329	13716879	NOTAL13872	3125
10	13701471	13703227	Zm00001d023653	NA	13698329	13716879	NOTAL13872	1756
10	13703505	13706153	Zm00001d023654	umc130	13698329	13716879	NOTAL13872	2648
10	13756072	13759615	Zm00001d023655	y9	13751405	13760101	NOTAL13874	3543
10	13789307	13796140	Zm00001d023658	csu625	13794964	13837170	NOTAL13878	1176
10	14155390	14155903	Zm00001d023661	NA	14111234	14160486	NOTAL13882	513
10	14342739	14343219	Zm00001d023662	NA	14341198	14350974	NOTAL13900	480
10	14657915	14658990	Zm00001d023671	NA	14654941	14660164	NOTAL13930	1075
10	14661173	14675235	Zm00001d023672	NA	14673483	14673799	NOTAL13931	316
10	15030180	15032801	Zm00001d023677	sweet13a	15026384	15036135	NOTAL13942	2621
10	15540106	15574823	Zm00001d023689	NA	15560930	15564809	NOTAL13978	3879
10	15732462	15734798	Zm00001d023693	NA	15729161	15759958	NOTAL13989	2336
10	16081384	16082904	Zm00001d023699	gcsh1	16080600	16092004	NOTAL14007	1520
10	16132920	16135404	Zm00001d023700	NA	16115116	16140383	NOTAL14011	2484
10	16236060	16236582	Zm00001d023703	NA	16227807	16237314	NOTAL14018	522
10	16366023	16371198	Zm00001d023704	NA	16371100	16372908	NOTAL14026	98
10	16371213	16376319	Zm00001d023705	NA	16371100	16372908	NOTAL14026	1695
10	16371213	16376319	Zm00001d023705	NA	16374253	16396460	NOTAL14027	2066
10	16567941	16571235	Zm00001d023711	NA	16568969	16569196	NOTAL14042	227
10	16577448	16578394	Zm00001d023713	psan2	16573667	16602637	NOTAL14044	946
10	16694024	16711740	Zm00001d023715	NA	16702663	16705814	NOTAL14056	3151
10	16700018	16705807	Zm00001d023716	NA	16702663	16705814	NOTAL14056	3144
10	16725272	16728563	Zm00001d023718	de18	16719285	16740580	NOTAL14058	3291
10	16738051	16738510	Zm00001d023719	NA	16719285	16740580	NOTAL14058	459
10	17919268	17922752	Zm00001d023735	NA	17910842	17936996	NOTAL14073	3484
10	18801300	18806508	Zm00001d023755	NA	18803082	18817044	NOTAL14097	3426
10	19671979	19672937	Zm00001d023774	NA	19669768	19684568	NOTAL14139	958
10	20566336	20591883	Zm00001d023791	NA	20591813	20600063	NOTAL14184	70
10	20566336	20591883	Zm00001d023791	NA	20574133	20579718	DEL2427	5585
10	22188802	22205430	Zm00001d023801	NA	22194311	22194315	NOTAL14266	4
10	22188802	22205430	Zm00001d023801	NA	22196042	22196204	NOTAL14267	162
10	22188802	22205430	Zm00001d023801	NA	22202137	22202792	NOTAL14268	655
10	22391443	22391719	Zm00001d023804	NA	22389301	22395763	NOTAL14287	276
10	23416495	23420812	Zm00001d023820	NA	23419431	23421490	NOTAL14333	1381
10	23696838	23697597	Zm00001d023828	NA	23694576	23700950	NOTAL14338	759
10	23764458	23769933	Zm00001d023833	NA	23753856	23764460	NOTAL14343	2
10	23764458	23769933	Zm00001d023833	NA	23767869	23775264	NOTAL14344	2064
10	24407597	24410255	Zm00001d023846	NA	24407294	24424008	NOTAL14393	2658
10	24701387	24714568	Zm00001d023851	NA	24700883	24701988	NOTAL14403	601
10	24701387	24714568	Zm00001d023851	NA	24713675	24718469	NOTAL14404	893
10	26072810	26076587	Zm00001d023877	NA	26068433	26086148	NOTAL14454	3777
10	26305369	26308988	Zm00001d023885	umc1367	26308015	26314080	NOTAL14463	973
10	26309771	26314253	Zm00001d023886	NA	26308015	26314080	NOTAL14463	4309
10	26542389	26547193	Zm00001d023892	sad1	26543148	26550641	NOTAL14474	4045
10	26718144	26724047	Zm00001d023895	NA	26723951	26726406	NOTAL14485	96
10	26718144	26724047	Zm00001d023895	NA	26714140	26722475	NOTAL14484	4331
10	27167731	27171648	Zm00001d023899	NA	27167420	27179565	NOTAL14511	3917
10	27174145	27174732	Zm00001d023900	NA	27167420	27179565	NOTAL14511	587
10	27251529	27252715	Zm00001d023901	NA	27247442	27254241	NOTAL14518	1186
10	27274977	27275247	Zm00001d023902	NA	27268316	27275397	NOTAL14520	270
10	28180537	28181374	Zm00001d023916	NA	28175454	28182196	NOTAL14528	837
10	28812918	28813636	Zm00001d023928	NA	28809434	28832907	NOTAL14556	718
10	29148233	29154174	Zm00001d023929	oxmt1	29143080	29150206	NOTAL14567	1973
10	30314943	30317071	Zm00001d023939	NA	30316829	30325520	NOTAL14608	242
10	30683333	30695018	Zm00001d023943	NA	30685754	30691393	DEL2490	5639
10	30976715	30980257	Zm00001d023946	NA	30980248	30999787	NOTAL14643	9
10	34214273	34227047	Zm00001d023982	NA	34216301	34216398	NOTAL14672	97
10	34214273	34227047	Zm00001d023982	NA	34223031	34223816	NOTAL14673	785
10	35858506	35864183	Zm00001d024004	NA	35861210	35870435	NOTAL14677	2973
10	35922681	35924953	Zm00001d024005	NA	35919943	35928225	NOTAL14683	2272
10	40250481	40256679	Zm00001d024053	NA	40252976	40255203	NOTAL14762	2227
10	41419112	41423564	Zm00001d024070	NA	41410459	41420730	NOTAL14825	1618
10	41643301	41644974	Zm00001d024072	NA	41631212	41650557	NOTAL14839	1673
10	49067756	49069364	Zm00001d024140	NA	49066739	49067887	NOTAL15009	131
10	57145309	57146503	Zm00001d024217	NA	57118591	57153083	NOTAL15134	1194
10	58940660	58959893	Zm00001d024238	NA	58957384	58961027	NOTAL15187	2509
10	58940660	58959893	Zm00001d024238	NA	58944607	58950283	NOTAL15186	5676
10	59263358	59263667	Zm00001d024244	NA	59261457	59264698	NOTAL15196	309
10	59264329	59271577	Zm00001d024245	glx1	59261457	59264698	NOTAL15196	369
10	59563487	59563745	Zm00001d024250	NA	59549479	59565790	NOTAL15221	258
10	59639652	59641801	Zm00001d024251	NA	59641577	59649861	NOTAL15231	224
10	59715713	59716954	Zm00001d024252	NA	59695335	59734773	NOTAL15235	1241
10	59906060	59918458	Zm00001d024258	NA	59917804	59931350	NOTAL15248	654
10	59950552	59956816	Zm00001d024262	NA	59954789	59958211	NOTAL15251	2027
10	59950552	59956816	Zm00001d024262	NA	59944037	59952674	NOTAL15250	2122
10	60045205	60046381	Zm00001d024266	NA	60038260	60046507	NOTAL15260	1176
10	60073376	60074308	Zm00001d024267	NA	60073394	60088194	NOTAL15263	914
10	60915072	60917622	Zm00001d024273	sacd10	60890897	60916077	NOTAL15311	1005
10	61486927	61491037	Zm00001d024281	pao1	61489438	61492079	NOTAL15329	1599
10	61712123	61716615	Zm00001d024285	bzip32	61711415	61713642	NOTAL15342	1519
10	61712123	61716615	Zm00001d024285	bzip32	61714866	61725414	NOTAL15343	1749
10	62684242	62685430	Zm00001d024298	NA	62655803	62694262	NOTAL15388	1188
10	68054717	68056244	Zm00001d024378	NA	68056096	68063583	NOTAL15414	148
10	68164947	68165808	Zm00001d024379	NA	68154692	68205663	NOTAL15422	861
10	68270858	68272288	Zm00001d024382	NA	68267115	68307952	NOTAL15426	1430
10	68303991	68307589	Zm00001d024384	NA	68267115	68307952	NOTAL15426	3598
10	68924043	68928079	Zm00001d024398	NA	68926865	68930665	NOTAL15436	1214
10	69483648	69484945	Zm00001d024410	hb73	69457500	69486266	NOTAL15451	1297
10	70055994	70057908	Zm00001d024416	NA	70045649	70060152	NOTAL15475	1914
10	70312678	70316041	Zm00001d024421	NA	70307188	70313008	NOTAL15492	330
10	70790075	70790636	Zm00001d024436	ereb51	70789039	70800218	NOTAL15502	561
10	70795419	70796331	Zm00001d024437	NA	70789039	70800218	NOTAL15502	912
10	70817869	70821297	Zm00001d024438	NA	70815533	70817898	NOTAL15503	29
10	70937904	70938546	Zm00001d024442	NA	70934612	70940174	NOTAL15512	642
10	70969629	70970339	Zm00001d024443	NA	70962457	70993310	NOTAL15517	710
10	71043507	71064293	Zm00001d024444	NA	71052167	71054622	NOTAL15523	2455
10	71043507	71064293	Zm00001d024444	NA	71064103	71068208	NOTAL15524	190
10	71043507	71064293	Zm00001d024444	NA	71040416	71045423	NOTAL15522	1916
10	71064290	71064710	Zm00001d024445	NA	71064103	71068208	NOTAL15524	420
10	71189132	71189576	Zm00001d024447	NA	71189032	71190961	NOTAL15534	444
10	72299212	72300316	Zm00001d024469	NA	72291907	72307944	NOTAL15593	1104
10	72426671	72427733	Zm00001d024471	NA	72410029	72440254	NOTAL15603	1062
10	74955856	74958288	Zm00001d024511	rps3	74948773	74968735	NOTAL15688	2432
10	75684690	75686862	Zm00001d024517	NA	75684727	75690082	NOTAL15735	2135
10	75764385	75780299	Zm00001d024519	NA	75768101	75772886	NOTAL15741	4785
10	77547496	77548246	Zm00001d024545	abi23	77543929	77563401	NOTAL15804	750
10	79175478	79184510	Zm00001d024583	NA	79184284	79184992	NOTAL15820	226
10	79207117	79207516	Zm00001d024585	NA	79206726	79229446	NOTAL15822	399
10	79447775	79448564	Zm00001d024586	NA	79446475	79448655	NOTAL15836	789
10	79896970	79904061	Zm00001d024597	NA	79879778	79898553	NOTAL15853	1583
10	80156620	80159393	Zm00001d024606	NA	80149035	80161447	NOTAL15864	2773
10	80160169	80160624	Zm00001d024607	ane3	80149035	80161447	NOTAL15864	455
10	80279184	80279870	Zm00001d024610	NA	80274352	80290869	NOTAL15869	686
10	80319652	80328964	Zm00001d024612	NA	80320680	80328901	NOTAL15873	8221
10	80408874	80409683	Zm00001d024619	NA	80404667	80429901	NOTAL15878	809
10	81140534	81143186	Zm00001d024630	myb92	81142270	81147638	NOTAL15915	916
10	82129611	82135240	Zm00001d024651	NA	82094619	82131263	NOTAL15950	1652
10	82202839	82204831	Zm00001d024653	NA	82194261	82205752	NOTAL15954	1992
10	82212056	82212612	Zm00001d024655	NA	82208036	82222652	NOTAL15955	556
10	82270525	82271845	Zm00001d024656	NA	82262832	82282110	NOTAL15957	1320
10	82420854	82422285	Zm00001d024657	NA	82405233	82421168	NOTAL15969	314
10	83251938	83254248	Zm00001d024674	NA	83242674	83254741	NOTAL15983	2310
10	83281589	83288964	Zm00001d024675	NA	83280385	83284023	NOTAL15985	2434
10	83281589	83288964	Zm00001d024675	NA	83288117	83303535	NOTAL15986	847
10	83290723	83291829	Zm00001d024676	AY112073	83288117	83303535	NOTAL15986	1106
10	83375793	83380009	Zm00001d024678	bnlg1712	83373266	83386726	NOTAL15990	4216
10	84371567	84374081	Zm00001d024706	NA	84370452	84371772	NOTAL16024	205
10	84380610	84382783	Zm00001d024707	NA	84374667	84386378	NOTAL16025	2173
10	84968156	84970062	Zm00001d024719	NA	84967333	84974475	NOTAL16050	1906
10	85285498	85286719	Zm00001d024725	myb101	85272345	85320167	NOTAL16068	1221
10	85360223	85361291	Zm00001d024726	myb134	85354934	85361829	NOTAL16072	1068
10	85589258	85592180	Zm00001d024732	NA	85581985	85602612	NOTAL16089	2922
10	85592811	85596617	Zm00001d024733	NA	85581985	85602612	NOTAL16089	3806
10	85734217	85735478	Zm00001d024738	umc64a	85733617	85740322	NOTAL16103	1261
10	85756585	85765328	Zm00001d024739	NA	85756127	85766825	NOTAL16106	8743
10	85797179	85797602	Zm00001d024741	NA	85788940	85807085	NOTAL16110	423
10	86031627	86032341	Zm00001d024750	NA	86031591	86033625	NOTAL16125	714
10	86136390	86137413	Zm00001d024752	NA	86129257	86147763	NOTAL16130	1023
10	86312504	86313524	Zm00001d024753	prx35	86297745	86314976	NOTAL16139	1020
10	86563312	86576507	Zm00001d024759	NA	86576077	86579843	NOTAL16163	430
10	87102319	87104398	Zm00001d024763	umc1739	87087214	87120509	NOTAL16187	2079
10	87265401	87267750	Zm00001d024770	NA	87261182	87268913	NOTAL16205	2349
10	87291645	87292414	Zm00001d024771	NA	87288155	87301666	NOTAL16208	769
10	87301612	87302477	Zm00001d024772	NA	87288155	87301666	NOTAL16208	54
10	87545455	87546629	Zm00001d024781	bhlh153	87533913	87548485	NOTAL16218	1174
10	88456371	88457198	Zm00001d024790	dof15	88446653	88462369	NOTAL16253	827
10	88457479	88458826	Zm00001d024791	NA	88446653	88462369	NOTAL16253	1347
10	88718248	88718494	Zm00001d024802	umc2180	88716300	88732054	NOTAL16265	246
10	88824824	88833384	Zm00001d024806	NA	88818256	88830633	NOTAL16278	5809
10	89626221	89630017	Zm00001d024823	NA	89629826	89637199	NOTAL16283	191
10	89687262	89690813	Zm00001d024824	NA	89671720	89687266	NOTAL16290	4
10	89733155	89739279	Zm00001d024825	NA	89707154	89733179	NOTAL16292	24
10	90387390	90399823	Zm00001d024840	NA	90387287	90389245	NOTAL16304	1855
10	90403803	90415670	Zm00001d024841	NA	90409442	90445783	NOTAL16306	6228
10	90452031	90455648	Zm00001d024842	NA	90451362	90456345	NOTAL16307	3617
10	90482106	90484510	Zm00001d024844	NA	90479661	90485331	NOTAL16310	2404
10	90553809	90554217	Zm00001d024847	NA	90548831	90578331	NOTAL16319	408
10	90559477	90560044	Zm00001d024849	NA	90548831	90578331	NOTAL16319	567
10	91159757	91160603	Zm00001d024864	NA	91151466	91161728	NOTAL16336	846
10	91161060	91164736	Zm00001d024865	IDP582	91162852	91166825	NOTAL16337	1884
10	91161060	91164736	Zm00001d024865	IDP582	91151466	91161728	NOTAL16336	668
10	91364762	91366814	Zm00001d024867	NA	91359360	91374395	NOTAL16352	2052
10	91402126	91402991	Zm00001d024868	NA	91391509	91409080	NOTAL16354	865
10	91495316	91496717	Zm00001d024869	NA	91459319	91500879	NOTAL16360	1401
10	93611226	93611538	Zm00001d024897	umc2348	93596084	93614232	NOTAL16454	312
10	93908316	93911235	Zm00001d024903	hsp90	93910965	93913153	NOTAL16463	270
10	94269706	94271102	Zm00001d024907	NA	94268402	94269749	NOTAL16483	43
10	94904944	94907435	Zm00001d024916	NA	94899292	94905127	NOTAL16501	183
10	94989363	94991623	Zm00001d024919	NA	94983428	95007460	NOTAL16513	2260
10	95280552	95281923	Zm00001d024925	NA	95276403	95289560	NOTAL16539	1371
10	95315409	95315850	Zm00001d024926	umc1589	95299067	95316491	NOTAL16541	441
10	95806907	95811035	Zm00001d024937	NA	95811005	95813729	NOTAL16545	30
10	96162550	96163491	Zm00001d024944	NA	96158044	96166021	NOTAL16571	941
10	96325809	96327827	Zm00001d024946	fnsii1	96325274	96340366	NOTAL16582	2018
10	97008586	97009940	Zm00001d024964	NA	97009726	97010616	NOTAL16607	214
10	97101649	97106765	Zm00001d024965	NA	97094992	97103342	NOTAL16616	1693
10	97249803	97279351	Zm00001d024967	glpdh6	97257949	97260941	NOTAL16629	2992
10	97673567	97680486	Zm00001d024973	NA	97667504	97698699	NOTAL16660	6919
10	97684038	97684791	Zm00001d024974	NA	97667504	97698699	NOTAL16660	753
10	97685326	97689706	Zm00001d024975	NA	97667504	97698699	NOTAL16660	4380
10	97746846	97751025	Zm00001d024977	NA	97742233	97747330	NOTAL16662	484
10	97752746	97758817	Zm00001d024978	NA	97752751	97760144	NOTAL16663	6066
10	99104435	99134098	Zm00001d025003	pza00048	99100359	99104459	NOTAL16695	24
10	99815795	99824932	Zm00001d025016	IDP524	99815172	99835777	NOTAL16719	9137
10	99817485	99819538	Zm00001d025017	IDP2579	99815172	99835777	NOTAL16719	2053
10	100955561	100957474	Zm00001d025037	NA	100941827	100970331	NOTAL16776	1913
10	100998230	101000685	Zm00001d025039	NA	100995723	101001098	NOTAL16779	2455
10	101012814	101013129	Zm00001d025040	NA	101006657	101035582	NOTAL16781	315
10	102404980	102405982	Zm00001d025066	NA	102405125	102409894	NOTAL16792	857
10	105414301	105453243	Zm00001d025124	NA	105439373	105441249	NOTAL16862	1876
10	106725809	106726589	Zm00001d025151	NA	106713273	106731191	NOTAL16886	780
10	106964302	106965933	Zm00001d025160	NA	106949198	106972727	NOTAL16902	1631
10	107516182	107521020	Zm00001d025171	NA	107510413	107519185	NOTAL16930	3003
10	107649553	107658355	Zm00001d025174	pco078062b	107646172	107651669	NOTAL16941	2116
10	107649553	107658355	Zm00001d025174	pco078062b	107653188	107655849	NOTAL16942	2661
10	107681753	107685012	Zm00001d025176	NA	107680669	107682983	NOTAL16943	1230
10	108425497	108434020	Zm00001d025186	NA	108415815	108448730	NOTAL16985	8523
10	108430944	108432034	Zm00001d025187	NA	108415815	108448730	NOTAL16985	1090
10	108436437	108438116	Zm00001d025188	NA	108415815	108448730	NOTAL16985	1679
10	108516687	108524894	Zm00001d025195	NA	108522313	108535918	NOTAL16987	2581
10	108609858	108611603	Zm00001d025199	NA	108598176	108609859	NOTAL16994	1
10	109021464	109023516	Zm00001d025204	NA	109016236	109040288	NOTAL17016	2052
10	109142173	109143177	Zm00001d025207	NA	109140844	109146399	NOTAL17020	1004
10	109336394	109339309	Zm00001d025211	NA	109330495	109348535	NOTAL17038	2915
10	109347118	109347953	Zm00001d025213	NA	109330495	109348535	NOTAL17038	835
10	109828650	109831426	Zm00001d025221	IDP1615	109822864	109842601	NOTAL17069	2776
10	110123919	110124267	Zm00001d025226	NA	110118062	110133536	NOTAL17095	348
10	110222625	110223440	Zm00001d025230	NA	110219830	110223065	NOTAL17106	440
10	110753798	110756285	Zm00001d025241	NA	110733623	110758366	NOTAL17143	2487
10	111399534	111412064	Zm00001d025253	NA	111397507	111402476	NOTAL17174	2942
10	112524702	112525362	Zm00001d025282	NA	112522239	112537176	NOTAL17191	660
10	112744854	112745818	Zm00001d025288	NA	112745187	112748231	NOTAL17209	631
10	112746455	112748292	Zm00001d025289	NA	112745187	112748231	NOTAL17209	1776
10	113108193	113111598	Zm00001d025296	NA	113106734	113118792	NOTAL17230	3405
10	113520373	113523864	Zm00001d025306	NA	113522000	113522163	NOTAL17244	163
10	113520373	113523864	Zm00001d025306	NA	113523676	113536580	NOTAL17245	188
10	113520373	113523864	Zm00001d025306	NA	113484645	113520866	NOTAL17243	493
10	113605144	113609868	Zm00001d025307	NA	113573583	113615898	NOTAL17249	4724
10	113713985	113714453	Zm00001d025308	NA	113699495	113723135	NOTAL17257	468
10	113838139	113839870	Zm00001d025310	NA	113822753	113847048	NOTAL17268	1731
10	114024328	114025411	Zm00001d025316	NA	114025395	114025649	NOTAL17278	16
10	114036151	114037488	Zm00001d025319	NA	114035051	114043828	NOTAL17280	1337
10	114125067	114128392	Zm00001d025324	NA	114125465	114130706	NOTAL17288	2927
10	114337275	114339155	Zm00001d025330	NA	114337887	114337970	NOTAL17303	83
10	114363844	114370019	Zm00001d025331	ago106a	114366866	114374338	NOTAL17306	3153
10	114371347	114371801	Zm00001d025332	NA	114366866	114374338	NOTAL17306	454
10	114540783	114543704	Zm00001d025335	NA	114542555	114545343	NOTAL17318	1149
10	114701646	114705196	Zm00001d025339	sfb1	114702912	114710376	NOTAL17336	2284
10	114817294	114821325	Zm00001d025342	AY110365	114806885	114822499	NOTAL17344	4031
10	114917650	114919660	Zm00001d025343	NA	114902261	114917776	NOTAL17349	126
10	115243956	115246970	Zm00001d025354	incw5	115243813	115244602	NOTAL17354	646
10	115741563	115743313	Zm00001d025364	NA	115739446	115746553	NOTAL17366	1750
10	115746319	115747301	Zm00001d025365	NA	115739446	115746553	NOTAL17366	234
10	115752871	115753270	Zm00001d025366	NA	115747662	115756234	NOTAL17367	399
10	115788294	115788507	Zm00001d025367	NA	115783960	115789575	NOTAL17368	213
10	115846414	115847876	Zm00001d025368	NA	115837699	115853075	NOTAL17373	1462
10	115921552	115922847	Zm00001d025371	NA	115912055	115929839	NOTAL17380	1295
10	116159438	116160239	Zm00001d025374	NA	116151377	116172168	NOTAL17398	801
10	116183301	116188328	Zm00001d025375	NA	116174605	116185394	NOTAL17399	2093
10	116549726	116550765	Zm00001d025381	NA	116535444	116554265	NOTAL17415	1039
10	116549872	116550361	Zm00001d025382	NA	116535444	116554265	NOTAL17415	489
10	117126776	117127673	Zm00001d025401	aasr5	117126695	117150718	NOTAL17474	897
10	118105918	118109881	Zm00001d025419	NA	118100342	118144497	NOTAL17497	3963
10	118110564	118111819	Zm00001d025420	NA	118100342	118144497	NOTAL17497	1255
10	118183613	118183895	Zm00001d025423	NA	118179242	118186742	NOTAL17499	282
10	118308072	118309513	Zm00001d025426	NA	118307512	118311741	NOTAL17508	1441
10	118308976	118309732	Zm00001d025427	NA	118307512	118311741	NOTAL17508	756
10	118771366	118780315	Zm00001d025442	NA	118769569	118780544	NOTAL17544	8949
10	118988357	118988867	Zm00001d025451	NA	118987107	118994757	NOTAL17555	510
10	119203622	119205879	Zm00001d025459	NA	119188257	119207585	NOTAL17576	2257
10	119207602	119213288	Zm00001d025460	NA	119213283	119220433	NOTAL17577	5
10	121886002	121888304	Zm00001d025547	NA	121887556	121890158	NOTAL17603	748
10	122317130	122325516	Zm00001d025557	NA	122317885	122320687	NOTAL17641	2802
10	122547751	122549122	Zm00001d025568	NA	122544191	122553914	NOTAL17659	1371
10	122602823	122612949	Zm00001d025570	NA	122612868	122622288	NOTAL17663	81
10	122637948	122641587	Zm00001d025571	NA	122631817	122647538	NOTAL17664	3639
10	122641856	122645133	Zm00001d025572	NA	122631817	122647538	NOTAL17664	3277
10	122835504	122836158	Zm00001d025576	umc1697	122833649	122852663	NOTAL17678	654
10	122848845	122849070	Zm00001d025577	NA	122833649	122852663	NOTAL17678	225
10	123303090	123307977	Zm00001d025589	bzip88	123307088	123308918	NOTAL17690	889
10	123303090	123307977	Zm00001d025589	bzip88	123305955	123306005	NOTAL17689	50
10	123321361	123328119	Zm00001d025590	NA	123318289	123321400	NOTAL17691	39
10	123448536	123450324	Zm00001d025593	gpa2	123447830	123450425	NOTAL17704	1788
10	123896699	123897435	Zm00001d025612	umc1330	123897410	123897818	NOTAL17713	25
10	124037256	124039095	Zm00001d025616	NA	124023377	124050099	NOTAL17722	1839
10	124144805	124148744	Zm00001d025617	grf2	124148102	124150627	NOTAL17734	642
10	124227761	124229007	Zm00001d025619	phb2	124212307	124229529	NOTAL17741	1246
10	124245087	124245621	Zm00001d025621	NA	124244848	124260664	NOTAL17744	534
10	124380366	124383628	Zm00001d025624	NA	124369661	124381538	NOTAL17757	1172
10	124409878	124415115	Zm00001d025626	NA	124412810	124423866	NOTAL17760	2305
10	124482883	124483240	Zm00001d025627	NA	124476265	124484684	NOTAL17767	357
10	124639081	124640104	Zm00001d025632	NA	124639022	124646005	NOTAL17779	1023
10	124645928	124662204	Zm00001d025633	NA	124639022	124646005	NOTAL17779	77
10	124662749	124663772	Zm00001d025636	NA	124662690	124672726	NOTAL17781	1023
10	124897590	124901710	Zm00001d025647	NA	124899089	124899542	NOTAL17797	453
10	124903558	124904909	Zm00001d025649	NA	124902887	124903644	NOTAL17798	86
10	126196299	126201711	Zm00001d025685	NA	126194009	126205996	NOTAL17841	5412
10	126198155	126203199	Zm00001d025686	NA	126194009	126205996	NOTAL17841	5044
10	126291062	126294862	Zm00001d025689	tgz15a	126294302	126306355	NOTAL17848	560
10	126319919	126323617	Zm00001d025690	NA	126315273	126326658	NOTAL17849	3698
10	126325790	126327989	Zm00001d025691	NA	126315273	126326658	NOTAL17849	868
10	126601225	126609111	Zm00001d025697	NA	126604751	126605768	NOTAL17872	1017
10	126601225	126609111	Zm00001d025697	NA	126608015	126609962	NOTAL17873	1096
10	126601225	126609111	Zm00001d025697	NA	126598457	126603047	NOTAL17871	1822
10	126604795	126605766	Zm00001d025698	NA	126604751	126605768	NOTAL17872	971
10	126776579	126778346	Zm00001d025701	NA	126775838	126777134	NOTAL17887	555
10	126880548	126888843	Zm00001d025706	cfm6	126886845	126889116	NOTAL17897	1998
10	127934024	127936164	Zm00001d025735	NA	127930554	127936409	NOTAL17938	2140
10	128639324	128640544	Zm00001d025759	NA	128634945	128641387	NOTAL17957	1220
10	128932135	128934935	Zm00001d025764	NA	128928115	128934851	NOTAL17981	2716
10	129473933	129475045	Zm00001d025781	NA	129470844	129477386	NOTAL18009	1112
10	130013515	130019645	Zm00001d025801	NA	130018128	130025336	NOTAL18029	1517
10	130395070	130396518	Zm00001d025815	NA	130392128	130399458	NOTAL18039	1448
10	130664657	130670443	Zm00001d025820	NA	130664298	130664697	NOTAL18047	40
10	130664657	130670443	Zm00001d025820	NA	130666643	130674913	NOTAL18048	3800
10	130718241	130719958	Zm00001d025822	NA	130715753	130743360	NOTAL18054	1717
10	130739137	130741408	Zm00001d025823	mybr68	130715753	130743360	NOTAL18054	2271
10	131181939	131237004	Zm00001d025830	dcl103	131208937	131210374	NOTAL18080	1437
10	131304077	131306002	Zm00001d025833	IDP1639	131298632	131318748	NOTAL18086	1925
10	131446024	131446426	Zm00001d025842	NA	131442747	131453231	NOTAL18097	402
10	131453222	131455681	Zm00001d025843	NA	131442747	131453231	NOTAL18097	9
10	131489755	131495677	Zm00001d025847	NA	131490482	131505105	NOTAL18102	5195
10	131497997	131500944	Zm00001d025848	NA	131490482	131505105	NOTAL18102	2947
10	131504640	131504991	Zm00001d025850	NA	131490482	131505105	NOTAL18102	351
10	131691268	131694141	Zm00001d025860	NA	131683338	131696267	NOTAL18113	2873
10	131797075	131799846	Zm00001d025861	nactf65	131753911	131805527	NOTAL18120	2771
10	131802311	131805026	Zm00001d025862	NA	131753911	131805527	NOTAL18120	2715
10	132243699	132247155	Zm00001d025874	NA	132246044	132252474	NOTAL18141	1111
10	132777867	132780630	Zm00001d025881	NA	132779744	132782702	NOTAL18156	886
10	132881661	132883539	Zm00001d025884	IDP372	132879958	132895644	NOTAL18164	1878
10	133022287	133031500	Zm00001d025885	ckx11	133020122	133031672	NOTAL18173	9213
10	133171585	133172368	Zm00001d025891	NA	133170400	133182569	NOTAL18186	783
10	133314416	133319808	Zm00001d025899	NA	133319705	133321316	NOTAL18192	103
10	133326340	133328048	Zm00001d025901	NA	133324897	133332054	NOTAL18193	1708
10	133607599	133612629	Zm00001d025911	NA	133602847	133608174	NOTAL18206	575
10	133784873	133786592	Zm00001d025922	NA	133780872	133785028	NOTAL18227	155
10	134081638	134098842	Zm00001d025932	NA	134088223	134091622	NOTAL18254	3399
10	134081638	134098842	Zm00001d025932	NA	134094776	134102087	NOTAL18255	4066
10	134109815	134112217	Zm00001d025933	NA	134107529	134114369	NOTAL18256	2402
10	134172887	134175566	Zm00001d025941	AY110167	134175082	134208647	NOTAL18264	484
10	134457485	134477101	Zm00001d025946	umc1506	134451579	134461549	NOTAL18282	4064
10	134516140	134516668	Zm00001d025947	NA	134514761	134519316	NOTAL18287	528
10	134584595	134585561	Zm00001d025952	NA	134575918	134588462	NOTAL18295	966
10	134652241	134657270	Zm00001d025955	NA	134644825	134652394	NOTAL18301	153
10	134741084	134742626	Zm00001d025957	dbb12	134739658	134763166	NOTAL18310	1542
10	134775132	134779422	Zm00001d025958	NA	134778139	134784498	NOTAL18313	1283
10	134919046	134922822	Zm00001d025960	NA	134914437	134938004	NOTAL18329	3776
10	135003489	135014450	Zm00001d025971	NA	135012665	135024898	NOTAL18334	1785
10	135003489	135014450	Zm00001d025971	NA	134998655	135006232	NOTAL18333	2743
10	135020924	135022469	Zm00001d025973	NA	135012665	135024898	NOTAL18334	1545
10	135487492	135492026	Zm00001d025989	iaa43	135487040	135495576	NOTAL18357	4534
10	135492672	135498194	Zm00001d025990	NA	135487040	135495576	NOTAL18357	2904
10	135492672	135498194	Zm00001d025990	NA	135497209	135499449	NOTAL18358	985
10	135815742	135816228	Zm00001d026002	NA	135812516	135826959	NOTAL18388	486
10	135819761	135824835	Zm00001d026003	NA	135812516	135826959	NOTAL18388	5074
10	135855499	135861471	Zm00001d026006	NA	135851113	135858017	NOTAL18390	2518
10	136228250	136231070	Zm00001d026020	NA	136230994	136235205	NOTAL18419	76
10	136246171	136246774	Zm00001d026021	NA	136241494	136251579	NOTAL18420	603
10	136365018	136365309	Zm00001d026028	NA	136358557	136366569	NOTAL18429	291
10	136405186	136407606	Zm00001d026031	NA	136407509	136415582	NOTAL18432	97
10	136409384	136410503	Zm00001d026032	NA	136407509	136415582	NOTAL18432	1119
10	137213192	137213756	Zm00001d026053	NA	137198159	137219647	NOTAL18467	564
10	137296426	137304511	Zm00001d026060	acs7	137295634	137297710	NOTAL18470	1284
10	137296426	137304511	Zm00001d026060	acs7	137304312	137305885	NOTAL18471	199
10	137651411	137671484	Zm00001d026070	NA	137671059	137672150	NOTAL18502	425
10	137651411	137671484	Zm00001d026070	NA	137628946	137651540	NOTAL18500	129
10	137651411	137671484	Zm00001d026070	NA	137657402	137661647	NOTAL18501	4245
10	137727994	137728803	Zm00001d026073	NA	137726008	137757422	NOTAL18505	809
10	137837685	137839407	Zm00001d026076	NA	137836843	137844229	NOTAL18513	1722
10	137960846	137972489	Zm00001d026080	NA	137959351	137961591	NOTAL18525	745
10	138077229	138079896	Zm00001d026084	IDP120	138072122	138081217	NOTAL18535	2667
10	138416311	138419263	Zm00001d026098	NA	138412645	138419112	NOTAL18553	2801
10	138554358	138566572	Zm00001d026105	NA	138547913	138555033	NOTAL18568	675
10	138554358	138566572	Zm00001d026105	NA	138564484	138565463	NOTAL18569	979
10	138569153	138572986	Zm00001d026106	glk41	138566761	138570198	NOTAL18570	1045
10	138832709	138862665	Zm00001d026118	NA	138830977	138833229	NOTAL18587	520
10	138832709	138862665	Zm00001d026118	NA	138861281	138866480	NOTAL18588	1384
10	139138425	139205090	Zm00001d026127	cl37280_1	139156705	139157130	NOTAL18611	425
10	139138425	139205090	Zm00001d026127	cl37280_1	139143525	139150852	NOTAL18610	7327
10	139294767	139298735	Zm00001d026129	NA	139274708	139304126	NOTAL18617	3968
10	139299511	139303908	Zm00001d026130	NA	139274708	139304126	NOTAL18617	4397
10	139348685	139352143	Zm00001d026133	NA	139339460	139349125	NOTAL18619	440
10	139479814	139481556	Zm00001d026137	NA	139474105	139490439	NOTAL18627	1742
10	139551627	139551999	Zm00001d026141	NA	139550070	139555913	NOTAL18635	372
10	139553051	139554813	Zm00001d026142	NA	139550070	139555913	NOTAL18635	1762
10	140033773	140034453	Zm00001d026159	NA	140033671	140036464	NOTAL18677	680
10	140066626	140067028	Zm00001d026160	gar2	140064756	140072087	NOTAL18681	402
10	140115174	140117173	Zm00001d026161	NA	140115964	140123091	NOTAL18683	1209
10	140119311	140119716	Zm00001d026162	NA	140115964	140123091	NOTAL18683	405
10	140143157	140146819	Zm00001d026163	IDP134	140142530	140147069	NOTAL18686	3662
10	140160680	140165357	Zm00001d026164	NA	140161580	140162496	NOTAL18687	916
10	140263540	140265009	Zm00001d026169	NA	140260388	140266046	NOTAL18697	1469
10	140281943	140283238	Zm00001d026170	NA	140280177	140283269	NOTAL18699	1295
10	140333911	140336785	Zm00001d026175	sbp21	140326994	140342649	NOTAL18703	2874
10	140449244	140450986	Zm00001d026180	NA	140448413	140456411	NOTAL18721	1742
10	140513368	140513983	Zm00001d026182	NA	140507360	140518318	NOTAL18728	615
10	140556884	140559471	Zm00001d026189	NA	140552875	140561972	NOTAL18732	2587
10	140696582	140704624	Zm00001d026195	NA	140702837	140706617	NOTAL18744	1787
10	140729078	140729407	Zm00001d026196	NA	140728843	140733381	NOTAL18746	329
10	140757697	140759098	Zm00001d026197	myb9	140752107	140760015	NOTAL18748	1401
10	141041898	141053154	Zm00001d026213	NA	141052778	141055508	NOTAL18764	376
10	141041898	141053154	Zm00001d026213	NA	141048198	141050484	NOTAL18763	2286
10	141212594	141218040	Zm00001d026215	NA	141211966	141212896	NOTAL18783	302
10	141735510	141738663	Zm00001d026243	NA	141733773	141741167	NOTAL18830	3153
10	141740262	141743415	Zm00001d026244	NA	141733773	141741167	NOTAL18830	905
10	141894650	141903608	Zm00001d026249	NA	141902703	141906481	NOTAL18840	905
10	141994181	141995509	Zm00001d026250	NA	141978029	141999084	NOTAL18845	1328
10	142016432	142018131	Zm00001d026251	NA	142015982	142019173	NOTAL18847	1699
10	142134478	142136691	Zm00001d026254	NA	142115813	142141064	NOTAL18853	2213
10	142140532	142140760	Zm00001d026255	NA	142115813	142141064	NOTAL18853	228
10	142157660	142162299	Zm00001d026258	NA	142154706	142174809	NOTAL18855	4639
10	142339501	142340011	Zm00001d026262	NA	142336562	142341419	NOTAL18869	510
10	142376204	142380294	Zm00001d026267	stk4	142375883	142376663	DEL3269	459
10	142399023	142400904	Zm00001d026268	NA	142397352	142405874	NOTAL18874	1881
10	142611392	142612061	Zm00001d026271	ereb205	142605606	142618534	NOTAL18885	669
10	142618004	142622387	Zm00001d026273	ufg15	142620883	142626607	NOTAL18886	1504
10	142618004	142622387	Zm00001d026273	ufg15	142605606	142618534	NOTAL18885	530
10	142707253	142721455	Zm00001d026277	cpx2	142688895	142708273	NOTAL18894	1020
10	142707253	142721455	Zm00001d026277	cpx2	142714559	142725111	NOTAL18895	6896
10	142737421	142739168	Zm00001d026278	NA	142736719	142739261	NOTAL18897	1747
10	142749948	142756081	Zm00001d026281	NA	142747899	142751289	NOTAL18899	1341
10	143077540	143089471	Zm00001d026293	NA	143088744	143092655	NOTAL18905	727
10	143231315	143239636	Zm00001d026303	NA	143238474	143246722	NOTAL18918	1162
10	143490315	143494748	Zm00001d026317	bhlh7	143488121	143496483	NOTAL18943	4433
10	143503775	143504957	Zm00001d026318	NA	143501946	143505936	NOTAL18944	1182
10	143622657	143623730	Zm00001d026329	NA	143620652	143630419	NOTAL18956	1073
10	143652485	143657784	Zm00001d026334	NA	143650341	143652517	NOTAL18960	32
10	143786831	143796162	Zm00001d026337	NA	143784225	143787113	NOTAL18967	282
10	144152297	144156481	Zm00001d026353	NA	144148071	144163113	NOTAL18979	4184
10	144152299	144153375	Zm00001d026354	NA	144148071	144163113	NOTAL18979	1076
10	144415203	144421773	Zm00001d026366	NA	144414497	144415911	NOTAL18992	708
10	144452262	144458167	Zm00001d026370	NA	144454976	144457911	NOTAL18995	2935
10	144776844	144780116	Zm00001d026379	NA	144772864	144776852	NOTAL19024	8
10	144854135	144855075	Zm00001d026385	NA	144850702	144856627	NOTAL19031	940
10	145126652	145131892	Zm00001d026393	NA	145129126	145133466	NOTAL19042	2766
10	145260363	145261731	Zm00001d026401	NA	145260972	145264858	NOTAL19050	759
10	145472124	145494737	Zm00001d026422	NA	145477476	145478158	NOTAL19071	682
10	145472124	145494737	Zm00001d026422	NA	145479918	145482505	NOTAL19072	2587
10	145472124	145494737	Zm00001d026422	NA	145483692	145484070	NOTAL19073	378
10	145472124	145494737	Zm00001d026422	NA	145493538	145510856	NOTAL19074	1199
10	145720479	145722209	Zm00001d026431	NA	145718660	145724394	NOTAL19092	1730
10	145821442	145826784	Zm00001d026437	NA	145825966	145830900	NOTAL19100	818
10	145957842	145958571	Zm00001d026444	NA	145953662	145963023	NOTAL19113	729
10	145970288	145976752	Zm00001d026445	NA	145975696	145977557	NOTAL19114	1056
10	145978826	145981979	Zm00001d026446	NA	145980985	145994522	NOTAL19115	994
10	145983349	145983982	Zm00001d026447	ereb156	145980985	145994522	NOTAL19115	633
10	146225847	146226322	Zm00001d026457	umc2351	146223465	146227124	NOTAL19135	475
10	146795023	146816445	Zm00001d026483	cpr2	146813348	146816776	NOTAL19171	3097
10	146871264	146873306	Zm00001d026484	NA	146868623	146873814	NOTAL19174	2042
10	146872938	146890622	Zm00001d026485	farl15	146868623	146873814	NOTAL19174	876
10	146872938	146890622	Zm00001d026485	farl15	146876876	146877546	NOTAL19175	670
10	146872938	146890622	Zm00001d026485	farl15	146885652	146886599	NOTAL19177	947
10	146872938	146890622	Zm00001d026485	farl15	146878704	146883795	NOTAL19176	5091
10	146938407	146939628	Zm00001d026488	NA	146938074	146944651	NOTAL19182	1221
10	147051883	147055513	Zm00001d026491	sbp28	147043891	147063813	NOTAL19195	3630
10	147196017	147196308	Zm00001d026498	GRMZM2G427603	147192934	147198322	NOTAL19207	291
10	147354475	147354799	Zm00001d026509	NA	147350118	147357036	NOTAL19221	324
10	147743186	147743636	Zm00001d026530	NA	147740493	147746591	NOTAL19227	450
10	147769190	147773447	Zm00001d026531	NA	147773390	147774620	NOTAL19229	57
10	147807219	147811660	Zm00001d026533	NA	147804946	147810250	NOTAL19230	3031
10	147843855	147850295	Zm00001d026536	NA	147831835	147861758	NOTAL19233	6440
10	147855535	147856873	Zm00001d026537	hb122	147831835	147861758	NOTAL19233	1338
10	147919135	147925555	Zm00001d026540	arftf29	147917673	147919277	NOTAL19242	142
10	148015756	148021551	Zm00001d026551	NA	148020991	148021311	NOTAL19247	320
10	148036663	148039343	Zm00001d026553	NA	148037012	148046344	NOTAL19250	2331
10	148042044	148043345	Zm00001d026554	NA	148037012	148046344	NOTAL19250	1301
10	148046874	148053047	Zm00001d026555	NA	148049234	148052824	DEL3344	3590
10	148051417	148057446	Zm00001d026556	NA	148049234	148052824	DEL3344	1407
10	148175925	148178873	Zm00001d026567	NA	148173156	148189811	NOTAL19260	2948
10	148186109	148194115	Zm00001d026568	NA	148173156	148189811	NOTAL19260	3702
10	148186746	148188802	Zm00001d026569	NA	148173156	148189811	NOTAL19260	2056
10	148195275	148199381	Zm00001d026571	NA	148194614	148198041	NOTAL19261	2766
10	148210411	148216298	Zm00001d026574	NA	148206693	148217245	NOTAL19263	5887
10	148322350	148342651	Zm00001d026579	NA	148326539	148327325	NOTAL19273	786
10	148322350	148342651	Zm00001d026579	NA	148341351	148342717	NOTAL19274	1300
10	148322350	148342651	Zm00001d026579	NA	148319901	148325345	NOTAL19272	2995
10	148710853	148712556	Zm00001d026598	NA	148710143	148717215	NOTAL19291	1703
10	148715855	148717059	Zm00001d026599	lhcb6	148710143	148717215	NOTAL19291	1204
10	149326565	149340249	Zm00001d026645	NA	149320755	149326874	NOTAL19337	309
10	149366117	149366501	Zm00001d026648	ca5p1	149364778	149368129	NOTAL19341	384
10	149517375	149519238	Zm00001d026655	NA	149512455	149519717	NOTAL19350	1863
10	149553109	149553865	Zm00001d026658	NA	149547855	149564333	NOTAL19353	756
10	149561897	149574713	Zm00001d026659	NA	149547855	149564333	NOTAL19353	2436
10	149609176	149610110	Zm00001d026664	NA	149605024	149610246	NOTAL19355	934
2	1523934	1526867	Zm00001d001823	NA	1525841	1530598	NOTAL19431	1026
2	1527402	1528307	Zm00001d001824	NA	1525841	1530598	NOTAL19431	905
2	1530584	1535057	Zm00001d001825	NA	1525841	1530598	NOTAL19431	14
2	1811146	1839106	Zm00001d001848	NA	1819766	1820983	NOTAL19436	1217
2	1811146	1839106	Zm00001d001848	NA	1825595	1828247	NOTAL19437	2652
2	2125928	2128596	Zm00001d001871	NA	2120698	2129977	NOTAL19458	2668
2	2465135	2466474	Zm00001d001885	NA	2463106	2473404	NOTAL19469	1339
2	2472647	2482331	Zm00001d001887	NA	2463106	2473404	NOTAL19469	757
2	2472647	2482331	Zm00001d001887	NA	2478781	2484474	NOTAL19470	3550
2	2562959	2566600	Zm00001d001900	NA	2565944	2569948	NOTAL19474	656
2	2608018	2612382	Zm00001d001901	NA	2611045	2613608	NOTAL19481	1337
2	2633359	2636659	Zm00001d001902	NA	2630280	2633375	NOTAL19485	16
2	2637030	2639743	Zm00001d001903	NA	2638222	2644644	NOTAL19486	1521
2	2641204	2642025	Zm00001d001904	NA	2638222	2644644	NOTAL19486	821
2	2643025	2643694	Zm00001d001905	NA	2638222	2644644	NOTAL19486	669
2	2644302	2648830	Zm00001d001906	NA	2638222	2644644	NOTAL19486	342
2	2781816	2787493	Zm00001d001910	NA	2783629	2791275	NOTAL19500	3864
2	2790303	2791259	Zm00001d001911	NA	2783629	2791275	NOTAL19500	956
2	2919824	2923030	Zm00001d001918	NA	2921879	2924201	NOTAL19510	1151
2	3045357	3046447	Zm00001d001926	NA	3042002	3050064	NOTAL19518	1090
2	3206273	3206537	Zm00001d001942	NA	3205950	3209764	NOTAL19529	264
2	3466021	3468553	Zm00001d001957	NA	3468146	3472694	NOTAL19539	407
2	3543769	3549932	Zm00001d001959	NA	3536564	3555557	NOTAL19548	6163
2	3707672	3710056	Zm00001d001970	NA	3690942	3717091	NOTAL19560	2384
2	3712993	3715116	Zm00001d001971	NA	3690942	3717091	NOTAL19560	2123
2	3728193	3732158	Zm00001d001973	NA	3725941	3730547	NOTAL19563	2354
2	3771593	3773923	Zm00001d001976	NA	3766597	3774566	NOTAL19568	2330
2	4060450	4060702	Zm00001d001990	GRMZM2G391746	4033962	4069597	NOTAL19578	252
2	4137848	4142554	Zm00001d001999	NA	4134417	4137850	NOTAL19583	2
2	4150292	4154404	Zm00001d002000	lox6	4154024	4157692	NOTAL19585	380
2	4156559	4157278	Zm00001d002001	NA	4154024	4157692	NOTAL19585	719
2	4177226	4180187	Zm00001d002004	NA	4180012	4187577	NOTAL19590	175
2	4230853	4234535	Zm00001d002005	lg1	4217278	4239198	NOTAL19595	3682
2	4339536	4341007	Zm00001d002013	NA	4336436	4339564	NOTAL19602	28
2	4394920	4395352	Zm00001d002017	NA	4392251	4399740	NOTAL19603	432
2	4400591	4405639	Zm00001d002018	NA	4401153	4407204	NOTAL19604	4486
2	4479322	4481492	Zm00001d002020	NA	4476210	4479426	NOTAL19611	104
2	4628844	4634985	Zm00001d002025	ereb24	4632448	4638351	NOTAL19620	2537
2	4935891	4945247	Zm00001d002046	NA	4945097	4947102	NOTAL19633	150
2	4945628	4945956	Zm00001d002047	NA	4945097	4947102	NOTAL19633	328
2	4954093	4955881	Zm00001d002048	NA	4952525	4954874	NOTAL19634	781
2	5013825	5016702	Zm00001d002051	NA	5006934	5027890	NOTAL19639	2877
2	5018196	5021343	Zm00001d002052	NA	5006934	5027890	NOTAL19639	3147
2	5267441	5268449	Zm00001d002066	NA	5266634	5274610	NOTAL19644	1008
2	5288502	5289625	Zm00001d002067	NA	5287919	5292845	NOTAL19646	1123
2	5364540	5364798	Zm00001d002069	NA	5363103	5374811	NOTAL19652	258
2	5413400	5413963	Zm00001d002072	NA	5413207	5415140	NOTAL19657	563
2	5456238	5459958	Zm00001d002075	ereb197	5451497	5468225	NOTAL19660	3720
2	5581257	5582334	Zm00001d002081	NA	5581030	5595999	NOTAL19666	1077
2	6046857	6051509	Zm00001d002111	NA	6046270	6047314	NOTAL19683	457
2	6046857	6051509	Zm00001d002111	NA	6048990	6049162	NOTAL19684	172
2	6097421	6101496	Zm00001d002115	NA	6096982	6110566	NOTAL19691	4075
2	6106248	6107042	Zm00001d002116	NA	6096982	6110566	NOTAL19691	794
2	6107957	6108470	Zm00001d002117	NA	6096982	6110566	NOTAL19691	513
2	6125332	6132308	Zm00001d002119	NA	6132235	6136772	NOTAL19693	73
2	6422179	6424987	Zm00001d002130	NA	6424973	6429741	NOTAL19699	14
2	6428321	6429743	Zm00001d002131	NA	6424973	6429741	NOTAL19699	1420
2	6436642	6437312	Zm00001d002132	NA	6435170	6447295	NOTAL19700	670
2	6442598	6443331	Zm00001d002133	NA	6435170	6447295	NOTAL19700	733
2	6445381	6447909	Zm00001d002134	NA	6435170	6447295	NOTAL19700	1914
2	6508337	6509353	Zm00001d002137	propep1	6506444	6509707	NOTAL19706	1016
2	6519764	6520292	Zm00001d002138	propep3	6516219	6522096	NOTAL19707	528
2	6655658	6656357	Zm00001d002144	NA	6654222	6676767	NOTAL19718	699
2	6777774	6781319	Zm00001d002147	NA	6779638	6793100	NOTAL19723	1681
2	7053613	7066223	Zm00001d002166	NA	7051311	7054727	NOTAL19750	1114
2	7053613	7066223	Zm00001d002166	NA	7057110	7058705	NOTAL19751	1595
2	7656051	7658947	Zm00001d002191	NA	7658742	7659059	NOTAL19794	205
2	7833347	7838132	Zm00001d002198	NA	7828152	7836525	NOTAL19812	3178
2	7833347	7838132	Zm00001d002198	NA	7838042	7854137	NOTAL19813	90
2	8988851	8989265	Zm00001d002253	NA	8987465	8996538	NOTAL19825	414
2	9128244	9128913	Zm00001d002262	NA	9124992	9128696	NOTAL19833	452
2	9665023	9665482	Zm00001d002290	NA	9656759	9667210	NOTAL19848	459
2	10081230	10081527	Zm00001d002311	NA	10076147	10085757	NOTAL19872	297
2	10209510	10210704	Zm00001d002322	NA	10210642	10211160	NOTAL19881	62
2	10211158	10217251	Zm00001d002323	NA	10210642	10211160	NOTAL19881	2
2	10315094	10316729	Zm00001d002324	NA	10301814	10315514	NOTAL19890	420
2	10488889	10496373	Zm00001d002332	mads9	10488962	10489031	NOTAL19892	69
2	10551021	10553497	Zm00001d002336	NA	10552236	10554711	NOTAL19897	1261
2	10869879	10871152	Zm00001d002361	NA	10869639	10880049	NOTAL19921	1273
2	10896917	10901679	Zm00001d002362	NA	10898490	10928399	NOTAL19923	3189
2	10906552	10907221	Zm00001d002364	ereb97	10898490	10928399	NOTAL19923	669
2	10946008	10947271	Zm00001d002365	NA	10942464	10957988	NOTAL19924	1263
2	11047875	11049680	Zm00001d002367	NA	11044690	11052375	NOTAL19932	1805
2	11421795	11427495	Zm00001d002377	NA	11427448	11430477	NOTAL19947	47
2	11470203	11474115	Zm00001d002378	NA	11473153	11477320	NOTAL19949	962
2	11856130	11856352	Zm00001d002394	NA	11854948	11864019	NOTAL19977	222
2	11863803	11866661	Zm00001d002395	NA	11865581	11873026	NOTAL19978	1080
2	11863803	11866661	Zm00001d002395	NA	11854948	11864019	NOTAL19977	216
2	12108931	12111101	Zm00001d002407	NA	12097444	12109102	NOTAL19994	171
2	12238403	12242986	Zm00001d002415	NA	12240681	12249227	NOTAL20004	2305
2	12498274	12499252	Zm00001d002430	NA	12497524	12506900	NOTAL20016	978
2	12526598	12536542	Zm00001d002431	NA	12524618	12529813	NOTAL20019	3215
2	12526598	12536542	Zm00001d002431	NA	12535020	12536538	NOTAL20020	1518
2	12838774	12841594	Zm00001d002444	NA	12841182	12842835	NOTAL20036	412
2	12952259	12954772	Zm00001d002450	NA	12943261	12961466	NOTAL20046	2513
2	12958511	12961105	Zm00001d002451	NA	12943261	12961466	NOTAL20046	2594
2	13289458	13291427	Zm00001d002458	NA	13289379	13289734	NOTAL20083	276
2	13315675	13317090	Zm00001d002465	NA	13315675	13316404	NOTAL20085	729
2	13384118	13385589	Zm00001d002467	NA	13384950	13387695	NOTAL20093	639
2	13393683	13393995	Zm00001d002468	NA	13389031	13399543	NOTAL20094	312
2	13595707	13602314	Zm00001d002478	NA	13598735	13608743	NOTAL20100	3579
2	13604788	13605838	Zm00001d002479	NA	13598735	13608743	NOTAL20100	1050
2	13625552	13628166	Zm00001d002480	NA	13625057	13638505	NOTAL20103	2614
2	13628847	13633113	Zm00001d002481	NA	13625057	13638505	NOTAL20103	4266
2	13635508	13636726	Zm00001d002482	mybr36	13625057	13638505	NOTAL20103	1218
2	13941159	13942003	Zm00001d002492	NA	13939853	13943743	NOTAL20121	844
2	14017542	14037044	Zm00001d002497	NA	14022215	14022228	NOTAL20124	13
2	14017542	14037044	Zm00001d002497	NA	14031133	14035143	NOTAL20125	4010
2	14128412	14128673	Zm00001d002500	umc1422	14121544	14129294	NOTAL20131	261
2	14159121	14168043	Zm00001d002503	NA	14156120	14160048	NOTAL20133	927
2	14574048	14574579	Zm00001d002517	NA	14572387	14583851	NOTAL20151	531
2	14724860	14725891	Zm00001d002523	NA	14721701	14727364	NOTAL20161	1031
2	15061405	15064460	Zm00001d002542	NA	15058071	15081425	NOTAL20175	3055
2	15068320	15068632	Zm00001d002543	NA	15058071	15081425	NOTAL20175	312
2	15136121	15136535	Zm00001d002547	NA	15135322	15138976	NOTAL20181	414
2	15188663	15192121	Zm00001d002548	NA	15188394	15195003	NOTAL20186	3458
2	15219898	15220932	Zm00001d002549	NA	15218064	15224936	NOTAL20187	1034
2	15281180	15287925	Zm00001d002553	AY106040	15273869	15288049	NOTAL20198	6745
2	15316482	15316830	Zm00001d002557	GRMZM2G430500	15316110	15328727	NOTAL20204	348
2	15317802	15318606	Zm00001d002558	NA	15316110	15328727	NOTAL20204	804
2	15558676	15560080	Zm00001d002566	NA	15557920	15561059	NOTAL20225	1404
2	15580528	15581290	Zm00001d002567	NA	15579208	15594918	NOTAL20226	762
2	15589096	15589561	Zm00001d002568	NA	15579208	15594918	NOTAL20226	465
2	15639473	15640553	Zm00001d002569	NA	15621876	15641353	NOTAL20229	1080
2	15881658	15882300	Zm00001d002576	NA	15872274	15887273	NOTAL20232	642
2	15993761	15994696	Zm00001d002582	NA	15992590	15994754	NOTAL20241	935
2	15995516	15997617	Zm00001d002583	NA	15996474	16011112	NOTAL20242	1143
2	16083701	16098502	Zm00001d002585	NA	16085132	16111412	NOTAL20247	13370
2	16287468	16289962	Zm00001d002589	hyd4	16286138	16297874	NOTAL20261	2494
2	16293695	16294615	Zm00001d002590	NA	16286138	16297874	NOTAL20261	920
2	16303559	16305135	Zm00001d002591	NA	16300978	16303613	NOTAL20262	54
2	16532479	16547602	Zm00001d002602	NA	16529339	16535483	NOTAL20271	3004
2	16650194	16655961	Zm00001d002608	NA	16655521	16662304	NOTAL20281	440
2	16657271	16658702	Zm00001d002609	NA	16655521	16662304	NOTAL20281	1431
2	16708567	16710668	Zm00001d002610	NA	16710562	16717674	NOTAL20289	106
2	16758099	16760185	Zm00001d002612	NA	16756128	16762054	NOTAL20294	2086
2	16820815	16824368	Zm00001d002616	NA	16820744	16846653	NOTAL20298	3553
2	16872322	16895026	Zm00001d002617	NA	16864143	16873423	NOTAL20301	1101
2	16872322	16895026	Zm00001d002617	NA	16894963	16907048	NOTAL20304	63
2	17231898	17234633	Zm00001d002628	NA	17231502	17232915	NOTAL20318	1017
2	17231898	17234633	Zm00001d002628	NA	17234218	17235843	NOTAL20319	415
2	18092187	18095739	Zm00001d002649	glk37	18091834	18102110	NOTAL20339	3552
2	18830490	18834922	Zm00001d002669	NA	18821847	18836026	NOTAL20365	4432
2	18929763	18933522	Zm00001d002674	NA	18929024	18938131	NOTAL20375	3759
2	19071689	19082040	Zm00001d002678	NA	19070045	19083097	NOTAL20390	10351
2	19212993	19214316	Zm00001d002685	NA	19212397	19215952	NOTAL20403	1323
2	21380520	21381279	Zm00001d002747	ereb185	21377475	21391774	NOTAL20476	759
2	21386535	21386988	Zm00001d002748	NA	21377475	21391774	NOTAL20476	453
2	21406605	21408172	Zm00001d002750	myb104	21404558	21417182	NOTAL20478	1567
2	21483044	21493504	Zm00001d002751	NA	21493502	21497418	NOTAL20487	2
2	23211167	23214888	Zm00001d002809	NA	23203486	23215957	NOTAL20527	3721
2	23325348	23329634	Zm00001d002810	NA	23317573	23326087	NOTAL20535	739
2	23485038	23486175	Zm00001d002816	NA	23484794	23502947	NOTAL20551	1137
2	23922276	23922813	Zm00001d002826	NA	23914963	23925224	NOTAL20586	537
2	24258447	24264660	Zm00001d002836	NA	24263374	24273824	NOTAL20597	1286
2	24267674	24271324	Zm00001d002837	NA	24263374	24273824	NOTAL20597	3650
2	24272398	24273142	Zm00001d002838	NA	24263374	24273824	NOTAL20597	744
2	24293845	24295521	Zm00001d002843	myb54	24291554	24299083	NOTAL20599	1676
2	24521025	24525482	Zm00001d002848	NA	24521097	24521137	NOTAL20613	40
2	24851161	24854883	Zm00001d002860	NA	24854857	24856051	NOTAL20642	26
2	24929316	24931138	Zm00001d002862	NA	24929523	24929538	NOTAL20649	15
2	24929316	24931138	Zm00001d002862	NA	24931115	24933585	NOTAL20650	23
2	24931752	24933140	Zm00001d002863	NA	24931115	24933585	NOTAL20650	1388
2	25168976	25169183	Zm00001d002870	NA	25166318	25170857	NOTAL20665	207
2	27420577	27426388	Zm00001d002937	cyp16	27424237	27430922	NOTAL20758	2151
2	27443631	27447830	Zm00001d002938	sdg107	27447787	27449153	NOTAL20760	43
2	27992444	27996965	Zm00001d002953	NA	27995997	28008816	NOTAL20786	968
2	28085002	28089074	Zm00001d002956	NA	28088313	28093772	NOTAL20796	761
2	28204144	28226242	Zm00001d002962	NA	28199352	28205993	NOTAL20808	1849
2	28307398	28309598	Zm00001d002968	NA	28287352	28307887	NOTAL20818	489
2	28374463	28376302	Zm00001d002971	GRMZM2G021694	28369569	28377620	NOTAL20821	1839
2	29439499	29461773	Zm00001d003014	NA	29456010	29461654	NOTAL20855	5644
2	29627525	29635338	Zm00001d003019	NA	29629065	29640786	NOTAL20866	6273
2	29643336	29644090	Zm00001d003020	NA	29643315	29643341	NOTAL20867	5
2	29989843	29995440	Zm00001d003033	NA	29995134	30009774	NOTAL20884	306
2	30071278	30073794	Zm00001d003038	NA	30070523	30084632	NOTAL20888	2516
2	30079479	30081862	Zm00001d003039	NA	30070523	30084632	NOTAL20888	2383
2	30082226	30086375	Zm00001d003040	NA	30070523	30084632	NOTAL20888	2406
2	30208145	30219319	Zm00001d003045	NA	30218344	30233218	NOTAL20897	975
2	30386678	30388610	Zm00001d003050	NA	30387271	30391877	NOTAL20907	1339
2	30447949	30449800	Zm00001d003051	NA	30424177	30452355	NOTAL20911	1851
2	30541041	30542287	Zm00001d003053	NA	30538481	30541963	NOTAL20914	922
2	30708046	30711219	Zm00001d003058	NA	30705269	30739305	NOTAL20929	3173
2	30712432	30716196	Zm00001d003059	NA	30705269	30739305	NOTAL20929	3764
2	30793836	30795420	Zm00001d003060	NA	30787844	30801079	NOTAL20935	1584
2	30849270	30850031	Zm00001d003061	NA	30848932	30850109	NOTAL20939	761
2	30966714	30969433	Zm00001d003062	umc2247	30952732	30978106	NOTAL20948	2719
2	30987717	30989878	Zm00001d003064	myb72	30985250	31011582	NOTAL20949	2161
2	31147563	31162539	Zm00001d003075	NA	31160146	31160380	NOTAL20954	234
2	31147563	31162539	Zm00001d003075	NA	31162358	31174399	NOTAL20955	181
2	31373153	31374242	Zm00001d003080	nactf34	31369352	31377595	NOTAL20967	1089
2	31389812	31393200	Zm00001d003081	grx1	31380447	31400035	NOTAL20968	3388
2	31496153	31501141	Zm00001d003082	NA	31489154	31497906	NOTAL20979	1753
2	31707030	31709757	Zm00001d003085	NA	31685460	31714242	NOTAL20997	2727
2	31747660	31753661	Zm00001d003086	NA	31744164	31768615	NOTAL21002	6001
2	31840047	31841648	Zm00001d003088	NA	31841597	31849191	NOTAL21005	51
2	31848131	31854253	Zm00001d003089	NA	31841597	31849191	NOTAL21005	1060
2	32677542	32684692	Zm00001d003114	NA	32683670	32692499	NOTAL21039	1022
2	32704372	32716660	Zm00001d003115	NA	32704169	32705825	NOTAL21041	1453
2	32716812	32735908	Zm00001d003116	NA	32727290	32733085	NOTAL21044	5795
2	32825866	32827637	Zm00001d003120	NA	32826003	32841255	NOTAL21051	1634
2	32865895	32866939	Zm00001d003121	NA	32852822	32870671	NOTAL21054	1044
2	33099049	33102379	Zm00001d003124	NA	33056250	33104206	NOTAL21068	3330
2	33155002	33157011	Zm00001d003127	NA	33152231	33158776	NOTAL21072	2009
2	33305014	33307758	Zm00001d003128	NA	33303999	33305137	NOTAL21092	123
2	33327792	33333386	Zm00001d003129	hct5	33313491	33334541	NOTAL21093	5594
2	33389670	33391070	Zm00001d003136	NA	33389485	33391341	NOTAL21096	1400
2	33432819	33434209	Zm00001d003139	umc2248	33427860	33434800	NOTAL21101	1390
2	33536663	33544277	Zm00001d003143	NA	33536637	33547683	NOTAL21107	7614
2	33547652	33549573	Zm00001d003144	NA	33536637	33547683	NOTAL21107	31
2	33845078	33848826	Zm00001d003151	NA	33847754	33851138	NOTAL21108	1072
2	33988458	33990760	Zm00001d003158	NA	33990742	34005495	NOTAL21117	18
2	33997632	33999503	Zm00001d003159	NA	33990742	34005495	NOTAL21117	1871
2	34897463	34897946	Zm00001d003182	NA	34894654	34906146	NOTAL21145	483
2	34929926	34931427	Zm00001d003183	NA	34919848	34937130	NOTAL21147	1501
2	34970571	34972451	Zm00001d003184	NA	34965707	34978420	NOTAL21151	1880
2	35035257	35037644	Zm00001d003187	NA	35033124	35038642	NOTAL21153	2387
2	35066061	35067313	Zm00001d003190	cta1	35057248	35070583	NOTAL21157	1252
2	35342452	35387667	Zm00001d003198	NA	35341366	35342471	NOTAL21179	19
2	35515787	35545102	Zm00001d003203	NA	35538123	35558137	NOTAL21194	6979
2	36093436	36099350	Zm00001d003210	NA	36098640	36103912	NOTAL21230	710
2	36099099	36099516	Zm00001d003211	NA	36098640	36103912	NOTAL21230	417
2	36102368	36105641	Zm00001d003212	NA	36098640	36103912	NOTAL21230	1544
2	36851195	36864553	Zm00001d003229	NA	36856612	36858313	NOTAL21246	1701
2	36851195	36864553	Zm00001d003229	NA	36845636	36854484	NOTAL21245	3289
2	38063916	38068896	Zm00001d003254	NA	38040600	38064817	NOTAL21277	901
2	38105378	38121803	Zm00001d003259	NA	38119099	38140129	NOTAL21280	2704
2	38421378	38422077	Zm00001d003269	NA	38419055	38424240	NOTAL21295	699
2	38437218	38439671	Zm00001d003271	NA	38435113	38450617	NOTAL21296	2453
2	38446413	38447769	Zm00001d003272	NA	38435113	38450617	NOTAL21296	1356
2	39094598	39100476	Zm00001d003293	nactf111	39090646	39101352	NOTAL21339	5878
2	39497246	39499853	Zm00001d003304	NA	39497887	39511028	NOTAL21357	1966
2	39752126	39753847	Zm00001d003311	NA	39753741	39764412	NOTAL21369	106
2	39759790	39762588	Zm00001d003312	NA	39753741	39764412	NOTAL21369	2798
2	39886672	39887209	Zm00001d003314	NA	39878772	39887796	NOTAL21383	537
2	40416854	40418197	Zm00001d003332	NA	40417204	40423423	NOTAL21412	993
2	40564801	40567943	Zm00001d003334	mlkp1	40562271	40565877	NOTAL21425	1076
2	40620429	40625476	Zm00001d003336	NA	40608024	40660025	NOTAL21428	5047
2	40909560	40911078	Zm00001d003342	NA	40903214	40914432	NOTAL21451	1518
2	41420699	41432968	Zm00001d003356	NA	41432043	41441117	NOTAL21461	925
2	41461758	41462169	Zm00001d003357	NA	41452650	41469633	NOTAL21462	411
2	41528346	41529687	Zm00001d003358	NA	41524119	41539000	NOTAL21467	1341
2	41645507	41646269	Zm00001d003364	NA	41641597	41650210	NOTAL21470	762
2	41647912	41648861	Zm00001d003365	NA	41641597	41650210	NOTAL21470	949
2	41654510	41666461	Zm00001d003367	NA	41654115	41655532	NOTAL21471	1022
2	41654510	41666461	Zm00001d003367	NA	41664382	41669734	NOTAL21472	2079
2	43084829	43087036	Zm00001d003400	NA	43081011	43095540	NOTAL21510	2207
2	43088492	43092367	Zm00001d003401	grf1	43081011	43095540	NOTAL21510	3875
2	44077341	44098761	Zm00001d003428	NA	44087412	44092281	DEL3760	4869
2	44260747	44263686	Zm00001d003434	NA	44256648	44266204	NOTAL21583	2939
2	44528435	44529261	Zm00001d003443	NA	44527750	44534717	NOTAL21607	826
2	44617640	44625098	Zm00001d003446	NA	44614057	44633730	NOTAL21620	7458
2	44627754	44628030	Zm00001d003447	NA	44614057	44633730	NOTAL21620	276
2	44633730	44639141	Zm00001d003448	NA	44635728	44644159	NOTAL21621	3413
2	45024146	45033628	Zm00001d003460	NA	45030775	45031788	DEL3769	1013
2	45238737	45242608	Zm00001d003469	NA	45241934	45255238	NOTAL21660	674
2	45614327	45614570	Zm00001d003485	NA	45602608	45618926	NOTAL21665	243
2	46024386	46026629	Zm00001d003493	rpl32	46020326	46031566	NOTAL21692	2243
2	46044775	46046493	Zm00001d003494	NA	46041534	46050365	NOTAL21693	1718
2	46044804	46059398	Zm00001d003495	NA	46041534	46050365	NOTAL21693	5561
2	46044804	46059398	Zm00001d003495	NA	46052441	46066441	NOTAL21694	6957
2	46058113	46059373	Zm00001d003497	NA	46052441	46066441	NOTAL21694	1260
2	46118393	46119560	Zm00001d003499	NA	46108212	46124642	NOTAL21700	1167
2	46120247	46122764	Zm00001d003500	NA	46108212	46124642	NOTAL21700	2517
2	46132323	46134141	Zm00001d003501	NA	46131355	46135161	NOTAL21701	1818
2	46156329	46162045	Zm00001d003502	NA	46149326	46157451	NOTAL21704	1122
2	46304265	46305156	Zm00001d003513	zep1	46301507	46315626	NOTAL21715	891
2	46327791	46328178	Zm00001d003514	NA	46322918	46333051	NOTAL21716	387
2	46328463	46330364	Zm00001d003515	GRMZM2G062559	46322918	46333051	NOTAL21716	1901
2	46377969	46383438	Zm00001d003516	NA	46377319	46383477	NOTAL21720	5469
2	46382898	46383303	Zm00001d003517	NA	46377319	46383477	NOTAL21720	405
2	46651352	46652542	Zm00001d003523	NA	46650078	46663963	NOTAL21743	1190
2	46658255	46660165	Zm00001d003524	NA	46650078	46663963	NOTAL21743	1910
2	46712427	46719121	Zm00001d003525	NA	46717089	46724648	NOTAL21750	2032
2	46712427	46719121	Zm00001d003525	NA	46698135	46713205	NOTAL21749	778
2	46798251	46798744	Zm00001d003529	NA	46797895	46798677	NOTAL21759	426
2	46804410	46806881	Zm00001d003530	NA	46803649	46810041	NOTAL21760	2471
2	46841602	46844075	Zm00001d003531	NA	46825266	46854533	NOTAL21762	2473
2	47671244	47671586	Zm00001d003545	NA	47671030	47675194	NOTAL21805	342
2	47674140	47682191	Zm00001d003546	NA	47671030	47675194	NOTAL21805	1054
2	47866672	47867299	Zm00001d003554	NA	47861893	47870975	NOTAL21818	627
2	47890232	47901925	Zm00001d003556	NA	47893406	47897528	NOTAL21821	4122
2	47890232	47901925	Zm00001d003556	NA	47899636	47916536	NOTAL21822	2289
2	48390875	48396098	Zm00001d003569	mlo3	48391859	48413143	NOTAL21838	4239
2	48470106	48471478	Zm00001d003571	NA	48471008	48477356	NOTAL21844	470
2	48477270	48491185	Zm00001d003572	NA	48471008	48477356	NOTAL21844	86
2	48807617	48810084	Zm00001d003577	NA	48808669	48810510	NOTAL21866	1415
2	49077122	49078723	Zm00001d003588	NA	49069375	49085872	NOTAL21893	1601
2	49078846	49082055	Zm00001d003589	ypt1	49069375	49085872	NOTAL21893	3209
2	49141956	49146429	Zm00001d003592	NA	49142496	49147714	NOTAL21902	3933
2	49246096	49247060	Zm00001d003594	NA	49239962	49248835	NOTAL21909	964
2	50632432	50636388	Zm00001d003619	NA	50636278	50637474	NOTAL21955	110
2	50644874	50649408	Zm00001d003620	NA	50644574	50646643	NOTAL21956	1769
2	50747305	50749448	Zm00001d003622	NA	50744140	50755009	NOTAL21965	2143
2	50750671	50751874	Zm00001d003624	NA	50744140	50755009	NOTAL21965	1203
2	51283640	51284280	Zm00001d003637	NA	51281193	51284423	NOTAL21994	640
2	51302559	51304927	Zm00001d003638	NA	51302310	51303424	NOTAL21997	865
2	51302559	51304927	Zm00001d003638	NA	51304855	51307878	NOTAL21998	72
2	51313713	51314292	Zm00001d003639	NA	51312037	51314668	NOTAL21999	579
2	51340086	51353092	Zm00001d003640	NA	51338917	51340131	NOTAL22000	45
[truncated: 5,456 more rows]
