# Supplementary material for: Chromosome-level genome assembly of a regenerable maize inbred line A188
Source: Genome Biol. 2021 Jun 9;22:175. doi: 10.1186/s13059-021-02396-x (PMC8188678; doi:10.1186/s13059-021-02396-x)
Supplement: Supplementary file 8 — Additional file 8. Normalized read counts from RNA-Seq of 11 tissues. [file 13059_2021_2396_MOESM8_ESM.txt]

Gene	antherR1_1	antherR1_2	antherR1_3	callus_1	callus_2	callus_3	earv18_1	earv18_2	earv18_3	embryoDAP16_1	embryoDAP16_2	embryoDAP16_3	endospermDAP16_1	endospermDAP16_2	endospermDAP16_3	leaf11v12base_1	leaf11v12base_2	leaf11v12base_3	leaf11v12mid_1	leaf11v12mid_2	leaf11v12mid_3	leaf11v12tip_1	leaf11v12tip_2	leaf11v12tip_3	root_1	root_2	root_3	seedling_1	seedling_2	seedling_3	tasselv18_1	tasselv18_2	tasselv18_3
Zm00056a000001	110	137	132	162	189	211	183	226	134	137	122	113	80	103	76	261	230	209	581	511	589	877	973	771	105	93	104	365	298	368	196	118	187
Zm00056a000002	154	161	125	536	671	599	616	586	575	861	694	828	525	491	557	529	583	673	50	82	63	28	26	23	300	281	272	183	169	168	118	83	84
Zm00056a000003	0	0	0	0	0	0	0	0	0	0	0	0	0	0	0	0	0	0	0	0	0	0	0	0	1	1	0	0	0	0	1	0	0
Zm00056a000004	0	0	0	0	1	0	0	1	0	0	0	0	0	0	0	0	0	0	0	0	0	0	0	0	0	0	2	0	0	0	0	0	0
Zm00056a000006	0	0	0	0	1	0	0	0	0	0	0	0	0	0	0	0	0	0	0	0	0	0	0	0	0	0	0	0	0	0	0	0	0
Zm00056a000007	23	16	15	66	61	51	62	74	53	49	49	44	61	37	42	50	42	52	28	47	27	45	33	30	45	45	49	44	64	32	50	30	46
Zm00056a000008	402	415	332	250	219	253	245	232	267	123	112	158	164	197	132	178	149	163	168	162	218	193	163	264	176	184	205	185	204	216	265	291	282
Zm00056a000009	154	135	167	439	400	400	203	234	230	163	185	195	162	209	200	128	143	105	86	104	146	86	104	100	217	237	219	139	119	110	228	221	229
Zm00056a000011	561	511	564	2737	2850	2799	2179	2047	2059	1872	2148	2619	4863	4267	3718	1111	1146	966	1028	1070	1167	849	971	1165	1023	1057	1036	833	835	687	1165	1174	1348
Zm00056a000012	5	10	1	0	0	0	0	0	0	0	0	0	0	0	0	0	0	0	0	0	0	0	0	0	0	0	2	0	0	0	0	0	0
Zm00056a000016	27	70	25	104	143	129	182	124	136	545	253	434	8	4	9	96	75	98	64	36	55	50	66	51	95	121	136	94	140	101	149	82	58
Zm00056a000018	108	56	71	236	274	279	127	139	121	115	114	134	327	237	245	117	136	113	166	208	188	177	163	154	86	76	87	136	116	125	114	120	130
Zm00056a000019	0	0	0	0	0	0	0	0	0	0	0	0	0	0	0	0	0	0	0	0	0	0	0	0	0	0	0	0	0	0	0	0	0
Zm00056a000020	3	0	4	1	1	0	1	1	0	0	0	0	0	0	0	2	4	1	29	15	33	31	46	32	2	0	5	15	6	13	2	6	2
Zm00056a000021	2	13	6	0	1	3	2	0	1	0	4	0	1	0	0	1	2	0	4	3	17	3	0	5	0	1	2	7	1	5	15	15	7
Zm00056a000022	280	304	261	532	568	573	447	406	369	510	532	526	189	170	154	324	379	318	480	511	471	557	566	511	362	315	343	368	390	357	356	257	344
Zm00056a000023	2	0	0	0	0	1	0	0	0	8	0	4	6	2	6	0	0	0	0	0	0	0	0	0	0	0	0	0	0	0	2	0	2
Zm00056a000024	172	199	173	1550	1696	1610	1579	1468	1472	1503	1563	1623	1388	1559	1273	928	1007	938	826	645	546	673	704	664	833	858	799	480	624	475	456	450	453
Zm00056a000026	0	0	0	0	0	0	0	0	0	0	0	0	0	0	0	0	0	0	0	0	0	0	0	0	0	0	0	0	0	0	0	0	0
Zm00056a000027	43	45	32	182	197	200	208	181	164	75	104	73	49	71	57	108	101	122	203	211	230	224	265	228	256	237	234	237	193	162	123	140	171
Zm00056a000028	0	0	0	0	0	0	0	0	0	0	0	0	0	0	0	0	0	0	0	0	0	0	0	0	0	0	0	0	0	0	0	0	0
Zm00056a000029	643	700	595	434	344	376	276	292	257	162	147	139	156	150	161	420	417	400	1014	801	1443	2618	2137	2077	454	494	492	791	696	725	446	429	534
Zm00056a000030	633	771	746	316	287	331	241	228	195	243	191	222	218	229	201	228	196	218	473	469	536	575	663	583	302	277	291	298	350	264	482	314	498
Zm00056a000031	0	0	0	0	0	1	0	0	0	0	0	0	0	0	0	0	0	0	0	0	0	0	0	0	0	0	0	0	0	0	0	0	0
Zm00056a000032	151	121	145	474	542	542	467	505	362	307	321	383	292	234	204	413	366	327	878	842	865	889	902	997	361	369	420	404	402	483	361	288	369
Zm00056a000033	2	2	0	1	0	0	2	1	0	2	0	0	0	0	0	1	0	0	0	0	0	0	0	0	0	0	1	3	2	0	0	0	0
Zm00056a000034	88	51	47	288	237	301	178	148	157	210	262	237	326	313	297	80	115	94	145	125	178	123	100	103	188	191	161	142	152	126	174	162	176
Zm00056a000035	1294	1463	1366	1312	1300	1446	797	777	649	1157	1179	1263	1500	1459	1258	562	547	598	706	664	642	673	617	657	767	745	744	559	595	527	820	774	776
Zm00056a000036	0	0	0	0	0	0	0	0	0	0	0	0	0	0	0	0	0	0	0	0	0	0	0	0	0	0	0	0	0	0	0	0	0
Zm00056a000037	0	0	0	0	0	0	0	0	0	0	0	0	0	0	0	0	0	0	0	0	0	0	0	0	0	0	0	0	0	0	0	0	0
Zm00056a000038	0	0	0	0	0	0	0	0	0	0	0	0	0	0	0	0	0	0	0	0	0	0	0	0	0	0	0	0	0	0	0	0	0
Zm00056a000039	0	0	0	0	0	0	0	0	0	1	1	1	6	4	8	0	0	0	0	0	0	0	0	0	0	0	0	0	0	0	0	0	0
Zm00056a000040	764	617	667	1544	2076	2086	2965	2766	2342	2290	2307	2357	4292	4622	3963	2337	2472	2180	2022	2017	1949	1796	1837	1943	1705	1732	1977	1826	1744	1986	1797	1776	1966
Zm00056a000041	0	0	0	0	0	0	0	0	0	0	0	0	0	0	0	0	0	0	0	0	0	0	0	0	0	0	0	0	0	0	0	0	0
Zm00056a000042	63	48	77	0	5	10	5	15	23	347	181	158	0	0	0	8	3	10	0	0	0	0	0	0	619	466	460	31	50	30	0	0	0
Zm00056a000043	0	0	0	0	4	0	0	0	0	0	0	0	0	0	0	0	3	0	6	8	2	4	7	1	49	31	25	4	6	5	2	0	0
Zm00056a000044	2	2	6	49	109	66	510	474	567	1116	971	1003	219	235	102	396	470	473	22	57	29	4	12	34	417	480	434	115	85	118	21	37	36
Zm00056a000045	0	0	0	3	5	5	0	1	0	2	5	7	0	0	0	0	0	0	0	0	0	0	0	0	28	13	24	0	1	0	0	0	0
Zm00056a000046	0	0	0	0	0	0	0	0	0	0	0	0	0	0	0	0	0	0	0	0	0	0	0	0	0	0	0	0	0	0	0	0	0
Zm00056a000047	0	3	5	4	5	4	52	42	37	74	37	36	13	8	8	17	39	24	10	6	1	0	0	0	166	157	175	3	1	2	7	7	6
Zm00056a000048	8	11	1	2	0	1	5	12	11	2	5	2	3	0	0	19	17	26	7	9	5	0	0	3	11	23	12	4	5	6	30	17	19
Zm00056a000049	788	711	684	1632	1458	1549	3568	3651	3787	3810	3611	3430	1604	2043	2058	3403	3692	3665	661	608	613	652	647	826	1772	1895	1745	1599	1981	1490	760	880	837
Zm00056a000051	0	0	0	0	0	0	0	0	0	0	0	0	0	0	0	0	0	0	0	0	0	0	0	0	0	0	0	0	0	0	0	0	0
Zm00056a000052	3	6	9	115	86	66	52	83	66	15	41	29	7	7	2	1	0	0	0	0	0	0	0	0	7	3	6	0	2	0	8	21	14
Zm00056a000053	0	0	0	0	0	0	0	0	0	0	0	0	0	0	0	0	0	0	0	0	0	0	0	0	0	0	0	0	0	0	0	0	0
Zm00056a000054	123	19	118	114	77	48	78	76	39	187	266	195	93	91	69	2574	1784	1360	14757	15040	17730	25065	22165	24064	120	117	154	11143	9081	10161	1373	1296	1231
Zm00056a000055	75	89	63	8	11	4	45	59	53	31	21	18	3	2	6	94	85	68	371	274	443	668	635	784	148	170	128	286	294	335	96	58	69
Zm00056a000056	5950	6564	5539	2808	2491	2782	1841	1845	1870	1695	1731	1816	4780	4339	4453	1931	1972	2006	2379	2171	2397	3640	3554	3226	2597	2481	2642	3042	2837	3030	3541	3591	3381
Zm00056a000057	178	305	265	2339	2687	2596	5949	6280	7884	6260	6016	5224	1621	2008	2159	4460	4974	4915	73	113	90	33	12	59	1849	2269	1921	1481	2212	1607	446	470	445
Zm00056a000058	91	110	90	153	195	160	338	332	327	211	193	165	126	168	160	246	252	283	42	79	61	43	26	47	167	180	171	102	91	83	131	136	136
Zm00056a000059	204	253	227	0	1	3	12	17	10	2	1	1	2	0	0	0	1	3	5	5	2	3	8	4	14	7	11	3	2	0	17	6	18
Zm00056a000060	450	426	391	106	83	71	129	129	96	25	31	17	5	13	7	119	105	113	992	731	1160	2450	2130	2198	102	89	127	742	636	659	318	183	226
Zm00056a000061	306	280	311	1077	1175	1029	1275	1240	1207	1201	1210	1297	1968	1711	1471	825	791	781	731	668	668	622	530	676	1002	905	912	655	672	597	835	839	906
Zm00056a000062	6	8	10	11	11	7	56	59	28	41	33	35	4	3	2	29	31	40	0	1	1	0	0	0	18	16	17	16	19	8	12	3	11
Zm00056a000063	146	126	108	300	275	252	259	260	277	251	317	307	913	754	868	252	258	215	361	364	392	679	670	551	159	174	202	401	338	387	103	164	126
Zm00056a000064	2035	2374	1708	85	91	66	339	306	300	239	350	297	13	11	19	137	122	104	44	39	61	64	115	90	32	33	33	62	79	107	72	67	55
Zm00056a000065	5	3	2	0	0	0	0	0	0	2	0	1	0	0	0	0	0	0	1	0	0	0	0	0	145	194	123	0	0	0	0	0	0
Zm00056a000067	537	571	550	971	1107	1096	1025	1055	915	645	712	710	626	817	709	1072	1116	990	725	683	894	610	596	681	963	955	872	655	667	752	795	873	906
Zm00056a000068	0	3	0	0	0	0	0	0	0	0	0	0	0	0	0	0	0	0	0	0	0	0	0	0	0	0	0	0	0	0	0	0	0
Zm00056a000069	17	11	14	157	170	153	2	2	3	12	20	14	0	0	0	5	3	6	0	0	0	0	0	0	17	9	9	24	36	13	16	10	15
Zm00056a000070	1790	1624	1579	491	474	520	532	465	354	385	351	336	322	338	439	611	504	455	1985	1582	2530	5985	5730	4657	479	435	455	1878	1750	1861	772	834	920
Zm00056a000071	0	0	1	0	0	0	0	0	0	0	0	0	0	0	0	0	0	0	0	0	0	0	0	0	0	0	0	0	0	0	0	0	0
Zm00056a000072	15	11	32	47	64	59	49	51	65	61	61	56	59	53	42	70	81	73	52	36	44	77	71	46	55	70	38	66	58	59	83	56	75
Zm00056a000074	0	0	0	0	0	0	0	0	0	0	0	0	0	0	0	0	0	0	0	0	0	0	0	0	0	0	0	0	0	0	0	0	0
Zm00056a000075	56	56	42	138	126	150	240	221	277	266	267	224	338	323	314	157	169	184	81	77	96	86	115	90	69	89	93	59	97	104	95	119	79
Zm00056a000076	2	0	4	4	1	2	0	0	0	1	1	0	4	2	4	284	46	117	1408	2247	1707	25	46	297	7	5	9	478	488	301	131	433	209
Zm00056a000077	1741	1875	1666	862	729	666	402	390	356	425	455	433	349	257	274	427	363	382	654	835	752	604	617	627	485	439	595	540	533	549	483	496	553
Zm00056a000078	55	67	50	9	25	8	25	16	17	50	33	49	13	28	42	18	23	20	23	10	10	3	13	11	6	8	11	17	13	22	19	51	18
Zm00056a000079	256	223	188	450	669	573	2018	2048	1954	916	1125	713	138	205	250	1077	1010	1175	684	732	681	557	504	536	781	815	861	768	663	872	585	635	657
Zm00056a000081	5	11	5	3	9	5	10	16	10	13	10	14	13	21	26	6	14	4	6	10	8	1	2	13	13	12	15	9	20	19	3	6	10
Zm00056a000082	117	49	77	297	208	240	147	182	134	397	332	377	311	180	251	142	137	139	154	137	126	119	183	121	124	134	131	150	142	168	137	203	124
Zm00056a000083	102	62	98	61	61	79	137	126	128	114	100	68	47	41	37	210	225	200	595	448	720	1486	1442	1136	35	52	28	605	588	509	144	86	141
Zm00056a000084	78	32	52	12	18	19	52	47	27	29	25	23	5	7	18	53	54	37	303	189	279	815	787	534	6	8	6	246	251	219	51	39	62
Zm00056a000085	1584	1560	1203	4	2	1	1	0	1	14	11	4	0	0	0	0	0	0	57	9	201	762	683	499	8	8	13	324	260	304	144	110	132
Zm00056a000086	2435	2599	2343	1849	1339	1555	390	424	389	478	408	502	1365	1451	1353	674	670	700	1007	1103	1308	880	938	1026	1803	1659	1758	943	822	853	1645	1756	1729
Zm00056a000087	390	324	339	722	710	721	808	844	888	1035	1057	1070	1292	1552	1580	640	702	733	516	535	437	490	481	505	631	637	705	558	551	536	475	582	516
Zm00056a000089	428	720	363	84	67	69	18	18	11	22	16	22	72	47	57	16	18	26	15	34	19	50	43	23	14	15	33	25	29	22	39	17	24
Zm00056a000091	439	482	443	654	706	712	1230	1325	1242	1395	1418	1293	1979	2320	2257	985	1012	997	793	674	677	863	783	796	857	870	864	780	841	879	616	663	596
Zm00056a000092	183	173	178	211	254	263	364	312	334	374	423	479	1191	1150	990	221	226	198	307	312	280	368	288	321	240	245	241	262	266	287	263	317	332
Zm00056a000094	213	177	157	47	31	35	261	169	162	3	9	4	22	34	10	2278	1700	1679	1287	1797	1391	581	542	310	1034	925	1104	2725	2149	2324	850	2121	1718
Zm00056a000095	944	259	1047	0	0	0	1	0	0	33	21	58	127	57	79	0	0	0	974	360	223	631	296	185	0	0	0	27	28	14	6	0	3
Zm00056a000096	741	744	858	827	941	985	1184	1278	1146	800	845	907	1657	1888	1583	1385	1395	1422	985	928	914	818	772	846	1300	1229	1204	1196	1033	984	1140	1272	1234
Zm00056a000097	598	471	490	973	975	1029	1387	1346	1118	781	799	769	259	325	267	830	810	732	1183	1106	981	785	910	843	980	914	1137	772	721	781	1343	1230	1351
Zm00056a000098	433	324	407	43	31	47	203	205	150	597	335	362	20	10	21	2421	2529	2173	602	983	744	50	81	151	743	533	672	1841	1780	1706	628	922	907
Zm00056a000099	0	0	0	0	0	0	0	0	0	0	0	0	0	0	0	0	0	0	0	0	0	0	0	0	0	0	0	0	0	0	0	0	0
Zm00056a000100	30	22	25	549	645	597	1543	1579	1435	1384	1287	1138	320	327	297	918	981	931	27	17	14	4	2	18	567	644	571	441	647	493	48	104	100
Zm00056a000101	186	221	170	203	193	196	136	134	146	217	250	254	316	336	350	168	184	187	201	269	189	212	235	148	137	139	155	126	174	155	115	97	92
Zm00056a000103	0	0	0	0	0	0	0	0	0	0	0	0	0	0	0	0	0	0	0	0	0	0	0	0	0	0	0	0	0	0	0	0	0
Zm00056a000105	765	650	749	1222	1350	1275	885	884	689	983	1195	1371	1736	1789	1817	348	332	396	783	702	826	949	988	891	752	728	790	586	696	687	964	914	945
Zm00056a000106	137	121	149	214	135	169	23	24	24	17	21	30	3	3	0	19	22	29	179	127	180	331	410	294	23	40	20	80	60	82	43	31	29
Zm00056a000107	1023	1223	1198	955	799	855	946	994	1097	1641	1669	1677	1914	1666	2113	1272	1292	1406	614	544	486	361	372	372	1366	1446	1239	856	817	746	786	830	798
Zm00056a000108	880	1002	902	571	518	487	450	471	540	610	588	514	489	625	528	1187	1204	1214	606	857	614	154	230	192	395	398	337	1086	1060	1002	814	694	742
Zm00056a000109	523	483	495	275	269	253	234	250	330	290	387	253	234	309	285	267	272	260	445	364	337	564	555	517	240	275	276	312	326	371	317	364	324
Zm00056a000110	232	267	157	433	338	299	158	176	175	156	141	213	482	425	677	159	198	180	23	26	92	94	49	115	334	265	249	284	211	301	90	178	123
Zm00056a000111	782	732	725	913	981	994	1231	1148	1098	949	1020	873	696	759	626	906	954	1005	887	924	779	748	792	841	992	961	1075	914	930	866	957	844	948
Zm00056a000112	215	307	227	312	288	324	263	239	274	271	217	191	170	172	151	343	381	379	406	470	304	162	184	198	178	142	170	238	298	242	423	671	522
Zm00056a000113	174	169	151	140	137	117	188	164	165	112	119	107	164	175	173	194	176	194	610	614	536	711	861	646	100	71	86	499	450	594	252	154	218
Zm00056a000114	306	274	318	406	469	435	380	368	263	188	157	170	276	252	270	330	358	342	1090	1077	1071	1062	1226	1043	316	342	352	676	611	587	589	690	725
Zm00056a000115	277	270	250	87	84	78	64	66	66	71	71	65	42	60	57	100	61	75	247	231	232	276	207	219	88	80	90	183	193	203	133	129	126
Zm00056a000116	508	638	598	637	673	632	124	120	116	911	977	1086	128	95	164	2	2	7	11	3	10	6	2	3	182	160	195	32	19	21	109	67	95
Zm00056a000117	313	371	306	617	615	581	472	400	476	762	699	654	586	648	584	371	420	473	323	370	306	310	298	355	417	445	384	285	301	347	415	430	398
Zm00056a000118	412	434	566	419	324	520	28	51	65	8	3	4	33	14	28	306	300	245	83	81	60	119	53	54	2814	2251	2691	211	192	176	283	223	120
Zm00056a000119	2	2	2	4	3	8	5	2	2	1	5	10	6	3	3	6	8	0	7	3	0	3	3	4	11	9	17	1	2	0	5	3	3
Zm00056a000120	341	293	364	392	378	372	398	435	458	614	642	721	1598	1850	1738	296	365	381	245	241	239	334	362	275	403	381	357	375	329	307	296	306	297
Zm00056a000121	73	54	87	45	62	52	96	81	112	55	57	149	179	86	80	29	28	38	85	73	114	215	161	201	55	51	63	136	94	94	50	45	46
Zm00056a000122	370	565	352	94	73	83	69	71	58	13	11	17	74	95	63	141	130	111	822	697	702	1075	1114	1161	425	328	437	268	199	226	314	315	297
Zm00056a000123	1630	1848	1395	334	325	348	265	282	313	383	397	390	554	687	754	192	207	200	475	488	427	527	560	605	327	286	305	334	356	352	1748	2031	1800
Zm00056a000125	313	200	207	4	3	5	49	38	43	15	11	17	107	55	96	283	226	173	3368	2789	2465	4041	4503	2830	27	31	38	2262	1862	2463	434	241	366
Zm00056a000126	232	266	205	69	96	96	165	186	123	109	104	87	9	19	9	211	177	197	646	596	673	478	540	576	133	145	120	342	338	405	272	243	289
Zm00056a000127	518	358	510	24	27	10	62	63	43	7	19	4	4	16	13	159	141	116	1524	1219	1843	4007	3569	3280	49	46	36	1051	795	992	279	141	244
Zm00056a000128	98	103	151	168	189	161	158	131	119	146	174	143	165	117	140	123	146	142	641	530	700	1399	1424	1252	58	55	50	483	439	429	112	124	111
Zm00056a000129	18	27	24	455	472	457	339	346	377	316	373	328	173	332	279	234	256	287	13	16	10	7	10	11	364	383	363	70	101	70	65	79	86
Zm00056a000130	267	194	281	34	33	24	71	83	84	278	153	221	189	137	150	230	230	168	1614	1557	1223	2442	2629	1667	148	149	146	1102	994	1112	248	119	214
Zm00056a000131	35	51	50	53	57	51	44	34	49	53	51	46	1	6	3	55	61	42	1187	812	386	181	102	263	28	51	45	106	85	110	263	164	242
Zm00056a000132	241	245	304	947	1081	1173	1178	1213	1408	2404	2193	2078	2720	3026	3239	1057	1221	1219	341	433	255	278	283	339	1031	1159	1030	638	847	773	427	486	384
Zm00056a000133	0	0	0	0	0	0	0	0	0	0	0	0	0	0	0	0	0	0	0	0	0	0	0	0	0	0	0	0	0	0	0	0	0
Zm00056a000134	305	289	300	880	941	805	653	718	709	775	965	769	677	729	755	750	748	859	222	296	210	134	122	201	606	668	679	458	456	535	274	289	326
Zm00056a000135	1474	2085	1644	251	206	236	177	179	211	147	138	165	161	186	150	191	184	218	522	445	455	582	474	476	249	268	247	330	298	323	301	222	297
Zm00056a000136	1271	1369	1552	74	113	72	395	482	525	367	412	333	24	21	11	125	132	144	60	40	137	169	183	445	269	293	278	254	288	360	69	124	118
Zm00056a000137	404	364	412	410	435	380	551	510	566	396	422	428	362	347	295	371	387	455	359	329	374	523	439	444	358	300	302	320	304	315	378	451	468
Zm00056a000138	433	477	434	204	236	214	553	517	497	1097	796	1070	336	259	216	512	551	554	98	57	72	61	38	50	263	211	211	218	216	243	1339	1883	1563
Zm00056a000139	67	57	25	112	95	133	93	87	107	183	197	138	111	180	119	96	106	104	133	138	128	141	120	112	63	96	75	78	61	112	79	59	48
Zm00056a000140	303	340	349	149	186	178	147	162	144	277	239	256	322	356	430	180	213	222	266	252	294	327	334	359	303	295	278	308	260	214	190	203	205
Zm00056a000142	2462	2233	2035	36	33	28	48	50	40	30	28	20	29	55	37	38	33	26	45	38	36	65	51	20	21	33	36	27	36	18	125	83	56
Zm00056a000143	7034	7012	7726	4806	4772	4236	2592	2694	2489	1887	1543	1889	1300	1442	1101	1350	982	1094	662	534	480	217	102	162	2419	2081	2739	677	659	677	1393	1099	1060
Zm00056a000144	1959	2155	2046	837	890	816	968	918	1059	2084	2018	1982	2952	2800	3356	1480	1493	1685	1333	1448	1230	1336	1546	1298	1505	1502	1357	1385	1363	1466	1132	1181	1179
Zm00056a000145	6	3	5	8	19	17	26	14	20	14	15	12	38	23	37	13	14	24	5	17	15	13	12	7	25	20	25	8	16	2	11	24	18
Zm00056a000146	0	0	0	0	0	0	0	0	0	0	0	0	0	0	0	0	0	0	0	0	0	0	0	0	0	0	0	0	0	0	0	0	0
Zm00056a000147	1291	1241	1323	3957	4216	4349	4675	4694	4425	4198	4221	4447	6917	8018	6339	3532	3849	3659	1871	1772	1871	1369	1231	1658	3004	3049	3027	2314	2303	2348	2792	2916	3026
Zm00056a000148	143	188	151	61	85	54	81	83	81	134	134	134	56	70	78	73	69	52	41	44	36	39	61	36	24	36	26	19	56	54	43	17	23
Zm00056a000149	0	0	0	0	0	0	0	0	0	0	0	0	0	0	0	0	0	0	0	0	0	0	0	0	0	0	0	0	0	0	0	0	0
Zm00056a000150	5	2	7	4	4	10	44	38	49	35	36	41	29	28	37	24	26	42	0	1	0	0	2	0	11	12	9	21	19	8	1	2	2
Zm00056a000151	151	132	108	23	30	21	7	5	4	7	3	7	6	11	11	1	3	3	6	3	0	0	0	0	7	5	5	1	0	0	7	7	9
Zm00056a000152	37	51	25	147	107	110	41	53	49	4	12	15	18	27	19	72	67	80	29	17	36	10	20	26	32	38	34	25	55	48	33	22	26
Zm00056a000153	63	81	93	79	90	85	70	75	76	122	123	96	199	198	238	92	86	91	166	148	156	241	234	227	94	78	66	123	121	128	123	113	86
Zm00056a000154	0	0	0	0	0	0	0	0	0	0	0	0	0	0	0	0	0	0	0	1	1	0	0	0	0	0	0	0	0	0	0	0	0
Zm00056a000155	322	285	265	103	121	101	568	600	562	270	250	190	122	136	160	542	479	414	418	469	370	340	316	393	17	26	14	373	304	343	201	218	209
Zm00056a000157	198	247	194	354	319	317	551	570	509	112	118	124	41	69	65	303	226	303	53	97	60	7	20	15	136	143	181	171	224	86	112	243	157
Zm00056a000158	0	0	0	0	0	1	0	0	0	1	1	0	1	0	1	0	0	0	0	0	0	0	0	0	0	0	0	0	0	0	0	0	0
Zm00056a000160	290	302	267	577	448	406	309	322	345	72	93	66	1	1	0	186	230	201	45	24	79	625	375	366	790	753	956	187	209	170	147	139	86
Zm00056a000162	8	11	7	0	0	0	0	0	0	0	0	0	0	0	0	0	0	0	0	0	0	0	0	0	0	0	0	0	0	0	0	0	0
Zm00056a000163	12	0	12	0	0	0	0	0	0	0	0	0	0	2	0	0	0	0	0	0	0	0	0	0	0	0	0	0	0	0	0	0	0
Zm00056a000164	81	64	73	143	108	130	213	238	191	117	125	90	0	0	0	7	3	4	11	24	14	40	66	70	42	37	49	80	61	88	136	75	127
Zm00056a000165	26104	31296	26035	1310	1245	1113	1946	1945	2387	173	165	224	279	288	301	3279	3243	2935	800	861	628	220	216	363	1582	1350	1656	2045	1856	1998	2426	3194	2748
Zm00056a000166	0	0	0	0	0	0	0	0	1	0	0	0	0	1	0	0	3	0	0	0	1	0	0	0	0	0	0	1	1	0	0	0	1
Zm00056a000167	636	573	641	1575	1700	1453	1098	1110	1180	760	967	792	2685	2883	2323	1052	1144	930	909	858	908	1207	1207	1244	1175	1163	1194	1266	1399	1375	1606	1520	1685
Zm00056a000168	154	89	139	120	138	111	140	132	72	15	38	12	68	104	75	77	71	57	353	230	344	523	543	391	42	40	33	148	151	210	123	62	96
Zm00056a000170	877	525	724	607	457	423	99	115	91	15	31	36	28	51	42	129	116	79	1885	1795	2158	2931	2979	2260	20	23	26	930	863	997	365	206	353
Zm00056a000171	46	32	41	29	45	36	28	28	30	56	77	48	18	26	21	43	60	38	99	118	133	177	280	225	28	24	12	139	119	186	33	26	32
Zm00056a000172	0	0	0	0	0	0	0	0	0	1	1	1	5	5	8	0	0	0	0	0	0	0	0	0	0	0	0	0	0	0	0	0	0
Zm00056a000173	12	14	7	1	0	2	27	21	27	16	30	20	1	0	0	994	1142	930	351	612	433	24	63	109	0	1	0	515	584	587	50	70	48
Zm00056a000174	232	145	266	61	48	44	69	75	56	131	107	144	403	318	426	806	660	526	4230	3373	3527	7349	7312	4392	17	22	22	3617	2643	3201	366	232	323
Zm00056a000175	654	450	691	303	208	300	118	122	103	683	561	950	437	310	329	435	369	325	4189	2860	4128	10724	10862	6600	362	265	317	3442	2745	3377	495	244	348
Zm00056a000178	18	3	2	1	5	4	2	2	0	1	1	1	2	0	1	0	0	2	0	0	0	0	0	1	4	5	2	0	0	0	0	1	7
Zm00056a000179	201	210	210	205	156	175	187	169	135	43	47	58	151	200	186	90	76	75	169	113	217	368	377	413	93	100	117	59	73	82	201	352	261
Zm00056a000180	0	0	0	0	4	3	0	1	2	1	0	0	0	0	0	0	0	0	0	6	3	6	5	3	1	1	2	0	0	2	3	3	0
Zm00056a000181	11	8	4	14	15	20	18	25	22	8	9	14	26	22	29	15	8	14	11	22	12	15	12	22	34	26	28	5	16	19	7	16	14
Zm00056a000182	1398	1493	1605	823	784	800	878	896	819	784	747	821	2076	2065	2269	1092	1051	1199	1326	1349	1523	1872	1997	1849	1111	1015	1027	1278	1263	1260	1210	1435	1313
Zm00056a000183	6	0	0	170	164	232	1	0	0	0	0	0	0	0	0	12	5	4	28	52	29	1	8	34	183	165	128	24	11	8	0	3	1
Zm00056a000184	105	151	137	182	230	211	149	139	159	259	224	291	673	593	794	165	247	209	94	102	75	70	82	124	129	142	140	115	96	93	100	116	92
Zm00056a000185	633	628	634	273	312	320	337	385	316	386	252	309	281	312	297	522	578	564	469	365	425	542	517	522	403	356	322	494	447	415	400	562	425
Zm00056a000187	131	134	120	125	67	120	3	13	7	5	0	3	0	0	0	471	185	133	1358	1430	953	156	140	174	395	390	417	565	387	517	814	1096	936
Zm00056a000188	0	0	0	0	0	0	0	0	0	0	0	0	0	0	0	0	0	0	0	0	0	0	0	0	0	0	0	0	0	0	0	0	0
Zm00056a000189	0	0	0	0	0	0	0	0	0	0	0	0	0	0	0	0	0	0	0	0	0	0	0	0	0	0	0	0	0	0	0	0	0
Zm00056a000192	67	81	105	384	320	367	45	55	30	62	47	64	117	110	92	94	87	88	83	44	69	111	105	88	422	406	405	157	132	126	272	236	238
Zm00056a000193	1073	981	1105	246	130	203	321	251	295	8	13	11	24	3	19	26	9	6	3495	3257	1905	3308	3392	2665	487	488	561	1451	1162	1546	654	394	483
Zm00056a000194	162	122	141	389	391	327	373	341	300	22	43	25	28	34	17	332	278	215	670	500	468	526	367	335	146	152	185	123	91	118	231	213	190
Zm00056a000196	335	377	368	706	691	847	656	658	605	369	335	449	805	607	674	798	846	785	482	554	565	582	433	333	705	620	605	681	614	541	492	694	645
Zm00056a000197	20	68	45	124	99	90	133	127	117	75	52	67	8	7	0	37	25	34	77	72	38	16	15	23	13	12	17	29	28	14	31	18	14
Zm00056a000198	4235	5950	4455	71	123	87	419	389	382	881	624	742	487	755	580	839	809	724	6	7	15	22	15	4	38	31	69	104	98	74	490	587	363
Zm00056a000199	224	164	222	77	70	80	85	93	64	181	133	114	86	62	113	530	504	474	2637	2529	2096	3406	3345	2455	26	28	35	2122	2193	2113	276	166	229
Zm00056a000200	610	398	520	53	57	82	31	44	43	232	117	160	8	4	2	84	75	61	65	47	54	65	33	38	55	58	62	24	20	53	55	32	38
Zm00056a000201	2761	3079	2701	1360	1363	1152	978	939	953	1028	1067	1006	2715	2504	2769	1468	1438	1424	2392	2436	1763	2502	2540	1967	1098	1149	1112	1763	1795	2060	1220	1224	1229
Zm00056a000202	380	277	396	1190	1208	1124	659	672	635	1192	982	1176	934	806	881	2969	2824	2504	2657	3197	2811	1826	1514	1494	854	825	919	1458	1386	1497	1296	1543	1337
Zm00056a000203	184	189	202	161	131	149	62	59	68	68	81	75	151	126	108	22	23	23	16	17	18	36	36	62	107	93	81	54	54	46	141	96	78
Zm00056a000204	2409	1641	1963	494	405	443	195	235	251	217	227	220	984	1504	1166	204	195	183	198	262	248	62	82	72	406	359	415	134	130	123	1653	642	1034
Zm00056a000205	462	609	542	481	392	458	9	11	8	37	37	40	166	73	112	17	6	12	62	42	115	148	120	92	194	193	228	48	38	78	505	548	438
Zm00056a000206	201	291	277	384	442	428	572	541	502	636	739	832	1013	1146	1082	911	707	784	1782	2026	1536	1177	1211	880	444	449	448	887	839	912	760	714	903
Zm00056a000207	14	33	12	58	57	49	7	8	2	100	33	43	1	0	0	9	3	9	7	27	14	3	0	1	12	5	4	1	7	6	18	25	34
Zm00056a000208	8906	8308	8980	342	154	185	158	153	218	290	107	276	39	13	20	173	125	195	2303	2716	1589	76	146	251	1447	1644	1618	570	559	506	2569	1579	1987
Zm00056a000209	1857	1501	1767	62	51	65	140	152	158	238	143	208	137	94	97	179	128	164	1360	1176	1152	1480	1294	1093	104	121	86	875	773	920	910	504	784
Zm00056a000210	1848	803	1688	4	2	4	16	16	14	1	5	0	1	0	0	1322	1040	740	9610	9417	6967	12419	12808	7093	8	12	16	6386	5266	6505	1979	1346	1986
Zm00056a000211	63	87	83	138	177	185	0	12	22	161	75	130	43	19	25	6	4	3	1	13	6	25	25	61	88	116	92	13	14	10	29	24	28
Zm00056a000212	284	366	281	95	99	94	88	98	89	92	104	97	122	153	129	124	116	112	135	142	103	111	81	97	95	108	117	111	107	107	147	142	161
Zm00056a000213	2	0	4	0	1	12	17	28	27	4	19	11	0	0	0	34	27	22	1	6	3	0	0	0	28	27	20	32	22	27	2	10	2
Zm00056a000215	5	5	1	0	0	0	0	0	0	0	0	0	0	0	0	0	0	0	0	0	0	0	0	0	0	0	0	0	0	0	1	0	0
Zm00056a000217	279	355	337	300	332	328	327	377	390	396	476	367	466	578	476	257	270	262	324	351	341	454	428	452	193	194	202	254	239	264	243	314	268
Zm00056a000218	34	107	85	49	52	62	84	90	147	246	325	444	2757	1707	2187	313	331	339	29	42	64	28	23	18	37	31	37	161	146	104	142	160	153
Zm00056a000219	166	173	150	319	389	365	569	611	639	560	501	477	526	787	666	418	449	371	305	339	318	270	250	294	211	178	199	183	235	235	248	329	219
Zm00056a000220	15	45	15	35	43	40	194	192	190	95	113	81	21	28	20	226	257	218	5	10	14	12	5	8	49	55	42	115	97	115	263	335	281
Zm00056a000222	402	421	353	261	229	252	183	207	164	261	303	238	232	261	261	204	184	207	453	494	401	284	262	343	305	335	280	239	268	226	453	411	466
Zm00056a000224	2110	2258	2125	2024	2109	2310	3038	3105	3154	4196	4063	3758	3871	4273	4691	3211	3408	3489	3011	3254	2655	2474	2504	2607	3334	3637	3436	2931	3167	2742	2423	2597	2440
Zm00056a000225	207	226	208	172	174	143	164	125	141	137	142	144	219	211	252	83	71	92	216	220	204	194	222	223	158	184	184	147	125	93	184	177	224
Zm00056a000226	0	0	0	3	0	0	0	2	1	0	0	1	0	0	0	0	1	1	0	1	0	0	0	0	4	0	0	0	0	0	1	0	1
Zm00056a000227	145	113	124	310	248	306	336	379	322	51	59	34	55	46	29	1392	1373	1293	3496	3843	3109	1133	1233	1621	1289	1161	1323	1774	1556	1562	1756	1429	1978
Zm00056a000228	1340	1177	1199	1194	1126	1367	100	104	91	62	73	88	219	190	237	130	118	119	361	295	582	784	961	708	555	553	544	419	345	355	1064	602	1090
Zm00056a000229	601	439	589	690	852	1074	114	79	59	51	54	74	168	127	134	98	97	60	243	160	444	540	530	457	389	400	429	337	282	266	911	492	887
Zm00056a000230	0	0	0	0	0	0	0	0	0	0	0	0	0	0	0	0	0	0	0	0	0	0	0	0	0	0	0	0	0	0	0	0	0
Zm00056a000231	0	0	0	0	0	0	0	0	0	0	0	0	0	0	0	0	0	0	0	0	0	0	0	0	0	0	0	0	0	0	0	0	0
Zm00056a000232	21	27	9	69	57	30	0	1	0	1	3	4	29	25	48	5	6	4	0	0	2	1	0	3	14	22	28	12	7	6	6	6	6
Zm00056a000233	91	52	78	109	119	107	296	286	359	316	396	412	140	114	111	457	557	639	285	249	230	307	214	321	177	239	173	464	507	491	83	106	86
Zm00056a000234	66	73	85	286	276	266	558	589	630	636	647	577	197	251	241	415	376	436	116	110	136	80	86	72	156	169	143	181	182	158	98	142	133
Zm00056a000235	402	439	444	429	398	604	493	518	577	599	539	444	972	774	897	613	605	588	1329	1178	1092	762	853	868	1008	990	940	948	878	818	896	802	948
Zm00056a000236	232	142	181	14	14	10	13	13	6	7	1	1	5	3	1	9	10	5	348	127	536	3280	2991	1764	20	32	19	607	475	645	24	14	14
Zm00056a000237	29	25	27	31	23	26	100	89	80	137	57	90	59	57	59	160	116	129	131	132	143	10	13	38	23	19	15	40	43	27	70	57	38
Zm00056a000238	654	829	641	1296	1280	1221	1243	1363	1458	1637	1715	1594	2954	2898	2882	1611	1780	1825	751	777	734	428	430	621	1488	1509	1469	1001	1104	1063	1368	1630	1405
Zm00056a000239	66	68	71	40	51	43	86	86	93	111	103	111	100	60	78	87	83	90	112	131	65	104	74	97	20	47	30	90	43	46	74	78	85
Zm00056a000240	6	27	19	0	1	0	8	4	6	0	0	0	0	0	0	6	1	1	2084	1635	2153	2370	2403	2162	0	0	0	811	733	775	309	148	273
Zm00056a000241	419	409	397	572	662	651	655	727	755	734	773	660	980	1201	1053	625	671	624	799	757	962	1295	1147	1054	779	789	751	801	791	794	619	492	613
Zm00056a000242	28832	19874	29008	268	190	202	111	80	77	3	16	9	17	6	1	1182	881	655	43121	26264	51579	203129	182328	117340	35	80	44	51478	41005	56665	5942	2378	4261
Zm00056a000243	49	40	24	8	5	13	4	5	14	13	20	19	49	30	53	0	3	3	11	16	10	37	20	12	0	0	0	3	0	0	6	2	2
Zm00056a000244	15	21	20	0	0	0	3	2	2	1	0	0	0	0	0	0	0	1	0	0	0	0	0	0	2	0	0	0	0	0	631	398	408
Zm00056a000245	2	0	0	21	31	5	49	22	34	34	46	40	1	0	0	30	29	41	0	2	0	0	0	0	9	13	7	27	18	18	2	0	0
Zm00056a000246	2869	3055	2816	861	774	752	997	992	1058	1719	1601	1745	2523	2426	2720	1380	1368	1327	1389	1448	1311	1586	1728	1471	1531	1429	1365	1450	1375	1332	1230	1285	1419
Zm00056a000247	3	2	0	0	0	0	0	0	0	0	1	0	0	0	0	0	0	0	0	0	0	0	0	0	0	0	0	0	0	0	15	7	3
Zm00056a000248	0	0	0	0	0	0	0	0	0	0	0	0	0	0	0	0	0	0	0	0	0	0	0	0	0	0	0	0	0	0	0	0	0
Zm00056a000249	0	0	0	0	0	0	0	0	0	0	0	0	0	0	0	0	0	0	0	0	0	0	0	0	0	0	0	0	0	0	0	0	0
Zm00056a000250	0	5	0	0	0	0	0	0	0	0	0	0	0	0	0	0	0	0	0	0	0	0	0	0	0	0	0	0	0	2	0	0	0
Zm00056a000251	2	3	1	0	0	0	0	0	0	0	0	0	0	0	0	0	0	0	12	10	11	31	25	13	0	0	0	3	4	2	1	0	1
Zm00056a000252	37	76	63	18	1	9	57	73	178	876	1083	2404	30727	21782	26649	183	241	205	23	3	10	117	53	31	796	764	956	165	148	192	104	44	87
Zm00056a000253	0	0	0	0	0	0	0	0	0	0	0	0	0	0	0	0	1	0	0	0	0	0	2	0	0	0	1	0	1	0	3	1	0
Zm00056a000254	0	0	0	0	0	0	0	0	0	0	0	0	0	0	0	0	0	0	0	0	0	0	0	0	0	0	0	0	0	0	0	0	0
Zm00056a000255	0	0	0	0	0	0	0	0	0	0	0	0	0	0	0	0	0	0	0	0	0	0	0	0	0	0	0	0	0	0	0	0	0
Zm00056a000256	1931	2080	1993	437	349	428	371	387	516	757	723	694	1194	1173	961	898	1034	818	937	948	618	944	899	603	982	1085	901	870	827	943	646	586	519
Zm00056a000257	652	630	557	727	714	749	732	746	738	533	515	549	758	748	680	962	956	871	678	717	584	520	484	501	715	759	781	655	609	619	653	817	824
Zm00056a000258	0	0	0	0	0	0	0	0	0	0	0	0	0	0	0	0	0	0	0	0	0	0	0	0	0	0	0	0	0	0	0	0	0
Zm00056a000259	165	247	177	102	104	58	183	217	188	19	15	31	22	62	48	960	1086	1020	118	164	126	19	35	55	972	898	963	376	355	360	296	476	491
Zm00056a000260	252	309	290	176	229	175	253	278	319	327	315	320	172	222	190	239	185	231	328	319	328	520	553	453	100	128	99	367	338	296	147	119	103
Zm00056a000261	226	223	234	306	301	284	467	491	452	331	351	321	237	196	217	309	336	311	233	238	244	312	281	237	216	152	162	260	264	219	399	525	437
Zm00056a000262	149	170	126	271	209	239	298	312	293	275	270	214	16	45	26	120	147	138	352	312	382	395	453	571	101	75	96	190	202	134	255	253	254
Zm00056a000263	1113	1072	1068	614	469	597	411	430	406	267	343	199	395	531	423	384	362	286	477	520	331	570	602	341	666	589	584	575	545	560	564	538	621
Zm00056a000264	0	0	0	0	0	0	0	0	0	6	1	7	37	46	46	0	0	0	0	0	0	0	0	0	0	0	0	0	0	0	0	0	0
Zm00056a000265	1067	676	979	63	3	15	1	0	0	13	15	13	35	64	19	1	3	0	881	560	826	6439	6245	4218	118	107	89	1402	1200	1293	82	30	55
Zm00056a000266	87	91	116	1217	1319	1013	557	594	716	1031	944	928	1114	1355	1082	556	587	670	128	180	79	30	48	78	795	939	852	445	541	554	126	130	94
Zm00056a000267	0	0	0	0	0	0	0	0	0	0	0	0	0	0	0	0	0	0	0	0	0	0	0	0	0	0	0	0	0	0	0	0	0
Zm00056a000268	2761	3225	2537	808	801	825	860	953	993	1065	1140	1526	6010	5263	5108	727	753	704	795	864	770	686	657	630	623	645	613	653	570	602	1131	1367	1245
Zm00056a000269	0	2	0	0	0	4	3	2	2	2	1	0	0	1	2	2	5	4	1	0	1	0	3	4	1	6	6	1	4	0	0	0	1
Zm00056a000270	26	46	28	160	168	149	133	92	116	90	103	96	90	115	107	75	92	63	54	84	74	85	87	120	82	82	57	63	70	59	52	79	78
Zm00056a000271	207	192	170	381	362	351	346	329	347	386	403	441	371	312	265	246	225	223	239	233	187	181	196	228	190	279	229	173	246	238	247	208	195
Zm00056a000272	360	323	259	280	295	270	285	295	297	233	250	242	289	340	316	217	225	252	300	385	325	358	387	281	355	400	384	278	295	295	253	273	293
Zm00056a000273	343	240	333	180	179	169	183	201	184	199	138	157	182	188	197	252	232	243	817	682	743	1446	1277	1044	203	174	207	736	663	765	323	243	293
Zm00056a000274	547	374	515	35	44	15	85	97	59	29	21	11	20	7	19	658	586	482	2478	2058	1532	3182	3555	1940	10	18	12	1668	1670	1700	445	281	389
Zm00056a000275	212	156	176	161	99	152	80	82	78	68	71	60	41	45	45	114	122	133	250	248	224	79	95	101	239	278	245	127	162	102	168	160	220
Zm00056a000276	0	0	0	0	0	0	0	0	0	0	0	0	0	0	0	0	0	0	0	0	0	0	0	0	0	0	0	0	0	0	0	0	0
Zm00056a000277	1697	1151	1326	294	255	194	77	104	58	158	79	127	90	85	113	214	175	115	689	642	1225	1238	1435	1163	1368	1117	1287	894	625	691	360	285	377
Zm00056a000278	0	0	0	0	0	0	0	0	0	0	0	0	0	0	0	0	0	0	0	0	0	0	0	0	0	0	0	0	0	0	0	0	0
Zm00056a000279	0	5	0	1	2	1	2	1	2	1	0	2	0	0	0	0	0	3	4	2	0	1	0	0	0	5	4	23	10	13	6	23	14
Zm00056a000280	758	544	603	1426	1417	1347	298	303	315	265	241	233	256	402	355	282	232	243	447	406	470	595	540	590	704	590	720	397	351	331	329	349	352
Zm00056a000281	1973	517	1116	288	308	292	521	729	482	19	24	31	57	16	24	1165	539	849	816	1719	1496	45	53	112	94	72	70	492	695	615	1729	2344	2622
Zm00056a000282	0	0	0	0	0	0	0	0	0	0	0	0	0	0	0	0	0	0	0	0	0	0	0	0	0	0	0	0	0	0	0	0	0
Zm00056a000283	627	811	656	1125	1146	1008	1103	1051	1456	1966	1905	1704	2063	2460	2499	1428	1564	1530	852	888	479	499	703	529	1569	1801	1606	1223	1350	1473	537	578	436
Zm00056a000286	35	14	26	4	4	9	6	5	2	0	0	0	0	0	0	2	2	2	1	2	2	22	5	13	10	7	2	13	14	21	54	20	18
Zm00056a000287	0	0	0	0	1	0	0	0	0	0	0	0	0	0	0	0	0	0	0	0	0	0	0	0	0	0	1	0	0	0	2	0	0
Zm00056a000288	0	0	0	0	0	0	0	0	0	0	0	0	0	0	0	0	0	0	0	0	0	0	0	0	0	0	0	0	0	0	0	0	0
Zm00056a000289	399	614	349	196	236	220	325	360	378	444	437	353	296	266	279	200	176	215	42	30	55	22	25	31	93	100	91	170	175	165	224	165	121
Zm00056a000290	390	183	474	1169	682	1035	129	120	117	48	60	52	27	27	18	330	181	188	319	253	373	432	278	216	557	499	541	348	306	335	315	308	355
Zm00056a000291	40	62	52	3	6	5	0	0	0	1	0	1	7	1	11	2	1	0	5	5	3	3	0	1	15	9	12	0	1	3	3	1	2
Zm00056a000293	46	54	69	43	36	36	19	22	11	88	28	38	4	13	8	36	19	23	180	120	110	252	173	142	49	40	57	122	92	155	37	36	30
Zm00056a000294	1024	919	1012	338	333	296	197	189	210	415	569	513	1092	1061	1047	146	137	137	156	151	191	246	174	194	390	373	389	309	258	306	354	337	317
Zm00056a000295	0	0	0	0	0	0	0	0	0	0	0	0	0	0	0	0	0	0	0	0	0	0	0	0	0	0	0	0	0	0	0	0	0
Zm00056a000296	2	3	0	0	2	0	0	0	0	0	0	0	0	1	0	0	0	0	0	0	0	0	0	0	2724	2586	2910	28	25	40	3	2	0
Zm00056a000297	0	5	5	29	66	94	1183	1352	1204	8	12	14	0	1	0	3984	5505	5244	197	179	115	9	13	49	947	844	906	1141	1281	1007	27	66	27
Zm00056a000298	425	425	423	265	307	285	2177	2508	2428	679	597	462	70	43	58	8793	11227	11135	2163	1994	1437	1703	1569	1552	2704	2268	2683	3801	3756	3297	441	478	448
Zm00056a000300	617	630	606	164	125	153	168	166	175	198	273	226	389	339	333	241	179	190	775	641	579	1116	1221	943	97	118	97	820	727	892	202	126	133
Zm00056a000301	137	86	116	5	3	6	1059	1023	1027	19	16	16	0	0	2	4	3	16	0	0	15	9	0	39	1841	1888	2335	169	110	187	407	275	292
Zm00056a000303	901	813	873	1827	1694	1843	1759	1712	1911	1286	1038	1149	1130	818	897	3074	3269	3141	1697	1568	1143	1348	890	1364	1268	1150	1178	1315	1268	1429	1189	1218	1046
Zm00056a000304	0	0	0	0	0	0	0	0	0	0	0	0	0	0	0	0	0	0	0	0	0	0	0	0	0	0	0	0	0	0	0	1	0
Zm00056a000305	2	6	2	0	0	0	0	0	0	0	0	0	0	0	2	0	0	0	0	0	0	0	0	0	0	0	0	0	0	0	113	64	39
Zm00056a000306	328	375	334	173	147	152	47	38	53	46	31	63	127	57	114	26	28	26	47	84	77	131	104	107	94	95	86	68	59	46	73	75	98
Zm00056a000307	0	0	0	0	0	0	0	0	0	0	0	0	0	0	0	0	0	0	0	0	0	0	0	0	0	0	0	0	0	0	0	0	0
Zm00056a000308	0	0	0	0	0	0	0	0	0	0	0	0	0	0	0	0	0	0	0	0	0	0	0	0	0	0	0	0	0	0	0	0	0
Zm00056a000309	127	94	123	69	109	91	67	63	76	118	93	68	95	91	120	121	104	96	378	315	385	683	708	599	51	48	54	312	302	346	57	83	70
Zm00056a000310	0	0	0	0	0	0	0	0	0	0	0	0	0	0	0	0	0	0	0	0	0	0	0	0	0	0	0	0	0	0	0	0	0
Zm00056a000311	314	372	283	227	206	222	153	162	226	218	248	235	566	469	564	203	212	243	197	233	181	245	280	274	197	217	238	225	220	242	242	308	202
Zm00056a000312	0	0	0	0	0	0	0	0	0	0	0	0	0	0	0	0	0	0	0	0	0	0	0	0	0	0	0	0	0	0	0	0	0
Zm00056a000313	244	288	264	111	70	93	50	48	53	43	24	52	25	23	33	41	31	40	75	71	59	108	72	90	82	64	64	54	35	62	113	120	102
Zm00056a000314	58	312	93	1659	1424	1303	0	0	0	63	23	94	301	130	603	0	0	0	12	5	15	24	30	27	1036	1135	931	15	2	18	11	1	9
Zm00056a000316	4771	4086	4306	1765	1697	2018	1826	1906	1874	2291	2569	1960	819	992	848	1668	2094	1599	1897	1805	901	1829	1944	963	4144	4118	3553	2449	2483	2558	2837	2215	2745
Zm00056a000317	0	0	0	0	0	0	0	0	0	0	0	0	0	0	0	0	0	0	0	0	0	0	0	0	0	0	0	0	0	0	0	0	0
Zm00056a000318	0	0	0	0	0	0	0	0	0	0	0	0	0	0	0	0	0	0	0	0	0	0	0	0	0	0	0	0	0	0	0	0	0
Zm00056a000319	5	0	0	0	0	0	0	0	0	0	0	0	0	0	0	0	0	0	0	0	0	0	0	0	0	0	0	0	0	0	0	0	0
Zm00056a000320	724	719	599	479	439	389	323	327	332	232	235	234	274	317	323	355	317	341	331	217	241	260	260	244	546	640	537	399	344	432	311	325	370
Zm00056a000321	2003	2207	1967	599	571	597	826	758	735	179	190	202	269	265	249	566	601	626	858	636	788	965	886	799	720	719	762	746	659	632	952	904	967
Zm00056a000323	965	1046	1047	586	556	579	766	802	927	355	411	428	378	355	294	530	624	616	342	372	376	304	234	317	756	677	816	425	390	375	616	612	635
Zm00056a000324	936	749	826	102	109	113	115	101	76	99	87	107	453	339	380	147	138	133	534	440	529	1572	1383	888	141	127	144	684	579	783	269	250	258
Zm00056a000325	0	0	0	0	0	0	0	0	0	0	0	0	0	0	0	0	0	0	0	0	0	0	0	0	0	0	0	0	0	0	0	0	0
Zm00056a000326	710	585	640	1286	1136	1073	578	619	652	637	709	671	90	79	94	517	498	534	586	574	546	496	495	664	855	826	825	441	529	437	531	445	461
Zm00056a000327	0	0	0	0	0	0	0	0	0	0	0	0	0	0	0	0	0	0	0	0	0	0	0	0	0	0	0	0	0	0	0	0	0
Zm00056a000328	0	0	0	0	0	0	0	0	0	0	0	0	0	0	0	0	0	0	0	0	0	0	0	0	0	0	0	0	0	0	0	0	0
Zm00056a000329	0	0	0	0	0	0	0	0	0	0	0	0	0	0	0	0	0	0	0	0	0	0	0	0	0	0	0	0	0	0	0	0	0
Zm00056a000331	26	27	6	274	343	370	427	307	300	244	266	302	152	136	196	200	245	183	60	59	55	21	12	46	154	160	130	95	120	78	114	131	151
Zm00056a000332	0	2	0	0	0	0	0	0	0	0	0	0	0	0	0	0	0	0	0	0	0	0	0	0	1	0	0	0	0	0	0	0	0
Zm00056a000334	0	0	0	0	0	0	4	13	11	0	0	0	0	0	0	226	245	238	19	2	8	13	7	8	5	3	7	51	79	56	0	11	2
Zm00056a000336	0	0	0	0	0	0	0	0	0	0	0	0	0	0	0	2	1	1	0	0	0	0	0	0	0	0	0	0	0	0	0	0	0
Zm00056a000337	0	0	0	0	0	0	0	0	0	0	0	0	0	0	0	0	0	0	0	0	0	0	0	0	0	0	0	0	0	0	0	0	0
Zm00056a000339	0	0	0	0	0	0	0	0	0	0	0	0	0	0	0	0	0	0	0	0	0	0	0	0	0	0	0	0	0	0	0	0	0
Zm00056a000340	0	0	0	0	0	0	0	0	0	0	0	0	0	0	0	0	0	0	0	0	0	0	0	0	0	0	0	0	0	0	0	0	0
Zm00056a000342	0	0	0	0	0	0	0	0	0	0	0	0	0	0	0	0	0	0	0	0	0	0	0	0	0	0	0	0	0	0	0	0	0
Zm00056a000344	0	0	0	0	0	0	0	0	0	0	0	0	0	0	0	4	2	2	0	0	0	0	0	0	0	1	0	0	0	0	0	0	0
Zm00056a000346	0	0	0	0	0	0	0	0	0	0	0	0	0	0	0	0	0	0	0	0	0	0	0	0	0	0	0	0	0	0	0	0	0
Zm00056a000349	0	0	0	0	0	1	0	0	0	0	0	0	0	0	0	0	0	0	0	0	0	0	0	0	0	1	0	0	0	0	0	0	0
Zm00056a000350	2	0	6	0	0	0	0	0	0	0	0	0	0	0	0	0	0	0	0	0	0	0	0	0	0	0	0	0	0	0	1	0	1
Zm00056a000351	1088	1081	1057	852	836	735	557	588	716	658	675	620	218	158	152	769	751	692	1271	1180	661	2655	3146	784	771	826	682	738	672	751	615	463	558
Zm00056a000352	3	0	6	25	32	30	18	19	26	51	58	50	13	18	8	9	11	12	2	10	10	16	15	13	22	12	15	20	11	16	15	22	34
Zm00056a000354	0	0	0	0	0	0	0	1	0	0	1	0	0	0	0	1	0	0	0	1	0	0	0	0	0	0	0	1	0	0	0	0	0
Zm00056a000355	43	70	78	322	384	376	227	251	251	264	272	226	68	69	58	147	106	111	413	330	145	292	178	206	143	123	131	158	136	138	98	113	69
Zm00056a000356	0	0	0	0	0	0	0	0	0	0	0	0	0	0	0	0	0	0	0	0	0	0	0	0	0	0	0	0	0	0	0	0	0
Zm00056a000357	0	0	0	0	2	0	0	0	0	0	0	0	0	0	0	0	0	0	0	0	0	0	0	0	0	1	0	0	0	0	0	0	0
Zm00056a000358	0	0	0	0	0	0	0	0	0	0	0	0	0	0	0	0	0	0	0	0	0	0	0	0	0	0	0	0	0	0	0	0	0
Zm00056a000359	0	0	0	0	0	0	0	0	0	0	0	0	0	0	0	0	0	0	0	0	0	0	0	0	0	0	0	0	0	0	0	0	0
Zm00056a000360	0	0	0	0	0	0	0	0	0	60	107	79	309	600	435	2	0	2	0	0	0	0	0	0	0	0	0	0	0	0	0	0	0
Zm00056a000361	492	477	522	254	171	234	220	148	128	140	151	157	137	141	116	238	191	200	502	448	502	502	551	557	273	296	331	359	371	307	341	462	392
Zm00056a000362	26	52	51	280	314	260	1128	1139	1499	773	1032	828	154	184	162	649	680	734	25	27	14	27	30	34	317	337	321	273	331	248	75	203	130
Zm00056a000363	19688	23714	15892	5	3	15	23	4	12	2	3	4	5	0	2	5	8	2	30	19	9	33	63	39	3	1	2	20	2	13	9	14	4
Zm00056a000364	172	116	125	3	2	2	9	12	11	3	10	1	5	1	1	59	48	79	452	502	607	393	349	618	72	42	54	194	143	174	339	197	279
Zm00056a000365	0	0	0	0	0	0	0	0	0	0	0	0	0	0	0	0	0	0	0	0	1	0	0	0	0	0	0	0	0	0	0	1	0
Zm00056a000366	2070	2546	2202	2564	2368	2139	3525	3445	4053	5594	5616	5951	9543	7568	9534	5265	5720	5758	2632	2915	1793	1998	2311	1980	3936	4562	4012	4352	5008	5045	1329	1368	1168
Zm00056a000367	241	272	239	647	514	627	313	321	325	251	211	220	33	53	61	220	212	295	145	94	174	401	290	343	562	545	536	302	336	274	108	108	61
Zm00056a000368	96	108	105	38	30	34	32	51	36	67	52	78	89	105	110	44	28	42	253	159	390	1005	846	811	61	40	41	249	230	275	89	51	70
Zm00056a000369	322	452	313	3	6	10	8	14	13	13	6	15	3	0	3	2	1	6	8	9	17	21	44	32	5	9	4	3	8	5	28	18	10
Zm00056a000370	524	483	580	7	3	10	7	10	2	3	7	17	34	12	18	389	186	189	2021	2807	2011	3	16	332	28	19	28	503	408	383	1050	1286	1531
Zm00056a000371	303	278	323	0	0	0	2	0	0	0	0	0	0	0	0	4	0	6	754	837	619	116	214	347	0	0	0	371	362	349	267	68	110
Zm00056a000372	0	0	0	0	0	0	0	0	0	0	0	0	0	0	0	0	0	0	0	0	0	0	0	0	0	0	0	0	0	0	0	0	0
Zm00056a000373	0	0	0	0	0	0	0	0	0	0	0	0	0	0	0	0	0	0	0	0	0	0	0	0	0	0	0	0	0	0	0	0	0
Zm00056a000374	0	0	0	0	0	0	0	0	0	0	0	0	0	0	0	0	0	0	0	0	0	0	0	0	0	0	0	0	0	0	0	0	0
Zm00056a000376	122	156	150	311	295	239	354	364	462	387	431	385	221	277	231	535	577	526	37	38	65	67	46	73	234	211	246	159	246	211	115	147	124
Zm00056a000377	29	29	19	33	15	40	64	47	50	53	76	47	18	15	15	39	39	36	30	30	21	46	18	34	19	18	13	28	25	18	22	14	10
Zm00056a000378	26	13	30	28	36	49	29	44	59	85	59	70	39	30	23	30	44	40	45	77	51	74	82	88	22	24	23	35	49	43	23	22	27
Zm00056a000379	709	636	681	972	1162	1001	1260	1230	1473	1842	1935	1965	3281	3327	3351	1263	1347	1255	775	802	713	980	945	1005	1223	1261	1253	1066	1066	1127	740	671	712
Zm00056a000380	1369	1395	1363	247	350	192	1038	1054	1117	1062	1023	1135	2321	3351	3300	502	436	433	573	318	1364	3373	2357	2491	157	182	180	1100	847	1072	506	367	317
Zm00056a000381	0	0	0	0	0	0	0	0	0	0	0	0	0	0	0	0	0	0	0	0	0	0	0	0	0	0	0	0	0	0	0	0	0
Zm00056a000382	0	0	0	0	0	0	0	0	0	0	0	0	0	0	0	0	0	0	0	0	0	0	0	0	0	0	0	0	0	0	0	0	0
Zm00056a000383	14	16	20	9	15	6	40	44	32	57	61	75	251	342	270	6	0	1	0	0	1	0	3	5	1	1	1	0	2	0	33	20	26
Zm00056a000384	6	33	16	0	0	0	0	0	1	0	0	0	0	0	0	1	0	2	0	1	0	0	0	0	0	0	0	1	0	0	10	4	3
Zm00056a000385	566	782	603	544	641	575	674	593	857	1535	1357	1505	2411	2075	2651	878	893	898	716	715	542	698	721	603	961	1108	856	875	869	866	487	473	409
Zm00056a000386	85106	102732	64259	427	377	551	166	121	124	558	237	324	310	450	319	99	53	69	401	336	638	1817	1378	1011	119	81	51	520	501	615	889	223	230
Zm00056a000388	32	38	31	488	422	471	1	2	0	14	13	28	13	13	17	9	13	2	117	74	110	211	219	151	33	53	33	32	18	53	47	26	38
Zm00056a000389	796	887	641	51	30	49	5	9	8	17	21	10	39	17	26	40	23	19	168	148	111	110	84	70	15	9	8	21	12	13	70	30	22
Zm00056a000390	40	17	21	2	11	0	0	0	0	0	0	0	0	0	0	0	0	0	0	0	0	0	0	0	3	4	6	3	4	2	0	0	0
Zm00056a000391	2195	1985	2451	840	771	831	459	474	384	314	316	415	1123	1251	1235	338	349	351	490	437	702	757	685	735	596	588	642	536	459	445	711	746	760
Zm00056a000392	3114	2984	3591	1753	1926	2272	1893	1929	1868	12541	8370	10079	5300	7715	5850	2087	2176	1871	1839	2271	1654	1137	1205	856	2756	2866	2913	2494	2238	2508	2492	1954	2309
Zm00056a000393	159	151	179	446	367	356	347	339	338	287	361	350	237	185	179	305	283	317	277	328	218	261	270	304	329	336	346	227	288	280	179	214	186
Zm00056a000394	3	0	0	2	1	2	13	12	11	4	1	8	0	4	4	332	391	319	0	9	0	0	0	0	0	0	1	111	77	134	0	1	1
Zm00056a000395	0	0	0	0	0	0	0	0	0	0	0	0	0	0	0	0	0	0	0	0	0	0	0	0	0	0	0	0	0	0	0	0	0
Zm00056a000396	2444	2384	2004	814	830	748	1502	1511	1523	920	893	1004	202	252	290	1491	1549	1644	2568	2597	2137	926	895	1136	1057	920	1116	1030	966	960	2027	1708	2013
Zm00056a000397	0	0	0	0	0	0	0	0	0	0	0	0	0	0	0	0	0	0	0	0	0	0	0	0	0	0	0	0	0	0	0	0	0
Zm00056a000398	523	528	439	1045	1339	1289	2597	2740	2345	1909	1772	1940	2104	2169	1868	3267	3441	3213	928	1307	1070	297	346	393	1415	1459	1453	1430	1443	1413	1410	1674	1705
Zm00056a000399	38	24	46	198	219	231	254	301	236	246	325	267	99	105	120	158	140	150	68	90	91	79	82	74	141	149	129	64	112	69	59	62	98
Zm00056a000400	0	0	0	0	0	0	0	0	0	0	0	0	0	0	0	0	0	0	0	0	0	0	0	0	0	0	0	0	0	0	0	0	0
Zm00056a000401	0	0	0	1	0	4	1	0	0	1	1	0	0	0	0	0	0	0	0	1	1	1	0	0	23	28	30	0	8	5	12	2	4
Zm00056a000402	0	0	0	0	0	0	0	0	0	0	0	0	0	0	0	0	0	0	0	0	0	0	0	0	43	65	35	0	0	0	0	0	0
Zm00056a000403	0	0	0	300	308	331	19	10	5	132	120	101	0	0	0	0	0	0	0	1	0	0	0	0	83	79	82	0	0	0	0	0	0
Zm00056a000404	0	0	0	348	317	356	0	1	0	14	13	12	5	0	0	0	0	0	0	0	0	0	0	0	79	89	75	0	0	0	0	0	0
Zm00056a000406	242	329	266	806	875	875	319	372	380	552	408	557	718	800	625	438	323	409	236	261	227	92	59	81	183	193	182	90	140	85	447	279	307
Zm00056a000407	20	17	24	3	2	1	11	10	9	2	1	4	0	0	0	84	91	68	0	0	0	0	0	0	900	665	801	74	90	75	24	39	66
Zm00056a000409	334	356	274	151	144	144	202	189	214	217	227	169	93	144	124	279	280	300	284	357	345	134	125	124	253	272	276	237	208	195	298	430	316
Zm00056a000410	1439	760	891	0	1	1	0	0	0	0	0	0	1	2	0	0	0	2	2	0	1	1	0	3	0	0	0	1	0	0	3	3	2
Zm00056a000411	235	223	293	482	511	529	372	389	406	387	435	421	827	683	802	275	308	292	204	171	212	236	174	179	340	385	340	171	245	202	268	232	257
Zm00056a000412	0	0	0	0	0	1	0	0	0	0	0	0	0	0	0	0	0	0	0	0	0	0	0	0	0	0	0	0	0	0	0	0	0
Zm00056a000413	323	286	326	547	403	498	2	2	2	2	0	1	25	9	26	15	6	11	916	1030	811	451	494	478	171	243	193	190	223	134	2175	8255	5152
Zm00056a000415	796	741	613	230	130	136	416	407	236	105	68	90	42	28	39	595	717	1213	125	305	213	147	151	135	1023	1079	1080	718	982	727	277	361	449
Zm00056a000416	78	70	64	75	44	66	82	86	59	41	25	27	22	18	22	112	181	164	35	35	80	55	46	82	371	315	395	256	229	210	81	96	111
Zm00056a000417	345	302	328	139	111	116	183	193	136	46	49	28	19	14	20	77	63	99	50	55	52	203	173	127	62	79	55	96	84	74	111	163	90
Zm00056a000418	511	431	526	156	109	149	165	151	161	135	100	133	350	240	249	200	185	179	558	561	708	797	756	757	156	143	141	845	797	829	378	306	327
Zm00056a000419	280	224	261	512	500	487	212	228	191	199	167	192	270	256	242	203	162	139	567	514	714	1617	1470	1159	327	296	270	862	801	682	226	234	262
Zm00056a000420	451	313	408	1029	1099	1242	971	927	804	626	609	734	1087	1239	959	940	960	781	609	677	723	618	525	590	1265	1089	1304	912	967	853	880	905	1033
Zm00056a000421	154	54	161	2	4	3	17	42	64	3	3	14	213	114	217	1063	790	650	193	363	459	10	23	30	190	163	174	230	169	163	19	33	38
Zm00056a000422	4543	4374	5148	2057	1655	1850	1403	1514	1281	107	144	168	330	413	365	1594	1300	1327	8263	7389	8563	13282	13557	9889	1767	1832	1632	2633	2270	2110	4219	3476	3803
Zm00056a000423	335	421	397	857	848	819	662	565	623	817	923	825	1280	1276	1251	522	603	663	671	634	511	655	713	633	667	672	589	535	565	603	486	503	440
Zm00056a000424	198	184	186	161	160	183	183	180	183	108	145	181	67	95	87	190	188	149	245	288	247	242	258	246	95	106	100	130	132	126	129	114	130
Zm00056a000425	23	8	22	9	5	9	2	4	2	0	3	2	140	15	43	3	2	0	15	50	29	6	7	8	40	40	33	40	32	22	232	162	206
Zm00056a000426	373	444	317	5	1	0	2	6	2	14	15	29	84	57	101	0	2	1	0	0	0	4	0	4	1	1	7	4	0	2	279	349	269
Zm00056a000427	340	301	317	250	187	277	43	53	43	14	10	21	33	78	95	88	97	81	193	168	227	243	277	215	268	263	289	171	119	120	100	119	101
Zm00056a000428	43	35	47	97	104	80	100	110	117	117	135	102	140	170	160	101	75	73	81	63	69	77	41	67	55	61	53	68	77	56	106	86	96
Zm00056a000429	0	0	0	1115	919	887	0	0	0	59	91	79	0	0	0	0	0	0	0	0	0	0	0	0	120	95	130	0	0	0	0	3	0
Zm00056a000430	0	0	1	1064	749	858	0	0	0	3	19	14	0	0	0	0	0	0	0	0	0	0	0	0	69	61	104	0	1	0	1	5	1
Zm00056a000431	1442	1670	1467	2819	2343	2196	3557	3727	3867	4122	4560	3850	1725	1640	1950	4162	4414	4679	376	510	441	99	64	150	2193	2079	2229	1389	1577	1320	1088	1495	1384
Zm00056a000432	0	0	0	0	1	0	2	1	2	1	2	1	0	1	3	3	2	0	0	0	0	0	0	0	0	0	1	0	0	0	1	2	0
Zm00056a000433	0	0	0	0	0	0	0	0	0	0	0	0	0	0	0	0	0	0	0	0	0	0	0	0	0	0	0	0	0	0	0	0	0
Zm00056a000434	220	269	214	1	0	1	2	0	1	35	43	75	127	141	240	3	3	4	0	3	6	7	7	8	93	118	141	29	16	56	2187	2259	1917
Zm00056a000435	93	95	84	171	160	157	223	211	176	233	239	224	414	359	328	189	178	186	192	190	158	156	119	142	200	213	190	144	140	123	144	126	142
Zm00056a000436	23	37	28	40	45	36	12	25	16	6	7	18	14	6	4	241	195	234	264	348	268	113	95	80	11	16	24	128	125	125	147	162	171
Zm00056a000437	26	21	27	208	202	203	3	0	0	8	9	11	37	42	24	8	8	4	181	217	183	92	143	93	211	167	148	27	16	29	96	70	83
Zm00056a000438	0	0	5	0	0	0	0	0	0	0	0	0	0	0	0	0	0	0	0	0	0	3	26	1	0	0	0	0	0	0	0	0	0
Zm00056a000439	898	1046	1071	995	962	899	1328	1391	1507	1627	1563	1518	733	700	819	1215	1327	1338	702	895	712	573	627	482	1123	1197	1047	1014	1002	1010	801	783	801
Zm00056a000440	0	0	0	0	0	0	0	0	0	0	0	0	0	0	0	0	0	0	0	0	0	0	0	0	0	0	0	0	0	0	0	0	0
Zm00056a000441	0	0	0	0	0	0	0	0	0	0	0	0	0	0	0	0	0	0	0	0	0	0	0	0	0	0	0	0	0	0	0	0	0
Zm00056a000442	0	0	0	0	0	0	0	0	0	0	0	0	0	0	0	0	0	0	0	0	0	0	0	0	0	0	0	0	0	0	0	0	0
Zm00056a000443	0	0	0	0	0	0	0	0	0	0	0	0	0	0	0	0	0	0	0	0	0	0	0	0	0	0	0	0	0	2	0	0	0
Zm00056a000444	277	226	316	41	49	39	47	54	54	40	53	43	60	44	56	116	106	57	1077	677	1767	4904	4398	3757	28	30	26	1278	1054	1301	108	75	98
Zm00056a000445	3	0	0	0	0	0	0	0	0	0	1	0	0	0	0	0	0	1	1	1	0	0	0	0	0	0	0	0	2	2	1	0	0
Zm00056a000446	559	685	592	382	393	372	453	468	437	737	579	780	861	712	917	423	399	420	389	378	390	503	456	414	256	275	265	361	337	330	367	307	343
Zm00056a000447	0	0	0	0	0	0	0	0	0	0	0	0	0	0	0	0	0	0	0	0	0	0	0	0	52	65	22	0	0	0	0	6	8
Zm00056a000448	0	0	0	0	0	0	0	0	0	0	0	0	0	0	0	0	0	0	0	0	0	0	0	0	0	0	0	0	0	0	0	0	0
Zm00056a000449	2729	2774	2464	631	684	668	748	751	703	852	798	775	1081	1161	1144	737	741	781	650	695	713	730	690	686	854	899	927	835	818	925	778	695	778
Zm00056a000450	2	0	4	2	2	0	1	0	0	0	0	1	0	2	0	0	0	0	0	0	0	0	0	0	0	0	0	0	0	0	0	0	0
Zm00056a000452	183	142	144	605	659	599	631	632	797	944	1178	971	1084	1197	1033	498	567	613	378	400	233	224	204	279	672	821	700	285	408	391	260	282	263
Zm00056a000453	904	962	1015	2117	2305	2384	1995	1922	1870	1767	1837	1477	1342	1739	1665	1419	1268	1438	1080	1496	1201	597	487	872	1841	1838	1957	1069	1040	936	2182	2703	2682
Zm00056a000455	123	180	137	189	187	239	80	78	65	383	313	359	142	99	107	107	72	54	447	402	240	199	165	155	115	151	142	103	73	72	500	426	284
Zm00056a000456	152	178	189	202	245	238	277	291	250	232	234	282	517	671	709	166	202	158	201	146	174	184	178	211	140	139	154	110	136	154	201	193	194
Zm00056a000457	31937	35518	27851	12	4	10	28	6	14	3	9	0	7	1	0	2	4	1	13	19	9	25	36	26	3	7	4	12	18	16	858	70	78
Zm00056a000458	460	401	457	382	328	392	126	131	127	335	267	246	89	123	94	149	137	153	418	344	705	1433	1366	997	474	401	442	855	701	714	359	332	305
Zm00056a000459	0	0	0	0	0	0	0	0	0	0	0	0	0	0	0	0	0	0	0	0	0	0	0	0	0	0	0	0	0	0	0	0	0
Zm00056a000460	183	188	227	211	194	178	249	290	268	287	336	251	550	607	633	485	463	405	1656	1426	1364	1831	1987	1625	128	138	125	1181	1012	1189	303	262	276
Zm00056a000461	44	13	28	202	183	211	188	185	191	172	203	170	195	220	216	123	119	108	30	25	20	36	30	46	124	114	97	60	59	40	68	47	54
Zm00056a000463	0	0	0	7	6	14	0	0	0	3	5	4	0	0	0	9	8	9	0	0	0	0	0	0	380	344	286	0	0	3	3	2	1
Zm00056a000464	23	13	12	20	12	10	120	152	265	0	3	2	0	0	0	2	2	0	8	13	4	3	0	0	29	26	23	0	0	0	0	3	6
Zm00056a000467	0	0	0	0	2	0	0	0	0	0	0	0	0	0	0	0	0	0	0	0	0	0	0	0	0	0	0	0	0	0	0	0	0
Zm00056a000468	373	336	392	310	316	327	313	288	248	374	402	302	210	243	230	395	410	419	696	582	654	733	647	690	375	366	371	514	530	554	424	385	397
Zm00056a000471	9	5	0	4	4	2	0	3	5	4	2	0	0	0	3	3	4	1	0	0	1	1	3	7	2	1	1	1	1	2	4	6	3
Zm00056a000472	898	1107	910	628	539	564	150	158	125	360	381	558	3088	2809	2805	270	298	297	360	298	341	382	267	456	462	409	463	425	444	357	628	534	499
Zm00056a000474	639	779	658	676	707	759	644	694	575	941	819	930	977	830	836	1061	1079	1096	636	776	864	1081	1053	968	299	318	299	722	617	770	468	524	507
Zm00056a000475	226	159	172	64	52	65	83	93	111	112	131	114	37	38	41	475	410	336	445	319	921	3004	2589	1927	22	37	22	682	578	797	43	73	62
Zm00056a000476	820	873	975	942	797	868	481	488	469	496	543	662	2203	2283	1983	462	569	536	676	593	774	967	988	928	861	793	774	713	675	672	869	1077	911
Zm00056a000477	1663	1824	1879	6350	6201	7033	1444	1399	1444	4722	4443	4469	2383	2917	2652	1929	2225	1977	1833	2335	1540	821	909	1009	3577	3913	3690	1393	1508	1277	2281	2068	2037
Zm00056a000478	602	603	554	1272	1130	1275	855	971	941	1116	1147	1393	3468	3658	3826	1075	1202	1037	660	684	688	664	630	706	1409	1424	1320	895	906	884	809	654	772
Zm00056a000480	0	0	0	0	0	0	0	0	0	0	0	0	0	0	0	0	0	0	0	0	0	0	0	0	0	0	0	0	0	0	0	0	0
Zm00056a000481	697	720	724	4075	4248	5028	2092	2050	2089	2104	2207	2105	12142	9680	10676	2540	2917	2822	1006	878	1527	1620	1406	2017	3197	2856	2892	2317	2032	1865	593	901	777
Zm00056a000482	306	367	235	143	144	188	259	197	214	85	73	68	3	3	6	397	497	450	18	26	64	70	54	90	480	472	505	146	146	150	103	95	75
Zm00056a000483	1811	1897	2027	451	369	373	594	573	468	265	275	281	10	2	4	557	510	473	383	455	829	1027	805	1376	1859	1808	1887	1141	975	1130	317	279	244
Zm00056a000484	0	0	0	0	0	0	0	0	0	0	0	0	0	0	0	0	0	0	0	0	0	0	0	0	0	0	0	0	0	0	0	0	0
Zm00056a000485	0	0	0	0	0	0	0	0	0	0	0	0	0	0	0	0	0	0	0	0	0	0	0	0	0	0	0	0	0	0	0	0	0
Zm00056a000486	0	0	0	0	2	0	0	0	0	0	0	1	0	0	0	0	0	0	0	0	0	0	0	0	0	0	0	0	0	0	0	0	0
Zm00056a000487	351	247	314	35	24	14	34	29	30	14	15	7	12	3	2	77	81	71	181	131	59	21	8	57	30	21	33	47	36	26	262	243	313
Zm00056a000488	323	231	344	366	338	544	0	0	0	317	163	223	15	7	6	77	64	59	29	36	31	3	0	1	8	4	0	68	77	83	319	208	404
Zm00056a000489	113	121	100	122	144	133	74	81	69	102	137	101	109	127	106	84	98	93	133	87	107	129	102	120	64	51	57	111	74	88	94	56	69
Zm00056a000490	1342	1468	1246	215	172	180	274	300	140	83	35	106	363	101	266	373	393	406	528	455	787	785	861	954	581	592	498	693	667	677	331	491	401
Zm00056a000491	317	321	308	242	297	242	259	282	194	136	141	116	417	362	386	213	184	191	266	275	447	451	481	418	462	388	415	326	319	301	365	341	401
Zm00056a000493	0	0	1	0	0	1	66	56	54	25	25	43	3	1	1	204	216	241	12	10	8	0	0	0	1	2	1	25	60	24	16	89	49
Zm00056a000494	59	46	36	126	165	152	515	490	441	176	185	144	9	10	4	394	461	417	150	179	170	95	133	150	81	57	90	148	121	139	241	351	319
Zm00056a000495	498	477	467	103	118	73	240	344	422	12	20	9	55	26	21	787	936	851	4378	3599	4040	9469	9758	8204	931	864	961	4210	4255	4440	1815	1505	2599
Zm00056a000496	12	21	37	164	207	177	176	166	174	195	251	212	186	218	193	113	116	87	82	87	64	88	89	77	73	90	89	70	91	80	54	44	43
Zm00056a000497	258	309	217	299	295	270	503	531	473	421	440	428	328	342	318	316	312	295	309	264	272	355	425	270	160	170	179	231	226	230	228	283	234
Zm00056a000498	1151	1050	1006	168	151	158	177	138	172	197	141	416	530	252	224	124	126	140	145	133	321	365	291	267	64	54	70	185	186	213	279	265	342
Zm00056a000499	0	0	0	4	0	1	1	6	2	1	0	3	6	0	0	1	2	1	0	0	1	3	3	0	6	0	0	1	2	0	0	2	5
Zm00056a000500	2	0	0	0	1	0	2	0	0	0	1	0	0	0	0	0	0	0	1	0	0	3	0	0	0	0	0	0	0	0	1	0	2
Zm00056a000502	0	3	1	1	0	1	0	0	0	0	1	1	1	1	4	0	0	0	0	2	1	0	0	4	0	1	0	0	0	2	0	2	5
Zm00056a000503	372	294	376	99	86	130	20	31	36	12	17	22	6	10	12	55	49	55	138	165	149	119	137	97	38	26	30	84	120	88	427	361	294
Zm00056a000504	23	17	20	96	114	122	513	494	665	185	201	173	6	5	3	43	34	48	0	0	2	0	0	0	56	59	46	17	14	19	51	77	91
Zm00056a000505	0	0	0	0	0	0	0	0	0	0	0	0	0	0	0	0	0	0	0	0	0	0	0	0	0	0	0	0	0	0	0	0	0
Zm00056a000506	0	0	0	0	0	0	0	0	0	0	0	0	0	0	0	0	0	0	0	0	0	0	0	0	0	0	0	0	0	0	0	0	0
Zm00056a000507	9355	9687	9636	1645	1422	1672	1128	1116	1421	1544	1400	1497	765	823	1027	873	894	910	2560	2619	2548	3721	3952	3637	5681	6248	4749	2396	2314	2186	2733	2081	2535
Zm00056a000508	332	404	438	14	21	15	20	14	26	5	10	2	3	0	0	5	12	9	89	97	75	233	193	161	98	115	119	151	148	123	71	52	46
Zm00056a000509	0	0	0	0	0	0	0	0	0	0	0	0	0	0	0	0	0	0	0	0	0	0	0	0	0	0	0	0	0	0	1	0	0
Zm00056a000510	11	33	16	4	7	6	5	11	8	55	77	42	1	1	0	0	0	1	0	2	0	6	15	12	5	3	0	0	6	2	2	1	2
Zm00056a000511	114	122	170	1187	1324	1166	3245	3278	4259	4507	3962	4298	5006	4693	6068	2712	2921	3092	37	30	35	19	18	31	1099	1341	1286	1146	1346	1261	257	187	230
Zm00056a000512	598	639	671	455	530	468	985	817	876	238	287	121	33	57	32	408	372	437	681	549	441	300	267	252	137	146	205	154	119	170	1326	956	1066
Zm00056a000513	0	0	0	0	0	0	0	0	0	0	0	0	0	0	0	0	0	0	1	0	0	0	0	0	0	0	0	0	0	0	0	1	0
Zm00056a000514	24	16	10	36	61	39	271	277	303	85	88	94	0	0	0	258	284	319	48	73	22	0	41	178	3	2	3	379	355	411	216	719	642
Zm00056a000516	27	16	27	140	162	167	176	138	149	140	145	141	196	226	179	158	158	151	164	180	152	206	224	196	59	75	65	165	86	114	86	70	98
Zm00056a000518	143	124	179	243	249	278	84	70	49	475	302	467	282	337	304	155	155	132	1715	1053	1709	3850	3666	3349	330	335	324	1351	1021	1186	205	151	145
Zm00056a000519	822	797	787	755	767	754	572	579	601	1043	920	973	1157	1160	1259	1008	927	808	2557	2468	2001	2860	2802	2618	741	791	815	2118	1964	2260	845	674	768
Zm00056a000521	0	0	0	0	0	0	0	0	0	0	0	0	0	0	0	0	0	0	0	0	0	0	0	0	0	0	0	0	0	0	0	0	0
Zm00056a000522	0	0	0	0	0	0	0	0	0	0	0	0	0	0	0	0	0	0	0	0	0	0	0	0	0	0	0	0	0	0	0	0	0
Zm00056a000523	0	0	0	0	0	0	0	0	0	0	0	0	0	0	0	0	0	0	0	0	0	0	0	0	0	0	0	0	0	0	0	0	0
Zm00056a000525	0	0	0	0	0	0	0	0	0	0	0	0	0	0	0	0	0	0	0	0	0	0	0	0	0	0	0	0	0	0	0	0	0
Zm00056a000526	0	0	0	0	0	0	0	0	0	0	0	0	0	0	0	0	0	0	0	0	0	0	0	0	0	0	0	0	0	0	0	0	0
Zm00056a000528	287	318	293	676	714	702	686	689	727	516	538	600	723	732	622	575	617	601	470	526	563	355	374	484	538	536	566	495	495	391	597	636	727
Zm00056a000529	8	3	1	12	6	7	5	12	9	9	6	5	5	8	9	12	13	8	5	10	12	7	10	3	9	9	9	9	8	5	8	18	15
Zm00056a000530	656	706	626	514	526	460	456	492	399	363	389	423	778	699	678	440	421	383	602	540	635	695	709	615	389	398	394	479	445	509	417	429	469
Zm00056a000531	0	0	0	0	0	0	0	0	0	0	0	0	0	0	0	0	0	0	0	0	0	0	0	0	0	0	0	0	0	0	0	0	0
Zm00056a000532	0	0	0	0	0	0	0	0	0	0	0	0	0	0	0	0	0	0	0	0	0	0	0	0	0	0	0	0	0	0	0	0	0
Zm00056a000533	0	0	0	0	0	0	0	0	0	0	0	0	0	0	0	0	0	0	0	0	0	0	0	0	0	0	0	0	0	0	0	0	0
Zm00056a000534	220	208	239	214	244	258	207	225	250	263	283	221	193	237	196	273	273	271	464	511	440	632	695	691	201	216	210	611	504	525	201	184	174
Zm00056a000535	0	0	0	0	0	0	0	0	0	0	0	0	0	0	0	0	0	0	0	0	0	0	0	0	0	0	0	0	0	0	0	0	0
Zm00056a000536	96	56	66	107	99	105	166	177	151	161	177	173	225	250	216	122	163	132	146	145	157	146	179	196	115	121	125	122	134	107	141	140	175
Zm00056a000537	26	17	22	280	314	252	517	505	530	407	465	430	121	114	90	241	292	270	100	91	60	25	23	43	116	117	123	95	120	144	62	50	49
Zm00056a000538	485	350	361	375	256	298	227	186	224	8	7	15	9	1	1	519	277	352	1734	1975	1804	1133	1070	1196	1000	941	1060	852	807	783	1067	1215	1291
Zm00056a000540	63	80	89	733	992	861	4972	4882	3631	2017	1800	1827	688	641	597	4071	4089	4485	514	439	483	230	170	154	567	659	608	812	1008	916	428	450	613
Zm00056a000541	0	0	0	0	0	0	0	0	0	0	0	0	0	0	0	0	0	0	0	0	0	0	0	0	0	0	0	0	0	0	0	0	0
Zm00056a000542	59	162	119	77	32	72	212	206	268	178	185	179	331	314	328	231	247	265	74	59	133	105	89	130	50	37	47	115	169	78	100	90	119
Zm00056a000543	0	0	0	0	0	0	0	0	0	0	0	0	0	0	0	0	0	0	0	0	0	0	0	0	0	0	0	0	0	0	0	0	0
Zm00056a000544	674	520	598	1662	1748	1631	1406	1290	1269	1288	1325	1243	2399	2034	2231	1158	1269	1233	1788	1644	1574	1446	1346	1579	1182	1271	1260	1176	1186	1199	1567	1740	1750
Zm00056a000545	4698	5509	3774	0	1	0	6	2	2	0	1	0	0	0	0	5	1	0	1	0	0	0	0	0	2	1	2	0	0	0	3	1	0
Zm00056a000546	192	181	219	175	167	147	140	95	117	315	178	513	3160	1381	3347	170	179	164	262	98	213	214	222	112	70	72	82	144	179	166	141	244	232
Zm00056a000547	459	654	373	0	0	0	2	0	0	0	0	0	1	0	0	0	0	0	2	2	0	1	0	0	0	0	0	58	73	70	11	1	2
Zm00056a000548	114	146	140	0	0	0	0	0	0	0	0	0	0	1	7	0	0	0	1	5	1	0	2	1	0	2	0	49	20	35	3	1	2
Zm00056a000549	340	272	347	665	628	593	497	516	514	495	509	544	1194	1265	1105	450	484	443	320	349	283	425	393	381	764	749	711	491	456	506	413	458	458
Zm00056a000550	668	741	777	194	186	428	5661	5093	6862	2833	2305	2902	1327	1610	1617	3840	4510	3620	5	5	9	10	2	20	18	9	11	601	828	687	478	820	703
Zm00056a000551	552	775	671	455	401	381	532	524	655	844	953	962	2242	1718	2076	890	951	892	656	799	448	451	624	405	820	792	771	629	722	595	397	384	349
Zm00056a000552	1729	2255	1552	14	22	13	19	36	36	14	28	23	9	17	12	14	17	15	21	14	11	16	35	28	7	9	15	8	8	6	6	3	4
Zm00056a000553	335	323	392	388	304	336	317	330	301	83	85	82	64	41	86	615	548	568	676	874	688	307	329	298	1055	954	1064	395	342	415	1095	978	971
Zm00056a000554	0	0	0	0	0	0	0	0	0	325	169	367	282	169	386	0	0	0	0	0	0	0	0	0	0	0	0	0	0	0	0	0	0
Zm00056a000555	0	0	0	0	0	0	0	0	0	23	8	22	16	16	14	0	0	0	0	0	0	0	0	0	0	0	0	0	0	0	0	0	0
Zm00056a000556	0	0	0	0	0	0	0	0	0	29	17	68	15	16	29	0	0	0	0	0	0	0	0	0	0	0	0	0	0	0	0	0	0
Zm00056a000557	0	0	0	0	0	0	0	0	0	0	0	0	0	0	0	0	0	0	0	0	0	0	0	0	0	0	0	0	0	0	0	0	0
Zm00056a000558	17	11	2	0	1	4	2	10	4	8	12	17	0	0	0	5	11	12	13	3	55	53	46	58	1	3	7	3	10	13	1	2	1
Zm00056a000559	744	717	665	494	538	557	728	746	726	919	935	882	1869	1793	1700	597	615	708	262	315	331	294	275	298	705	699	700	459	492	503	458	501	508
Zm00056a000560	149	148	140	67	71	66	131	149	136	96	90	88	64	60	51	128	109	132	109	107	118	138	155	148	77	74	79	119	91	106	137	100	105
Zm00056a000563	26	6	26	46	23	23	1	0	0	25	1	10	10	4	14	0	0	0	0	0	0	1	0	0	27	13	2	0	0	0	2	1	0
Zm00056a000564	2	2	2	0	2	0	0	1	0	0	1	0	0	0	0	0	0	0	0	0	0	0	0	0	2	0	0	0	0	0	0	1	0
Zm00056a000565	229	184	257	345	414	408	622	613	395	300	370	361	250	256	243	574	471	441	990	870	854	937	1007	912	354	331	358	607	539	512	478	440	626
Zm00056a000567	95	99	95	0	2	0	2	3	3	41	34	46	0	0	0	3	5	11	0	2	0	0	0	1	4	13	7	23	20	32	18308	64802	37706
Zm00056a000568	0	0	0	76	83	78	196	193	203	270	281	263	22	28	12	189	178	183	16	15	14	0	3	0	86	113	109	90	108	75	24	56	31
Zm00056a000569	402	425	394	591	578	519	308	329	292	554	622	600	514	455	552	409	405	456	448	431	390	450	359	345	403	469	400	350	361	402	328	275	271
Zm00056a000570	5154	3432	5263	322	257	272	165	186	147	80	70	82	239	276	252	838	636	543	8981	6812	6630	22802	21767	12828	526	538	545	9766	7922	10758	1752	1338	1529
Zm00056a000571	451	520	429	170	183	170	281	261	194	193	179	213	444	370	314	222	202	235	259	274	254	298	367	317	173	181	196	219	178	192	297	304	270
Zm00056a000572	27	17	10	30	26	19	15	13	18	35	31	17	34	25	36	12	18	22	24	17	11	21	30	22	13	19	8	11	8	21	6	10	6
Zm00056a000573	0	0	0	0	0	0	0	0	0	0	0	0	0	0	0	0	0	0	0	0	0	0	0	0	0	0	0	4	1	0	0	0	0
Zm00056a000574	87	52	82	140	137	108	99	75	88	119	106	140	71	80	85	74	100	108	134	143	120	151	202	184	37	32	49	88	91	86	46	43	46
Zm00056a000575	157	124	109	215	227	231	321	316	352	332	390	297	277	374	348	401	398	410	122	148	104	65	79	115	244	251	215	175	187	174	171	201	168
Zm00056a000576	0	0	0	0	0	0	0	0	0	0	0	0	0	2	0	0	0	0	0	0	0	0	0	0	0	0	0	0	0	0	0	0	0
Zm00056a000577	1059	977	1031	96	87	85	39	48	24	9	17	14	24	38	36	131	143	178	591	480	1187	1893	2071	2181	169	178	193	1287	1219	1047	245	171	198
Zm00056a000578	235	294	269	65	56	43	112	128	129	60	72	79	79	101	100	266	277	235	785	775	766	1304	1769	1016	126	97	99	550	427	632	196	176	180
Zm00056a000580	242	239	224	286	318	312	293	265	275	355	389	389	334	380	380	290	317	310	276	306	335	301	341	300	341	349	346	344	321	311	259	287	229
Zm00056a000581	323	259	278	71	94	105	104	87	87	100	109	99	48	49	59	375	345	349	1429	1397	1546	2934	2792	2345	69	63	70	1410	1167	1482	249	162	234
Zm00056a000582	640	617	703	301	240	335	223	257	216	325	273	387	772	512	873	231	240	241	243	225	335	483	410	491	546	524	609	524	481	479	362	393	489
Zm00056a000583	171	165	129	0	6	0	677	705	746	5	11	4	6	0	3	574	556	622	8	14	17	3	3	11	158	129	156	392	399	336	275	575	499
Zm00056a000586	8	8	11	38	28	30	11	5	3	14	19	24	1	4	4	2	1	0	7	1	7	15	8	1	22	33	44	16	22	14	1	6	4
Zm00056a000587	6336	5982	5982	310	115	166	122	148	165	406	311	323	115	94	98	491	391	397	8646	5828	8434	24334	22387	16640	1086	1009	1283	6398	5483	6149	2577	2268	2145
Zm00056a000588	0	0	1	0	1	0	0	0	0	0	0	0	0	0	0	1	0	0	0	0	3	10	5	5	7	4	5	3	1	3	0	10	7
Zm00056a000589	0	0	0	0	0	0	0	0	0	0	0	0	0	0	0	0	0	0	0	0	0	0	0	0	0	0	0	0	0	0	0	0	0
Zm00056a000590	0	0	0	0	0	0	0	0	0	0	1	0	0	0	0	2	3	4	0	0	0	0	2	0	383	354	314	1	0	0	0	0	1
Zm00056a000591	2451	2611	2367	884	812	775	250	208	236	202	180	184	533	368	429	1453	1474	1337	962	1052	941	733	566	627	910	822	959	1137	1022	1216	975	1386	1130
Zm00056a000592	8	11	7	2	2	2	0	2	1	0	0	4	3	0	1	4	1	6	1	6	6	0	2	3	0	1	1	3	0	0	4	7	6
Zm00056a000593	0	0	1	0	0	0	0	0	0	0	0	0	0	0	0	0	0	0	0	0	0	0	0	0	0	0	0	0	0	0	0	0	0
Zm00056a000594	14	0	5	600	533	510	431	455	406	60	65	35	0	0	2	130	110	123	30	26	64	52	49	54	71	102	85	132	118	141	41	62	128
Zm00056a000595	0	0	2	0	0	0	0	0	0	0	0	0	0	0	0	0	0	0	0	0	0	0	0	0	0	0	0	0	0	0	0	0	0
Zm00056a000596	0	0	0	0	0	0	0	0	0	0	0	0	0	0	0	0	0	0	0	0	0	0	0	0	0	0	0	0	0	0	0	0	0
Zm00056a000597	2608	3846	2708	2127	2219	2062	1558	1544	1203	1450	1831	1741	3378	3012	2056	1912	1855	1810	2060	2640	2296	1535	1552	1544	4033	3398	4036	2082	1907	1903	2214	2152	2383
Zm00056a000598	113	103	120	2161	1629	2098	42	36	59	702	631	2692	15457	8897	12247	71	73	77	76	94	160	77	76	58	44	40	30	25	29	27	65	41	14
Zm00056a000599	796	860	661	85	59	56	2	0	2	0	1	0	3	10	1	0	1	0	8	8	24	28	38	8	0	0	0	1	2	0	107	55	49
Zm00056a000600	34	25	35	69	79	86	0	2	2	3	17	9	0	2	3	32	19	26	186	104	301	588	540	414	3	0	3	49	72	69	18	6	14
Zm00056a000601	2	0	2	80	84	72	0	0	0	0	1	1	0	0	0	0	1	2	0	0	2	3	0	1	21	4	8	0	5	6	0	0	0
Zm00056a000602	0	0	0	0	0	0	0	0	0	0	0	0	1	5	0	0	0	0	0	0	0	0	0	0	0	0	0	0	0	0	0	0	0
Zm00056a000603	50	49	35	80	202	180	443	437	412	272	223	168	19	28	11	517	560	636	170	163	170	215	170	144	74	89	76	288	391	327	118	139	130
Zm00056a000604	1210	1345	1098	703	762	774	1183	1133	1253	1292	1167	1175	1211	1322	1126	960	957	1035	694	702	688	935	890	896	816	742	782	784	810	778	1205	1440	1181
Zm00056a000605	2	5	14	0	0	0	0	0	0	0	0	0	1	0	0	30	40	40	0	0	0	0	0	0	0	0	0	4	7	10	3	4	0
Zm00056a000606	1520	1788	1677	1757	1699	1520	888	930	931	1695	1703	1705	2829	2678	2877	878	961	980	1694	1530	1233	1603	1579	1324	1530	1692	1468	1005	1221	1280	1066	823	1024
Zm00056a000607	186	154	160	247	226	188	218	208	229	167	173	156	148	206	183	231	200	195	383	392	380	487	520	502	167	140	157	284	283	298	188	155	166
Zm00056a000608	500	655	642	90	45	74	79	107	127	54	31	47	38	28	19	144	130	123	152	153	156	123	123	162	73	75	83	83	78	91	429	372	440
Zm00056a000609	113	127	150	296	474	472	285	295	294	2707	2163	2348	454	499	564	320	314	302	106	124	118	46	91	61	507	359	392	189	194	102	116	223	176
Zm00056a000611	596	803	585	522	482	569	231	202	117	409	197	442	569	311	479	173	214	167	259	217	278	508	489	433	244	213	240	298	252	379	221	127	182
Zm00056a000612	463	452	509	434	394	452	329	329	332	488	509	490	989	838	944	495	487	507	1152	1150	1174	1923	1839	1703	469	486	465	1037	882	927	545	461	464
Zm00056a000613	87	64	77	122	138	100	367	370	348	45	53	21	10	16	10	162	158	181	44	80	55	13	23	32	97	65	93	165	132	122	105	86	84
Zm00056a000614	0	0	0	0	0	0	0	0	0	0	0	0	0	0	0	0	0	0	0	0	0	0	0	0	0	0	0	0	0	0	0	0	0
Zm00056a000615	70	86	61	598	510	584	6	6	2	2907	2659	2286	300	374	300	0	0	0	1	0	0	0	0	0	0	1	0	0	4	11	5	1	3
Zm00056a000616	134	83	104	43	23	20	34	19	51	90	79	85	44	42	32	87	60	66	317	194	433	977	831	696	17	8	7	348	272	355	60	46	55
Zm00056a000617	84	129	74	206	179	178	161	181	200	117	122	106	45	57	59	156	125	123	118	116	113	178	163	171	136	148	134	91	100	94	115	75	74
Zm00056a000618	116	138	80	13	11	19	17	24	10	3	1	0	0	0	0	36	42	47	172	164	224	148	219	194	65	48	55	82	70	85	54	51	45
Zm00056a000619	2	0	0	0	0	0	0	0	0	0	0	0	0	0	0	0	0	0	0	0	0	0	0	0	0	0	0	0	0	0	0	0	0
Zm00056a000620	608	601	639	327	367	362	1414	1323	1247	172	222	167	189	219	173	645	615	643	2530	2061	2744	5486	5419	3765	408	354	412	1556	1340	1500	1091	1069	1198
Zm00056a000621	0	0	0	0	0	0	0	0	0	0	0	0	0	0	0	0	0	0	0	0	2	0	0	0	0	0	0	0	0	0	0	0	0
Zm00056a000622	44	25	12	0	0	2	9	4	3	0	2	0	0	0	2	33	34	37	257	394	212	287	309	225	0	0	0	215	247	222	14	23	18
Zm00056a000623	297	366	335	396	387	367	567	544	687	816	722	772	1628	1474	1460	615	675	574	436	487	381	197	235	212	466	488	431	341	333	362	456	443	464
Zm00056a000624	497	593	546	96	63	112	187	161	179	416	170	307	125	155	157	549	449	369	626	619	726	252	239	337	260	240	215	678	561	583	1000	1112	1135
Zm00056a000625	58	57	21	0	0	2	10	20	15	82	37	50	17	25	11	13	2	6	4	13	5	3	8	3	12	13	17	9	10	2	62	85	82
Zm00056a000626	11	5	7	2	0	5	11	8	4	2	3	3	15	19	12	6	5	3	33	131	108	0	0	0	33	28	25	31	23	27	8	31	24
Zm00056a000627	119	138	146	179	172	178	5	9	6	5	0	3	8	2	3	5	2	4	69	67	71	62	64	43	98	78	70	52	48	86	17	19	32
Zm00056a000629	732	515	652	178	227	278	230	208	200	426	398	282	12	6	11	190	165	177	434	430	342	171	196	254	405	335	320	157	170	118	74	146	91
Zm00056a000631	0	0	0	0	0	0	0	0	0	0	0	0	0	0	0	0	0	0	0	0	0	0	0	0	0	0	0	0	0	0	0	0	0
Zm00056a000632	8	11	2	0	2	1	0	0	0	0	0	0	0	0	0	0	0	0	0	0	0	0	0	0	0	1	1	0	0	0	0	2	1
Zm00056a000633	0	0	0	0	0	0	0	0	0	0	0	0	2	0	0	0	0	0	0	0	0	0	0	0	1	0	0	0	0	0	0	0	0
Zm00056a000634	44	27	36	5	2	5	13	10	14	0	1	1	11	8	3	18	13	21	48	73	55	74	76	30	65	60	85	39	34	22	10	31	26
Zm00056a000635	23	35	10	0	1	2	2	1	4	0	0	0	9	0	1	2	3	10	7	18	5	7	8	11	15	10	16	8	11	10	1	5	6
Zm00056a000636	309	280	281	405	405	441	323	355	282	200	211	168	180	239	224	337	318	260	560	581	427	652	639	475	455	458	455	530	570	493	461	395	490
Zm00056a000637	1508	1630	1739	1000	902	1013	1176	1198	1449	1515	1392	1287	977	1019	1043	1426	1414	1463	1086	1200	881	888	813	910	1532	1497	1450	1303	1239	1245	1164	1206	1261
Zm00056a000638	0	0	0	0	0	0	0	0	0	0	0	0	0	0	0	0	0	0	0	0	0	0	0	0	0	0	0	0	0	0	0	0	0
Zm00056a000639	9	10	5	30	25	35	20	17	18	19	23	36	27	15	20	12	10	2	16	10	17	9	18	12	6	5	8	4	13	13	12	9	6
Zm00056a000640	27	16	30	30	55	56	75	59	66	52	76	63	30	39	36	39	44	16	36	27	20	36	30	23	17	25	15	23	22	24	24	14	22
Zm00056a000641	1938	1476	1608	3	3	3	4	5	5	5	5	7	21	30	20	33	36	24	213	156	81	275	105	63	8	9	11	31	20	34	905	1462	835
Zm00056a000642	425	301	328	39	35	47	3	0	0	1	3	1	3	4	4	15	13	2	176	118	87	177	67	77	4	4	1	21	24	26	207	75	73
Zm00056a000643	0	0	0	0	0	0	0	0	0	0	0	0	0	0	0	0	0	0	0	0	0	0	0	0	0	0	0	0	0	0	0	0	0
Zm00056a000644	1636	1228	1412	346	286	370	24	11	14	28	38	44	140	99	173	728	333	255	4540	2743	1026	5294	1766	1939	293	284	526	655	627	1064	2547	1088	562
Zm00056a000645	2	5	4	0	0	2	4	2	1	0	1	0	0	1	2	1	1	4	1	2	1	0	0	0	0	0	0	0	0	0	2	0	2
Zm00056a000646	66	87	62	103	112	77	61	41	53	73	83	63	44	52	55	63	58	61	80	52	71	83	97	72	32	42	44	40	62	61	23	21	29
Zm00056a000647	2453	2346	2323	399	487	647	5354	5075	4361	969	1147	991	106	75	54	6883	7585	7712	4392	4941	3800	1066	1035	1537	7	9	1	12469	11404	11497	6746	8140	8928
Zm00056a000648	0	0	4	1	0	2	0	0	0	0	0	0	0	0	0	0	0	0	0	0	0	0	0	0	0	0	0	0	0	2	0	1	0
Zm00056a000649	274	250	266	107	52	60	38	44	37	44	114	48	129	130	110	95	60	65	1347	1061	839	557	665	641	217	229	194	270	257	240	868	596	896
Zm00056a000650	2	0	2	0	0	1	0	0	0	1	0	6	18	17	14	0	0	0	0	0	0	0	0	0	13	5	6	1	5	0	1	0	0
Zm00056a000651	0	0	0	0	0	0	0	0	0	0	0	3	0	0	1	0	0	0	0	0	0	0	0	0	0	2	1	0	0	2	0	0	0
Zm00056a000652	0	0	0	0	0	0	0	0	0	0	0	0	0	0	0	0	0	0	0	0	0	0	0	0	0	0	0	0	0	0	0	0	0
Zm00056a000653	1076	1054	1042	310	315	345	278	337	330	182	204	219	163	157	172	334	390	362	257	237	357	760	520	462	529	493	529	528	475	573	547	646	589
Zm00056a000654	0	0	0	0	0	0	0	0	0	0	0	0	0	0	0	0	0	0	0	0	0	0	0	0	0	0	0	0	0	0	0	0	0
Zm00056a000655	0	0	0	0	0	0	0	0	0	0	0	0	0	0	0	0	0	0	0	0	0	0	0	0	0	0	0	0	0	0	0	0	0
Zm00056a000656	0	0	0	0	0	0	0	0	0	0	0	0	0	0	0	0	0	0	0	0	0	0	0	0	0	0	0	0	0	0	0	0	0
Zm00056a000657	123	146	150	170	201	155	15	17	18	14	14	15	6	9	18	2	3	10	59	34	72	304	321	186	244	279	261	139	108	152	878	955	911
Zm00056a000658	276	278	293	416	367	388	326	348	375	551	583	557	762	727	854	302	336	310	204	173	143	246	201	174	391	458	429	269	360	269	200	208	166
Zm00056a000659	3938	5482	3197	4088	3962	3650	153	126	195	1118	569	2186	607	193	373	1	2	1	0	0	2	1	0	1	6	9	4	1	0	2	42	7	7
Zm00056a000661	681	1074	641	521	393	489	0	0	0	1	15	5	2	11	9	0	1	0	0	1	0	0	0	0	2125	1960	2135	35	38	21	0	0	1
Zm00056a000662	1825	2295	1930	1867	1717	1931	338	330	130	34	26	20	31	19	30	1002	655	404	2653	1798	783	2977	909	753	3423	3077	3613	772	812	1344	2173	768	322
Zm00056a000663	0	0	0	0	0	0	0	0	0	0	0	0	0	0	0	0	0	0	0	0	0	0	0	0	0	0	0	0	0	0	0	0	0
Zm00056a000664	0	0	0	0	0	0	0	0	0	0	0	0	0	0	0	0	0	0	0	0	0	0	0	0	0	0	0	0	0	0	0	0	0
Zm00056a000665	49	2	62	0	0	4	0	0	0	1	0	0	0	0	1	0	0	0	236	17	1	861	191	69	2	2	5	1	4	2	21	3	1
Zm00056a000667	828	765	853	1164	1213	1443	963	940	867	816	721	834	927	621	713	1183	1248	1086	2812	2355	2117	2335	2657	2089	1213	1250	1340	1928	1714	1818	2356	2214	2474
Zm00056a000668	0	2	6	7	40	21	20	33	23	19	17	7	3	2	2	11	13	18	51	26	25	15	30	47	16	23	25	28	23	22	42	26	26
Zm00056a000669	1309	1194	1279	437	477	447	717	695	623	263	283	307	824	747	723	678	659	589	3045	2344	3948	7377	7855	6356	994	903	998	3031	2409	2769	893	804	837
Zm00056a000670	44	59	30	222	202	192	155	154	124	188	172	131	101	132	102	125	124	112	346	242	296	245	230	282	132	111	94	99	107	91	104	58	82
Zm00056a000672	238	164	246	78	75	80	27	25	38	4	1	4	3	0	0	917	664	692	16217	17162	10648	2577	4052	3874	2372	2040	2219	2441	2342	2393	2908	1504	2046
Zm00056a000673	0	0	0	203	236	222	539	531	614	1422	1453	1468	76	99	90	234	226	263	0	5	4	3	5	1	165	211	192	104	173	123	4	15	10
Zm00056a000674	2	0	0	0	0	0	0	0	0	1	0	0	1	15	4	0	0	0	0	0	0	0	0	0	0	1	0	0	0	0	0	0	0
Zm00056a000675	284	229	255	224	258	253	147	124	146	191	211	200	131	144	180	200	196	206	243	265	254	233	227	256	324	317	286	277	251	261	232	189	169
Zm00056a000676	287	347	298	313	272	305	434	384	355	305	311	354	479	503	446	260	293	249	335	288	373	419	451	350	238	251	248	294	270	270	401	474	408
Zm00056a000677	0	2	0	1	0	1	1	0	0	1	1	0	2	0	2	2	3	2	2	8	3	1	2	8	3	3	0	7	2	2	2	2	2
Zm00056a000678	2	17	6	1	3	4	7	6	8	4	7	4	7	15	18	7	18	15	12	9	10	12	8	19	3	5	5	15	8	6	9	6	10
Zm00056a000679	143	129	191	58	32	37	0	0	0	0	0	0	0	2	3	0	1	0	353	205	246	92	198	356	42	45	62	293	257	307	500	197	199
Zm00056a000681	6	6	12	31	21	22	0	0	0	0	0	0	0	0	0	2	0	0	6	0	0	1	0	0	3	1	4	12	7	6	0	1	0
Zm00056a000682	23	30	50	16	2	13	0	0	0	0	0	0	0	0	0	3	0	1	13	15	24	6	5	0	9	2	4	55	36	27	7	15	6
Zm00056a000684	154	194	186	101	107	100	270	235	262	170	181	214	321	295	249	221	215	227	448	418	310	324	331	263	136	120	127	365	314	307	200	176	185
Zm00056a000685	2	2	0	0	0	1	2	0	0	2	3	4	10	11	12	0	0	0	0	0	0	0	0	0	0	0	0	0	0	0	0	0	0
Zm00056a000686	0	0	0	0	0	0	0	0	0	0	0	0	0	0	0	0	0	0	0	0	0	0	0	0	0	0	0	0	0	0	0	0	0
Zm00056a000687	105	165	160	513	565	593	733	749	635	697	720	825	1392	1413	1202	430	444	450	363	405	410	206	237	266	315	301	323	326	391	283	441	403	553
Zm00056a000688	1550	1813	1358	1642	1900	1527	47	50	44	2	9	17	154	106	99	1639	1446	1421	1883	2006	1447	1304	1264	1228	131	146	202	828	810	637	566	907	591
Zm00056a000689	2	0	5	15	23	21	0	0	0	0	0	0	15	0	3	0	0	1	7	7	1	0	0	0	0	0	0	0	0	0	6	5	9
Zm00056a000691	0	0	0	0	0	0	1	1	0	0	0	0	0	0	0	1	0	0	0	0	1	0	0	0	0	0	0	0	1	0	0	0	4
Zm00056a000692	341	307	371	314	255	292	359	350	346	325	263	271	364	367	341	334	318	294	312	337	449	448	464	440	335	373	357	305	353	291	352	319	353
Zm00056a000693	34	6	21	92	93	109	137	122	98	146	167	161	43	57	34	109	97	96	77	65	59	50	89	69	69	79	77	58	67	101	75	52	48
Zm00056a000694	0	0	0	0	0	0	0	2	0	0	1	2	0	5	4	0	0	0	0	0	0	0	0	0	0	0	0	0	0	0	0	0	0
Zm00056a000695	6	19	2	491	860	756	2278	2014	1857	7450	5585	5174	34	31	19	11434	11708	10210	1358	3008	2492	13	21	116	437	395	431	2655	2680	2415	608	584	762
Zm00056a000696	835	840	731	359	332	301	335	337	262	335	319	323	429	420	497	373	329	311	1020	1007	871	1069	1091	923	295	327	285	582	542	631	408	368	442
Zm00056a000697	2	11	6	8	2	3	4	6	17	17	13	7	4	10	11	2	8	7	8	2	6	6	0	3	3	6	1	1	5	11	6	2	6
Zm00056a000698	0	13	4	0	0	0	0	0	0	0	0	0	0	0	0	0	0	0	0	0	0	0	0	0	0	0	0	0	0	0	5	0	2
Zm00056a000699	398	460	347	560	636	549	492	517	462	411	480	495	1240	1233	1047	413	404	381	424	332	416	437	451	406	556	520	562	421	381	378	378	409	423
Zm00056a000700	399	425	463	920	874	847	401	435	413	509	502	514	963	874	926	325	319	320	451	510	504	512	609	532	608	609	597	420	452	488	577	575	578
Zm00056a000701	483	612	390	1	1	6	103	99	85	352	273	329	10	15	6	95	93	87	37	48	20	10	13	20	18	16	25	49	68	58	63	45	52
Zm00056a000702	0	0	0	0	0	0	0	0	0	0	0	0	0	0	0	0	0	0	0	0	0	0	0	0	0	0	0	0	0	0	0	0	0
Zm00056a000703	41	40	26	110	114	132	575	573	641	138	169	136	26	28	36	214	223	257	8	11	23	9	12	11	384	349	377	90	103	66	98	102	69
Zm00056a000704	797	754	583	410	374	385	499	417	494	660	529	740	1348	1039	1460	528	493	550	337	323	384	484	344	348	357	335	320	581	506	576	396	446	354
Zm00056a000705	0	0	0	0	1	0	3	0	1	0	0	1	1	0	1	0	0	0	0	0	0	0	0	0	1	0	0	0	0	0	0	0	0
Zm00056a000706	0	0	1	2	0	0	0	0	0	0	0	0	0	0	0	0	0	0	0	0	0	0	0	0	1	2	0	0	1	0	0	2	0
Zm00056a000707	0	0	0	0	0	0	0	0	0	0	0	0	0	0	0	0	0	0	0	0	0	0	0	0	0	0	0	0	0	0	0	0	0
Zm00056a000708	1241	1274	1309	1547	1452	1612	3	7	5	314	297	311	932	654	660	175	123	107	1111	874	1445	2347	2173	2316	1695	1587	1792	1144	1065	1244	482	294	412
Zm00056a000710	3	2	0	25	23	18	16	12	26	3	11	4	0	2	0	6	5	5	1	1	3	3	2	3	21	19	15	7	2	10	21	7	18
Zm00056a000712	0	0	0	0	0	0	0	0	0	0	0	0	0	0	0	0	0	0	0	0	0	0	0	0	0	0	0	0	0	0	0	0	0
Zm00056a000713	0	3	0	155	193	166	773	746	927	74	101	79	14	19	45	48	38	47	1	7	0	3	0	0	157	190	218	11	25	16	26	18	32
Zm00056a000714	279	304	363	1266	1094	1546	1360	1301	2245	1239	1464	1307	878	330	442	2337	1882	1750	1210	964	555	1240	278	286	872	1092	1281	585	656	655	909	511	388
Zm00056a000715	349	374	391	385	413	412	878	956	1127	150	151	98	6	1	2	382	349	324	644	591	408	398	219	165	209	216	198	179	192	168	232	425	290
Zm00056a000716	125	213	160	214	182	219	21	21	25	6	4	2	10	2	9	10	8	0	145	94	95	200	122	104	55	61	57	20	43	45	149	35	29
Zm00056a000717	0	0	0	0	0	0	0	0	0	0	0	0	0	0	0	0	0	0	0	0	0	0	0	0	0	0	0	0	0	0	0	0	0
Zm00056a000719	1558	1869	1438	0	0	0	2	1	4	1	0	0	0	0	0	0	0	0	2	0	1	0	0	0	0	0	0	0	0	0	0	0	0
Zm00056a000720	14	17	15	110	70	58	1	1	0	0	1	1	0	0	0	27	12	9	71	156	107	36	58	80	86	96	96	7	16	8	71	111	134
Zm00056a000721	0	0	0	0	0	0	0	0	0	0	0	0	0	0	0	0	0	0	0	0	0	0	0	0	0	0	0	0	0	0	0	0	0
Zm00056a000722	5854	6177	6588	1091	682	988	1527	1689	1532	16	6	36	22	5	8	1570	1481	1538	672	788	470	177	235	308	1101	637	674	3085	2967	2828	1883	2227	2633
Zm00056a000724	0	0	0	0	0	0	0	1	0	0	0	1	41	12	55	0	0	0	1	0	0	0	0	0	1	0	0	1	0	0	0	0	2
Zm00056a000726	20	10	22	70	89	93	59	57	67	70	51	58	59	44	50	97	98	105	85	123	106	80	71	82	33	33	50	52	72	61	35	56	46
Zm00056a000727	165	140	177	32	28	14	79	72	46	25	25	34	75	83	54	432	364	282	1734	1384	1520	3122	3615	2124	13	5	7	1280	1171	1183	211	119	194
Zm00056a000729	139	154	126	67	67	72	85	90	88	63	71	82	77	67	56	52	78	55	63	73	45	64	41	74	34	31	46	48	77	43	41	42	56
Zm00056a000730	0	0	0	0	0	0	0	0	0	0	0	0	0	0	0	0	0	0	0	0	0	0	0	0	0	0	0	0	0	0	0	0	0
Zm00056a000731	0	0	0	4	0	0	1	0	0	0	0	0	0	2	11	1	1	0	2	2	1	4	2	1	0	1	0	0	0	3	0	0	0
Zm00056a000732	152	169	165	198	215	213	224	229	291	427	297	257	125	127	141	676	706	695	185	338	278	39	36	46	353	342	358	337	345	295	342	542	421
Zm00056a000733	15	40	24	16	8	23	82	73	45	864	575	573	11	23	12	496	501	440	19	26	41	6	0	28	48	23	36	247	278	311	272	431	258
Zm00056a000734	1872	2588	1737	280	232	227	181	212	239	279	276	209	53	117	94	275	276	312	241	205	265	261	252	304	402	377	417	429	312	400	553	554	451
Zm00056a000735	372	363	427	259	257	272	357	360	365	297	275	265	307	290	232	726	631	599	308	367	353	178	153	173	391	416	381	372	344	383	317	453	409
Zm00056a000736	9	17	14	7	13	12	9	20	13	3	11	10	1	6	3	3	0	0	12	5	13	1	0	12	12	12	17	9	6	6	33	44	22
Zm00056a000737	710	840	894	547	503	569	548	536	631	919	813	764	863	1013	933	802	841	777	672	714	654	696	680	677	887	863	852	752	764	795	837	1068	931
Zm00056a000738	1152	1409	1322	1	11	9	120	115	96	85	45	60	14	12	9	133	161	216	93	118	121	94	56	136	0	0	0	119	97	126	182	270	252
Zm00056a000739	12	24	16	45	27	37	0	0	0	3	3	7	17	49	31	1	1	0	8	1	4	6	2	1	28	42	26	5	10	6	14	8	10
Zm00056a000740	0	0	0	0	1	0	0	0	0	0	0	1	0	0	0	0	0	0	0	0	0	0	0	0	1	0	0	0	0	0	1	0	0
Zm00056a000741	15	57	24	22	23	22	6	7	8	41	51	26	7	17	18	1	0	0	1	3	0	0	0	1	2	2	3	4	2	3	168	216	157
Zm00056a000742	1627	2222	1390	7	4	10	2	0	0	0	0	0	0	0	0	0	0	0	0	1	0	0	0	0	0	1	0	0	0	0	3	0	2
Zm00056a000743	34	21	25	0	0	0	3	5	1	0	0	1	0	0	0	1	0	0	1	11	5	10	10	1	13	17	16	4	0	0	11	6	5
Zm00056a000744	3	0	0	0	0	0	0	0	0	0	0	0	0	0	0	0	0	0	0	0	0	0	0	0	0	0	0	0	0	0	0	0	2
Zm00056a000745	188	184	182	415	331	364	234	230	248	332	304	339	456	461	534	231	214	222	210	247	269	245	298	324	233	208	256	193	163	162	221	262	207
Zm00056a000746	7276	8525	6210	2	1	4	5	2	2	0	3	0	1	0	0	0	0	0	0	1	0	4	0	0	3	1	1	3	0	0	3	0	0
Zm00056a000747	712	810	608	714	710	708	522	614	514	598	629	586	1374	1439	1348	532	557	607	620	718	780	782	826	710	744	769	841	677	645	666	718	910	852
Zm00056a000748	338	293	277	645	747	773	763	684	620	565	603	578	663	850	670	543	575	550	629	456	498	619	599	622	554	579	549	528	458	466	628	628	564
Zm00056a000749	0	0	0	0	0	0	0	0	0	0	0	0	0	0	0	0	0	0	0	0	0	0	0	0	0	0	0	0	0	0	0	0	0
Zm00056a000750	424	476	470	842	870	906	700	742	632	488	403	455	587	724	634	1036	1008	1052	920	854	1054	1032	756	783	999	1006	960	705	710	645	741	437	520
Zm00056a000751	55	33	24	26	23	20	271	292	366	75	93	71	14	54	30	388	453	404	132	173	107	19	36	46	149	126	120	148	152	178	101	133	106
Zm00056a000752	1020	846	968	1783	1682	1619	1840	1773	1867	1801	1835	1851	2153	2345	2268	1486	1476	1274	1584	1529	1451	1655	1806	1708	1623	1683	1602	1459	1382	1388	1340	1423	1409
Zm00056a000753	17	21	21	1	0	0	1	0	0	0	1	0	3	2	1	0	0	0	36	15	21	36	46	40	0	0	0	21	13	10	14	2	5
Zm00056a000754	0	0	0	0	0	0	0	0	0	0	0	0	0	0	0	0	0	0	0	0	0	0	0	4	0	0	0	0	0	0	3	0	0
Zm00056a000755	3	0	0	3	3	4	0	0	1	7	3	8	2	3	4	0	0	0	0	0	0	0	0	0	0	2	1	0	1	2	7	12	13
Zm00056a000756	221	167	173	193	241	178	300	263	294	367	383	290	619	728	754	481	489	404	1498	1370	1194	1749	1814	1468	197	230	214	1160	1003	1247	340	295	313
Zm00056a000757	0	0	0	0	0	0	0	0	0	0	0	0	1	4	8	0	0	0	0	0	0	0	0	0	0	0	0	0	0	0	0	0	0
Zm00056a000758	128	199	204	444	529	490	1757	1876	1967	1739	1758	1402	166	174	139	1478	1452	1410	285	351	149	46	79	123	352	414	360	504	529	479	295	285	370
Zm00056a000759	669	833	818	267	216	199	241	263	265	172	159	168	280	311	306	264	234	275	348	387	364	453	425	413	265	294	288	260	233	314	392	404	381
Zm00056a000760	0	0	0	0	0	0	0	0	0	0	0	0	0	0	0	0	0	0	0	0	0	0	0	0	0	0	0	0	0	0	0	0	0
Zm00056a000761	0	0	0	0	0	0	0	0	0	0	0	0	0	0	0	0	0	0	0	0	0	0	0	0	0	0	0	0	0	0	0	0	0
Zm00056a000762	544	547	637	1868	2089	1851	1764	1609	1904	1425	1448	1647	2514	2530	2274	1244	1125	932	1417	1423	1412	1492	1532	1715	1151	1046	1142	872	920	858	1505	1539	1707
Zm00056a000763	280	254	256	139	103	119	281	307	337	309	333	273	90	87	95	327	383	370	157	196	190	165	142	132	232	259	313	257	229	214	193	243	210
Zm00056a000764	271	224	277	306	278	345	294	264	290	341	409	434	1949	2130	2139	369	392	431	534	414	418	705	690	528	596	608	513	559	534	552	235	225	273
Zm00056a000765	192	267	187	46	26	33	43	36	34	33	35	28	35	25	30	59	49	48	25	49	46	7	5	16	39	51	46	36	29	19	78	58	46
Zm00056a000766	0	0	0	0	0	0	0	0	0	0	0	0	0	0	0	0	0	0	0	0	0	0	0	0	0	0	0	0	0	0	0	0	0
Zm00056a000767	155	154	181	301	327	331	567	531	527	541	574	517	880	981	948	337	373	373	318	245	241	328	331	312	239	310	299	258	349	272	227	287	248
Zm00056a000768	0	0	0	3	0	5	0	0	0	0	0	0	0	0	0	2	1	0	0	0	0	0	0	0	119	112	94	0	1	0	0	0	0
Zm00056a000769	215	243	213	251	204	221	278	246	299	363	419	376	326	242	310	282	269	290	183	188	130	239	219	147	310	338	274	213	241	248	184	189	161
Zm00056a000770	1082	1159	1025	323	331	320	270	279	248	133	160	165	612	511	409	356	339	334	735	569	780	1142	1154	955	652	549	575	753	684	619	520	569	533
Zm00056a000771	226	172	223	196	169	180	84	90	81	42	53	64	292	174	262	233	176	148	504	393	300	918	627	367	108	102	115	217	241	293	241	108	97
Zm00056a000772	1255	1074	1234	509	497	547	5	2	1	1	4	5	44	27	57	32	19	13	1228	774	1477	5179	5140	3687	283	247	292	2123	1865	2057	328	175	261
Zm00056a000773	0	0	0	0	0	0	0	0	0	0	0	0	0	0	0	0	0	0	0	0	0	0	0	0	0	0	1	0	0	0	0	0	0
Zm00056a000774	0	0	0	0	0	0	0	0	0	0	0	0	0	0	0	0	0	0	0	0	0	0	0	0	0	0	0	0	0	0	0	0	0
Zm00056a000775	82	60	54	153	193	163	205	215	178	133	132	108	6	6	11	379	359	414	255	265	251	235	234	204	115	89	91	203	203	248	55	73	67
Zm00056a000776	698	553	571	173	130	150	270	296	223	63	45	106	677	439	878	305	331	380	1758	1686	1642	967	1297	1090	892	745	864	589	445	536	826	427	1016
Zm00056a000777	0	0	0	0	0	0	0	0	0	0	0	0	0	0	0	0	0	0	0	0	0	0	0	0	0	0	0	0	0	0	0	0	0
Zm00056a000778	0	0	0	0	0	0	0	0	0	0	0	0	0	0	0	0	0	0	0	0	0	0	0	0	0	0	0	0	0	0	0	0	0
Zm00056a000779	233	285	264	228	180	213	137	133	142	277	215	375	1454	1131	1398	214	224	210	309	364	237	396	430	269	115	99	71	274	203	296	152	98	114
Zm00056a000780	99	132	68	22	50	36	2	2	3	86	69	77	0	3	2	0	0	0	0	3	0	3	0	0	0	0	0	1	0	0	0	4	0
Zm00056a000781	88	67	105	281	349	336	499	511	466	396	348	325	170	213	220	618	590	603	685	743	717	159	188	155	352	344	369	341	408	327	614	546	610
Zm00056a000783	4913	5509	4524	120	126	93	21	22	22	7	31	26	178	241	168	84	72	71	313	223	437	733	627	623	51	69	92	186	127	190	866	788	821
Zm00056a000784	881	1053	979	2376	2649	2270	1331	1318	1626	1100	1389	1360	84	103	98	573	551	554	193	257	269	163	127	200	1068	1085	970	375	417	376	461	443	528
Zm00056a000785	0	0	0	0	0	0	0	0	0	0	0	0	0	0	0	0	0	0	0	0	0	0	0	0	0	0	0	0	0	0	0	0	0
Zm00056a000786	79	65	127	343	368	347	234	257	226	192	221	235	317	299	239	149	125	116	239	178	277	243	281	252	263	243	263	181	181	174	196	183	209
Zm00056a000787	0	0	0	2	4	5	0	0	0	0	0	0	0	0	0	0	0	0	0	0	0	0	0	0	2	9	1	0	0	0	0	2	1
Zm00056a000788	515	507	516	421	433	415	497	493	513	410	455	431	420	388	315	406	432	421	394	434	440	505	497	493	329	356	339	393	409	527	359	375	399
Zm00056a000789	277	200	265	550	583	567	549	513	526	474	514	506	490	570	517	426	444	467	399	402	467	530	561	464	471	462	520	433	435	373	491	523	490
Zm00056a000790	23	8	10	58	39	53	32	31	29	50	37	45	1	4	2	167	182	171	751	707	457	242	352	324	58	79	71	198	236	218	87	81	112
Zm00056a000791	40	56	78	72	45	48	96	101	104	48	59	60	108	149	160	24	31	28	8	5	5	3	0	0	18	19	2	17	35	32	84	51	68
Zm00056a000792	152	189	178	289	338	432	525	647	707	261	217	194	73	84	97	871	557	622	789	314	636	996	393	385	712	589	532	405	329	336	484	302	250
Zm00056a000793	3759	2071	3490	454	399	462	512	493	127	68	48	60	308	195	257	585	577	782	2673	2166	4345	6504	6577	7522	2064	1469	1715	3294	2843	2961	1694	1083	1455
Zm00056a000794	0	3	0	0	0	0	0	0	0	2	0	0	0	0	0	0	0	0	0	0	0	0	0	0	0	0	0	0	0	0	0	0	0
Zm00056a000795	113	73	94	459	412	426	339	360	335	344	344	299	231	279	211	248	270	247	202	245	255	229	239	240	209	240	260	139	198	163	173	136	171
Zm00056a000796	457	507	490	347	287	357	445	449	498	518	482	441	523	497	508	440	428	376	322	341	322	499	487	412	346	328	327	325	368	299	335	380	343
Zm00056a000797	111	164	146	196	201	191	216	223	235	184	216	187	353	359	339	139	131	175	187	192	195	242	270	242	136	131	145	106	170	149	160	147	153
Zm00056a000798	2	0	1	0	0	1	0	0	0	1	0	0	0	0	0	0	2	0	7	0	27	39	84	38	0	0	0	60	17	40	1	1	1
Zm00056a000799	508	568	516	1048	1094	1139	1420	1285	1156	989	1002	1192	1180	1048	921	958	939	813	1047	1119	1058	726	783	900	995	897	921	635	732	645	1080	1068	1150
Zm00056a000800	274	242	280	251	233	263	289	270	425	543	564	480	218	248	228	339	397	416	155	160	165	193	188	178	572	635	475	329	357	331	265	208	217
Zm00056a000801	1831	1608	1404	2	4	10	2	2	2	0	5	6	5	4	0	11	3	5	8	6	9	4	12	5	113	186	142	4	8	3	47	81	47
Zm00056a000802	206	247	201	207	195	183	250	237	239	210	203	209	266	264	222	142	141	167	163	176	135	157	235	217	165	237	199	150	160	189	177	146	159
Zm00056a000803	108	148	118	102	115	105	57	70	37	40	57	38	7	22	9	39	37	51	161	196	151	221	295	227	97	79	72	90	89	117	76	57	87
Zm00056a000805	12	5	15	101	133	116	104	101	132	139	144	152	95	132	79	67	59	64	33	43	31	27	43	36	39	47	46	25	42	24	23	11	13
Zm00056a000806	555	530	494	419	440	494	451	486	434	435	400	426	594	766	641	463	457	483	325	363	409	530	505	463	564	577	579	385	488	506	346	349	339
Zm00056a000807	17	14	12	39	38	29	0	1	2	1	0	1	3	2	4	3	2	1	1	8	1	0	2	1	5	6	6	0	0	0	7	3	5
Zm00056a000808	535	662	713	127	93	144	100	74	75	141	98	133	132	102	100	226	232	194	398	494	348	270	402	323	229	173	194	256	218	262	441	378	505
Zm00056a000809	677	666	547	205	170	166	419	396	399	160	219	162	154	194	186	377	402	402	565	601	523	707	677	483	271	309	324	357	375	440	284	247	301
Zm00056a000810	78	95	61	165	172	141	166	144	156	215	233	232	191	186	165	155	124	157	86	75	90	86	95	124	190	220	175	71	92	115	114	101	94
Zm00056a000811	146	138	191	97	140	87	1066	1149	1005	85	73	61	258	344	256	543	481	509	326	328	321	604	532	447	58	62	75	403	383	395	192	227	225
Zm00056a000812	0	3	0	4	0	1	15	13	20	0	0	0	0	0	0	0	3	6	0	0	0	0	0	0	0	0	0	1	1	0	5	7	1
Zm00056a000813	2021	2646	2250	3706	3638	3380	3825	3923	4180	4902	5060	4861	9838	7550	9051	5196	5400	5560	3772	3855	2069	1949	2229	1610	4200	4415	3891	3423	3833	3965	1645	1472	1377
Zm00056a000814	34	49	17	74	62	58	9	7	5	40	23	50	179	52	136	122	58	51	827	733	402	114	89	246	23	38	22	102	73	101	975	755	792
Zm00056a000815	0	0	0	0	0	0	0	0	0	0	0	0	0	0	0	0	0	0	0	0	0	0	0	0	0	0	0	0	0	0	0	0	0
Zm00056a000816	0	0	0	0	0	0	0	0	0	0	0	0	0	0	0	0	0	0	0	0	0	0	0	0	0	0	0	0	0	0	0	0	0
Zm00056a000817	6	0	0	8	3	11	1	1	1	2	1	0	0	0	0	2	0	0	0	0	0	0	0	0	0	2	0	1	0	0	7	5	6
Zm00056a000818	0	0	0	0	0	0	0	0	0	0	0	0	0	0	0	0	0	0	0	0	0	0	0	0	0	0	0	0	0	0	0	0	0
Zm00056a000819	66	149	105	54	81	82	260	288	258	124	125	130	10	3	1	251	277	247	237	184	139	94	59	42	9	4	4	116	121	117	240	349	238
Zm00056a000820	357	328	285	97	92	99	267	225	290	283	298	219	207	224	294	187	173	172	57	83	40	58	77	45	85	128	87	161	119	133	288	217	277
Zm00056a000821	0	0	0	0	0	0	0	0	0	0	0	0	0	0	0	0	0	0	0	0	0	0	0	0	0	0	0	0	0	0	0	0	0
Zm00056a000822	197	177	170	187	170	171	279	299	299	208	209	224	193	249	213	175	172	164	133	201	190	212	212	162	142	156	139	123	152	120	171	129	169
Zm00056a000823	216	278	213	471	427	432	695	866	356	121	146	40	2	1	0	24	24	20	6	7	2	1	3	1	179	122	136	8	5	0	199	275	186
Zm00056a000824	93	52	74	141	151	123	399	436	415	380	329	245	188	280	221	467	499	481	97	97	82	50	58	69	209	191	218	203	188	208	113	120	118
Zm00056a000826	0	0	0	0	0	0	0	0	0	0	0	0	0	0	0	0	0	0	0	0	0	0	0	0	0	0	0	0	0	0	0	0	0
Zm00056a000827	0	0	0	0	0	0	0	0	0	0	0	0	0	0	0	0	0	0	0	0	0	0	0	0	0	0	0	0	0	0	0	0	0
Zm00056a000829	34	29	43	12	27	16	49	50	38	37	53	47	2	1	1	56	22	33	86	66	49	10	7	12	3	2	7	9	19	16	24	8	22
Zm00056a000830	0	0	0	2	0	4	0	0	0	0	0	0	0	0	0	0	0	0	0	0	1	0	2	0	0	0	2	0	0	0	0	0	1
Zm00056a000831	300	323	353	691	618	665	433	388	316	498	483	393	69	76	52	229	232	269	58	57	82	53	76	78	290	267	244	138	151	162	316	251	312
Zm00056a000832	514	428	631	2494	2502	2466	1246	1133	1068	851	1066	1014	630	627	375	866	866	708	853	909	940	537	627	818	1011	969	983	689	705	562	1251	1210	1451
Zm00056a000833	854	870	906	1165	1189	1145	2108	2112	1825	1828	1871	1993	2296	2283	2087	1552	1546	1485	1135	1244	1177	1056	1205	1190	1054	1111	1025	1003	972	1080	927	1016	1020
Zm00056a000834	274	277	251	323	258	233	1	1	0	0	0	0	0	0	0	2	0	0	22	2	44	264	290	123	48	57	59	185	184	202	132	130	125
Zm00056a000835	0	0	0	0	0	0	0	0	0	0	0	0	0	0	0	0	0	0	0	0	0	0	0	0	0	0	0	0	0	0	0	0	0
Zm00056a000836	0	0	0	0	0	0	0	0	0	0	0	0	0	0	0	0	0	0	0	0	0	0	0	0	0	0	0	0	0	0	0	0	0
Zm00056a000837	213	223	215	1	0	1	199	230	275	62	74	55	4	12	2	83	67	65	343	339	465	313	318	379	38	54	44	104	107	110	239	186	224
Zm00056a000838	523	436	510	120	122	127	64	74	82	123	165	154	254	408	286	98	89	91	191	146	131	192	216	181	95	115	110	95	88	88	843	1108	996
Zm00056a000839	428	401	354	54	51	54	112	102	97	142	111	103	146	89	116	645	603	542	3370	2910	2933	5593	4950	3896	56	70	37	2725	2404	2727	370	272	317
Zm00056a000840	227	361	288	177	168	155	23	12	25	44	37	32	312	448	360	50	24	13	172	93	75	202	114	127	127	165	172	163	152	210	186	43	61
Zm00056a000841	3	0	6	51	64	40	161	162	220	85	61	64	5	1	1	187	228	247	13	28	11	1	0	1	20	32	36	67	79	96	7	8	3
Zm00056a000842	145	149	183	1147	791	931	1061	1105	992	2826	2249	2357	239	241	185	1397	1499	1452	239	294	272	16	5	34	56	50	71	808	757	832	825	888	919
Zm00056a000843	247	301	209	172	123	125	147	162	161	5	6	4	1	1	6	79	75	91	48	59	43	46	54	59	49	54	37	32	56	43	279	212	193
Zm00056a000844	451	434	329	363	399	440	53	51	41	902	305	477	831	365	755	62	61	53	332	221	287	298	293	209	1175	1202	805	143	122	133	279	213	285
Zm00056a000845	710	561	661	223	259	162	447	477	313	394	76	138	356	1024	566	755	790	854	562	343	934	2144	1797	1857	2813	2909	2765	1094	840	933	320	159	278
Zm00056a000846	0	0	1	0	2	1	0	0	0	0	0	0	0	1	4	0	0	0	0	0	0	0	0	0	2	0	0	1	0	0	3	17	9
Zm00056a000847	117	135	109	641	611	616	1	8	4	0	3	2	4	2	7	10	12	16	53	133	136	19	18	30	766	672	711	56	32	58	152	103	109
Zm00056a000849	9	19	2	6	3	1	10	10	5	1	0	0	0	1	1	3	3	8	5	2	1	0	0	12	2	9	5	1	2	0	2	2	7
Zm00056a000850	2	10	6	125	148	143	260	223	188	171	272	179	27	64	62	102	111	113	21	11	9	3	2	4	49	40	32	25	59	38	30	19	27
Zm00056a000851	24	13	22	33	11	24	63	39	41	25	25	15	29	24	43	809	725	640	291	288	280	71	122	99	1002	885	1113	261	215	237	115	240	111
Zm00056a000852	2	0	0	2	0	0	1	1	0	0	0	0	0	0	0	2	1	2	0	0	0	4	0	3	3	7	0	0	0	2	0	1	0
Zm00056a000853	79	59	78	0	0	0	1	0	0	0	0	0	0	0	0	0	0	0	39	11	134	215	163	86	0	0	0	19	22	11	75	6	2
Zm00056a000854	15	14	20	29	45	33	34	40	33	11	5	7	6	2	1	11	8	21	33	15	15	28	18	31	117	129	138	8	10	37	52	24	21
Zm00056a000855	532	509	577	673	621	571	645	667	672	688	745	704	1080	1034	922	534	554	598	438	538	509	512	466	474	504	522	452	471	509	410	631	716	713
Zm00056a000857	3	5	2	0	0	0	0	0	0	0	1	1	2	0	0	0	1	0	0	0	0	0	0	0	0	0	0	0	0	0	10	7	6
Zm00056a000858	0	0	0	0	0	0	0	0	0	0	0	0	0	0	0	0	0	0	0	0	0	0	0	0	0	0	0	0	0	0	0	0	0
Zm00056a000859	971	781	811	1382	1463	1339	1783	1738	1732	1608	1584	1494	916	972	1039	865	853	894	904	831	920	1019	1052	955	944	970	903	673	644	768	1257	1401	1349
Zm00056a000860	576	278	459	546	657	620	2185	2333	3490	18007	11918	16855	2255	2431	2102	789	691	832	83	82	504	1057	719	1034	483	622	546	1184	1116	1088	232	402	227
Zm00056a000862	1662	1888	1551	480	499	427	475	479	407	521	467	533	784	677	832	497	434	388	801	766	746	940	899	758	399	331	380	523	462	523	685	548	656
Zm00056a000863	12	16	11	124	179	115	1373	1258	1255	707	747	856	27	8	12	67	85	77	6	14	14	0	0	4	2	4	7	24	20	11	49	59	30
Zm00056a000864	861	879	807	1405	1561	1450	1848	1900	2274	2736	2625	2571	4892	4245	4842	2072	2375	2325	1212	1251	920	986	1131	1109	1851	2106	1790	1583	1891	1885	980	931	922
Zm00056a000865	242	285	239	0	0	0	1	0	1	0	0	0	0	0	0	0	0	0	0	0	0	0	0	0	0	0	0	0	0	0	0	0	0
Zm00056a000866	72	22	48	2	3	5	52	52	48	5	3	2	11	4	8	53	44	54	63	57	53	120	105	63	96	144	143	103	113	96	30	19	17
Zm00056a000867	53	45	72	50	73	74	73	81	63	68	53	86	72	115	80	116	78	94	302	246	241	395	412	339	43	58	56	225	203	194	79	122	81
Zm00056a000868	576	429	699	375	349	407	519	480	395	343	264	352	698	529	577	603	568	603	563	714	701	429	418	482	669	602	627	472	437	442	762	653	917
Zm00056a000869	297	351	286	233	219	218	310	268	356	329	347	342	630	600	648	731	836	890	415	362	395	398	332	339	435	396	405	507	407	451	391	527	403
Zm00056a000870	648	803	743	466	486	446	782	762	671	862	767	733	961	975	928	994	961	1013	583	793	569	177	209	229	600	557	588	748	727	621	778	797	800
Zm00056a000872	0	0	0	0	0	0	0	0	0	0	0	0	0	0	0	0	0	0	0	0	0	0	0	0	0	0	0	0	0	0	0	0	0
Zm00056a000873	252	313	252	129	141	109	130	125	109	105	107	106	105	108	99	139	105	125	243	224	229	206	235	174	191	201	160	183	174	189	165	125	138
Zm00056a000874	1029	1113	1082	463	491	493	819	748	704	713	700	645	532	548	527	670	696	699	529	563	639	968	986	843	591	534	566	619	649	632	719	803	732
Zm00056a000875	4282	4272	3827	1014	942	1012	1128	1118	1020	1362	1192	1357	2632	2537	2653	1381	1369	1510	1524	1548	1312	1151	1177	1202	1726	1744	1704	1485	1388	1589	1948	1566	1767
Zm00056a000876	0	0	1	115	160	119	416	440	416	489	502	427	197	298	194	347	355	352	18	13	23	65	67	26	179	214	173	169	196	214	26	23	20
Zm00056a000877	0	0	0	4	0	0	0	0	0	0	0	0	0	0	0	0	0	0	0	0	0	0	0	0	0	0	0	0	0	0	2	0	0
Zm00056a000878	0	0	0	0	0	0	0	0	0	0	0	0	0	0	0	0	0	0	0	0	0	0	0	0	0	0	0	0	0	0	0	0	0
Zm00056a000879	26	14	24	213	216	222	285	335	342	433	453	447	415	478	562	217	230	262	34	57	48	24	49	42	285	301	271	126	130	134	65	56	64
Zm00056a000880	700	747	692	519	559	473	45	53	34	188	137	173	987	269	803	289	249	239	186	250	113	92	97	85	285	338	331	124	106	83	294	288	334
Zm00056a000881	0	0	0	0	0	0	0	0	0	0	0	0	0	0	0	0	0	0	0	0	0	0	0	0	0	0	0	0	0	0	0	0	0
Zm00056a000882	2537	2486	2313	2731	2525	2598	2236	2248	2284	2782	3251	4289	18069	18836	16153	2584	2550	2749	1536	1600	1763	1948	1824	2031	3287	3189	3072	2156	2187	2050	2198	2320	2353
Zm00056a000883	0	0	0	0	0	0	0	0	0	0	0	0	0	0	0	0	0	0	0	0	0	0	0	0	0	0	0	0	0	0	0	0	0
Zm00056a000884	0	0	0	0	0	0	0	0	0	0	0	0	0	0	0	0	0	0	0	0	0	0	0	0	0	0	0	0	0	0	0	0	0
Zm00056a000885	407	379	403	726	912	960	1138	1072	999	871	900	826	894	950	804	882	847	849	783	785	887	877	798	826	675	726	711	704	696	664	1136	1231	1210
Zm00056a000886	27	24	20	45	40	46	147	136	114	50	63	59	237	197	210	22	23	22	18	20	14	19	28	42	23	19	23	15	23	19	91	88	86
Zm00056a000887	133	164	124	283	303	286	329	335	342	368	391	324	321	274	299	205	241	210	178	182	132	137	184	161	225	209	187	107	156	134	120	95	98
Zm00056a000888	0	0	0	0	0	0	0	0	0	0	0	0	0	0	0	0	0	0	0	0	0	0	0	0	0	0	0	0	0	0	0	0	0
Zm00056a000891	2931	2829	2798	1314	1203	1254	1044	1041	1234	2689	2743	2734	4727	4503	4607	1683	1684	1717	2218	2212	1828	2953	2956	2463	2182	2234	2019	2724	2590	2523	1735	1560	1621
Zm00056a000892	462	367	472	1411	1389	1372	1282	1141	1066	925	1009	1133	1826	1870	1559	905	887	769	1552	1595	1862	2411	2481	2272	1239	1174	1241	1011	1052	832	1341	1302	1544
Zm00056a000893	3	6	2	134	138	98	303	299	376	265	413	244	104	211	241	225	236	227	16	1	10	1	2	7	137	197	173	131	168	128	28	15	22
Zm00056a000895	133	113	130	257	271	234	367	336	309	228	217	227	335	368	267	270	247	239	432	423	466	361	418	367	251	295	260	313	234	256	241	309	279
Zm00056a000896	398	436	354	661	743	707	663	628	573	690	690	678	1264	1292	1211	500	458	482	799	677	1012	1125	1205	1219	622	535	568	686	707	698	690	664	731
Zm00056a000897	585	558	606	735	489	632	140	116	120	173	163	223	656	457	495	98	83	97	280	248	289	310	267	208	511	549	550	135	137	138	441	405	525
Zm00056a000898	0	10	1	4	0	1	1	1	0	0	1	0	0	0	0	3	0	1	2	5	0	7	2	1	6	3	1	1	10	2	2	1	2
Zm00056a000899	3	3	4	2	0	11	2380	2537	2340	17	34	18	21	5	6	122	143	250	36	33	14	0	0	0	0	0	1	62	74	51	28	17	26
Zm00056a000900	1000	1072	925	483	338	250	3189	3625	3872	195	178	240	54	31	20	1	3	1	0	5	3	1	2	4	1	5	2	70	40	173	534	491	748
Zm00056a000901	1579	1303	1515	2474	2787	2498	1235	1297	1267	1598	1633	1787	4752	4766	4904	1584	1624	1471	2247	2103	1822	2280	2219	1915	1690	1841	1800	1793	1675	1794	1273	1310	1428
Zm00056a000902	215	119	203	3	11	16	0	4	2	0	0	0	0	0	0	6	3	1	812	733	1636	2291	1977	1781	312	440	354	227	146	248	378	176	246
Zm00056a000903	227	262	240	481	403	394	257	242	285	308	305	313	182	270	232	235	245	230	161	149	137	157	181	211	160	171	167	106	108	147	147	154	118
Zm00056a000904	139	124	187	55	47	40	120	135	63	43	70	42	57	38	45	234	236	200	1316	1199	1264	2089	1995	1726	18	26	22	916	743	839	165	125	162
Zm00056a000905	0	0	0	1	0	0	110	105	95	3	0	8	0	0	0	65	127	125	2	1	3	0	0	0	0	2	2	62	70	43	1	3	4
Zm00056a000906	0	0	0	0	0	0	5	4	0	0	0	0	0	0	0	3	3	4	0	0	0	0	0	0	0	0	0	3	1	0	0	1	0
Zm00056a000907	6	3	11	40	74	51	70	60	100	54	95	68	33	53	69	30	49	39	29	16	13	18	3	16	17	25	25	13	14	29	9	15	9
Zm00056a000908	0	5	0	0	0	0	2	3	5	0	1	0	0	0	0	213	298	246	2	0	3	0	0	0	186	152	218	56	58	45	0	12	0
Zm00056a000909	553	491	489	888	871	992	767	707	703	929	990	1039	2731	3048	2634	803	832	828	423	464	459	334	323	453	910	930	927	526	589	607	945	730	771
Zm00056a000910	726	670	782	89	72	108	19	9	2	0	0	1	7	15	18	7	3	1	15	14	13	0	2	1	880	940	1155	27	17	21	206	147	187
Zm00056a000911	66	52	88	85	87	80	351	328	502	76	112	95	6	4	14	192	170	253	12	13	33	45	36	53	63	80	57	59	55	64	28	15	30
Zm00056a000912	174	73	204	1735	1145	1808	15	15	14	7	9	3	0	3	2	11	3	4	22	26	78	189	166	310	529	484	413	88	122	147	17	34	15
Zm00056a000913	8	2	6	992	1100	1034	339	366	419	538	586	478	516	736	656	146	147	175	5	8	13	3	8	0	736	911	1176	86	130	98	148	133	127
Zm00056a000914	367	347	347	253	198	229	143	115	126	197	186	202	463	371	494	166	172	141	698	592	496	961	1017	626	109	85	93	411	355	519	221	145	168
Zm00056a000915	2	0	0	0	0	1	0	0	0	0	0	0	0	0	0	0	0	1	0	0	0	0	0	0	0	1	1	0	0	0	0	0	0
Zm00056a000916	652	611	657	631	430	638	351	363	345	644	593	471	1168	1516	1130	353	422	364	360	374	363	445	400	564	69	60	91	389	361	397	848	827	768
Zm00056a000917	90	100	104	259	342	254	435	384	378	346	388	345	430	419	333	245	258	242	104	113	156	113	114	151	113	119	92	76	109	123	175	166	173
Zm00056a000918	188	191	201	863	942	820	846	729	944	1106	1285	1022	1080	1152	1058	623	667	684	623	667	476	532	630	609	679	776	718	453	619	594	342	333	284
Zm00056a000919	570	506	694	79	104	89	203	215	104	235	242	247	826	557	749	1803	1745	1428	6915	6265	6060	11227	11869	7797	40	82	62	6555	5830	6695	689	489	628
Zm00056a000920	1796	1640	1668	42	53	65	45	29	25	5	5	16	38	11	18	1176	754	624	3246	3664	3120	771	570	903	187	107	138	7665	6850	6447	10425	9280	10291
Zm00056a000921	43	83	24	571	668	643	2463	2520	3355	1956	2083	2184	1568	1605	1697	925	996	1078	53	56	43	25	16	47	418	348	394	253	403	335	61	76	64
Zm00056a000922	191	172	196	224	200	242	306	339	324	489	429	589	1259	648	623	214	216	176	241	175	234	248	130	162	218	212	254	138	157	155	296	299	257
Zm00056a000923	0	0	0	0	0	0	0	0	0	0	0	0	0	0	0	0	0	0	0	0	0	0	0	0	0	0	0	0	0	0	0	0	0
Zm00056a000924	0	0	0	0	0	0	0	0	0	0	0	0	0	0	0	0	0	0	0	0	0	0	0	0	0	0	0	0	0	0	0	0	0
Zm00056a000925	8823	10069	7863	4	2	2	5	1	4	14	17	23	0	3	2	0	0	1	0	1	1	0	0	0	1	2	4	0	0	0	223	62	52
Zm00056a000926	3	0	1	963	850	976	9	13	17	29	27	37	272	403	319	25	15	14	0	0	0	0	0	0	43	50	47	7	5	2	4	2	3
Zm00056a000927	0	0	0	0	0	0	0	0	0	0	0	0	0	0	0	0	0	0	0	0	0	0	0	0	0	0	0	0	0	0	0	0	0
Zm00056a000928	0	0	0	0	0	0	0	0	0	0	0	0	0	0	0	0	0	0	0	0	0	0	0	0	0	0	0	0	0	0	0	0	0
Zm00056a000929	346	186	257	262	164	159	6	6	12	42	61	101	1242	1434	1462	25	23	15	22	16	16	16	18	11	22	26	36	49	47	48	75	40	44
Zm00056a000930	34	32	24	142	177	155	227	189	186	134	155	162	38	42	30	89	119	117	35	40	52	10	10	22	64	72	60	54	58	32	49	52	68
Zm00056a000931	24	43	38	38	28	32	34	29	27	22	43	36	10	9	9	13	31	24	21	18	17	1	3	1	12	12	15	5	18	14	32	37	31
Zm00056a000932	422	533	444	368	348	342	339	293	307	352	322	439	641	601	658	399	395	391	381	380	349	306	369	405	326	344	302	328	331	311	327	339	360
Zm00056a000933	329	312	275	9	3	2	2	2	2	2	9	1	12	17	14	15	19	13	887	652	764	1486	1485	1366	5	5	0	298	262	338	233	116	191
Zm00056a000934	874	1530	993	2711	2261	2877	2	3	7	9	8	7	7	2	4	8	1	13	1846	899	2329	6641	5886	5960	12458	12305	9593	1351	961	1535	280	90	146
Zm00056a000935	0	0	0	0	2	0	0	0	0	0	0	0	0	0	0	0	0	0	0	0	0	0	0	0	0	0	0	0	0	0	0	0	0
Zm00056a000936	0	0	0	0	0	0	0	0	0	0	0	0	0	0	0	2	0	0	0	0	0	0	0	0	0	0	0	0	0	0	0	0	0
Zm00056a000937	0	0	1	0	1	1	0	0	0	0	0	0	0	0	0	0	0	0	0	0	0	0	0	0	0	0	0	0	0	0	0	0	0
Zm00056a000938	0	0	5	0	1	1	3	0	0	2	2	1	0	0	0	2	2	2	0	2	2	0	0	0	1	2	0	1	1	3	12	63	30
Zm00056a000939	0	0	0	0	0	0	0	0	0	0	0	0	0	0	0	0	0	0	0	0	0	0	0	0	0	0	0	0	0	0	0	0	0
Zm00056a000940	822	887	840	411	457	403	591	623	564	520	547	506	1053	1037	829	741	747	711	735	593	595	812	856	830	717	683	706	764	744	837	723	751	747
Zm00056a000941	373	336	311	1777	2019	1926	1784	1905	1725	1943	2059	1832	2786	3105	2462	1125	1241	1268	879	821	802	851	1004	951	1402	1398	1437	876	972	930	1011	838	958
Zm00056a000943	0	0	0	0	0	0	0	0	0	0	0	0	0	0	0	0	0	0	0	0	0	0	0	0	0	0	0	0	0	0	0	0	0
Zm00056a000944	38	19	21	42	74	52	72	55	43	71	74	40	25	35	40	50	37	47	30	53	45	43	63	51	35	22	22	12	30	13	25	16	19
Zm00056a000946	120	81	132	265	249	231	185	164	155	157	153	191	96	110	92	122	122	117	164	173	125	148	194	178	129	133	115	115	108	80	101	103	96
Zm00056a000947	0	0	0	0	0	0	0	0	0	0	0	0	0	0	3	0	0	0	0	0	0	0	0	0	0	0	0	0	0	0	0	0	0
Zm00056a000948	212	275	202	294	297	354	205	236	222	232	226	232	444	436	419	207	194	217	311	271	333	343	425	409	453	450	406	333	331	298	266	297	296
Zm00056a000949	6	13	9	3	7	10	1	1	1	1	3	1	1	0	0	0	1	2	1	8	1	3	5	7	265	160	201	0	2	0	2	1	5
Zm00056a000951	0	0	0	0	0	0	0	0	0	0	0	0	0	0	0	0	0	0	0	0	0	0	0	0	0	0	0	0	0	0	0	0	0
Zm00056a000952	0	0	0	0	0	0	0	0	0	0	0	0	0	0	0	0	0	0	0	1	0	0	0	0	0	0	0	0	0	0	1	0	0
Zm00056a000953	1215	1000	1033	1586	1655	1836	5790	6335	5177	3913	3151	2783	1584	1785	1676	1202	1227	1325	1258	1213	1344	1461	1221	1156	2631	2391	2657	1608	1663	1436	1880	1812	2052
Zm00056a000954	3	5	4	26	36	40	36	32	34	24	41	38	111	45	47	19	20	21	27	20	13	15	3	20	11	16	22	7	13	14	24	22	28
Zm00056a000955	223	183	163	100	130	121	143	111	119	97	106	120	169	197	212	104	101	120	114	131	154	140	161	162	104	108	99	112	133	104	175	254	220
Zm00056a000956	0	0	0	0	0	0	0	0	0	0	0	0	0	1	0	0	0	0	0	0	0	0	0	0	0	0	0	0	0	0	0	0	0
Zm00056a000957	515	464	625	216	239	243	264	289	234	158	210	213	229	207	217	374	299	311	1297	1003	1153	2659	2813	1553	218	190	221	1168	1018	1231	336	336	325
Zm00056a000959	155	137	157	90	76	74	5	2	12	10	11	8	10	1	12	22	12	5	152	82	167	747	336	578	274	212	296	526	470	514	113	60	62
Zm00056a000960	37	17	31	115	90	113	83	79	73	125	143	144	78	80	94	77	68	45	68	87	82	146	91	127	74	73	74	48	44	70	84	56	54
Zm00056a000962	0	0	0	0	0	0	0	0	0	0	0	0	0	0	0	0	0	0	0	0	0	0	0	0	0	0	0	0	0	0	0	0	0
Zm00056a000963	0	0	0	0	0	0	0	0	0	0	0	0	0	0	0	0	0	0	0	0	0	0	0	0	0	0	0	0	0	0	0	0	0
Zm00056a000964	0	0	0	0	0	0	0	0	0	0	0	0	0	0	0	0	0	0	0	0	0	0	0	0	0	0	0	0	0	0	0	0	0
Zm00056a000965	0	0	0	0	0	0	0	0	0	0	0	0	0	0	0	0	0	0	0	0	0	0	0	0	0	0	0	0	0	0	0	0	0
Zm00056a000966	0	0	0	0	0	0	0	0	0	0	0	0	0	0	0	0	0	0	0	0	0	0	0	0	0	0	0	0	0	0	0	0	0
Zm00056a000967	6	0	1	0	0	0	1	1	1	0	0	0	0	0	0	8	3	1	8	22	18	0	0	0	0	2	0	0	2	0	12	24	25
Zm00056a000968	0	0	0	0	0	0	0	0	0	0	0	0	0	0	0	0	0	0	0	0	0	0	0	0	0	0	0	0	0	0	0	0	0
Zm00056a000970	857	1011	786	599	656	699	623	619	747	724	688	624	949	1031	998	895	889	865	525	519	442	390	250	422	751	787	799	820	720	795	658	779	741
Zm00056a000971	91	100	100	443	342	423	114	109	101	385	291	320	41	35	45	185	147	161	244	272	413	600	566	358	206	193	181	193	190	258	98	77	73
Zm00056a000973	0	0	0	0	0	0	0	0	0	0	0	0	0	0	0	0	0	0	0	0	0	0	0	0	0	0	0	0	0	0	0	0	0
Zm00056a000974	0	0	0	0	0	0	0	0	0	0	0	0	0	0	0	0	0	0	0	0	0	0	0	0	0	0	0	0	0	0	0	0	0
Zm00056a000975	0	0	0	0	0	0	0	0	0	0	0	0	0	0	0	0	0	0	0	0	0	0	0	0	0	0	0	0	0	0	0	0	0
Zm00056a000976	0	0	0	0	0	0	0	0	0	0	0	0	0	0	0	0	0	0	0	0	0	0	0	0	0	0	0	0	0	0	0	0	0
Zm00056a000977	29	49	28	120	197	144	518	529	400	386	491	350	29	16	18	380	313	328	23	26	24	15	5	7	367	317	291	201	251	232	73	159	131
Zm00056a000978	303	280	282	218	223	241	212	218	196	259	272	291	378	481	349	185	179	186	340	255	301	411	421	382	297	257	236	265	312	303	286	294	299
Zm00056a000980	0	0	0	0	0	0	0	0	0	0	0	0	0	0	0	0	0	0	0	0	0	0	0	0	0	0	0	0	0	0	0	0	0
Zm00056a000981	0	0	0	0	0	1	0	0	0	0	0	1	0	0	0	0	0	0	0	0	0	0	0	0	0	0	0	0	0	0	0	0	0
Zm00056a000982	2	5	5	163	88	127	0	0	2	0	1	0	0	0	0	0	2	0	5	6	7	0	2	0	123	107	99	12	5	2	1	3	2
Zm00056a000985	52	119	64	2	2	5	0	6	0	0	0	0	3	0	3	0	0	0	0	0	0	16	0	0	14	11	15	0	1	2	51	58	18
Zm00056a000986	1534	1835	1542	238	252	255	193	204	178	179	132	201	331	286	305	56	65	68	31	22	21	33	23	22	139	132	117	51	54	53	263	139	161
Zm00056a000987	0	0	0	0	0	0	0	0	1	0	0	0	0	0	0	0	0	0	0	0	0	0	0	0	0	0	1	0	0	0	0	0	0
Zm00056a000988	0	0	0	0	0	0	0	0	0	0	0	0	0	0	0	0	0	0	0	0	0	0	0	0	0	0	0	0	0	0	0	0	0
Zm00056a000990	0	0	0	0	0	0	0	0	0	0	0	0	0	0	0	0	0	0	0	0	0	0	0	0	0	0	0	0	0	0	0	0	0
Zm00056a000991	128	84	120	293	354	242	544	527	435	273	253	258	220	263	220	474	417	371	239	209	214	215	329	277	160	146	152	320	307	309	294	281	257
Zm00056a000993	489	441	392	443	478	478	307	345	302	461	463	401	519	482	508	315	274	320	386	381	378	432	528	478	348	312	345	328	349	352	400	394	409
Zm00056a000994	69	48	53	68	60	54	200	193	177	88	79	71	14	17	15	127	137	146	50	49	79	62	79	93	130	96	115	88	89	85	115	185	202
Zm00056a000995	491	441	444	131	121	155	100	111	97	95	71	79	299	215	327	162	166	147	978	849	934	2053	1936	1490	92	105	86	813	672	836	321	239	260
Zm00056a000996	826	1024	1000	107	151	157	323	369	318	1041	661	777	61	85	90	467	494	519	162	102	243	379	323	308	242	280	303	876	722	786	322	319	274
Zm00056a000998	0	0	0	0	0	0	0	0	0	0	0	0	0	0	0	0	0	0	0	0	0	0	0	0	0	0	0	0	0	0	0	0	0
Zm00056a000999	0	0	0	0	0	0	0	0	0	0	0	0	0	0	0	0	0	0	0	0	0	0	0	0	0	0	0	0	0	0	0	0	0
Zm00056a001000	4849	5624	4448	173	122	175	3	2	2	165	79	148	2	0	8	67	80	78	16	32	36	1	15	15	559	302	494	380	259	343	55	42	37
Zm00056a001001	1128	1296	1105	78	40	63	98	103	101	13	19	25	31	46	47	236	232	243	341	224	385	686	701	510	281	218	204	377	372	400	503	295	333
Zm00056a001002	239	192	184	409	355	509	9	12	21	6	4	7	112	92	84	47	44	32	48	42	108	146	137	121	99	112	119	115	104	126	358	840	470
Zm00056a001003	0	0	0	0	0	0	0	0	0	0	0	0	0	0	0	0	0	0	0	0	0	0	0	0	0	0	0	0	0	0	0	0	0
Zm00056a001004	404	316	359	154	187	191	267	289	311	317	323	306	88	109	55	183	216	192	585	575	552	922	818	633	206	201	208	316	293	331	308	292	332
Zm00056a001006	104	177	141	34	11	26	31	42	52	17	71	26	0	0	0	39	44	24	50	46	185	456	433	437	108	82	123	175	146	190	146	110	113
Zm00056a001007	0	0	0	6	11	8	0	0	0	0	0	0	0	0	1	5	5	9	0	0	0	0	0	0	17	9	15	3	0	3	1	1	0
Zm00056a001008	0	0	1	0	0	0	1	0	0	0	0	0	0	0	1	0	0	0	0	2	1	4	0	1	11	8	16	0	2	0	2	1	0
Zm00056a001009	194	170	192	1087	1394	1535	2428	2351	2409	789	667	536	54	48	42	409	400	370	352	468	461	117	61	116	847	802	932	123	178	192	647	701	685
Zm00056a001010	2	2	5	1	2	0	0	0	0	0	1	0	0	0	0	0	0	0	0	0	0	0	0	0	0	0	0	0	0	0	0	0	1
Zm00056a001011	233	254	240	42	59	44	419	462	412	77	113	92	25	22	22	174	142	173	80	117	133	71	48	74	136	172	207	119	137	208	233	230	288
Zm00056a001012	20	5	17	1	6	1	2	0	4	0	0	1	2	0	0	1	0	0	0	1	1	7	2	4	5	16	9	1	5	3	10	9	6
Zm00056a001013	764	649	807	1297	1155	1137	499	469	386	457	403	762	453	505	375	420	464	407	613	587	659	923	999	1271	1247	1194	1206	824	729	619	721	532	663
Zm00056a001014	10679	8789	10298	144	144	100	23	15	17	130	107	59	1	2	1	26	18	34	500	354	339	889	813	905	198	247	295	411	425	477	61	32	21
Zm00056a001015	0	0	0	0	0	0	0	0	0	0	0	0	0	0	0	0	0	0	0	0	0	0	0	0	0	0	0	0	0	0	0	0	0
Zm00056a001016	171	199	160	28	40	38	51	44	45	39	33	66	17	31	36	45	61	49	37	52	61	64	67	67	55	65	77	40	68	46	64	67	50
Zm00056a001017	1282	1290	1131	1501	1456	1540	2044	2084	2174	1679	1621	1771	3159	3708	3296	2172	2150	2027	1258	1441	1110	570	474	864	1587	1540	1564	1054	1030	1071	2047	2114	2126
Zm00056a001018	0	0	0	0	0	0	0	0	0	0	0	0	0	0	0	0	0	0	0	0	0	0	0	0	0	0	0	0	0	0	0	0	0
Zm00056a001019	8296	10220	7045	0	2	2	7	6	2	0	1	0	8	1	0	0	0	1	8	1	2	4	0	0	0	8	0	4	0	0	0	1	1
Zm00056a001020	230	175	213	106	100	91	182	177	162	167	130	189	217	157	253	324	280	275	1179	1029	1037	1920	1909	1394	56	52	67	971	973	948	189	187	185
Zm00056a001021	639	646	707	645	550	585	498	478	375	632	603	641	1279	1378	1196	543	608	587	745	730	684	643	678	684	828	748	805	664	677	567	972	799	911
Zm00056a001022	2197	2157	2113	505	478	476	1113	1156	1059	713	579	670	68	57	59	219	214	300	222	232	535	931	879	760	1193	1156	996	809	759	757	448	593	549
Zm00056a001023	1834	2346	1930	1427	1303	1284	2097	2058	2503	2932	2817	2771	1463	1201	1409	2866	2912	3067	1934	1789	1193	1428	1690	1340	2717	2877	2515	2617	2879	2590	1029	919	901
Zm00056a001026	5	5	7	29	32	37	54	55	45	58	81	54	19	15	9	27	40	26	39	20	14	21	12	35	22	34	30	35	49	38	22	9	26
Zm00056a001027	8	5	10	1	4	3	0	0	0	0	0	0	0	0	0	0	0	0	6	6	11	39	28	20	0	2	0	3	0	0	37	39	84
Zm00056a001028	34	35	68	7	5	7	118	109	93	9	3	7	8	1	0	1819	683	676	604	970	758	19	5	13	127	96	72	784	711	607	1419	3544	3109
Zm00056a001029	151	194	135	138	151	147	232	208	220	396	315	324	119	135	111	195	192	173	316	232	269	380	380	298	118	155	145	241	239	266	170	256	245
Zm00056a001030	198	157	187	91	100	110	213	262	229	142	120	95	46	52	36	180	153	160	358	295	286	273	240	270	223	201	252	260	192	266	244	199	235
Zm00056a001031	334	240	269	203	180	198	78	89	56	63	78	55	3	6	4	41	27	18	190	170	220	306	242	289	389	312	331	130	83	101	150	95	139
Zm00056a001033	0	3	0	0	0	0	0	0	2	1	0	0	0	0	0	0	0	0	1	0	0	1	7	4	0	0	0	0	1	0	10	16	13
Zm00056a001034	0	5	0	3	2	5	0	0	0	0	0	0	0	0	0	0	0	0	0	0	2	3	2	4	1	1	0	1	0	3	0	0	0
Zm00056a001035	203	151	99	155	222	175	424	400	445	451	445	380	284	329	295	388	330	294	94	75	81	107	122	103	303	363	331	245	220	288	76	79	90
Zm00056a001037	1825	1924	1828	2548	2441	2681	1851	1884	1942	1561	1540	1468	2777	2879	3026	2948	2783	3024	1760	2380	2063	953	910	1268	2184	2186	2019	1690	1660	1506	2845	3632	3263
Zm00056a001038	1874	1988	2057	1786	1667	1900	859	806	853	2333	1583	2086	4513	4784	5212	851	813	882	949	972	840	692	731	915	2205	2153	1876	714	764	680	918	845	889
Zm00056a001039	485	566	446	9	14	23	202	166	197	74	103	103	1	0	1	113	120	107	116	84	72	22	26	39	160	157	231	124	127	112	103	120	118
Zm00056a001041	21	60	24	33	28	22	56	63	83	114	63	135	280	88	90	50	45	64	24	20	14	21	10	20	35	37	50	29	35	54	34	83	59
Zm00056a001042	184	135	198	77	65	69	427	412	422	157	183	174	18	23	37	1238	1118	1061	1377	1811	1146	417	471	316	404	441	436	791	707	691	1616	1776	1956
Zm00056a001043	61	127	110	66	57	86	67	59	59	46	44	60	79	70	97	73	60	57	94	94	111	68	54	63	74	76	75	31	56	24	95	110	90
Zm00056a001044	53	51	53	155	158	154	147	142	174	112	167	138	189	229	188	93	82	105	64	98	88	36	38	49	101	112	94	47	35	54	54	51	46
Zm00056a001045	0	0	0	3	3	3	0	4	0	1	1	2	1	1	0	0	1	0	0	0	0	0	0	1	13	14	5	0	2	0	0	0	2
Zm00056a001046	12	19	16	102	121	99	45	58	46	47	67	64	121	55	78	56	75	57	12	10	15	12	5	16	640	633	660	59	64	69	4	23	10
Zm00056a001047	0	0	0	0	0	0	0	0	0	0	0	0	0	0	0	0	0	0	0	0	0	0	0	0	0	0	0	0	0	0	0	0	0
Zm00056a001048	918	369	911	29	55	66	401	529	642	665	602	885	4551	3639	4056	156	169	168	12	13	25	0	13	16	224	205	157	116	125	78	137	158	114
Zm00056a001051	2492	3120	3160	2026	1353	1507	295	314	259	112	103	136	1285	1415	2082	420	521	440	112	208	204	64	69	50	5479	4841	4839	578	565	410	955	978	1070
Zm00056a001052	0	0	0	0	0	0	0	0	0	0	0	0	1	0	0	0	0	0	0	0	0	0	0	0	0	0	0	0	0	0	0	0	0
Zm00056a001053	433	401	480	1321	1369	1523	1190	1163	1196	1649	1676	1548	616	874	715	1107	1217	1150	329	431	317	120	67	174	1048	1070	1020	486	569	480	793	697	764
Zm00056a001054	375	223	277	1063	1181	1009	532	573	569	514	523	519	978	746	994	526	487	563	441	402	591	575	505	435	1450	1206	1349	531	522	527	514	529	505
Zm00056a001056	105	149	155	24	21	32	82	105	113	80	86	54	4	3	1	341	363	335	433	318	435	1207	996	849	300	307	331	540	500	563	98	190	131
Zm00056a001057	471	369	421	302	343	312	373	409	405	245	271	287	436	497	436	415	412	386	450	452	463	417	499	505	351	343	367	417	409	335	471	529	458
Zm00056a001058	0	0	0	0	0	0	0	0	0	0	0	0	0	0	0	0	0	0	0	0	0	0	0	0	0	0	0	0	0	0	0	0	0
Zm00056a001059	0	0	0	0	0	0	0	0	0	0	0	0	0	0	0	0	0	0	0	0	0	0	0	0	0	0	0	0	0	0	0	0	0
Zm00056a001061	392	584	431	499	400	421	448	418	469	744	699	665	1034	907	999	654	789	619	1555	1357	940	1171	1315	1044	400	376	355	1233	1204	1271	372	311	270
Zm00056a001062	9	2	15	7	8	10	6	6	2	9	5	20	74	26	40	2	2	4	39	1	11	95	16	11	3	6	1	4	5	6	19	1	1
Zm00056a001064	1015	1220	1220	620	579	624	673	615	836	719	751	930	2854	2211	2785	931	957	1069	441	541	499	542	492	462	921	847	786	720	843	760	1041	1169	950
Zm00056a001065	293	274	297	487	563	460	926	944	1044	1152	1161	1234	2866	2540	2745	639	666	642	367	348	269	349	392	285	400	422	424	380	462	376	208	246	207
Zm00056a001066	0	0	0	0	0	0	0	0	0	0	0	0	0	0	0	0	0	0	0	0	0	0	0	0	0	0	0	0	0	0	0	0	0
Zm00056a001067	511	571	511	363	434	389	414	448	409	500	522	406	264	303	265	365	307	359	467	436	516	616	538	518	423	433	485	474	428	535	517	540	553
Zm00056a001069	0	0	0	0	0	0	0	0	0	0	0	0	0	0	0	0	0	0	0	0	0	0	0	0	0	0	0	0	0	0	0	0	0
Zm00056a001070	1424	1659	1369	1268	1148	1068	1280	1313	1680	1741	1994	1567	950	935	1089	1431	1385	1355	1327	1485	1073	1033	1174	1016	825	955	870	849	905	887	986	957	904
Zm00056a001071	270	207	188	347	326	326	270	272	253	396	411	364	230	255	218	228	212	180	340	307	342	325	352	344	250	274	226	241	205	224	323	410	404
Zm00056a001072	430	423	478	44	52	39	353	386	362	19	20	18	33	36	43	666	363	307	2525	3370	2326	738	900	1034	1155	984	1154	1276	1028	1128	1443	2113	1857
Zm00056a001073	40	14	22	57	58	55	54	55	60	62	63	58	52	29	40	51	49	56	41	57	59	49	77	58	52	54	46	15	29	35	58	50	55
Zm00056a001074	236	149	234	0	0	1	18	31	54	6	3	1	1	0	0	15	16	12	19	17	29	27	33	42	329	335	281	64	59	64	60	41	34
Zm00056a001075	250	289	261	385	523	429	873	885	670	467	527	482	587	585	761	956	906	989	357	448	388	82	153	143	487	454	508	318	386	384	950	1047	1052
Zm00056a001076	1770	1121	1886	481	438	536	674	603	553	708	825	646	390	547	671	669	739	714	594	633	701	508	693	634	1506	1430	1403	827	807	674	889	478	862
Zm00056a001077	0	0	0	0	0	0	0	0	0	0	0	0	0	0	0	0	0	0	0	0	0	0	0	0	0	0	0	0	0	0	0	0	0
Zm00056a001078	0	0	0	0	0	0	0	0	0	0	0	0	0	0	0	0	0	0	0	0	0	0	0	0	0	0	0	0	0	0	0	0	0
Zm00056a001079	0	0	0	0	0	0	0	0	0	0	0	0	0	0	0	0	0	0	0	0	0	0	0	0	0	0	0	0	0	0	0	0	0
Zm00056a001080	0	0	0	0	0	0	0	0	0	0	0	0	0	0	0	0	0	0	0	0	0	0	0	0	0	0	0	0	0	0	0	0	0
Zm00056a001081	1936	1994	2099	726	766	823	1062	1111	1235	1363	1245	1336	1602	1842	1883	1247	1290	1315	1426	1384	1354	2160	2049	1569	1485	1582	1506	1714	1567	1725	1372	1326	1401
Zm00056a001082	1264	894	1191	280	291	318	484	486	393	199	187	246	578	672	558	361	355	295	1082	1108	1332	1889	2018	1939	1036	962	1024	1243	1100	1040	837	715	872
Zm00056a001083	0	0	0	0	0	0	0	0	0	0	0	0	0	0	0	0	0	0	0	0	0	0	0	0	0	0	0	0	0	0	0	0	0
Zm00056a001084	8	8	4	72	118	109	282	265	291	598	535	605	56	50	9	89	85	81	28	19	21	0	0	4	57	60	59	23	16	21	36	115	62
Zm00056a001085	0	0	0	0	0	0	0	0	0	0	0	0	0	0	0	0	0	0	0	0	0	0	0	0	0	0	0	0	0	0	0	0	0
Zm00056a001086	75	40	47	37	37	27	0	3	5	12	9	23	4	15	13	0	3	1	5	0	1	7	12	3	0	0	0	1	1	8	10	0	4
Zm00056a001087	4197	3319	3750	66	58	72	18	12	8	0	0	1	22	11	19	296	225	187	1708	1197	1326	1725	1437	1271	977	850	1062	672	588	731	608	673	832
Zm00056a001089	895	339	708	230	248	216	480	516	644	405	419	420	15	15	8	225	220	282	58	36	93	28	13	32	351	334	281	193	256	246	88	229	174
Zm00056a001090	15	14	7	1274	1570	1981	1635	1642	1710	556	728	638	24	19	48	300	456	339	2	0	4	0	0	3	165	225	204	142	178	206	23	21	18
Zm00056a001091	41	29	40	269	253	239	24	16	17	24	17	43	256	116	212	15	19	18	183	216	304	347	423	355	266	247	256	116	79	88	101	96	112
Zm00056a001092	0	0	6	14	0	2	2	2	7	2	1	1	2	1	3	21052	26238	28151	24	8	24	10	7	3	2	4	5	551	633	408	14	46	46
Zm00056a001093	794	907	917	69	83	118	23	19	29	23	14	30	21	13	10	634	586	534	1295	1136	1262	699	502	632	207	243	269	2381	1791	2220	764	810	626
Zm00056a001094	26	19	7	3	11	2	5	3	1	67	63	114	103	22	51	11	8	18	5	6	11	13	5	32	2	3	0	45	66	50	22	7	6
Zm00056a001095	160	159	197	10	8	2	2	5	2	7	3	8	20	31	23	333	236	198	3535	2727	2622	4686	5703	4172	13	7	17	1783	1503	1786	227	104	153
Zm00056a001096	0	0	0	0	0	0	0	0	0	0	0	0	0	0	0	0	0	0	0	0	0	0	0	0	0	0	0	0	0	0	0	0	0
Zm00056a001097	20	56	12	115	117	214	486	409	319	1035	848	1126	2109	2151	2498	227	283	354	19	7	14	37	3	13	46	48	47	84	109	138	101	353	140
Zm00056a001098	0	0	0	0	0	0	0	0	0	0	0	0	0	0	0	0	0	0	0	0	0	0	0	0	0	0	0	0	0	0	0	0	0
Zm00056a001099	954	946	927	2365	2627	2445	1302	1410	1341	779	851	839	2497	1781	1743	2200	2250	2076	5164	5434	3654	1335	1412	1204	2032	1902	2283	1912	1697	1833	3437	2902	3570
Zm00056a001100	9	8	14	283	265	319	13	7	8	55	72	77	450	449	395	5	3	0	30	65	49	6	0	1	46	45	51	24	25	16	81	62	95
Zm00056a001101	194	175	199	60	36	57	79	107	75	117	84	106	180	170	231	395	422	350	1758	1628	1371	2024	1987	1328	52	74	48	1381	1322	1481	246	214	198
Zm00056a001102	162	151	184	252	275	256	201	179	152	237	188	194	202	158	135	177	166	139	282	227	344	496	382	358	181	195	224	262	235	274	332	311	336
Zm00056a001103	360	533	359	157	176	238	58	82	84	36	40	34	24	31	26	132	137	109	162	166	181	205	148	136	75	72	46	150	133	131	414	762	453
Zm00056a001104	474	421	457	380	342	366	391	333	320	291	334	263	461	560	483	449	401	423	617	691	608	741	765	629	561	541	592	566	529	579	967	1002	926
Zm00056a001105	40	52	38	128	121	159	5	7	10	14	25	12	3	7	2	0	0	1	0	5	2	10	5	9	12	10	9	9	8	13	12	15	10
Zm00056a001106	0	0	0	0	0	0	0	0	0	0	0	0	0	0	0	0	0	0	0	0	0	0	0	0	0	0	0	0	0	0	0	0	0
Zm00056a001107	72	70	84	80	88	73	100	107	93	113	126	81	78	78	67	77	87	73	92	88	82	89	97	100	65	39	42	58	80	75	64	61	76
Zm00056a001108	127	91	129	42	34	52	281	302	323	268	372	208	7	7	10	583	566	594	387	410	350	229	249	291	6	5	3	355	314	330	241	380	341
Zm00056a001109	300	320	347	188	182	161	151	139	148	144	121	130	123	147	130	149	188	159	405	401	456	1007	874	696	100	104	111	527	468	493	204	194	219
Zm00056a001110	316	350	319	306	320	276	572	627	677	636	681	648	983	1107	1116	473	499	521	372	381	315	416	380	393	331	380	375	388	354	363	317	392	353
Zm00056a001111	188	293	227	460	464	493	1013	996	1176	1183	1227	1011	650	689	824	906	1007	1066	383	445	197	98	112	140	685	860	652	583	666	664	354	344	314
Zm00056a001112	184	288	228	237	251	287	205	201	220	255	225	240	279	235	259	339	339	357	180	145	169	111	127	128	232	230	182	186	193	203	202	220	137
Zm00056a001113	2823	2491	3076	414	290	275	49	36	49	55	74	221	2277	1189	1984	122	169	176	451	256	337	245	239	306	176	220	137	286	251	254	308	105	146
Zm00056a001114	12066	14407	10279	554	517	583	771	809	763	521	553	508	113	112	107	2027	2218	2146	102	81	111	80	66	77	289	299	293	373	374	317	202	92	118
Zm00056a001115	643	278	692	2	0	1	0	0	0	0	0	0	0	0	1	1	0	2	957	426	1605	7257	7723	4757	0	2	0	3050	2453	2913	208	141	171
Zm00056a001116	2	0	0	0	0	0	0	0	0	0	0	0	0	0	0	0	0	0	4	0	3	12	8	7	0	0	0	5	4	5	0	0	0
Zm00056a001117	3070	2761	2930	1259	1151	1423	1593	1608	1299	1505	1433	1508	2337	2412	2225	2541	2743	2366	2904	2492	3102	3636	3913	3456	2880	2500	2473	3105	2596	2999	3103	2477	3184
Zm00056a001118	1151	1452	1100	0	2	1	1	6	1	8	7	11	1	0	6	1	2	3	23	32	22	13	3	8	6	1	2	1	1	0	191	96	59
Zm00056a001119	777	698	662	1732	1837	2014	2401	2393	2040	2619	2439	2246	1781	2099	1803	2964	3472	3203	1466	1826	1483	689	591	1019	2422	2224	2316	1849	1804	1839	2437	2910	2749
Zm00056a001121	130	202	166	320	342	278	381	423	431	393	392	406	365	355	317	241	253	269	228	233	183	205	221	184	233	187	233	229	216	216	235	266	250
Zm00056a001122	125	177	170	113	111	107	83	82	124	22	39	23	26	45	32	48	58	42	121	94	89	13	2	22	115	110	132	191	160	213	154	128	104
Zm00056a001123	88	70	106	192	172	206	226	265	201	180	154	173	259	253	264	159	178	200	92	110	146	146	127	144	215	211	188	230	190	192	155	165	166
Zm00056a001124	9	6	0	1	1	7	0	0	0	0	0	0	0	0	0	1	0	0	0	0	0	0	0	0	367	369	281	4	5	6	0	1	0
Zm00056a001125	744	609	760	961	986	1051	1212	1259	1180	2604	2061	2051	710	710	693	1192	1275	1231	962	1011	800	630	632	605	946	1036	957	716	734	803	1148	1447	1360
Zm00056a001126	0	0	0	0	0	0	0	0	0	0	0	0	0	0	0	0	0	0	0	0	0	0	0	0	0	0	0	0	0	0	0	0	0
Zm00056a001127	0	0	0	1	1	0	5	3	4	1	7	3	0	0	0	0	1	4	0	2	1	0	0	0	3	2	1	0	2	0	0	0	0
Zm00056a001128	0	0	0	0	0	0	0	0	0	1	0	0	0	0	0	0	0	0	0	0	0	0	0	0	0	0	0	0	0	0	0	2	0
Zm00056a001129	1117	905	1042	681	665	749	542	596	575	915	940	1224	2967	2755	2856	669	690	613	769	793	774	906	728	865	800	786	712	737	666	744	808	889	829
Zm00056a001130	311	270	292	52	49	49	9	13	5	1	3	7	1	7	2	206	103	99	347	489	531	168	163	190	389	373	418	75	101	112	421	548	553
Zm00056a001131	114	118	119	243	265	252	214	272	272	459	491	411	515	558	541	244	271	294	221	231	172	258	189	231	259	274	257	186	222	307	199	191	168
Zm00056a001132	410	580	458	137	165	207	546	462	568	679	1259	732	60	19	39	1251	1436	1430	122	106	97	95	69	76	1	1	0	376	449	322	774	1477	1064
Zm00056a001133	221	320	201	98	135	110	419	428	418	90	130	95	16	26	13	220	171	166	268	262	258	122	97	115	211	181	218	225	228	250	187	168	198
Zm00056a001134	0	0	0	0	0	0	0	0	0	0	0	0	0	0	0	0	0	0	0	0	0	0	0	0	0	0	0	0	0	0	0	0	0
Zm00056a001135	1569	1390	1459	1556	1792	1850	2768	2900	2613	2353	2426	2332	3233	3423	3020	1950	2063	2083	1476	1484	1505	1348	1383	1440	2173	2214	2269	1735	1703	1860	2136	2351	2249
Zm00056a001136	965	1000	941	1156	1151	1322	815	843	764	1043	1096	984	1883	1869	1894	1159	1161	1084	1975	2182	1855	1596	1504	1721	1861	1755	1760	1719	1636	1725	2278	2866	2457
Zm00056a001137	0	0	0	0	0	0	0	0	0	0	0	0	1	0	0	0	0	0	0	0	0	0	0	0	0	0	0	0	0	0	0	0	0
Zm00056a001138	526	448	479	271	253	270	335	333	294	386	388	324	463	662	657	294	338	346	569	574	611	701	744	688	498	504	473	512	552	426	583	560	591
Zm00056a001139	0	3	0	0	0	0	3	1	1	0	0	0	8	1	4	0	0	0	0	0	0	0	0	0	0	2	1	0	0	0	2	0	3
Zm00056a001140	445	414	422	161	185	223	1128	1205	900	299	225	142	33	32	35	1139	1179	1263	2392	2338	2797	3645	3656	3113	1889	1767	2015	2681	2150	2695	2069	9530	5164
Zm00056a001141	20	41	28	32	40	38	70	59	83	54	54	38	69	107	78	33	40	38	53	30	48	83	102	53	21	25	25	27	32	35	31	36	35
Zm00056a001142	293	305	287	157	117	163	31	34	21	22	44	36	65	46	57	49	54	44	823	582	1122	2217	2263	1804	523	538	556	803	697	706	184	145	146
Zm00056a001143	2049	1322	2199	1542	1147	1423	69	97	187	11	28	17	41	25	26	5	6	2	1492	5	20897	67254	59870	70092	198	219	259	34064	28408	32554	114	17	39
Zm00056a001144	2	0	2	0	0	0	0	0	0	0	0	0	0	0	0	0	0	0	0	0	0	0	0	0	0	0	0	0	0	0	0	0	0
Zm00056a001147	32	16	40	56	52	54	19	14	8	7	0	0	0	0	0	7	6	7	7	7	25	19	26	22	54	37	51	16	20	14	10	16	10
Zm00056a001148	6	10	6	127	104	94	22	21	7	5	5	1	0	0	0	0	0	0	0	0	1	0	0	0	54	23	38	8	0	5	3	2	2
Zm00056a001149	221	296	228	506	536	544	279	250	283	188	144	248	273	154	249	218	308	288	104	174	147	126	270	269	177	160	150	282	253	256	99	121	88
Zm00056a001150	2	3	9	11	21	21	9	5	8	6	5	12	16	11	12	3	3	6	0	2	3	0	0	0	0	3	0	0	0	2	2	6	9
Zm00056a001151	34	33	51	105	87	105	9	3	6	3	0	0	0	0	0	29	17	18	169	122	374	609	313	301	66	84	89	112	88	110	64	23	21
Zm00056a001152	745	795	750	1137	1221	1235	1386	1335	1337	2138	1962	2090	2272	2075	2038	718	806	786	513	524	361	578	627	560	857	821	793	732	777	687	557	489	508
Zm00056a001153	0	0	0	5	0	0	9	13	13	14	9	9	0	0	0	0	2	0	0	0	1	0	0	0	0	0	0	0	4	0	0	1	0
Zm00056a001154	227	251	220	276	299	243	305	317	325	370	395	358	83	105	132	174	158	197	75	101	66	110	105	89	138	195	127	98	109	114	96	101	50
Zm00056a001155	133	189	187	123	117	156	104	104	109	148	143	122	76	75	107	127	119	129	105	148	150	162	123	194	107	138	129	82	132	130	166	160	170
Zm00056a001156	209	302	262	455	359	429	66	48	78	29	40	39	100	80	56	152	171	167	185	113	309	246	226	372	1493	1314	1486	535	459	554	150	137	136
Zm00056a001157	0	2	0	0	0	0	0	0	0	0	0	0	0	0	0	0	0	0	0	0	0	0	0	0	0	0	0	0	0	0	0	0	0
Zm00056a001159	0	0	0	3	6	1	0	0	0	1	0	4	13	4	4	0	0	0	0	0	0	0	0	0	3	1	0	0	0	0	0	0	0
Zm00056a001160	9	8	2	0	2	0	0	0	0	0	3	1	4	12	4	1	0	0	0	0	0	0	0	0	3	0	1	0	0	0	2	2	3
Zm00056a001161	387	299	465	286	295	244	375	443	386	375	342	318	457	467	475	289	525	553	210	384	342	242	421	376	472	509	466	466	446	490	295	331	263
Zm00056a001164	5	5	1	158	137	94	5	6	6	450	480	310	2240	529	1643	99	148	78	4	3	5	0	0	3	34	30	30	41	29	26	47	186	73
Zm00056a001165	0	0	0	0	0	0	0	0	0	0	0	0	0	0	0	0	0	0	0	0	0	0	0	0	0	0	0	0	0	0	0	0	0
Zm00056a001166	5	0	5	4	11	22	3	3	3	854	577	807	11	12	3	179	106	136	1	1	6	0	0	0	240	200	197	68	53	43	78	272	118
Zm00056a001167	550	482	535	572	468	670	508	582	525	566	688	675	1372	1727	1239	507	690	643	473	584	550	347	402	506	765	749	689	546	590	539	845	919	823
Zm00056a001168	122	94	115	170	164	183	182	204	194	211	189	189	247	208	190	204	202	186	179	146	189	128	189	229	315	306	276	199	242	210	323	233	230
Zm00056a001169	0	0	0	0	0	0	0	0	0	0	0	0	0	0	0	0	0	0	0	0	0	0	0	0	0	0	0	0	0	0	0	0	0
Zm00056a001170	0	0	0	0	0	0	0	0	0	0	0	0	0	0	0	0	0	0	0	0	0	0	0	0	0	0	0	0	0	0	0	0	0
Zm00056a001171	0	0	0	2	2	1	30	23	23	15	15	24	0	0	0	0	0	0	0	0	0	0	0	0	2	2	0	0	0	0	0	2	0
Zm00056a001172	0	0	0	22	22	22	0	0	0	5	7	8	0	0	0	0	0	0	1	0	0	6	12	3	7	10	5	0	0	0	0	0	2
Zm00056a001173	0	0	5	69	74	77	6	11	7	42	45	39	0	1	1	1	0	0	0	1	0	1	3	13	23	35	26	5	1	8	0	0	0
Zm00056a001175	0	0	1	168	159	102	45	32	51	14	9	14	0	0	0	12	24	27	6	8	8	0	0	0	52	47	49	13	16	8	1	8	2
Zm00056a001176	87	81	111	39	30	24	0	0	2	0	3	3	17	5	12	70	65	47	218	163	269	573	826	403	255	286	251	98	107	130	216	140	182
Zm00056a001177	1268	1123	1239	781	670	710	796	844	844	942	955	980	2110	1893	2108	628	885	885	594	750	815	745	851	900	844	913	859	779	867	903	694	816	768
Zm00056a001178	69	43	47	2	3	1	67	78	87	5	7	0	0	5	2	12	23	16	7	11	31	22	33	34	9	17	26	45	25	35	8	10	11
Zm00056a001179	0	0	0	0	0	0	0	0	0	0	0	0	0	0	0	0	0	0	0	0	0	0	0	0	0	0	0	0	0	0	0	0	0
Zm00056a001181	372	363	350	714	797	764	942	1053	1075	1042	1122	1075	2385	2583	2382	1060	1359	1207	892	999	732	563	729	777	1102	1103	1138	915	900	952	821	736	806
Zm00056a001182	26	25	30	105	172	197	392	458	487	269	343	248	11	22	18	347	357	397	123	172	107	48	58	88	90	106	102	120	134	123	123	252	163
Zm00056a001183	0	0	0	0	0	0	0	0	0	0	0	0	0	0	0	0	0	1	0	0	0	0	0	0	0	0	0	0	0	0	0	0	0
Zm00056a001184	120	159	139	254	211	247	216	277	296	309	301	296	493	446	568	200	226	260	146	131	130	193	128	158	239	248	236	182	150	149	158	189	191
Zm00056a001185	110	142	126	149	172	136	173	124	152	159	165	147	130	144	161	153	153	144	127	90	111	183	125	166	176	174	198	132	124	144	137	154	125
Zm00056a001186	0	0	0	0	0	0	0	0	0	0	0	0	0	0	0	0	0	0	0	0	0	0	0	0	0	0	0	0	0	0	0	0	0
Zm00056a001187	991	1158	1081	1177	1133	1135	742	631	717	980	903	1059	1933	1682	1941	615	650	681	690	650	519	665	591	547	766	686	687	654	649	727	730	677	702
Zm00056a001188	120	118	73	296	359	381	470	476	433	1423	1438	1384	88	92	116	554	603	679	648	571	491	143	128	244	125	150	163	231	218	222	344	386	345
Zm00056a001189	2	5	1	1	1	4	9	3	2	3	1	4	45	5	50	12	15	14	1	1	1	9	0	0	31	16	32	0	7	5	0	5	3
Zm00056a001190	0	0	0	0	0	0	0	0	0	0	0	0	0	0	0	0	0	0	0	0	0	0	0	0	0	0	0	0	0	0	0	0	0
Zm00056a001191	3	0	0	31	19	20	6	3	3	3	3	0	0	0	0	7	8	1	0	0	0	10	10	5	29	27	37	3	10	10	2	1	3
Zm00056a001192	105	167	152	274	253	193	243	237	306	419	448	408	974	910	888	206	215	239	150	163	154	177	156	144	192	181	184	191	227	246	123	92	113
Zm00056a001193	293	242	304	503	462	491	679	729	614	821	756	753	1199	1095	1312	603	644	678	521	491	534	597	576	590	486	524	533	480	488	437	480	543	447
Zm00056a001194	544	650	425	223	184	194	96	90	128	140	143	164	289	246	279	139	158	216	221	288	326	284	305	263	296	306	293	265	214	206	401	493	409
Zm00056a001195	892	800	806	366	324	308	550	610	535	501	513	485	356	317	460	447	425	422	492	431	510	625	741	499	418	427	397	491	444	442	608	723	590
Zm00056a001196	120	148	129	361	405	413	469	456	391	500	441	426	477	439	396	481	429	392	371	393	366	395	463	386	326	311	315	387	433	325	294	287	268
Zm00056a001197	447	434	345	123	116	132	94	77	91	87	95	96	174	120	133	95	116	108	105	94	91	77	54	76	98	135	124	99	83	96	506	593	520
Zm00056a001199	309	258	283	312	258	302	238	212	193	108	211	229	890	640	814	184	192	210	338	281	326	306	267	290	354	318	334	337	242	267	414	556	557
Zm00056a001200	1963	1745	2126	1619	1695	1864	1173	1141	1114	1706	1791	1867	4299	3977	4041	1237	1149	1095	1766	1594	1568	1658	2013	2007	1565	1482	1598	2461	2546	2313	1814	1738	1941
Zm00056a001201	56	21	25	49	54	46	145	125	152	15	17	15	101	61	85	208	267	252	169	116	157	159	176	134	127	69	80	199	181	224	218	223	254
Zm00056a001202	40	41	61	276	338	282	631	599	683	680	677	595	794	791	757	467	437	483	52	30	18	30	8	13	298	307	311	209	308	222	80	77	50
Zm00056a001203	181	126	151	135	193	211	274	248	274	122	127	117	13	14	11	320	432	389	138	286	242	153	183	317	253	216	223	372	313	370	135	117	124
Zm00056a001204	183	129	199	139	142	132	102	106	107	124	138	109	143	124	113	79	125	89	143	170	148	169	206	193	163	172	172	143	118	195	173	140	172
Zm00056a001205	2	0	0	0	0	0	0	0	0	4	13	31	59	51	68	0	0	0	0	0	0	0	0	0	0	0	1	0	0	0	0	0	0
Zm00056a001207	2306	2077	2218	1192	1073	1080	630	628	611	660	613	597	988	773	1056	2105	2070	1813	10077	9271	9183	15474	17392	11814	1049	942	890	8489	6700	8147	1875	1767	1828
Zm00056a001208	387	385	410	196	232	226	178	181	178	222	211	222	798	703	758	144	148	149	91	132	166	126	127	182	290	262	289	205	227	182	199	163	174
Zm00056a001209	1120	892	1212	1535	1587	1721	2005	2028	2094	1555	1574	1479	2268	2528	2488	2152	2467	2315	980	1136	1008	505	574	793	2266	2196	2308	1775	1534	1623	1754	1647	1914
Zm00056a001210	1229	1314	1496	7	1	9	85	67	82	8	7	6	13	18	23	255	245	229	5048	6257	5376	4120	5921	5332	12	27	46	2241	1871	2377	1364	1793	1686
Zm00056a001211	0	0	0	0	0	0	0	0	0	0	0	0	0	0	0	0	0	0	0	0	0	0	0	0	0	0	0	0	0	0	0	0	0
Zm00056a001212	675	512	753	138	159	118	136	151	164	192	184	175	257	187	272	306	264	254	1134	1159	1066	1459	2011	1343	133	128	124	931	834	1077	223	167	219
Zm00056a001213	874	930	878	1000	929	873	946	869	851	391	506	403	89	82	110	1286	1293	1321	569	669	600	668	461	474	2276	1856	2330	796	927	736	524	803	784
Zm00056a001214	157	118	123	114	113	113	190	173	160	90	97	130	193	160	167	80	140	156	88	147	137	98	127	152	165	129	184	106	151	163	175	176	179
Zm00056a001215	47	13	71	110	98	103	118	109	103	298	311	294	171	115	120	105	145	123	179	214	141	229	196	198	48	66	68	87	91	74	127	148	153
Zm00056a001216	0	0	0	0	1	1	0	0	0	0	0	0	0	0	0	0	0	1	0	0	0	0	0	0	0	0	1	0	1	2	0	0	2
Zm00056a001217	108	75	105	59	36	40	9	9	4	20	27	43	44	35	48	15	22	22	21	51	28	27	46	24	25	16	14	9	14	8	57	24	46
Zm00056a001218	72	32	26	10	14	7	5	10	3	6	7	14	70	38	51	10	9	9	10	13	6	1	10	8	8	8	1	4	8	5	11	14	17
Zm00056a001219	0	0	0	0	0	0	0	0	0	0	0	0	4	1	0	0	0	2	0	0	0	0	0	1	0	0	0	0	0	0	1	0	0
Zm00056a001220	390	351	436	175	147	137	144	165	130	130	111	143	307	294	347	212	217	200	274	365	420	471	444	389	281	240	267	273	252	222	287	244	271
Zm00056a001221	553	571	566	839	902	803	1335	1461	1436	1045	1050	984	1756	1423	1572	1726	2044	1944	1117	1517	925	151	151	215	502	512	572	1057	1078	1092	1155	1312	1481
Zm00056a001222	1508	768	1530	6	3	3	5	12	5	13	33	3	0	0	0	77	44	48	7395	6076	5554	14554	16692	11640	0	0	0	7443	6184	7047	836	263	517
Zm00056a001223	56	75	52	1	1	8	0	0	1	11	7	66	937	181	238	1	0	0	1	0	1	6	0	0	6	1	0	4	0	3	28	129	34
Zm00056a001224	305	261	236	220	173	183	20	24	14	13	33	40	582	429	616	293	279	251	754	875	713	132	133	152	248	226	297	157	144	163	563	838	762
Zm00056a001225	232	320	243	595	866	582	933	1061	590	483	483	524	1502	1331	1329	1206	1123	1169	282	363	268	131	168	140	456	425	488	491	481	437	386	595	493
Zm00056a001226	93	91	124	44	17	39	71	124	94	39	38	35	5	9	8	194	240	243	60	98	107	21	49	76	115	93	111	107	120	138	103	199	145
Zm00056a001227	3	0	4	43	49	51	51	49	44	57	77	79	38	45	19	10	20	27	21	41	22	7	15	24	35	26	18	13	25	11	22	12	30
Zm00056a001228	1822	2107	1801	1822	1866	1717	1792	1830	1428	1347	1445	1791	8202	7312	8207	1522	1662	1986	850	1069	1249	747	841	1148	1750	1502	1642	946	858	916	1423	1581	1531
Zm00056a001229	1156	918	1006	374	317	377	278	315	319	305	268	311	313	263	260	361	391	406	299	352	278	165	221	197	541	533	537	359	343	415	506	669	561
Zm00056a001230	765	620	563	620	596	664	569	641	363	371	355	339	384	399	342	585	592	576	840	829	1073	1241	1314	1107	967	885	881	1039	882	1002	694	550	701
Zm00056a001232	2299	2122	1967	615	701	611	365	379	328	455	416	530	835	812	873	617	582	684	752	1023	882	766	1004	893	573	499	553	668	557	667	863	887	880
Zm00056a001233	0	0	0	0	0	0	0	0	0	0	0	0	0	0	0	0	0	0	0	0	0	0	0	0	0	0	0	0	0	0	0	0	0
Zm00056a001234	18	11	24	372	410	442	31	32	31	103	56	142	313	256	381	148	184	214	40	99	89	10	12	34	141	158	168	128	180	139	50	80	71
Zm00056a001236	334	184	316	213	227	280	1168	1127	1055	1456	233	616	271	262	358	94	54	51	227	182	85	269	227	61	153	174	221	76	85	138	706	305	253
Zm00056a001237	720	813	724	324	287	269	235	282	220	376	325	368	440	417	385	437	405	318	1020	1126	874	1042	1137	845	457	439	444	701	805	826	569	431	469
Zm00056a001238	0	8	1	0	1	0	1	0	0	0	2	0	3	1	2	2	1	3	4	1	1	4	2	3	1	2	3	5	2	0	4	0	1
Zm00056a001239	305	221	275	56	28	43	26	21	66	56	31	78	16	18	9	220	189	175	689	678	480	484	568	374	64	58	74	190	161	245	236	189	169
Zm00056a001240	3	3	10	5	5	0	6	2	3	5	1	4	0	1	3	10	10	6	39	25	18	34	15	22	2	1	4	9	6	0	9	4	5
Zm00056a001241	63	105	68	336	236	341	2	5	0	58	40	50	37	16	34	20	3	3	583	318	213	327	198	275	118	116	119	249	228	279	102	65	9
Zm00056a001242	247	296	272	1060	1068	1008	844	923	870	975	1109	882	1475	1691	1544	798	808	814	693	692	675	610	625	758	1051	1067	1034	805	827	666	678	711	636
Zm00056a001243	0	0	0	0	0	0	0	0	0	1	1	1	1	1	0	0	0	0	2	0	0	0	0	0	0	2	2	3	0	0	0	0	2
Zm00056a001244	0	0	0	0	0	0	0	0	0	0	0	0	0	0	0	0	0	0	0	0	0	0	0	0	0	0	0	0	0	0	0	0	0
Zm00056a001245	0	0	0	0	0	0	0	0	0	0	0	0	0	0	0	0	0	0	0	0	0	0	0	0	0	0	0	0	0	0	0	0	0
Zm00056a001246	0	0	0	0	0	0	0	0	0	0	0	0	0	0	0	0	0	0	0	0	0	0	0	0	0	0	0	0	0	0	0	0	0
Zm00056a001247	1590	2020	1386	13	2	16	6	4	6	199	267	199	0	0	0	0	0	0	0	0	0	0	0	0	26	23	28	0	0	0	55	18	23
Zm00056a001248	0	0	0	0	0	0	0	0	0	0	0	0	0	0	0	0	0	0	0	0	0	0	0	0	0	0	0	0	0	0	0	0	0
Zm00056a001250	456	380	503	7	6	2	44	37	21	3	2	1	2	0	1	187	196	158	1483	1200	2027	4493	4737	3714	7	0	0	1993	1607	1738	221	92	173
Zm00056a001251	345	324	317	918	975	844	952	958	910	1598	1423	1690	4145	4147	4384	1211	1220	1189	1521	1441	1088	1201	1300	1225	557	601	548	1469	1308	1428	693	578	541
Zm00056a001252	9	11	15	15	22	12	10	10	12	22	21	8	7	9	33	10	11	13	8	15	11	21	21	16	8	16	7	5	20	18	10	15	19
Zm00056a001253	44	33	56	22	11	24	16	11	6	54	2	47	67	15	24	26	26	23	63	75	58	50	28	63	23	12	15	21	52	32	47	27	44
Zm00056a001254	189	231	215	205	186	192	134	129	171	121	106	91	128	122	146	169	162	151	152	150	175	116	174	125	190	201	176	139	101	112	195	234	184
Zm00056a001255	8	6	10	2	15	1	53	59	43	1	1	0	0	4	0	46	65	61	30	91	60	1	12	0	6	4	9	48	36	26	15	51	62
Zm00056a001256	61	72	67	118	155	144	223	202	242	213	216	168	80	89	116	149	133	145	157	163	198	97	148	107	115	122	133	122	124	117	126	162	150
Zm00056a001257	0	0	0	0	0	0	0	0	0	0	0	0	0	0	0	0	0	0	0	0	0	0	0	0	0	0	0	0	0	0	0	0	0
Zm00056a001258	422	447	431	159	180	174	198	204	172	122	149	117	44	38	30	157	162	158	244	220	203	223	298	198	197	184	178	199	217	195	257	284	249
Zm00056a001259	540	555	584	1025	1064	912	845	897	1011	750	805	727	842	830	776	810	838	783	770	802	656	711	820	712	670	787	714	589	599	655	440	454	439
Zm00056a001260	0	0	0	0	0	0	0	0	0	0	0	0	0	0	0	0	0	0	0	0	0	0	0	0	0	0	0	0	0	0	0	0	0
Zm00056a001261	372	493	329	21	20	19	222	208	217	68	67	50	6	6	4	148	132	120	144	167	103	24	5	12	49	45	74	80	73	83	138	110	151
Zm00056a001262	6	2	9	0	0	0	0	0	0	0	0	0	0	0	0	27	5	4	375	517	372	53	38	11	162	296	290	3	4	6	553	419	286
Zm00056a001263	2579	3022	3198	622	402	536	895	960	803	10	12	13	47	13	18	1603	1483	1610	1491	1658	1828	2362	2054	1912	2536	2228	2668	3090	2639	2675	3045	3650	3442
Zm00056a001264	613	622	603	1535	1514	1445	594	517	494	888	753	1021	1360	973	1099	257	271	284	318	339	336	529	505	479	428	397	425	361	330	389	431	343	380
Zm00056a001265	0	0	0	0	0	0	0	0	0	0	0	0	0	0	0	0	0	0	0	0	0	0	0	0	0	0	0	0	0	0	0	0	0
Zm00056a001266	1761	1778	1875	1386	1166	1226	855	916	1015	1422	1238	1338	2634	2855	2791	1399	1325	1242	866	892	812	943	969	824	1787	1779	1696	1373	1341	1050	1237	1400	1361
Zm00056a001267	2860	2799	2665	545	574	641	285	262	298	411	424	343	652	871	826	799	691	591	889	881	907	1535	1457	1372	806	878	817	999	1005	962	1144	1143	1167
Zm00056a001268	372	428	384	1025	965	909	526	533	542	560	612	714	1561	1420	1501	455	428	538	227	310	234	255	232	223	438	447	469	320	348	375	306	262	297
Zm00056a001269	262	199	218	523	462	474	107	140	104	186	187	187	57	37	30	196	204	193	204	271	195	192	179	185	264	185	222	214	203	227	174	178	190
Zm00056a001270	105	137	79	53	63	46	5	6	10	161	93	86	12	24	84	4	3	5	2	1	4	1	3	4	95	79	75	3	8	0	44	22	43
Zm00056a001271	556	485	514	435	418	439	427	484	399	323	305	409	401	413	341	673	666	755	169	225	355	413	527	567	520	467	524	487	438	488	439	440	390
Zm00056a001272	206	247	186	276	284	269	350	402	416	301	365	275	323	372	316	317	337	334	231	249	243	206	227	202	250	212	218	177	186	179	190	260	225
Zm00056a001273	183	138	166	318	368	443	395	367	345	331	278	335	192	187	274	418	447	398	375	390	323	223	120	242	630	548	597	304	349	253	552	507	588
Zm00056a001274	0	0	0	0	0	0	0	0	0	0	0	0	0	0	0	0	0	0	0	0	0	0	0	0	0	0	0	0	0	0	0	0	0
Zm00056a001275	3	0	1	0	0	2	1	0	0	0	0	0	0	0	1	6	5	0	1	5	0	3	0	0	1	1	0	1	0	0	1	5	1
Zm00056a001276	622	701	709	682	697	694	683	696	861	1404	1472	1300	2626	2729	2870	987	1062	1020	1161	928	664	870	836	586	999	1217	985	973	939	928	623	416	489
Zm00056a001277	689	631	756	482	585	543	725	763	536	873	643	710	1223	1114	1064	786	628	670	590	573	541	771	546	521	515	446	424	573	485	451	486	512	589
Zm00056a001278	366	393	313	3	1	1	26	27	22	8	6	3	0	1	0	252	251	245	989	816	843	1323	1266	827	90	82	102	605	450	554	77	119	102
Zm00056a001279	887	1404	939	26	11	30	2	2	8	47	37	324	2367	758	986	22	20	21	175	192	189	426	397	302	26	29	33	186	182	235	140	139	76
Zm00056a001280	229	282	236	748	726	730	481	539	530	509	496	463	648	735	659	457	469	477	668	640	554	679	779	791	551	490	532	441	459	503	367	293	337
Zm00056a001281	0	0	0	0	0	0	0	0	0	0	0	0	0	0	0	0	0	0	0	0	0	0	0	0	0	0	0	0	0	0	0	0	0
Zm00056a001282	8	29	12	0	2	1	24	25	24	68	60	52	0	0	1	4	0	6	0	0	0	0	0	0	0	0	0	1	8	13	5	15	10
Zm00056a001283	0	0	0	0	0	0	0	0	0	0	0	0	0	0	0	0	0	0	0	0	0	0	0	0	0	0	0	0	0	0	0	0	0
Zm00056a001284	405	439	381	432	377	386	352	328	335	760	791	843	1002	748	933	413	430	497	235	253	208	232	237	194	353	377	324	233	301	182	283	186	210
Zm00056a001285	5	16	11	26	27	51	35	33	34	40	42	33	12	11	7	19	12	11	17	20	23	19	21	30	9	5	7	5	16	18	9	13	14
Zm00056a001286	2537	2500	2686	1336	1349	1423	656	694	801	554	487	492	544	579	572	970	942	973	2467	2317	3011	4702	5140	5218	2381	2170	2489	2456	2255	2329	1711	1566	1475
Zm00056a001287	0	0	0	66	66	142	0	0	0	36	7	11	34	14	30	0	0	0	0	0	0	0	0	0	2	0	0	0	0	0	0	4	0
Zm00056a001288	0	0	0	0	0	0	0	0	0	0	0	0	0	0	0	0	0	0	0	0	0	0	0	0	0	0	0	0	0	0	0	0	0
Zm00056a001289	46	67	51	78	79	86	28	27	24	14	21	16	21	27	34	51	75	56	114	55	113	99	67	88	64	61	38	59	38	58	23	22	22
Zm00056a001291	518	234	339	1081	1446	1352	0	0	0	1	0	0	0	0	0	2	0	0	112	108	158	37	30	72	118	99	69	193	139	226	55	110	51
Zm00056a001292	4093	4679	3870	3372	2853	3202	1705	1840	2117	2424	2200	1999	1616	1328	1497	11209	9917	10179	4067	7577	5554	809	681	735	7973	7530	7533	4209	4043	3854	4815	8521	6020
Zm00056a001293	1599	1859	1463	934	870	876	1222	1323	1296	1136	1176	1003	764	760	799	1318	1289	1391	886	1004	962	1177	1034	1024	972	1071	1037	1130	1062	1029	726	886	823
Zm00056a001294	0	0	0	0	0	0	0	0	0	0	0	0	0	0	0	0	0	0	0	0	0	0	0	0	0	0	0	0	0	0	0	0	0
Zm00056a001295	16642	20834	14850	1479	1434	1371	1144	1109	1144	934	767	960	2642	2124	2453	1705	1592	1760	1851	1829	1566	1158	1160	1289	1933	1785	1977	1608	1418	1693	1726	2206	1885
Zm00056a001297	0	0	0	0	0	0	0	0	0	0	0	0	0	0	0	0	0	0	0	0	0	0	0	0	0	0	0	0	0	0	0	0	0
Zm00056a001299	317	289	202	1135	1146	1040	633	574	713	396	519	480	585	710	562	565	532	491	769	750	609	609	851	785	495	516	494	618	509	477	360	360	372
Zm00056a001300	181	248	241	230	257	218	289	235	299	413	407	381	391	431	507	306	308	297	719	718	506	720	792	619	259	265	279	405	408	389	231	200	193
Zm00056a001301	518	380	455	1722	1820	1648	1033	1103	1071	1318	1408	1277	1051	1049	986	973	1074	1062	1353	1317	944	644	767	672	1509	1601	1531	1141	1063	1348	817	735	720
Zm00056a001302	0	0	0	0	0	0	0	0	0	0	0	0	0	0	0	0	0	0	0	0	0	0	0	0	0	0	0	0	0	0	0	0	0
Zm00056a001303	26	52	53	30	20	58	31	30	34	38	41	42	0	1	0	26	27	17	1	18	7	3	0	4	102	156	142	37	53	42	4	3	0
Zm00056a001304	2	5	0	3	6	1	8	2	4	3	3	4	4	1	0	1	3	0	0	3	3	3	5	1	2	2	2	4	1	3	0	0	0
Zm00056a001305	3	3	2	3	0	0	3	2	5	2	9	1	0	0	1	4	1	3	4	0	3	3	10	1	0	0	1	1	4	0	1	1	2
Zm00056a001306	0	0	0	0	0	0	0	0	0	0	0	0	0	0	0	0	0	0	0	0	0	0	0	0	0	0	0	0	0	0	0	0	0
Zm00056a001307	11	11	10	41	23	34	0	0	0	3	1	0	0	0	0	5	3	0	12	17	25	4	3	11	300	386	268	9	1	0	16	3	10
Zm00056a001308	505	690	532	301	265	303	163	184	207	311	231	298	448	403	506	263	217	231	323	341	370	472	398	452	304	323	270	320	259	242	210	238	170
Zm00056a001309	0	0	0	0	0	0	0	0	0	0	0	0	0	0	0	0	0	0	2	0	0	0	0	0	0	0	0	0	0	0	0	0	0
Zm00056a001310	41	22	30	338	419	379	830	908	766	631	644	560	111	135	134	467	553	470	73	52	75	83	63	81	382	378	373	202	230	254	52	62	74
Zm00056a001311	1063	905	1111	4	0	4	51	47	31	10	1	1	0	0	0	213	159	168	5864	4273	5782	15883	17026	11671	65	59	99	5301	4226	4816	775	325	551
Zm00056a001312	285	264	313	437	496	509	893	826	718	549	473	463	551	715	597	627	620	601	556	452	510	630	551	501	597	619	602	483	434	413	653	700	702
Zm00056a001313	569	525	512	357	320	306	347	365	500	548	569	474	391	392	364	467	532	475	868	876	610	918	1039	711	454	460	416	734	734	810	372	363	342
Zm00056a001314	0	0	0	0	0	0	0	0	0	0	0	0	0	0	0	0	0	0	0	0	0	0	0	0	0	0	0	0	0	0	0	0	0
Zm00056a001315	69	43	78	17	17	15	88	85	100	35	13	8	0	1	1	61	60	66	279	330	164	71	97	144	8	2	2	60	62	56	87	72	94
Zm00056a001316	133	113	131	115	121	117	183	162	140	32	55	42	82	126	96	174	137	154	255	228	216	212	146	135	121	116	167	219	158	203	273	294	341
Zm00056a001317	4198	5056	3993	595	551	523	343	411	326	221	227	200	108	110	98	358	262	295	840	748	863	1235	971	1094	1122	914	1083	1094	1008	994	706	523	651
Zm00056a001318	11	10	12	0	0	0	1	0	0	0	1	0	4	1	0	0	0	4	36	30	26	22	35	28	0	0	0	0	0	0	9	9	6
Zm00056a001319	0	0	0	0	0	0	0	0	0	0	0	0	0	0	0	0	0	0	0	0	0	0	0	0	6	1	2	0	0	0	0	0	0
Zm00056a001320	23	49	50	16	32	18	271	245	211	56	83	52	32	5	17	165	199	192	35	35	16	12	26	19	66	58	62	78	89	69	26	60	25
Zm00056a001322	17	2	9	11	18	23	2	0	3	1	1	1	3	4	6	5	1	0	13	9	8	45	30	26	16	18	18	11	25	10	6	5	1
Zm00056a001323	1023	1217	1071	1636	1916	2106	1753	1790	2540	3983	3573	3313	744	852	768	1981	2066	2138	1146	1197	1174	879	739	941	2376	2384	2146	1532	1522	1636	1797	2018	1763
Zm00056a001324	274	212	219	406	377	337	357	344	338	352	379	333	160	152	140	278	247	227	480	421	587	842	823	834	316	290	267	373	402	407	385	295	373
Zm00056a001325	0	0	0	0	0	0	0	0	0	0	0	0	0	0	0	0	0	0	0	0	0	0	0	0	0	0	0	0	0	0	0	0	0
Zm00056a001326	151	132	105	6	4	9	0	1	4	0	0	4	0	0	0	92	13	30	71	400	691	25	36	30	385	331	513	527	470	493	174	809	395
Zm00056a001327	311	390	286	1580	1586	1545	903	809	716	526	507	535	1117	1126	989	663	636	594	1249	1010	1241	1272	1215	1360	1213	1126	1233	882	913	763	870	942	980
Zm00056a001328	643	652	522	194	172	153	156	154	195	84	95	92	68	57	62	166	167	140	206	212	192	251	255	273	300	262	315	201	180	238	184	225	206
Zm00056a001329	3857	5116	4200	5158	4337	5121	143	153	153	265	227	155	167	129	161	692	671	635	2022	1637	2823	5376	3983	3754	3665	4167	3889	1667	1419	1753	2380	998	1228
Zm00056a001330	43	48	16	4	1	1	0	0	0	0	0	0	0	0	0	0	0	0	0	0	0	0	0	0	7	1	2	0	0	0	27	2	3
Zm00056a001331	572	573	598	479	473	368	885	935	979	874	941	811	757	765	757	615	654	606	409	348	363	389	420	348	473	517	392	472	453	485	404	534	438
Zm00056a001333	165	130	105	60	65	75	100	111	119	560	290	365	42	30	47	62	79	55	525	492	424	241	332	270	80	88	68	98	84	98	178	154	170
Zm00056a001334	675	620	535	286	275	271	343	341	362	321	320	250	214	213	235	376	360	389	557	546	512	632	762	683	291	244	275	427	416	509	363	400	405
Zm00056a001336	781	883	770	636	592	618	542	508	460	401	397	352	159	208	175	395	324	311	505	476	566	512	543	506	576	609	613	348	351	333	552	476	495
Zm00056a001337	0	0	0	0	0	0	0	0	0	8	19	42	194	195	178	0	0	0	0	0	0	0	0	0	0	0	0	0	0	0	7	54	17
Zm00056a001338	259	156	227	31	26	26	36	44	29	57	53	51	147	69	90	255	211	145	2138	1841	1765	3381	3280	2487	18	30	17	1298	1190	1183	160	87	114
Zm00056a001339	1034	1024	1038	327	362	378	397	346	438	631	659	522	311	307	268	437	408	400	1602	1237	2366	6665	6207	4734	254	269	299	1735	1453	1546	440	307	340
Zm00056a001340	99	178	125	179	168	167	75	67	60	52	37	52	60	45	46	89	73	94	141	122	167	340	301	314	113	101	91	226	242	251	113	80	77
Zm00056a001342	6983	8114	7213	7491	7125	7647	5077	5046	5634	9885	11787	10297	6290	6738	6342	4363	4802	3651	1268	1212	601	2202	2214	793	5264	4764	5213	3327	3583	3427	3916	4761	4580
Zm00056a001345	90	107	99	113	66	88	4	5	1	25	55	36	31	32	13	27	7	14	192	129	175	215	153	89	100	81	88	39	77	78	243	239	269
Zm00056a001346	588	714	564	566	560	549	367	330	405	489	531	450	502	489	495	431	404	414	1378	1051	1195	2021	2076	1642	440	382	452	970	912	1092	503	593	525
Zm00056a001347	593	493	524	701	611	681	332	303	403	372	377	363	378	434	435	696	718	736	702	573	566	468	339	444	774	805	818	601	571	591	642	717	641
Zm00056a001348	174	226	171	372	264	292	362	387	587	161	183	401	3210	1904	2512	1121	1359	1401	1	0	2	4	0	11	1370	1222	1311	914	1117	1156	91	85	73
Zm00056a001349	136	110	97	280	325	308	252	251	228	217	238	208	162	193	151	197	212	198	174	137	203	241	237	267	294	216	269	167	203	147	134	209	166
Zm00056a001350	76	81	127	17	8	9	0	0	0	3	3	8	122	138	143	0	0	0	0	0	0	0	0	0	6	19	0	0	1	8	14	6	2
Zm00056a001351	334	250	370	73	42	52	19	19	18	0	0	1	13	4	0	15	17	7	11	3	7	12	8	4	28	67	41	24	6	18	79	51	42
Zm00056a001352	207	167	172	106	74	85	5	6	4	2	0	1	1	0	0	0	4	1	2	5	1	0	0	0	44	27	37	0	1	2	32	16	19
Zm00056a001353	0	0	0	0	0	0	0	0	0	0	0	0	0	0	0	0	0	0	0	0	0	0	0	0	0	0	0	0	0	0	0	0	0
Zm00056a001354	0	0	0	0	0	0	0	0	0	0	0	0	0	0	0	0	0	0	0	0	0	0	0	0	0	0	0	0	0	0	0	0	0
Zm00056a001355	436	420	493	218	144	183	21	18	40	9	3	20	225	53	90	248	119	102	1214	1491	1013	488	416	304	160	178	148	238	204	219	511	583	622
Zm00056a001356	0	0	0	0	0	0	0	0	0	0	0	0	0	0	0	0	0	0	0	0	0	0	0	0	0	0	0	0	0	0	0	0	0
Zm00056a001357	611	563	572	410	365	353	275	284	293	338	321	330	1263	1087	1246	574	479	542	475	579	401	294	301	297	681	654	624	429	437	375	398	452	483
Zm00056a001358	1081	953	1173	591	445	496	269	280	335	410	288	397	270	257	307	443	371	355	1345	1350	1082	811	945	804	797	694	763	693	614	626	1172	1118	1299
Zm00056a001360	803	798	802	1138	1236	1013	1188	1196	1053	1100	1067	1010	1636	1813	1691	991	945	1030	890	881	797	837	807	766	857	899	958	760	854	787	742	774	844
Zm00056a001361	845	937	724	182	157	213	116	130	140	145	151	170	342	343	372	176	163	189	228	238	250	221	206	305	352	335	300	298	259	221	441	375	385
Zm00056a001363	0	0	0	0	0	0	0	0	0	0	0	0	0	0	0	0	0	0	0	0	0	0	0	0	0	0	0	0	0	0	0	0	0
Zm00056a001364	0	0	0	0	0	0	0	0	0	0	0	0	0	0	0	0	0	0	0	0	0	0	0	0	0	0	0	0	0	0	0	0	0
Zm00056a001365	0	0	0	0	0	0	0	0	0	0	0	0	0	0	0	0	0	0	0	0	0	0	0	0	0	0	0	0	0	0	0	0	0
Zm00056a001366	422	456	464	680	685	702	297	285	305	139	183	251	821	456	661	173	185	149	285	303	307	303	324	266	526	527	563	249	178	280	461	520	495
Zm00056a001370	151	175	144	198	192	202	162	156	152	194	175	205	164	160	172	169	179	192	97	155	123	86	114	136	230	209	235	178	155	136	199	212	202
Zm00056a001371	3	0	0	2	1	0	0	0	1	3	1	1	1	4	0	0	0	1	0	0	0	0	0	0	0	3	0	0	0	0	2	3	2
Zm00056a001372	466	429	515	175	160	160	151	161	184	174	254	144	221	193	267	333	309	264	4393	2309	4541	16835	15981	10578	112	127	141	3609	3004	3717	962	1219	1024
Zm00056a001373	0	0	0	0	0	0	0	0	0	0	0	0	0	0	0	0	0	0	0	0	0	0	0	0	0	0	0	0	0	0	0	0	0
Zm00056a001374	546	483	392	106	76	92	1	1	2	0	0	1	0	0	0	0	0	0	354	100	665	2234	2234	1919	74	37	36	603	540	659	107	15	26
Zm00056a001375	623	406	616	7	6	7	16	13	13	6	5	1	2	1	0	149	126	94	4252	3170	3023	6573	7805	4971	22	17	19	3806	3173	3974	422	206	311
Zm00056a001376	2928	3364	2307	87	91	80	143	141	129	15	13	10	1	1	0	53	28	34	12	30	25	13	3	7	32	33	20	4	14	26	53	47	47
Zm00056a001378	0	0	0	0	0	0	0	1	0	0	0	0	0	0	0	0	0	0	0	0	0	0	0	0	0	0	0	0	0	0	0	0	1
Zm00056a001379	0	0	0	0	0	0	0	0	0	0	0	0	0	0	0	0	0	0	0	0	0	0	0	0	0	0	0	0	0	0	0	0	0
Zm00056a001380	0	0	0	0	0	0	0	0	0	0	0	0	0	0	0	0	0	0	0	0	0	0	0	0	0	0	0	0	0	0	0	0	0
Zm00056a001381	0	0	0	0	0	0	0	0	0	0	0	0	0	0	0	0	0	0	0	0	0	0	0	0	0	0	0	0	0	0	0	0	0
Zm00056a001382	26	30	37	184	224	199	455	478	358	488	518	442	41	69	39	213	206	206	92	87	80	125	102	80	56	69	49	58	76	98	354	318	297
Zm00056a001383	4619	2460	4628	96	70	65	66	133	11	67	50	22	18	5	33	12	8	12	213	100	749	1727	1292	1465	6045	4280	3211	5965	5425	6036	989	559	1283
Zm00056a001384	82	83	127	16	46	11	67	60	63	3	0	1	0	0	0	676	313	429	3079	2958	2336	347	523	833	884	866	862	752	666	621	2118	1592	1822
Zm00056a001385	0	0	0	0	0	0	0	0	0	0	3	0	1	1	2	0	0	0	2	0	0	0	0	0	2	1	0	0	0	0	0	0	2
Zm00056a001386	0	0	0	0	0	0	1	0	0	3	12	16	56	48	32	0	0	0	0	0	0	0	0	0	1	1	0	0	1	0	3	0	0
Zm00056a001387	175	156	153	598	462	507	247	213	292	280	267	246	90	67	81	317	210	285	1640	829	324	2491	668	444	334	385	468	238	292	453	899	129	114
Zm00056a001388	492	549	505	243	276	258	169	171	229	320	335	262	345	288	367	237	202	252	226	224	167	233	313	148	282	340	320	281	326	352	232	374	239
Zm00056a001389	0	0	0	0	0	0	0	0	0	0	0	0	0	0	0	0	0	0	0	0	0	0	0	0	0	0	0	0	0	0	0	0	0
Zm00056a001390	17	14	7	143	138	130	8	10	5	6	9	7	7	7	4	7	8	6	86	57	36	3	13	23	13	17	34	28	36	42	78	81	42
Zm00056a001391	3002	3294	3305	1608	1333	1344	1534	1691	1890	3175	2562	3004	5264	4979	5062	2778	2659	2817	1013	1236	675	833	923	618	2859	2888	2611	2317	2414	2106	1596	1723	1647
Zm00056a001392	3	0	0	4	5	5	3	7	5	3	7	1	0	1	1	4	0	1	5	7	7	22	7	13	5	6	4	8	14	0	4	1	0
Zm00056a001393	0	0	0	0	0	0	0	0	0	0	0	0	0	0	0	0	0	0	0	0	0	0	0	0	0	0	0	0	0	0	0	0	0
Zm00056a001394	1181	1234	1167	150	178	210	278	244	248	230	295	297	832	892	862	637	581	425	3958	3321	3005	4876	5144	4206	161	149	156	2195	1817	2214	646	426	511
Zm00056a001396	497	614	481	13144	14266	14172	2595	2501	2059	10552	7042	11178	5473	5239	5087	2408	2586	2641	974	1057	969	567	637	719	4612	4272	4936	420	450	352	943	1014	1027
Zm00056a001397	14	0	7	6	0	0	0	1	0	0	1	1	0	0	1	2	0	1	0	0	0	1	0	1	5	2	1	1	2	2	9	11	12
Zm00056a001398	166	119	149	549	469	443	24	20	22	17	9	17	66	72	61	47	42	51	91	137	87	25	46	86	98	82	90	21	34	26	213	151	230
Zm00056a001400	396	371	451	466	472	425	243	284	204	642	686	612	1128	1184	1111	381	389	370	493	610	464	352	367	414	354	388	423	408	426	386	786	911	957
Zm00056a001401	0	0	0	0	0	0	4	7	6	0	1	1	0	0	0	0	0	1	0	0	0	0	0	0	0	0	1	0	0	0	0	0	0
Zm00056a001402	5529	5608	4081	62	79	48	11	4	2	6	7	7	5	1	0	12	7	4	52	81	65	9	5	16	126	82	99	16	5	16	9	31	19
Zm00056a001403	20	27	14	75	79	85	147	131	154	52	64	44	16	23	29	282	284	286	1322	1428	953	310	357	470	130	143	195	475	459	371	418	389	491
Zm00056a001404	744	682	611	246	274	250	329	330	298	272	299	289	118	194	131	235	256	256	63	64	67	52	35	39	165	191	152	98	113	93	324	297	216
Zm00056a001405	1197	1474	1276	413	341	370	485	492	489	987	799	940	1057	940	1109	502	528	516	482	494	423	432	548	394	566	633	564	507	491	375	485	488	453
Zm00056a001406	287	231	255	147	141	168	517	503	505	228	218	195	164	158	191	366	399	433	57	74	93	111	81	84	326	310	302	202	264	176	242	256	242
Zm00056a001407	1213	1116	1248	468	378	409	270	244	392	652	267	401	963	1072	1577	327	375	314	303	212	386	784	683	739	500	384	398	482	473	450	1228	1587	1504
Zm00056a001408	346	433	293	64	45	53	3	0	2	7	2	2	0	5	4	1	3	6	62	41	166	346	357	296	19	16	16	106	102	96	38	16	31
Zm00056a001410	2	0	0	6	0	6	4	1	2	269	166	222	1	0	0	2	3	1	0	0	0	0	0	0	11	2	0	0	0	0	97	839	222
Zm00056a001411	14	3	10	356	380	360	106	66	149	1193	927	983	216	172	213	20	13	8	2	5	1	3	10	11	259	163	141	5	10	5	78	364	107
Zm00056a001412	220	285	235	229	219	189	316	290	365	302	359	318	568	610	584	249	296	314	161	167	130	148	160	96	206	289	239	202	205	235	178	180	158
Zm00056a001413	277	197	241	289	354	286	239	258	204	177	138	150	251	290	317	246	261	270	187	216	186	68	43	115	399	367	355	171	235	203	257	242	258
Zm00056a001414	381	356	364	451	493	436	545	537	665	1017	984	973	1698	1651	1716	552	621	674	526	476	434	505	570	494	591	684	624	554	615	623	460	414	373
Zm00056a001415	12	5	20	53	62	61	162	166	194	197	171	237	5	5	15	101	91	109	28	16	25	22	16	19	49	44	50	48	50	54	23	59	23
Zm00056a001416	145	180	165	296	244	278	205	169	175	295	271	195	212	205	246	215	243	237	255	231	257	379	311	287	391	364	342	294	272	312	227	261	260
Zm00056a001417	591	776	676	473	264	324	13	11	16	31	29	47	252	198	248	39	46	33	93	50	59	108	102	86	192	187	207	71	73	74	164	182	168
Zm00056a001418	2806	3407	2789	6011	5531	4986	4909	5176	6401	8207	8324	8244	15553	11580	15787	7924	8348	8670	4490	4663	2611	2159	2630	2336	5920	6713	5911	6063	6465	6974	2097	2136	1958
Zm00056a001419	398	480	448	428	457	468	575	558	643	4163	2701	3511	2172	2075	2066	1290	1406	1301	1448	1253	1274	1174	1233	1449	873	889	759	1798	1691	1674	928	1201	1132
Zm00056a001420	1367	2220	1449	1005	902	893	49	35	40	78	153	66	102	49	70	179	173	192	203	195	293	227	160	590	1274	1315	1745	1055	830	882	290	316	294
Zm00056a001421	0	0	0	0	0	0	0	0	0	0	0	0	0	0	0	0	0	0	0	0	0	0	0	0	0	0	0	0	0	0	0	0	0
Zm00056a001422	3	3	1	240	279	219	416	383	532	446	511	394	11	12	8	730	769	821	4	5	2	3	0	8	580	609	494	322	385	282	3	8	12
Zm00056a001423	55	29	82	1	9	6	2	0	0	0	0	2	0	5	0	73	26	35	15	30	78	4	0	9	729	534	624	8	2	10	163	170	144
Zm00056a001424	0	0	0	0	0	0	0	0	0	0	0	0	0	0	0	0	0	0	0	0	0	0	0	0	0	1	0	0	0	0	0	0	0
Zm00056a001425	0	0	0	14	18	7	0	0	0	0	0	0	0	0	0	0	1	0	0	1	0	0	0	0	13	18	8	0	1	0	0	0	0
Zm00056a001426	20	24	22	26	19	18	61	51	50	35	31	20	1	1	6	75	64	67	85	81	83	16	13	22	41	44	42	54	62	43	38	70	56
Zm00056a001427	0	0	0	0	0	0	0	0	0	0	0	0	0	0	0	0	0	0	0	0	0	0	0	0	0	0	0	0	0	0	0	0	0
Zm00056a001428	1349	1406	1553	1447	1450	1432	844	1006	1116	1494	1475	1536	4879	4704	5200	1221	1159	1079	1229	1220	1208	1520	1504	1368	1733	1782	1781	1332	1292	1396	1531	1677	1665
Zm00056a001429	191	251	235	191	198	178	188	152	207	223	261	221	147	154	179	163	173	193	162	198	118	97	127	113	238	193	228	127	138	152	193	175	163
Zm00056a001430	24	27	20	22	17	9	14	26	22	7	5	5	6	8	0	33	15	32	12	19	43	4	7	1	102	110	126	83	77	51	108	127	119
Zm00056a001431	0	0	0	0	0	0	0	0	0	0	0	0	0	0	0	0	0	0	0	0	0	0	0	0	0	0	0	0	0	0	0	0	0
Zm00056a001432	0	0	0	0	0	0	0	0	0	0	0	0	0	0	0	0	0	0	0	0	0	0	0	0	0	0	0	0	0	0	0	0	0
Zm00056a001433	299	304	288	458	562	450	441	505	490	499	575	595	630	545	654	345	354	380	291	335	353	333	298	335	336	346	364	254	295	246	377	339	368
Zm00056a001436	329	458	390	110	147	163	11	12	4	0	9	4	5	4	7	0	3	0	332	121	98	517	540	321	343	415	291	213	140	266	398	478	372
Zm00056a001437	2005	2413	2037	1466	1282	1265	1290	1355	1559	2454	2509	2419	4675	2889	3753	2177	2323	2132	1806	2027	1206	1157	1407	1161	2139	2425	2161	1802	1931	1725	1125	983	1097
Zm00056a001438	38	40	36	9	6	21	18	17	41	23	23	23	88	116	103	16	19	19	10	13	14	28	21	8	50	57	31	8	7	13	17	10	17
Zm00056a001439	0	0	0	0	0	0	0	0	0	0	0	0	0	0	0	0	0	0	0	0	0	0	0	0	0	0	0	0	0	0	0	0	0
Zm00056a001440	104	122	105	323	270	305	31	26	30	39	12	26	43	136	69	5	7	7	15	25	42	50	56	55	263	242	223	39	34	18	39	41	42
Zm00056a001441	0	0	0	0	0	0	0	0	0	0	0	0	0	0	0	0	0	0	0	0	0	0	0	0	0	0	0	0	0	0	0	0	0
Zm00056a001442	0	0	0	0	0	0	0	0	0	0	0	0	0	0	0	0	0	0	0	0	0	0	2	0	0	0	0	0	0	0	0	0	0
Zm00056a001443	527	474	520	738	798	780	785	729	819	1115	1225	1205	3661	3905	3403	745	746	747	1551	1415	1099	1595	1745	1389	786	769	692	1082	1082	1069	519	398	420
Zm00056a001444	146	165	132	271	298	334	249	231	305	338	330	296	313	312	328	526	472	434	302	271	241	128	109	198	290	301	360	215	193	166	275	223	229
Zm00056a001445	87	94	108	183	189	164	184	163	201	205	223	203	130	192	140	143	159	149	247	285	202	220	290	235	125	122	135	167	143	154	82	69	85
Zm00056a001446	0	0	0	0	0	0	0	0	0	0	0	0	0	0	0	0	0	0	0	0	0	0	0	0	0	0	0	0	0	0	0	0	0
Zm00056a001447	0	0	0	0	0	0	0	0	0	0	0	0	0	0	0	0	0	0	0	0	0	0	0	0	0	0	0	0	0	0	0	0	0
Zm00056a001448	0	0	0	0	0	0	0	0	0	0	0	0	0	0	0	0	0	0	0	0	0	0	0	0	0	0	0	0	0	0	0	0	0
Zm00056a001449	102	99	130	646	731	681	611	612	767	875	951	796	633	849	790	567	641	673	552	590	405	404	484	538	551	727	617	484	643	640	353	330	315
Zm00056a001450	6714	8179	8364	7781	3590	5812	9	7	8	14	19	12	132	60	196	9	13	3	64	63	72	21	33	24	1104	1101	1186	146	137	168	422	239	288
Zm00056a001451	718	569	847	2093	846	1402	5	9	2	4	12	3	7	3	0	16	8	21	13	38	39	6	23	12	562	544	576	35	53	51	162	79	103
Zm00056a001452	0	0	0	0	0	0	0	0	0	0	0	0	0	0	0	0	0	0	0	0	0	0	0	0	0	0	0	0	0	0	0	0	0
Zm00056a001453	2	0	22	13	9	6	0	0	0	0	0	0	4	1	0	0	0	0	0	0	2	0	0	0	5	4	1	0	1	0	0	1	0
Zm00056a001454	0	0	0	0	0	0	0	0	0	0	0	0	0	0	0	0	0	0	0	0	0	0	0	0	0	0	0	0	0	0	0	0	0
Zm00056a001455	639	733	642	1136	1394	1336	2144	2185	1821	1682	1763	1792	2261	2439	1898	1563	1630	1385	1553	1628	1659	1516	1634	1710	1388	1325	1441	1282	1251	1423	1545	1581	1726
Zm00056a001456	9086	11188	6973	4	0	4	12	0	1	3	1	0	2	3	0	0	0	0	0	1	1	3	0	0	2	1	2	0	0	0	12	0	2
Zm00056a001457	6215	7678	6210	733	567	593	623	553	498	487	521	651	1055	465	852	294	235	227	2310	1760	1987	5447	4383	3718	269	281	313	2056	1667	2089	817	532	613
Zm00056a001458	8	3	1	0	0	0	0	2	0	0	0	0	0	0	0	0	0	0	0	0	0	0	0	0	0	0	0	0	0	0	1	41	20
Zm00056a001459	11	33	5	0	0	0	2	6	5	0	0	0	0	0	0	1	0	4	2	2	3	0	0	0	1	1	0	0	0	0	8	113	70
Zm00056a001461	8	17	24	2	3	2	2	6	2	1	7	1	2	4	0	11	13	5	52	33	46	76	66	49	10	19	12	40	30	19	24	79	34
Zm00056a001463	122	148	151	131	92	132	110	101	139	111	107	101	19	31	31	312	261	241	670	678	493	405	341	269	269	216	181	262	245	267	209	251	216
Zm00056a001464	236	270	215	209	168	181	238	247	300	229	209	217	222	250	267	419	405	367	520	734	485	135	160	201	341	350	370	274	224	186	447	551	418
Zm00056a001465	99	99	129	812	836	989	456	439	438	397	433	377	419	369	481	1431	782	874	1232	619	355	739	130	273	499	665	761	237	313	291	808	241	171
Zm00056a001466	253	219	208	324	337	336	532	503	531	488	551	445	262	227	286	415	443	422	257	279	194	290	300	355	237	338	258	389	314	381	408	518	380
Zm00056a001467	0	2	1	0	0	1	2	1	1	0	1	1	0	0	0	2	0	0	0	0	0	0	0	0	1	0	1	0	0	0	1	31	6
Zm00056a001468	0	0	0	0	0	0	0	0	0	0	0	0	0	0	0	0	0	0	0	0	0	0	0	0	0	0	0	0	0	0	0	0	0
Zm00056a001469	0	0	0	0	0	0	0	0	0	0	0	0	0	0	0	0	0	0	0	0	0	0	0	0	0	0	0	0	0	0	0	0	0
Zm00056a001470	0	0	0	0	0	0	0	0	0	0	0	0	0	0	0	0	0	0	0	0	0	0	0	0	0	0	0	0	0	0	0	0	0
Zm00056a001471	0	0	0	2	6	10	171	222	182	24	31	20	18	17	17	217	245	214	8	14	15	37	40	24	64	82	90	56	78	77	1	3	5
Zm00056a001472	0	0	0	0	0	0	0	0	0	0	0	0	0	0	0	0	0	0	0	0	0	0	0	0	0	0	0	0	0	0	0	0	0
Zm00056a001473	91	81	64	149	185	143	414	483	495	170	179	176	39	57	43	1214	1292	1069	213	295	242	43	49	59	1229	1263	1433	377	410	392	164	235	228
Zm00056a001474	0	0	0	0	0	0	0	0	0	0	0	0	0	0	0	0	0	0	0	0	0	0	0	0	0	0	0	0	0	0	0	0	0
Zm00056a001475	0	0	0	0	0	1	0	0	0	0	0	0	0	0	0	0	0	0	0	0	0	0	0	0	11	3	6	1	2	2	0	0	0
Zm00056a001476	108	145	151	205	194	210	59	36	57	66	63	39	57	70	81	61	57	50	143	160	145	140	142	163	146	126	112	98	101	107	161	126	154
Zm00056a001477	111	110	83	55	49	42	28	29	15	32	41	44	65	78	69	19	13	17	42	28	33	34	40	53	81	85	99	36	11	19	64	55	62
Zm00056a001478	107	119	151	124	168	122	195	234	244	237	251	256	423	357	375	184	215	230	152	105	100	108	143	96	147	154	122	135	125	178	98	101	101
Zm00056a001479	52	43	56	440	308	477	149	77	120	40	26	54	596	86	377	873	386	380	706	374	126	141	33	82	104	178	249	54	41	110	435	299	74
Zm00056a001480	72	97	78	290	376	309	1196	1222	1531	1029	1142	1008	124	215	184	902	878	1061	63	68	56	68	48	47	351	429	390	320	458	392	106	108	122
Zm00056a001481	130	188	111	84	65	65	312	394	341	62	79	55	6	4	7	345	336	320	56	81	80	0	5	11	67	47	36	114	131	110	270	355	270
Zm00056a001482	8	2	1	0	0	0	27	23	37	1	0	0	0	2	0	0	0	0	0	0	0	0	0	0	9	5	10	0	2	2	96	118	93
Zm00056a001483	0	0	0	0	0	0	8	6	21	0	0	0	0	0	0	0	0	0	0	0	0	0	0	0	0	0	0	0	0	0	3	1	3
Zm00056a001484	0	0	0	0	0	0	0	0	0	0	3	0	6	15	12	0	0	0	0	0	0	0	0	0	0	0	0	0	0	0	0	0	0
Zm00056a001485	0	0	0	0	0	0	0	0	0	0	0	0	0	0	0	0	0	0	0	0	0	0	0	0	0	0	0	0	0	0	0	0	0
Zm00056a001486	29	13	27	0	0	4	0	0	0	0	0	0	0	0	0	0	1	0	0	5	0	0	0	1	76	90	57	1	0	0	0	17	5
Zm00056a001487	59	49	43	297	382	337	518	501	536	289	361	323	166	266	221	340	364	289	12	18	7	4	16	8	155	156	131	100	154	123	43	30	38
Zm00056a001488	0	0	0	0	0	0	0	0	0	0	0	0	0	0	0	0	0	0	0	0	0	0	0	0	0	0	0	0	0	0	0	0	0
Zm00056a001489	460	450	413	891	813	820	1413	1471	1281	130	168	102	8	12	7	1288	1376	1318	343	512	410	177	161	152	777	722	830	630	594	659	139	317	265
Zm00056a001490	1477	1422	1453	73	37	45	270	323	427	47	47	109	657	660	662	169	126	111	4551	4086	3238	2524	3020	2760	173	177	199	1827	1412	1570	1754	1582	1691
Zm00056a001491	405	339	406	509	452	502	398	356	351	304	278	234	136	103	138	565	506	533	1185	966	1032	1537	1577	1317	1210	1083	1062	610	557	575	286	326	344
Zm00056a001493	43	51	64	7	7	12	5	1	4	2	0	5	0	0	0	4	1	3	5	9	11	15	18	12	28	20	25	12	13	27	17	19	22
Zm00056a001494	8	6	2	22	13	29	2	2	0	787	83	565	68	41	45	18	13	6	50	96	104	9	7	20	0	0	0	9	4	2	48	89	90
Zm00056a001495	0	0	0	130	110	113	5	1	2	29	29	24	0	0	0	29	15	19	86	166	86	0	2	8	206	246	192	39	23	22	1	5	3
Zm00056a001496	0	0	0	15	8	17	19	6	7	0	2	4	9	11	4	5	13	3	19	19	9	3	0	8	10	12	9	8	5	5	12	3	2
Zm00056a001497	0	0	0	5	5	15	9	4	1	0	0	0	8	2	3	5	7	4	8	19	4	0	0	5	6	5	8	4	2	0	16	0	2
Zm00056a001498	27	19	12	26	30	19	60	58	57	52	54	28	1	9	11	119	151	121	18	49	14	18	23	27	23	40	44	52	46	61	31	24	30
Zm00056a001499	0	0	0	0	0	0	0	0	0	0	0	0	0	0	0	0	0	0	0	0	0	0	0	0	0	0	0	0	0	0	0	0	0
Zm00056a001500	0	0	0	0	0	0	0	0	0	0	0	0	0	0	0	0	0	0	0	0	0	0	0	0	0	0	0	0	0	0	0	0	0
Zm00056a001501	0	0	0	243	206	205	0	0	0	5	4	4	0	1	0	5	5	3	0	0	0	1	2	8	54	72	63	0	0	0	1	1	0
Zm00056a001502	1960	1649	1935	169	155	158	518	476	428	41	60	40	72	77	94	875	877	761	879	887	912	1465	1239	1051	90	90	102	1050	900	1151	1090	920	1060
Zm00056a001503	575	643	543	242	199	206	154	131	117	196	184	226	420	310	381	206	211	183	416	378	451	527	453	389	236	220	244	214	228	219	458	431	367
Zm00056a001504	887	845	881	712	771	958	716	736	716	644	737	627	424	661	581	922	966	907	2640	2092	2506	3793	3769	3633	1231	1167	1265	2535	2187	2265	1263	1047	1289
Zm00056a001505	140	167	156	486	494	480	467	409	438	336	383	313	207	194	216	392	466	420	271	279	307	223	239	293	264	314	315	300	357	323	192	217	186
Zm00056a001506	0	0	0	0	0	0	0	0	0	0	0	0	0	0	0	0	0	0	0	0	0	0	0	0	0	0	0	0	0	0	0	0	0
Zm00056a001507	0	0	0	11	7	4	0	0	0	0	0	0	0	0	0	0	0	0	0	0	0	0	0	0	3286	3539	1954	0	0	0	0	0	0
Zm00056a001508	0	0	0	0	4	1	0	0	0	0	1	0	0	0	0	0	0	0	0	0	0	0	0	0	936	920	526	0	0	0	0	0	0
Zm00056a001509	0	0	0	0	0	0	0	0	0	0	0	0	0	0	0	0	0	0	0	0	0	0	0	0	0	0	0	0	0	0	0	0	0
Zm00056a001511	0	0	0	0	0	0	8	8	9	5	7	1	0	3	0	12	3	13	0	0	1	0	0	3	8	1	2	4	0	2	3	7	2
Zm00056a001512	0	0	0	0	0	0	1	2	2	0	0	0	0	0	0	2	4	2	0	0	0	0	0	0	2	2	0	0	0	0	1	1	0
Zm00056a001513	438	375	411	236	250	289	203	219	205	244	203	262	382	373	238	172	173	175	216	222	240	181	155	201	309	272	346	227	221	245	485	347	433
Zm00056a001514	1456	1487	1595	479	478	423	419	445	440	378	357	404	922	799	853	397	412	396	689	615	836	1344	1119	1108	640	584	626	800	709	618	1021	1118	987
Zm00056a001515	197	121	139	215	203	224	319	310	313	288	331	307	287	319	337	389	349	371	785	765	568	524	517	594	197	194	161	524	486	567	244	206	230
Zm00056a001516	466	375	511	1384	1762	1610	5508	5807	5461	2022	2273	1941	1000	1283	1007	2493	2395	2268	690	855	384	327	402	287	881	1068	1027	985	1219	1072	1051	1358	1344
Zm00056a001517	282	169	202	372	449	414	379	396	401	417	461	407	321	315	322	332	342	361	250	257	250	264	257	301	336	324	310	243	278	301	297	330	331
Zm00056a001518	3	5	4	11	15	11	42	45	43	96	100	82	60	42	64	25	24	36	13	13	24	42	25	19	17	31	25	11	14	21	29	96	67
Zm00056a001519	773	615	739	350	385	339	397	398	370	324	349	339	174	174	144	476	474	445	1615	1397	2094	3799	3796	3104	119	135	149	1906	1586	1841	466	374	460
Zm00056a001521	453	684	503	442	329	409	151	158	191	391	379	352	127	128	152	304	324	257	239	262	200	166	137	167	618	609	565	296	268	269	355	364	396
Zm00056a001522	384	270	278	560	667	724	564	569	398	394	340	342	432	419	358	1053	974	840	1960	2093	1808	1186	1292	1478	696	591	700	1362	1318	1092	923	849	1124
Zm00056a001523	380	243	301	587	570	945	2	1	2	3	1	12	88	19	21	5	2	0	138	275	390	650	598	564	0	1	0	229	355	190	1206	1218	1495
Zm00056a001524	421	431	453	965	940	936	1131	1087	1050	1111	1167	1129	1217	1255	1116	793	815	748	947	880	953	984	1081	1096	836	864	825	840	751	778	760	767	833
Zm00056a001527	1800	2061	1920	793	594	658	180	241	181	653	506	509	244	218	202	373	338	334	707	758	620	563	479	559	595	563	569	710	594	608	750	733	776
Zm00056a001529	678	690	613	751	846	846	600	594	650	834	748	781	1804	1977	1927	759	854	816	743	742	791	719	700	684	965	974	943	706	653	664	928	1024	969
Zm00056a001530	0	0	0	0	0	0	0	0	0	0	0	0	0	0	0	0	0	0	0	0	0	0	0	0	0	0	0	0	0	0	0	0	0
Zm00056a001531	2	5	1	68	44	44	0	0	0	0	1	4	1	0	0	0	0	0	5	2	1	7	3	4	8	7	4	4	8	10	7	2	0
Zm00056a001532	0	0	0	0	0	0	0	1	2	7	12	10	0	0	0	0	0	1	0	0	0	0	0	0	1	0	1	0	2	0	0	0	0
Zm00056a001533	0	2	0	5	6	2	0	2	0	0	0	0	0	0	2	0	0	0	0	0	0	0	0	0	0	0	0	0	0	0	4	3	0
Zm00056a001534	69	60	97	132	130	159	118	109	90	139	109	177	210	227	205	120	114	90	453	394	583	1100	1076	995	84	95	98	527	446	496	285	159	195
Zm00056a001536	373	282	417	825	938	844	1472	1409	1255	1036	971	1117	938	787	799	1087	1138	1088	1273	1224	1582	2468	2370	2092	654	621	694	1447	1425	1378	736	837	803
Zm00056a001538	122	146	163	260	231	196	280	239	311	123	118	77	7	18	4	236	287	283	37	34	37	15	12	8	150	110	127	124	152	107	97	79	98
Zm00056a001539	11	10	20	0	1	1	4	2	1	0	0	0	0	0	0	0	0	0	0	0	0	0	0	0	177	101	108	0	1	0	0	1	0
Zm00056a001540	5642	6587	5481	1676	1651	1563	2373	2493	2339	2673	2715	3077	5087	4355	5005	2637	2748	2918	2466	2363	2083	2855	2829	2216	2940	2770	2896	2938	2651	3132	1945	1842	1896
Zm00056a001541	0	0	2	32	38	35	32	31	54	52	54	58	85	123	87	1	2	0	1	2	0	0	0	0	9	4	10	1	1	2	12	55	31
Zm00056a001542	252	291	229	325	233	275	352	348	284	302	240	235	230	201	193	276	267	298	260	281	300	405	347	355	314	310	389	318	244	293	282	316	301
Zm00056a001543	131	167	147	319	380	355	307	307	382	573	643	461	390	473	458	298	347	295	319	318	301	411	364	379	304	370	331	222	307	303	268	223	209
Zm00056a001544	178	264	233	46	52	63	88	88	70	62	61	79	21	20	12	115	122	93	104	77	65	58	59	50	59	58	35	138	124	122	112	106	130
Zm00056a001545	524	498	561	894	927	1071	1121	1194	1195	1160	1263	994	778	827	823	959	903	917	820	773	906	1168	1169	1075	962	939	755	875	903	818	638	689	665
Zm00056a001546	1082	1004	1068	260	282	233	256	211	235	270	275	322	365	362	364	413	397	365	1212	1077	1021	1884	1804	1592	259	253	307	1189	1002	1210	517	491	455
Zm00056a001547	5	8	5	86	89	44	283	344	345	3	11	3	0	2	0	18	16	26	0	0	1	6	12	8	47	55	60	19	38	50	91	305	194
Zm00056a001548	1177	1024	917	145	125	140	162	153	111	117	101	165	174	172	128	106	150	158	185	142	248	367	321	317	167	150	171	221	148	269	210	185	186
Zm00056a001549	43	54	45	459	397	445	1	2	3	8	7	11	60	10	24	3	2	7	77	44	19	37	25	19	81	76	70	21	18	27	51	25	22
Zm00056a001550	596	728	720	7	1	7	5	4	4	0	0	6	11	9	11	36	1	19	3760	2689	2592	2809	3116	2687	43	72	75	650	527	559	1539	729	1275
Zm00056a001551	24	16	9	43	43	38	57	78	85	59	69	42	34	28	35	58	52	46	63	68	61	86	110	78	35	29	38	31	42	26	23	25	22
Zm00056a001552	398	409	468	552	479	504	252	238	250	340	373	406	558	497	555	183	168	178	516	452	629	723	673	668	702	678	636	436	440	411	487	480	470
Zm00056a001553	0	0	0	0	0	0	0	0	0	0	0	0	0	0	0	0	0	0	0	0	0	0	0	0	0	0	0	0	0	0	0	0	0
Zm00056a001554	6	25	40	65	42	52	0	0	0	0	0	0	0	0	0	0	0	0	16	8	16	42	26	12	38	61	50	68	38	53	1	0	1
Zm00056a001555	963	1002	989	416	398	395	207	215	187	243	216	348	1252	840	1006	228	246	243	430	448	408	194	199	263	436	351	408	284	247	210	389	402	516
Zm00056a001557	6	22	7	47	93	157	623	598	699	610	641	600	14	7	10	149	182	183	0	1	2	0	0	0	35	42	30	58	66	86	105	168	123
Zm00056a001558	4162	4555	4179	1350	1047	1272	2306	2413	2435	3115	3120	3508	3344	1653	2372	1788	1918	2134	563	508	866	1039	741	857	2933	2671	2721	1878	2071	1756	798	561	732
Zm00056a001560	1857	2562	2402	258	189	240	1269	1277	1130	401	343	303	283	155	128	1501	1425	1560	2300	2591	3124	1989	1875	2361	656	546	606	1873	1750	1722	710	589	754
Zm00056a001561	127	126	100	0	4	2	12	7	5	0	0	0	0	0	1	43	33	34	554	380	380	704	708	459	3	2	0	297	227	301	71	32	34
Zm00056a001562	267	342	327	122	180	157	153	151	181	169	162	180	749	615	765	190	186	199	245	229	265	307	252	290	215	232	270	250	240	226	189	199	207
Zm00056a001563	572	515	599	1357	1170	1320	158	156	148	104	105	54	183	57	109	154	126	115	618	654	551	457	454	467	2351	2186	2495	657	555	539	1304	919	1700
Zm00056a001564	91	115	79	128	138	138	11	19	11	0	4	4	0	1	0	43	61	75	82	132	155	258	344	225	226	162	177	191	187	250	52	64	72
Zm00056a001565	120	103	161	192	199	195	147	159	155	199	173	119	161	167	220	269	316	327	722	563	594	1364	1297	1094	251	239	278	554	529	571	179	139	116
Zm00056a001566	88	108	111	211	211	180	180	215	229	171	208	170	355	300	396	315	312	342	110	108	140	169	122	135	233	230	233	175	190	218	104	134	132
Zm00056a001567	58	59	83	177	145	174	260	241	217	74	105	101	17	21	20	456	585	606	210	278	296	181	186	136	259	246	262	425	441	362	134	187	202
Zm00056a001568	1732	1683	1451	707	690	685	780	820	886	985	832	944	945	1093	1129	1049	1145	1040	650	721	417	318	352	287	972	975	993	642	677	631	802	886	840
Zm00056a001570	1056	989	1037	267	280	319	379	330	280	275	318	565	3151	2458	2701	341	308	245	620	614	522	483	515	447	522	517	568	309	296	283	736	608	785
Zm00056a001571	306	386	350	279	257	277	259	248	246	303	364	299	440	468	483	260	225	193	274	281	163	104	158	142	182	149	149	95	136	122	104	115	138
Zm00056a001572	274	256	285	425	359	388	89	82	119	24	25	20	9	0	0	93	84	91	144	58	260	570	356	206	259	317	306	285	227	262	86	97	82
Zm00056a001573	1922	1980	1863	1854	1736	1633	1655	1684	1475	1865	1808	1834	2039	1695	1887	1358	1414	1518	1424	1282	1153	1851	1863	1394	1278	1481	1265	1326	1192	1338	1121	977	1128
Zm00056a001574	277	258	324	85	59	77	77	86	81	35	31	26	4	11	11	129	140	119	1756	1417	1540	3177	3527	2357	32	30	36	970	765	949	195	102	170
Zm00056a001576	494	471	507	561	533	539	414	405	386	289	312	318	476	377	450	532	471	458	594	657	621	687	680	548	521	497	493	490	475	504	533	619	573
Zm00056a001577	6	13	17	70	63	63	138	120	151	81	96	95	21	29	13	714	881	785	37	207	364	3	3	9	272	273	352	518	462	402	27	173	109
Zm00056a001578	274	283	231	689	553	678	24	21	14	65	46	252	2142	683	1440	255	111	101	758	474	389	575	257	216	195	279	352	127	162	190	869	715	581
Zm00056a001579	0	0	0	0	0	1	0	0	1	6	6	7	33	31	69	0	0	0	0	0	0	0	0	0	0	0	0	0	0	0	0	0	0
Zm00056a001580	245	359	328	334	349	316	378	417	490	640	652	551	982	1037	1135	526	583	580	376	311	350	389	384	363	605	673	583	495	566	594	324	355	289
Zm00056a001581	61	73	58	20	26	34	59	48	66	21	24	40	53	24	62	60	61	66	111	80	61	56	69	42	46	22	27	43	43	26	67	67	41
Zm00056a001582	346	544	337	8	0	4	101	112	75	0	7	10	1	1	0	313	261	231	415	497	322	74	81	101	29	30	21	222	158	205	91	121	111
Zm00056a001583	2543	2901	2654	1979	2117	2210	767	881	576	554	363	354	479	470	460	1748	1862	1853	2941	2851	3047	3596	3308	3402	2858	2256	2426	2658	2528	2287	2073	1969	1874
Zm00056a001584	20	25	21	44	51	50	46	45	56	29	20	26	9	7	4	56	30	33	45	34	37	45	41	49	38	36	49	17	19	18	37	36	32
Zm00056a001585	0	0	0	0	0	1	0	0	0	0	0	0	0	0	0	0	0	0	0	0	0	0	0	0	0	0	0	0	0	0	0	0	0
Zm00056a001586	29	45	24	15	31	22	58	39	59	85	95	70	10	9	10	112	113	115	24	26	18	4	0	13	54	54	53	45	66	75	112	80	69
Zm00056a001587	1364	1843	1499	549	521	455	413	447	516	688	590	702	474	462	534	603	615	581	413	530	433	490	456	468	541	575	508	587	609	575	503	324	377
Zm00056a001588	9	21	5	2	0	2	0	3	1	1	0	0	2	0	0	1	0	3	5	3	2	4	10	9	0	0	1	0	0	0	4	1	1
Zm00056a001589	0	0	0	0	0	0	0	0	0	0	0	0	0	0	0	0	0	0	0	0	0	0	0	0	0	0	0	0	0	0	0	0	0
Zm00056a001590	192	243	172	272	293	269	230	235	239	93	121	111	114	117	91	373	381	358	668	607	631	817	940	804	265	282	239	273	248	285	265	209	249
Zm00056a001592	0	0	0	0	0	0	0	0	0	0	0	0	0	0	0	0	0	0	0	0	0	0	0	0	0	0	0	0	0	0	0	0	0
Zm00056a001593	0	0	0	0	0	0	0	0	0	0	0	0	0	0	0	0	0	0	0	0	0	0	0	0	0	0	0	0	0	0	0	0	0
Zm00056a001594	2	3	0	258	228	205	1	0	1	138	34	96	8	2	1	0	0	0	0	0	0	0	2	0	17	36	22	0	0	6	4	1	2
Zm00056a001596	119	153	157	517	421	614	27	36	27	55	57	53	28	38	15	26	28	47	120	148	192	132	100	163	1031	1046	1027	118	109	86	296	264	261
Zm00056a001597	0	0	0	0	0	0	0	0	0	0	0	0	0	0	0	0	0	0	0	0	0	0	0	0	0	0	0	0	0	0	0	0	0
Zm00056a001598	482	444	507	464	419	452	452	482	464	363	407	399	496	521	451	262	276	301	400	387	441	499	598	493	354	301	334	286	317	262	402	444	485
Zm00056a001599	1901	1821	1734	255	200	227	131	161	66	95	44	131	319	176	268	171	146	107	696	579	865	1446	1626	1256	311	286	312	495	420	469	540	452	484
Zm00056a001600	78	95	98	203	229	197	260	273	325	256	274	222	278	311	292	224	216	186	196	178	144	174	216	163	164	183	178	159	173	168	126	164	122
Zm00056a001601	308	342	379	2310	1785	1924	103	105	61	156	127	146	141	116	128	69	58	52	407	402	376	527	398	363	274	292	272	321	345	325	651	427	514
Zm00056a001602	0	0	0	0	0	0	0	0	0	0	0	0	0	0	0	0	0	0	0	0	0	0	0	0	0	0	0	0	0	0	0	0	0
Zm00056a001603	0	0	0	0	0	0	0	0	0	0	0	0	0	0	0	0	0	0	0	0	0	0	0	0	0	0	0	0	0	0	0	0	0
Zm00056a001604	241	181	256	2242	1961	2457	608	489	471	2613	2042	2893	1192	983	975	847	927	1273	226	393	305	162	174	223	638	493	560	444	583	477	211	266	280
Zm00056a001605	0	0	2	1	3	0	2	0	0	3	0	4	3	0	0	1	1	1	0	0	0	4	0	0	0	1	0	0	0	3	0	0	0
Zm00056a001606	152	275	137	114	53	79	0	0	0	27	4	13	13	27	28	0	0	0	2	1	4	15	7	15	87	76	86	58	38	37	5	5	2
Zm00056a001607	0	0	0	0	0	0	0	0	0	0	0	0	0	0	0	0	0	0	0	0	0	0	0	0	0	0	0	0	0	0	0	0	0
Zm00056a001608	0	0	0	0	0	0	0	0	0	0	0	0	0	0	0	0	0	0	0	0	0	0	0	0	0	0	0	0	0	0	0	0	0
Zm00056a001609	277	250	248	1213	1468	1249	2881	2933	2614	1605	1455	1384	1304	1330	1077	2234	2244	2128	586	768	564	165	140	244	1092	1085	1045	722	829	847	761	1063	890
Zm00056a001610	0	0	0	0	0	0	0	0	0	0	0	0	0	0	0	0	0	0	0	0	0	0	0	0	0	0	0	0	0	0	0	0	0
Zm00056a001611	0	0	0	0	0	0	0	0	0	0	0	0	0	0	0	0	0	0	0	0	0	0	0	0	0	0	0	0	0	0	0	0	0
Zm00056a001612	453	468	361	127	121	127	146	162	152	123	141	136	144	122	139	166	190	159	141	125	124	128	123	140	99	121	90	130	97	133	241	452	275
Zm00056a001613	619	872	710	341	287	310	295	300	375	208	244	248	494	368	391	305	364	368	174	231	155	122	142	201	242	247	293	250	230	264	389	360	293
Zm00056a001614	120	142	108	945	1297	1043	4763	4481	4182	2450	2529	1976	13	5	7	1751	1645	1736	70	32	66	50	61	59	607	556	602	696	842	728	347	474	429
Zm00056a001615	32	32	36	192	271	310	359	279	319	422	395	396	252	180	191	108	69	96	10	22	11	15	10	7	9	11	12	47	35	27	122	138	117
Zm00056a001616	32	21	25	12	27	13	9	6	2	19	13	14	24	12	28	10	8	7	5	0	7	71	56	72	24	19	18	19	20	30	9	5	6
Zm00056a001617	91	46	68	308	212	250	128	112	93	63	74	89	248	177	199	899	748	735	403	486	729	1189	1165	1070	1877	1681	2156	867	785	679	218	372	284
Zm00056a001618	146	169	106	173	180	192	157	192	202	183	207	165	256	273	273	201	209	241	135	114	111	83	72	136	216	193	190	169	200	176	209	196	229
Zm00056a001619	607	635	588	373	360	371	303	320	320	409	473	461	1228	1164	1225	125	109	138	552	559	527	696	599	547	432	470	455	364	384	351	642	658	628
Zm00056a001620	3041	3044	2485	146	127	156	278	310	405	248	327	283	373	318	326	333	386	378	202	200	175	151	123	120	209	223	210	251	264	277	382	294	279
Zm00056a001621	538	464	619	70	39	75	36	34	45	11	10	14	100	40	97	40	44	38	11	24	76	1	5	0	15	32	25	87	71	86	21	36	30
Zm00056a001622	662	409	619	61	66	56	173	172	141	123	84	93	215	154	224	1241	1106	962	5094	4379	4162	6644	6553	4935	57	44	77	3795	3267	3649	553	414	530
Zm00056a001623	1024	856	1131	777	790	844	107	104	70	14	5	17	31	18	17	147	29	12	1152	463	358	2135	528	468	481	707	872	551	595	1082	1315	852	440
Zm00056a001624	183	204	132	99	99	94	133	109	111	101	117	126	314	209	275	167	142	166	86	105	99	88	95	76	151	160	167	127	121	109	111	122	110
Zm00056a001625	166	138	156	20	36	27	93	101	66	51	35	28	6	5	1	94	104	130	59	83	90	50	46	120	73	58	71	165	149	147	182	132	218
Zm00056a001626	0	0	0	0	0	0	2	2	2	1	0	1	0	0	0	1	0	5	0	0	2	0	2	0	1	1	0	0	1	2	3	0	1
Zm00056a001627	0	0	0	2	0	0	0	0	0	0	0	0	0	0	0	0	0	0	0	0	0	0	0	0	3	0	0	0	0	0	0	2	0
Zm00056a001628	791	506	684	562	655	651	619	560	474	779	743	767	1618	1583	1627	528	534	534	1048	945	989	1305	1386	1385	740	735	748	934	852	965	702	676	761
Zm00056a001629	0	0	0	0	0	0	0	0	0	0	0	0	0	0	0	0	0	0	0	0	0	0	0	0	0	0	0	0	0	0	0	0	0
Zm00056a001630	3	8	0	0	1	0	2	5	2	1	1	0	10	1	9	2	3	3	0	0	0	3	0	0	3	7	2	1	0	5	0	0	0
Zm00056a001631	1154	1158	1151	760	827	739	521	525	415	598	581	517	183	175	169	279	251	302	853	759	727	725	746	734	657	654	687	459	426	365	786	738	882
Zm00056a001632	0	0	0	0	0	0	0	0	0	0	0	0	0	0	3	0	0	0	0	0	1	0	0	0	0	0	0	0	0	2	0	0	0
Zm00056a001633	0	0	0	0	0	0	0	0	0	0	0	0	0	0	0	0	0	0	0	0	0	0	0	0	0	0	0	0	0	0	0	0	0
Zm00056a001634	0	0	0	0	0	0	0	0	0	0	0	0	0	0	0	0	0	0	0	0	0	0	0	0	0	0	0	0	0	0	0	0	0
Zm00056a001635	20	30	16	0	0	0	4	16	8	0	0	0	1	0	1	2	5	4	0	3	3	0	0	0	30	41	55	8	8	11	0	0	3
Zm00056a001636	396	363	465	281	253	263	165	173	191	303	280	309	645	637	714	472	494	357	2372	2025	1771	2658	2737	2092	331	351	331	1585	1396	1729	441	323	387
Zm00056a001637	85	72	72	728	867	649	1679	1783	1596	964	643	667	23	27	20	1171	1281	1251	490	637	469	150	227	256	735	751	771	452	619	458	393	451	445
Zm00056a001638	559	622	574	250	270	260	323	314	348	280	291	261	240	228	256	354	331	358	307	297	285	374	393	335	357	377	341	304	311	320	381	401	381
Zm00056a001639	1512	1530	1496	1280	1350	1313	1494	1460	1506	1542	1621	1602	2605	2763	2674	1459	1495	1398	1366	1367	1078	1311	1646	1298	1501	1631	1579	1315	1352	1431	1165	1217	1208
Zm00056a001640	518	456	462	2111	2318	1999	1698	1713	1674	2127	2431	2221	2646	3344	2835	1127	1155	1182	870	953	715	687	736	780	1248	1404	1298	609	872	855	736	602	604
Zm00056a001641	901	930	814	1791	1907	1993	1712	1645	1847	1585	1449	1589	2505	1727	1621	1878	2015	1887	1111	1146	908	901	627	663	1529	1366	1481	1224	1353	1127	1576	1778	1736
Zm00056a001642	701	827	753	676	716	629	717	770	1020	1059	1087	1081	1332	1435	1469	700	787	815	588	647	417	546	607	542	705	690	707	627	593	607	586	606	611
Zm00056a001644	2595	1565	2475	12	1	7	113	91	40	7	6	2	5	0	0	543	368	312	5804	4781	5401	15571	16707	9835	5	5	4	5431	4482	5517	1390	984	1134
Zm00056a001646	450	525	514	327	308	372	480	507	554	231	290	185	164	175	184	439	467	432	331	335	330	533	632	553	312	296	280	432	458	403	432	607	520
Zm00056a001647	41	40	38	41	40	53	93	124	110	61	43	40	63	11	28	106	62	77	42	47	86	56	49	36	33	21	24	49	37	67	124	229	169
Zm00056a001648	23	25	17	17	17	17	5	2	3	54	11	26	171	65	124	43	25	49	56	46	75	107	74	89	14	19	20	63	56	43	94	32	15
Zm00056a001649	169	129	129	235	243	266	351	351	328	365	316	463	705	515	483	240	248	252	323	261	245	258	234	269	199	187	210	207	193	202	346	388	351
Zm00056a001650	399	340	441	267	257	302	231	234	232	218	301	256	375	466	228	451	508	306	473	470	361	392	416	255	332	258	280	280	239	277	326	395	383
Zm00056a001651	326	270	307	1566	1588	1419	1478	1330	1311	1376	1472	1301	1579	1436	1283	1256	1473	1226	1053	1089	713	915	1014	843	1202	1241	1213	939	1230	1044	743	731	689
Zm00056a001652	1003	965	933	937	890	1012	445	486	434	459	355	428	626	588	529	443	419	428	1102	891	939	821	765	931	922	929	1016	709	689	703	696	601	733
Zm00056a001653	5	30	14	1031	1355	1150	2521	2524	2631	2047	1903	1521	58	102	105	1570	1635	1712	126	135	116	27	26	84	356	439	392	482	717	499	490	825	633
Zm00056a001654	291	296	260	67	79	79	282	260	205	54	76	31	40	51	22	269	225	208	808	839	584	1027	1169	788	19	36	38	532	463	587	275	147	255
Zm00056a001655	9	0	5	1	6	2	6	6	8	5	7	9	1	2	0	8	4	8	8	15	7	22	16	5	1	1	0	15	4	11	2	0	4
Zm00056a001656	271	210	182	37	28	35	60	63	70	35	44	38	66	49	39	87	75	103	50	53	31	37	20	23	38	42	44	41	55	75	49	47	42
Zm00056a001657	0	0	0	1	0	0	0	0	1	0	0	0	0	0	1	2	1	1	0	1	1	0	0	0	0	2	0	0	4	0	1	2	0
Zm00056a001658	323	304	281	464	483	436	554	585	575	1002	950	1031	1674	1794	1736	435	408	446	241	266	197	146	199	233	378	407	413	223	240	264	262	201	222
Zm00056a001659	1005	722	968	987	983	1012	365	381	296	434	314	493	296	274	230	529	568	477	427	256	529	1035	914	810	321	338	321	425	348	357	922	790	954
Zm00056a001660	444	517	562	22	36	27	70	81	88	39	19	55	146	42	111	82	116	90	166	92	63	79	54	49	74	95	112	64	38	62	481	397	327
Zm00056a001661	0	0	0	0	0	0	0	0	0	0	0	0	0	0	0	0	0	0	0	0	0	0	0	0	0	0	0	0	0	0	0	0	0
Zm00056a001662	3456	4758	3290	0	3	0	2	0	0	1	1	0	0	0	0	0	0	0	0	1	1	0	0	0	0	0	0	0	0	0	7	0	2
Zm00056a001663	0	0	0	0	0	0	0	0	0	0	0	0	0	0	0	0	0	0	0	0	0	0	0	0	0	0	0	0	0	0	0	0	0
Zm00056a001664	326	434	353	155	333	311	2856	2833	2362	2457	1895	1676	25	26	26	1706	1733	1745	832	924	948	428	453	591	465	559	591	1153	1203	1164	1667	2070	2013
Zm00056a001665	598	555	604	198	138	139	158	165	122	137	137	134	226	193	251	1035	862	738	5732	4838	3925	6567	7967	4172	201	177	133	4489	3553	4555	611	440	558
Zm00056a001666	1521	851	1439	748	690	601	234	280	187	145	140	98	105	89	113	340	287	263	1671	1262	1908	3012	4059	2560	2882	2340	2578	1746	1604	1709	862	817	840
Zm00056a001667	148	76	90	199	199	176	191	205	249	246	292	251	215	198	199	231	213	214	400	308	316	527	464	430	102	97	82	265	294	355	134	107	116
Zm00056a001668	34	25	20	37	51	30	689	728	608	3372	1815	1341	16	1	4	810	883	878	108	115	94	316	226	49	50	49	69	539	531	583	33	64	29
Zm00056a001669	0	0	0	0	0	0	0	0	0	0	0	0	1	0	2	0	0	0	0	0	0	0	0	0	0	0	0	0	0	0	0	0	0
Zm00056a001670	0	0	0	0	0	0	0	0	0	0	0	0	0	0	0	0	0	0	0	0	0	0	0	0	0	0	1	0	0	0	12	30	17
Zm00056a001671	309	173	191	0	1	5	5	5	4	129	2	83	332	18	257	0	0	1	1	1	0	0	0	0	421	401	509	8	4	6	4	9	26
Zm00056a001672	40	32	50	134	72	80	53	66	78	69	57	117	492	160	180	69	73	70	48	63	62	46	43	85	110	129	115	78	72	83	79	69	99
Zm00056a001673	2954	3402	3195	1020	1076	1031	1077	1194	1128	1338	1340	1045	259	359	246	1224	1292	1366	808	848	760	704	709	802	1976	1891	1608	1216	1194	1397	1532	1150	1401
Zm00056a001674	9	2	14	0	0	2	0	0	0	6	3	4	0	0	0	1	0	0	1	0	0	42	3	5	3	0	1	0	0	0	5	1	0
Zm00056a001675	0	0	0	4	0	4	5	1	2	7	4	8	0	0	0	0	1	1	0	0	0	0	0	0	15	9	12	0	0	0	3	4	2
Zm00056a001676	3814	2767	3685	486	651	561	270	286	245	1398	1116	1865	3116	3477	3365	127	116	111	323	245	272	653	598	350	250	270	219	186	172	198	875	474	840
Zm00056a001678	17	13	7	0	0	0	0	0	0	0	0	0	0	0	0	0	0	0	0	0	0	0	0	0	0	0	0	0	0	0	0	0	0
Zm00056a001679	2	0	2	0	4	7	0	3	2	1	0	1	7	5	1	0	3	0	2	7	3	3	3	0	0	2	1	0	0	0	1	3	1
Zm00056a001680	351	321	298	351	286	331	202	205	230	204	197	159	239	188	227	396	376	392	412	463	449	251	281	323	395	369	394	421	449	360	408	497	476
Zm00056a001681	0	0	0	0	0	0	0	0	0	0	0	0	0	0	0	0	0	0	0	0	0	0	0	0	0	0	0	0	0	0	0	0	0
Zm00056a001682	430	359	360	347	373	339	267	254	284	254	243	307	465	439	476	356	324	285	1261	1064	1339	1817	1862	1661	197	198	254	803	714	887	446	423	449
Zm00056a001684	5	2	6	222	238	216	233	234	332	208	254	246	133	162	119	159	149	175	13	9	5	3	2	8	96	124	117	39	53	64	28	28	17
Zm00056a001685	15	8	33	0	1	2	0	0	3	1	3	16	17	18	10	11	6	9	17	14	48	187	179	74	44	32	33	7	5	16	32	46	70
Zm00056a001686	0	0	0	0	0	0	0	0	0	0	0	0	0	0	0	0	0	0	0	0	0	0	0	0	0	0	0	0	0	0	0	0	0
Zm00056a001687	27	37	22	1	2	4	0	1	0	0	1	0	0	0	0	33	25	20	430	306	384	1883	1514	1730	15	8	4	776	542	795	188	162	143
Zm00056a001688	296	377	271	187	159	203	120	112	155	209	241	230	233	218	268	128	112	124	221	176	184	199	184	213	142	133	123	169	113	126	154	137	154
Zm00056a001689	319	52	189	0	0	3	0	0	0	0	0	0	1	0	0	0	0	0	1633	479	1484	14054	14233	7948	0	0	0	51	30	42	25	12	6
Zm00056a001690	1383	1218	1410	696	661	760	928	1061	569	637	229	360	52	75	57	762	700	817	623	847	1195	1434	1646	1519	662	602	646	1033	1004	832	752	776	948
Zm00056a001691	223	196	219	748	868	778	708	683	660	1072	1169	989	1684	1811	1780	645	771	681	578	544	418	389	491	413	571	707	690	502	608	621	379	330	326
Zm00056a001692	570	509	606	532	508	529	445	486	380	672	605	616	1002	1107	1186	1196	1141	1146	3219	2822	2910	5091	5068	4291	804	755	671	2597	2247	2705	925	753	886
Zm00056a001693	302	242	297	439	384	422	440	419	532	663	851	678	1327	1086	1307	512	615	577	632	614	444	545	612	497	550	636	578	625	799	706	324	268	315
Zm00056a001695	82	81	78	52	26	49	306	333	333	172	128	239	367	418	465	152	194	197	39	46	24	24	23	40	58	70	75	143	128	126	48	60	78
Zm00056a001696	0	0	0	0	0	0	0	0	0	0	0	0	1	0	0	0	0	0	0	0	0	0	0	0	2	0	0	0	0	0	1	0	0
Zm00056a001697	0	0	0	0	0	0	0	0	0	0	0	0	0	0	0	0	0	0	0	0	0	0	0	0	0	0	0	0	0	0	0	0	0
Zm00056a001698	0	0	0	0	0	0	0	0	0	0	0	0	0	0	0	0	0	0	0	0	0	0	0	0	0	3	1	0	0	0	0	0	0
Zm00056a001699	0	0	0	0	0	0	0	0	0	0	0	0	0	0	0	0	0	0	0	0	0	0	0	0	0	0	0	0	0	0	0	0	0
Zm00056a001700	0	0	0	0	0	0	0	0	0	0	0	0	0	0	0	0	0	0	0	0	0	0	0	0	0	0	0	0	0	0	0	0	0
Zm00056a001701	0	0	0	0	0	0	0	0	0	0	0	0	0	0	0	0	0	0	0	0	0	0	0	0	0	0	0	1	0	2	0	0	0
Zm00056a001702	389	511	438	346	295	313	318	299	316	328	381	371	554	572	582	241	237	223	279	329	297	312	318	287	289	301	315	243	245	224	311	378	330
Zm00056a001703	0	0	0	85	105	139	0	0	0	0	0	0	0	0	0	0	0	0	0	0	0	0	0	0	178	167	204	0	0	0	0	1	0
Zm00056a001704	0	0	0	0	0	0	0	0	0	0	0	0	0	0	0	0	0	0	0	0	0	0	0	0	0	0	0	0	0	0	0	0	0
Zm00056a001705	1230	1250	1287	2179	2301	2419	1194	1137	1153	2363	2523	2140	2696	3065	2609	1201	1147	1017	2504	2098	2348	2980	2978	2737	1761	1846	1822	2234	2189	2242	1852	2067	1957
Zm00056a001706	247	213	244	328	339	368	316	349	321	486	411	444	526	571	595	560	525	499	1616	1414	1215	1724	1722	1603	270	273	250	1253	1052	1141	329	260	305
Zm00056a001707	0	0	0	3	2	3	7	8	8	13	7	7	5	3	7	4	6	2	0	0	0	3	0	0	17	15	10	3	0	3	0	2	2
Zm00056a001708	37	25	30	287	331	266	280	249	327	205	243	188	235	359	305	128	179	137	16	14	20	15	10	23	99	116	98	32	52	62	49	73	86
Zm00056a001709	9	2	2	15	11	7	9	7	9	30	16	10	6	17	8	7	13	11	17	6	0	7	15	9	18	16	5	19	18	13	3	4	2
Zm00056a001710	460	630	516	492	499	446	486	427	655	1457	1375	1223	1146	1243	1506	686	927	797	747	788	356	376	499	440	854	961	888	793	967	906	355	371	296
Zm00056a001711	23	54	42	0	0	0	0	0	0	1	1	12	43	19	22	36	15	1	369	697	521	3	18	74	0	0	0	0	6	3	47	66	97
Zm00056a001712	0	0	0	0	0	0	0	0	0	0	0	0	0	0	0	0	0	0	0	0	0	0	0	0	0	0	0	0	0	0	0	0	0
Zm00056a001713	0	0	0	0	0	0	0	0	0	0	0	0	0	0	0	0	0	0	0	0	0	0	0	0	0	0	0	0	0	0	0	1	0
Zm00056a001714	2835	2514	3124	34	40	37	188	169	191	16	11	15	10	11	14	182	143	214	1036	917	1753	4957	4527	4709	853	949	1110	2031	1828	1737	1029	842	943
Zm00056a001715	0	11	1	0	0	0	24	39	38	0	0	0	0	0	0	0	0	0	0	0	0	0	0	0	0	0	0	0	0	0	0	0	0
Zm00056a001716	5	2	1	0	0	0	0	0	0	0	0	0	0	0	0	0	0	0	0	0	0	0	0	0	0	0	0	0	0	0	0	0	0
Zm00056a001717	460	402	436	217	181	207	214	253	222	212	212	200	343	374	323	192	189	165	282	297	293	346	352	351	197	223	205	253	214	256	250	198	226
Zm00056a001718	96	62	113	133	175	194	154	156	162	159	171	162	266	313	292	146	134	149	186	155	158	202	151	144	111	120	99	195	118	139	133	116	127
Zm00056a001720	0	0	0	0	0	0	0	0	0	0	0	0	0	0	0	0	0	0	0	0	0	0	0	0	0	0	0	0	0	0	0	0	0
Zm00056a001722	0	0	0	0	0	0	0	0	0	0	0	0	0	0	0	0	0	0	0	0	0	0	0	0	0	0	0	0	0	0	0	0	0
Zm00056a001724	553	560	614	1108	1266	1115	1605	1731	1877	2017	2051	1992	3095	3636	3087	1269	1348	1369	991	965	976	903	1075	1105	1269	1391	1369	882	981	1018	923	1081	984
Zm00056a001725	131	161	110	215	229	192	214	263	225	189	211	273	869	705	692	187	205	214	480	431	445	131	181	182	209	146	252	91	107	114	488	417	470
Zm00056a001726	18	17	6	0	0	0	2	0	1	0	0	0	0	0	0	0	0	0	15	15	8	7	8	5	2	7	3	1	2	0	11	10	10
Zm00056a001727	88	110	83	168	142	130	154	127	114	99	125	122	148	183	168	67	76	45	83	69	46	89	94	66	61	51	63	33	68	34	60	45	62
Zm00056a001728	0	0	0	10	1	4	12	13	18	1	0	0	0	0	0	4	3	4	0	0	0	0	0	0	1	0	1	0	1	0	0	0	1
Zm00056a001729	268	186	287	56	30	49	122	89	90	9	7	12	13	34	30	77	71	86	193	150	253	429	301	430	45	59	45	123	119	101	127	106	140
Zm00056a001730	47	57	72	108	84	117	24	16	24	11	31	17	24	26	29	17	19	17	52	58	64	19	31	27	404	434	373	171	174	141	35	35	33
Zm00056a001731	282	286	298	883	992	959	1098	1135	1079	1271	1312	1339	1846	1936	1892	801	813	798	451	429	425	533	612	503	610	562	589	350	468	483	447	365	373
Zm00056a001732	43	40	28	148	132	121	144	139	136	112	102	101	169	205	132	156	195	194	57	63	65	64	43	63	260	216	233	139	104	131	99	85	98
Zm00056a001733	438	530	535	1841	2130	1683	1585	1470	1845	2380	2566	2026	1553	1921	1749	1556	1588	1541	809	909	616	536	586	598	1550	1740	1563	979	1143	1122	535	548	509
Zm00056a001734	0	0	0	0	0	0	0	0	0	0	0	0	0	0	0	0	0	0	0	0	0	0	0	0	0	0	0	0	0	0	0	0	0
Zm00056a001735	941	1120	912	398	360	329	67	68	53	67	48	43	120	94	121	180	153	167	1418	1226	1781	2370	1847	1823	639	569	670	578	524	533	614	390	421
Zm00056a001736	130	80	157	13	25	21	57	36	56	43	49	50	25	37	22	224	207	132	1090	978	1270	2846	2930	1905	13	7	13	702	656	771	214	117	157
Zm00056a001738	0	0	0	0	0	0	0	0	0	0	0	0	0	0	0	0	0	0	0	0	0	0	0	0	2	0	0	0	0	0	0	0	0
Zm00056a001739	761	754	874	730	645	728	13	22	21	99	71	127	574	321	349	418	433	296	381	347	1090	2340	2430	2252	261	251	207	651	617	559	571	873	620
Zm00056a001740	0	0	0	2	2	4	0	1	0	0	0	0	0	0	0	0	0	0	0	0	0	0	0	0	0	1	0	0	0	0	0	0	0
Zm00056a001741	0	0	0	2	0	0	0	1	0	0	0	0	0	0	0	0	0	0	0	0	0	0	0	0	0	0	0	0	0	0	0	0	0
Zm00056a001744	0	0	0	0	0	1	0	0	0	0	0	0	0	0	0	0	0	0	0	0	0	0	0	0	0	0	0	0	0	0	0	0	0
Zm00056a001745	0	0	0	0	0	0	0	0	0	0	0	0	0	0	0	0	0	0	0	0	0	0	0	0	0	0	0	0	0	0	0	0	0
Zm00056a001746	0	0	0	0	0	0	0	0	0	0	0	0	0	0	0	0	0	0	0	0	0	0	0	0	0	0	0	0	0	0	0	0	0
Zm00056a001747	1592	1229	1207	90	100	118	33	35	11	375	174	197	57	34	43	60	52	52	36	52	81	137	189	72	691	491	552	237	224	282	78	56	60
Zm00056a001748	634	587	532	363	318	381	379	406	326	275	249	208	421	414	348	563	502	478	832	810	824	907	914	868	1000	969	973	726	703	752	612	688	621
Zm00056a001749	2140	1442	2228	385	287	330	880	902	596	725	539	649	928	525	765	722	659	836	942	692	915	512	441	733	1116	973	1044	853	890	936	2499	2341	1971
Zm00056a001750	0	0	0	0	0	0	0	0	0	0	0	0	0	0	0	0	0	0	0	0	0	0	0	0	0	0	0	0	0	0	0	0	0
Zm00056a001751	556	647	777	1322	1187	1262	879	874	973	1373	1191	1244	2283	2010	2312	920	925	929	523	517	582	497	589	583	1329	1408	1331	603	741	656	656	594	532
Zm00056a001752	27	25	20	0	4	3	24	15	8	9	7	8	4	14	10	11	11	11	7	5	9	15	2	4	23	24	17	13	12	18	39	34	24
Zm00056a001753	0	0	7	110	48	81	0	0	0	8	5	4	0	0	0	6	5	11	7	2	6	0	2	5	99	82	94	1	2	0	6	0	1
Zm00056a001754	143	205	126	270	248	224	162	146	171	232	218	189	417	394	371	156	191	212	115	156	85	110	95	109	267	259	253	118	200	112	92	108	98
Zm00056a001755	425	409	446	2373	2530	2554	2221	2250	2304	3443	3767	3113	2645	2866	2879	1529	1674	1772	928	996	551	472	581	615	1579	1890	1787	892	1148	1279	702	598	602
Zm00056a001756	0	0	0	0	0	0	0	0	0	0	0	0	0	0	0	0	0	0	0	0	0	0	0	0	0	0	0	0	0	0	0	0	0
Zm00056a001757	0	2	1	0	0	0	0	0	0	0	0	0	0	0	0	0	0	0	0	0	0	0	0	0	0	0	0	0	0	0	0	1	0
Zm00056a001758	0	0	0	0	0	0	0	0	0	0	0	0	0	0	0	0	0	0	0	0	0	0	0	0	0	0	0	0	0	0	0	0	0
Zm00056a001759	709	679	693	2838	3009	2852	1866	1999	1914	2261	2357	2394	3764	3771	3614	1683	1737	1796	916	1002	806	695	823	762	1498	1445	1421	839	975	1000	834	844	805
Zm00056a001760	0	2	4	0	0	3	0	1	0	0	0	0	0	0	0	1	0	0	0	0	0	0	0	0	0	1	0	0	0	0	1	0	2
Zm00056a001762	602	520	600	910	1027	1026	1445	1422	1214	1365	1347	1161	2049	2254	1872	1307	1255	1184	1390	1153	1120	1124	1211	1044	960	1065	1112	1141	1017	1023	1295	1304	1453
Zm00056a001763	0	0	0	0	0	0	0	0	0	0	1	0	0	0	0	0	0	0	0	0	0	0	0	0	0	0	0	0	0	0	0	0	0
Zm00056a001764	200	92	142	0	2	0	0	2	2	8	0	4	1	0	1	27	21	17	625	291	428	1716	1562	1461	540	110	429	2571	2053	2036	209	68	114
Zm00056a001765	8	0	4	2	0	1	0	0	0	19	13	18	0	0	0	3	8	1	27	26	16	12	21	49	48	35	67	99	88	69	1	0	0
Zm00056a001766	0	0	0	15	13	13	46	52	37	36	32	36	17	11	6	254	177	141	89	162	151	0	0	1	4	5	3	24	22	18	23	56	77
Zm00056a001767	0	0	0	0	0	0	0	0	0	0	0	0	0	0	0	0	0	0	0	0	0	0	0	0	0	0	0	0	0	0	0	0	0
Zm00056a001768	148	143	224	501	407	480	607	540	571	622	642	609	823	825	768	416	505	435	384	412	410	453	509	563	300	327	287	324	393	272	368	292	340
Zm00056a001769	120	86	119	126	87	91	108	105	106	91	109	79	52	73	55	105	127	123	170	133	159	166	204	217	130	104	99	154	122	160	101	124	130
Zm00056a001770	1678	1955	1962	70	60	61	118	137	150	111	97	105	34	35	53	519	489	499	1	1	2	10	13	4	39	41	60	475	463	583	520	452	469
Zm00056a001771	85	127	87	134	124	118	85	74	82	73	69	63	59	58	57	87	70	77	75	53	78	52	54	66	115	127	109	74	71	74	101	124	114
Zm00056a001772	12	24	24	130	176	138	327	302	362	151	181	141	71	77	78	262	253	251	5	8	1	3	2	5	143	135	144	76	89	56	22	24	21
Zm00056a001773	98	102	98	242	238	243	133	138	67	84	93	82	318	235	241	226	202	166	557	450	554	627	747	741	312	279	262	424	360	378	162	150	150
Zm00056a001774	29	37	16	2	0	0	0	0	0	0	0	6	3	3	1	2	0	0	12	15	5	10	18	27	219	163	189	9	26	8	8	4	5
Zm00056a001775	1160	1097	1090	888	988	1010	1293	1444	1365	1362	1403	1290	1534	1717	1666	1445	1467	1521	568	648	653	460	463	560	1181	1147	1125	836	879	736	1358	1288	1351
Zm00056a001778	53	94	52	880	853	862	615	690	799	233	226	516	3089	2445	2824	541	603	568	147	142	85	25	8	54	568	503	553	346	299	285	128	200	163
Zm00056a001779	99	107	137	225	191	234	221	237	313	396	387	331	264	307	276	205	220	209	129	130	140	175	160	177	198	203	202	127	139	115	97	105	98
Zm00056a001780	0	0	0	0	0	0	0	0	0	0	0	0	0	0	0	0	0	0	0	0	0	0	0	0	0	0	0	0	0	0	0	0	0
Zm00056a001781	30	33	51	38	38	27	33	27	28	25	27	21	17	17	12	37	28	31	158	139	156	325	308	260	8	10	10	88	97	110	17	17	14
Zm00056a001782	212	124	233	76	111	92	92	104	76	163	162	168	278	180	237	680	526	464	4700	4259	3150	4490	5927	3396	70	73	83	4139	3443	4269	403	256	393
Zm00056a001783	2	2	4	0	0	0	0	0	0	0	0	0	0	0	0	0	0	0	0	0	0	0	0	0	0	0	0	0	0	0	0	0	0
Zm00056a001784	183	301	243	37	55	51	47	36	45	35	28	30	51	34	46	66	49	55	115	122	148	233	244	227	182	127	178	100	70	78	135	133	157
Zm00056a001785	160	178	146	597	684	604	692	654	748	1476	1330	1419	626	580	562	350	386	409	167	171	182	251	198	166	149	142	143	199	202	218	82	243	151
Zm00056a001786	27	22	41	57	74	62	68	72	69	69	71	56	8	4	14	48	42	38	74	106	77	67	35	63	54	43	73	58	68	78	62	57	62
Zm00056a001787	113	78	110	375	449	387	594	587	584	614	660	612	483	576	545	520	566	531	160	170	151	171	188	134	428	417	405	322	374	327	180	257	234
Zm00056a001788	6	11	4	12	20	23	2	2	2	6	9	1	25	20	28	2	0	0	0	1	0	0	0	0	3	9	8	0	1	5	1	1	1
Zm00056a001789	791	674	713	207	193	183	274	230	225	393	339	372	1143	884	1186	125	139	116	276	304	269	303	230	228	95	129	89	280	181	208	555	563	545
Zm00056a001790	5203	5667	4008	65	83	50	197	211	223	301	270	255	44	38	30	347	312	276	104	151	150	30	56	43	122	137	154	177	184	229	142	178	163
Zm00056a001792	692	835	762	1158	1315	1264	1745	1921	1553	1216	1096	1252	1636	1556	1446	2426	2330	2296	1952	1922	1729	1599	1587	1514	1690	1618	1715	1623	1527	1567	1238	1271	1273
Zm00056a001793	636	563	509	207	204	234	215	246	202	178	173	181	291	291	310	297	229	269	340	326	368	258	283	308	345	300	343	389	327	311	608	820	776
Zm00056a001794	6677	6851	6052	16	19	24	1508	2242	1245	17	26	18	29	62	55	479	639	482	102	140	130	111	125	109	370	398	442	419	368	437	731	652	742
Zm00056a001795	17	10	24	31	43	46	39	40	36	25	33	24	40	20	34	51	30	47	27	6	24	19	5	12	28	23	27	28	28	21	31	11	15
Zm00056a001797	134	46	129	94	70	108	0	0	0	23	21	33	106	122	111	1	1	1	106	44	237	246	181	260	4	21	7	594	453	664	14	1	6
Zm00056a001798	20	40	32	35	28	52	48	39	40	24	21	12	39	32	35	74	34	53	27	23	19	40	15	16	31	16	29	29	14	21	44	15	17
Zm00056a001800	0	0	0	0	0	0	0	0	0	0	0	0	0	0	0	0	0	0	0	0	0	0	0	0	0	0	0	0	0	0	0	0	0
Zm00056a001801	8	0	0	2	0	0	9	6	10	0	0	0	0	0	0	1	0	0	2	2	5	3	5	1	0	0	0	0	0	5	3	1	3
Zm00056a001802	110	105	110	66	19	37	3	2	1	5	4	9	0	0	0	1	2	2	74	14	129	465	499	244	13	14	8	142	174	139	16	6	6
Zm00056a001803	0	0	0	0	0	0	0	0	0	0	0	0	0	0	0	0	0	0	0	0	0	0	0	0	0	0	0	0	0	0	0	0	0
Zm00056a001804	0	14	0	0	0	0	0	0	0	0	0	0	0	0	0	0	0	0	6	0	3	0	0	3	0	0	0	0	0	0	233	1317	662
Zm00056a001805	160	156	203	626	689	724	793	806	715	600	609	622	582	527	465	551	540	592	531	532	551	690	624	583	498	560	550	499	513	472	652	680	671
Zm00056a001806	0	0	2	0	0	0	0	0	0	0	0	0	0	0	0	1	0	0	0	0	0	0	0	0	0	1	0	0	0	0	0	0	0
Zm00056a001807	0	0	0	0	0	0	0	0	0	0	0	0	0	0	0	0	0	0	0	0	0	0	0	0	0	0	0	0	0	0	0	0	0
Zm00056a001808	18	43	17	36	23	18	15	23	21	26	45	44	22	21	7	38	36	38	15	9	41	95	48	103	13	16	9	21	29	40	15	9	8
Zm00056a001809	585	557	537	589	575	586	376	377	305	234	265	293	559	472	519	395	396	336	376	362	458	600	537	552	693	596	640	453	402	447	560	639	601
Zm00056a001810	0	0	0	0	0	0	0	0	0	0	0	0	0	0	2	0	0	0	0	0	0	0	0	0	0	0	0	0	0	0	0	0	0
Zm00056a001811	0	0	0	0	0	0	0	0	0	0	0	0	0	0	0	0	0	0	0	0	0	0	0	0	0	0	0	0	0	0	0	0	0
Zm00056a001812	0	0	0	0	0	0	0	0	0	0	0	0	0	0	0	0	0	0	0	0	0	0	0	0	0	0	0	0	0	0	0	0	0
Zm00056a001813	620	681	599	752	773	685	899	903	834	405	505	449	1198	1198	1193	585	596	551	1648	1706	1332	1617	1895	1448	700	714	775	689	761	655	1607	1518	1550
Zm00056a001814	30	35	62	151	112	116	1	6	7	0	1	1	0	0	4	9	1	8	44	42	25	6	2	11	7	26	13	7	10	2	18	12	10
Zm00056a001815	675	730	761	8	10	7	100	123	133	10	10	12	72	48	118	139	137	114	581	545	462	65	110	277	101	101	131	136	115	149	179	214	164
Zm00056a001816	910	972	765	80	55	49	180	211	176	87	103	74	46	77	78	156	175	172	681	743	523	350	433	371	128	152	189	155	185	158	605	558	610
Zm00056a001817	7442	8720	6991	4	1	0	7	4	2	7	3	0	2	0	3	7	13	9	0	3	1	0	0	0	1	1	3	0	0	0	14	7	5
Zm00056a001818	3	0	7	0	1	1	0	0	0	0	0	0	1	0	1	0	0	0	0	0	0	0	0	0	0	0	0	0	0	0	1	0	0
Zm00056a001819	0	0	0	0	0	1	0	0	0	68	131	162	1678	1698	1634	0	0	0	0	0	0	1	0	1	0	0	0	0	0	0	0	0	0
Zm00056a001820	3274	2936	3329	902	809	654	630	600	585	608	675	513	85	81	90	690	723	723	1632	1613	1259	1513	1506	1487	2095	2104	1990	1124	1110	1085	1486	1076	1522
Zm00056a001822	0	2	1	0	0	0	0	0	2	2	5	0	0	0	0	0	0	0	7	5	13	0	0	7	2	5	0	5	12	14	18	3	10
Zm00056a001823	0	0	0	0	0	0	0	0	0	0	0	0	0	0	0	0	0	0	0	0	0	0	0	0	0	0	0	0	0	0	0	0	0
Zm00056a001824	0	0	0	9	2	2	3	4	2	2	3	4	2	0	0	4	1	0	0	0	1	0	2	0	1	0	1	0	0	0	0	0	0
Zm00056a001825	380	262	292	42	45	48	28	21	12	8	3	2	9	8	10	98	76	83	360	353	256	799	1032	397	26	15	31	468	420	520	112	56	99
Zm00056a001826	0	0	0	0	0	0	0	0	0	0	0	0	0	0	0	0	0	1	4	8	1	4	0	0	0	0	0	0	0	0	0	0	0
Zm00056a001827	0	0	0	0	0	0	0	0	0	0	0	0	0	0	0	0	0	0	0	0	0	0	0	0	0	0	0	0	0	0	0	0	0
Zm00056a001828	41	81	53	5	7	4	13	2	2	1	2	0	11	11	17	15	3	4	10	15	44	10	35	9	76	79	54	83	65	59	38	44	38
Zm00056a001829	96	111	121	0	0	1	0	0	0	0	1	0	26	2	11	0	0	0	1	0	0	0	0	3	21	24	34	24	25	24	21	7	3
Zm00056a001830	220	202	161	175	161	152	282	279	288	330	297	285	141	155	133	213	220	217	91	141	102	143	148	136	154	117	128	144	163	146	152	152	146
Zm00056a001831	0	0	0	0	0	0	0	0	0	0	0	0	0	0	0	0	0	0	0	0	0	0	0	0	0	0	0	0	0	0	0	0	0
Zm00056a001832	509	670	515	709	695	619	408	395	503	580	580	588	566	619	709	570	621	536	1144	911	720	823	948	864	293	287	319	688	637	816	323	335	266
Zm00056a001833	139	81	170	43	65	54	146	135	143	122	125	110	27	39	42	175	137	140	924	732	789	1822	1916	1217	29	37	34	304	284	339	115	93	85
Zm00056a001834	277	301	291	97	70	91	61	67	72	36	47	20	13	26	28	188	159	177	435	378	429	670	604	766	229	230	244	340	341	368	124	55	54
Zm00056a001835	20	16	35	126	127	169	127	119	124	221	233	230	147	176	180	100	110	98	51	32	31	33	30	34	95	100	74	59	36	40	74	38	41
Zm00056a001837	99	113	108	202	174	194	196	236	204	264	287	281	268	249	277	156	171	147	212	271	198	269	232	212	172	176	202	182	263	253	135	149	140
Zm00056a001839	130	92	136	145	112	126	47	44	50	25	31	29	83	71	85	56	68	53	245	244	294	468	515	432	93	96	108	206	175	192	62	58	60
Zm00056a001840	683	786	813	9	14	5	24	45	18	0	1	2	0	0	0	59	20	31	338	188	257	429	201	248	566	397	539	86	67	80	850	817	697
Zm00056a001842	191	256	205	254	240	269	674	674	520	490	401	434	106	143	92	925	911	850	103	98	125	49	54	77	335	310	338	353	360	315	286	424	344
Zm00056a001843	107	173	139	229	213	183	402	375	505	506	512	420	65	73	78	459	443	517	99	115	56	30	25	65	418	440	400	225	300	245	107	130	96
Zm00056a001844	0	0	0	0	0	0	0	0	0	0	0	0	0	0	0	0	0	0	0	0	0	0	0	0	0	0	0	0	0	0	0	0	0
Zm00056a001845	389	348	369	262	292	270	338	413	375	400	375	377	252	231	267	423	391	380	654	583	678	460	451	441	437	458	441	459	368	371	486	490	533
Zm00056a001846	181	219	218	133	145	147	128	126	111	90	73	81	119	109	102	187	188	157	131	146	145	108	81	116	133	145	178	134	154	141	237	246	201
Zm00056a001847	0	0	0	0	0	0	0	0	0	0	0	0	0	0	0	0	0	0	0	0	0	0	0	0	0	0	0	0	0	0	0	0	0
Zm00056a001848	0	0	0	0	3	5	53	56	49	74	82	82	2	0	0	22	13	28	0	0	1	0	0	0	0	0	0	20	8	8	0	0	0
Zm00056a001849	69	91	67	68	61	52	46	44	44	45	46	57	32	43	44	16	31	13	53	66	50	40	48	77	8	18	14	20	18	26	27	30	27
Zm00056a001850	498	496	603	1242	1026	1245	365	420	351	511	503	527	1457	1017	1236	354	356	306	1073	715	1216	1675	1682	1563	1254	1124	1225	1176	889	997	956	972	896
Zm00056a001852	2	2	15	2439	1744	2697	0	0	0	0	3	0	2	2	1	0	0	0	47	24	68	15	76	47	923	1042	830	3	2	8	19	14	2
Zm00056a001853	0	0	0	0	0	0	0	0	0	0	0	0	0	0	0	0	0	0	0	0	0	0	0	0	0	0	0	0	0	0	0	0	0
Zm00056a001854	0	0	0	74	21	44	0	0	0	0	0	0	0	0	0	0	0	0	0	0	0	0	0	0	123	121	84	0	0	0	0	0	0
Zm00056a001855	0	0	0	0	0	0	0	0	0	0	0	0	0	0	0	0	0	0	0	0	0	0	0	0	0	0	0	0	0	0	0	0	0
Zm00056a001856	2	0	1	2923	2570	2327	0	0	0	0	0	0	0	0	0	0	0	0	0	0	0	0	0	0	755	787	370	0	0	0	1	0	0
Zm00056a001857	669	619	611	457	401	400	385	390	426	258	229	285	170	228	228	289	349	379	140	190	203	186	199	304	773	832	880	280	327	285	635	793	742
Zm00056a001858	0	0	0	0	0	0	0	0	0	0	0	0	0	0	0	0	0	0	0	0	0	0	0	0	0	0	0	0	0	0	0	0	0
Zm00056a001859	2477	2785	2166	211	226	222	586	540	380	418	357	372	171	202	200	366	361	396	782	595	886	1124	1152	1155	527	495	510	768	689	602	640	459	513
Zm00056a001860	160	115	166	267	233	245	61	46	72	35	60	47	12	42	35	42	44	59	125	220	217	132	153	179	93	84	157	276	283	250	141	104	136
Zm00056a001861	290	258	269	342	253	287	252	257	242	275	216	281	347	318	345	224	215	226	219	241	250	107	176	233	150	116	169	185	168	186	299	265	289
Zm00056a001864	976	364	722	6	1	1	9	6	13	0	0	4	15	5	6	198	82	56	3581	3519	2615	1206	1414	1480	4	4	6	1571	1284	1425	898	537	1012
Zm00056a001865	0	0	0	0	0	0	0	0	0	0	0	0	0	0	0	0	0	0	0	0	0	0	0	0	0	0	0	0	0	0	0	0	0
Zm00056a001866	0	0	0	0	0	0	0	0	0	0	0	0	0	0	0	0	0	0	0	0	0	0	0	0	0	0	0	0	0	0	0	0	0
Zm00056a001867	8	6	0	0	0	0	2	0	0	1	0	0	0	0	0	652	492	388	36	55	76	1	0	0	9	7	10	320	336	262	34	310	184
Zm00056a001868	0	0	0	0	0	0	0	0	0	0	0	0	0	0	0	0	0	0	0	0	0	0	0	0	0	0	0	0	0	0	0	0	0
Zm00056a001869	133	149	124	525	523	448	494	500	386	420	442	461	632	608	654	201	208	209	47	79	97	70	53	78	698	640	687	183	199	200	306	289	270
Zm00056a001870	0	0	0	7	0	0	0	0	0	0	0	0	0	0	0	0	0	1	0	0	0	1	0	0	7	6	7	3	4	0	0	0	0
Zm00056a001871	0	0	0	0	0	0	0	0	0	26	33	50	412	505	467	0	0	0	0	0	0	0	0	0	0	0	0	0	0	0	0	0	0
Zm00056a001873	113	170	178	191	232	202	223	238	247	420	367	388	217	248	233	221	210	248	155	113	143	157	151	169	229	223	233	181	220	213	155	163	150
Zm00056a001874	0	0	0	0	0	0	0	0	0	0	0	0	0	0	0	0	0	0	0	0	0	0	0	0	0	0	0	0	0	0	0	0	2
Zm00056a001875	160	129	149	84	36	61	39	37	27	8	18	9	7	6	12	94	48	38	180	275	542	99	94	159	392	378	424	349	311	293	175	569	273
Zm00056a001876	2	0	0	0	0	0	0	0	0	0	0	0	0	0	0	0	0	0	0	0	0	0	0	0	0	0	0	0	0	0	0	0	0
Zm00056a001878	0	0	0	0	0	0	0	0	0	0	0	0	0	0	0	0	0	0	0	0	0	0	0	0	0	0	0	0	0	2	0	0	0
Zm00056a001879	0	0	0	0	0	0	0	0	0	0	0	0	0	0	0	0	0	0	0	0	0	0	0	0	0	0	0	0	0	0	0	0	0
Zm00056a001880	0	0	0	0	0	0	0	0	0	0	0	0	0	0	0	0	0	0	0	0	0	0	0	0	0	0	0	0	1	0	0	0	0
Zm00056a001882	8	22	6	4	0	1	1	2	2	0	0	0	0	0	0	0	0	0	0	2	0	0	0	1	2	5	1	8	5	8	8	1	5
Zm00056a001883	0	0	0	0	0	0	0	0	0	0	0	0	0	0	0	0	0	0	0	0	0	0	0	0	0	0	0	0	0	0	0	0	0
Zm00056a001884	26	65	32	7	16	40	14	17	14	6	15	2	3	8	8	3	0	4	34	25	29	88	64	38	54	36	30	24	40	21	28	14	17
Zm00056a001886	1311	1193	1167	854	818	854	753	698	828	916	813	770	1091	1240	1158	767	823	924	1463	835	1509	4168	3735	3106	1074	1237	1224	1645	1646	1829	540	411	445
Zm00056a001887	704	622	769	269	268	272	336	326	428	697	643	545	1010	1029	1261	1240	1231	988	5349	4980	3484	5259	5848	3939	301	312	302	3256	3101	3483	627	460	568
Zm00056a001888	3	2	1	1	0	5	4	1	3	3	1	1	2	1	1	3	3	3	0	2	3	0	7	1	0	2	0	1	4	2	0	1	4
Zm00056a001889	0	0	0	0	0	0	0	0	0	0	0	0	0	0	0	0	0	0	0	0	0	0	0	0	0	0	0	0	0	0	0	0	0
Zm00056a001890	848	899	770	1516	1531	1479	1541	1651	1396	1340	1456	1411	1615	1856	1810	1537	1585	1595	1304	1329	1271	1219	1292	1286	1248	1251	1290	1300	1212	1196	948	982	1074
Zm00056a001891	343	344	308	551	573	568	453	501	525	555	589	589	1109	1277	1266	430	384	391	511	476	560	579	540	644	622	611	638	531	530	448	540	494	581
Zm00056a001893	2447	2702	2263	1127	968	1003	216	190	229	237	203	204	52	102	91	453	464	436	484	598	463	359	324	417	545	560	553	360	331	338	690	535	617
Zm00056a001894	0	0	2	0	0	0	1	0	0	0	0	0	0	0	0	0	0	0	0	0	0	1	0	0	1	1	1	0	0	0	0	0	0
Zm00056a001895	82	80	90	162	161	165	230	188	237	194	189	166	237	201	196	181	171	158	152	141	145	174	166	147	219	175	234	123	103	80	129	135	131
Zm00056a001897	1012	1237	1036	431	396	403	418	456	438	555	445	492	211	226	221	581	554	529	375	354	368	365	408	399	331	258	317	349	310	387	485	488	441
Zm00056a001899	248	180	243	130	121	147	114	98	101	102	101	98	257	121	174	336	214	481	839	631	1412	2545	1607	1465	302	263	254	657	554	514	287	270	217
Zm00056a001900	14	14	0	49	39	51	38	41	52	34	55	33	13	13	10	27	15	14	1	8	1	0	2	9	19	30	20	16	5	8	10	11	13
Zm00056a001901	29	27	9	15	5	3	2	2	5	2	11	4	2	4	2	1	4	2	8	5	4	0	0	0	3	2	0	13	6	3	951	547	439
Zm00056a001902	1169	1120	1198	1048	1017	964	996	963	912	799	811	872	1355	1145	1297	819	853	801	788	769	787	978	889	936	1014	914	977	872	769	844	777	995	900
Zm00056a001903	0	0	0	0	0	0	0	0	0	0	0	0	0	0	0	0	0	0	0	0	0	0	0	0	0	0	0	0	0	0	0	0	0
Zm00056a001904	0	11	1	2	3	10	24	19	24	11	13	17	1	1	0	24	18	14	5	0	2	0	0	0	3	9	2	0	1	0	17	181	61
Zm00056a001905	12	43	26	17	2	10	2	2	3	5	2	3	5	0	10	5	7	13	70	76	71	74	95	58	6	4	8	12	4	11	5	6	10
Zm00056a001906	38	54	59	205	165	144	14	23	18	4	1	1	0	0	0	2	2	3	1163	1341	853	94	97	147	18	35	22	33	41	46	33	43	30
Zm00056a001907	407	328	396	634	620	661	732	703	691	678	713	669	728	791	668	595	546	529	810	766	743	1160	1137	1026	573	580	560	645	631	672	601	588	569
Zm00056a001908	0	0	2	4	2	2	2	1	0	5	3	4	0	0	0	0	0	0	0	0	0	0	0	0	0	0	0	0	1	2	0	0	0
Zm00056a001909	0	0	0	0	0	0	0	0	0	0	0	0	0	0	0	1	1	0	16	5	0	13	8	11	0	0	0	7	7	6	5	0	0
Zm00056a001910	0	0	0	0	0	0	0	0	0	0	0	0	0	0	0	0	0	0	0	0	0	0	0	0	0	0	0	0	0	0	0	0	0
Zm00056a001911	14	0	5	122	82	162	0	0	0	0	1	1	0	1	0	0	0	0	1	0	0	9	0	1	252	205	159	70	23	58	17	9	0
Zm00056a001912	0	0	0	70	213	104	0	0	0	0	0	0	0	0	3	0	0	0	0	0	0	0	0	0	0	2	0	0	0	0	0	0	0
Zm00056a001913	3	0	4	5208	3756	5543	0	2	0	2	2	1	0	2	0	0	0	0	2	0	1	0	5	0	1742	1820	1754	221	162	246	9	14	4
Zm00056a001914	0	0	0	0	0	0	0	0	0	0	0	0	0	0	0	0	0	0	0	0	0	0	0	0	0	0	0	0	0	0	0	0	0
Zm00056a001916	2099	2200	2104	2257	1701	2043	1576	1607	1970	3440	2980	3484	5187	6506	6554	3700	3702	3355	760	1097	882	429	365	425	1127	1134	1212	2158	1865	2094	2573	2411	2631
Zm00056a001917	122	126	105	31	21	23	33	54	60	12	7	8	4	16	8	0	0	2	42	13	94	208	214	193	8	5	0	63	79	61	37	16	14
Zm00056a001919	3	0	1	0	0	0	0	0	0	0	0	0	0	0	0	0	0	0	0	0	0	0	0	0	0	0	0	0	0	0	0	0	0
Zm00056a001920	162	164	144	1092	1128	1222	88	121	93	219	155	238	184	163	157	63	27	13	299	148	94	251	137	77	275	347	268	131	89	155	202	51	57
Zm00056a001921	0	0	0	0	0	0	0	0	0	0	0	0	0	0	0	0	0	0	0	0	0	0	0	0	0	0	0	0	0	0	0	0	0
Zm00056a001922	70	80	35	175	159	143	134	127	108	65	61	60	33	24	21	142	147	139	397	357	433	604	649	568	104	177	141	546	485	514	140	81	146
Zm00056a001923	457	363	408	1319	1667	1397	1684	1772	1525	1684	1931	1755	2585	2771	2404	1402	1468	1488	1246	1133	1343	1400	1292	1268	1308	1258	1288	1239	1155	1245	1065	997	1206
Zm00056a001924	0	0	0	0	0	0	0	0	0	0	0	0	0	0	0	0	0	0	0	0	0	0	0	0	0	0	0	0	0	0	0	0	0
Zm00056a001925	1945	2605	2178	1065	1131	1026	1098	1165	1156	1779	1507	1650	2245	2444	2281	1224	1092	1231	2815	3168	2397	1142	1350	1326	951	1024	996	1244	1201	1138	1641	1783	1734
Zm00056a001926	1169	907	1137	1351	1455	1344	797	852	827	769	938	914	809	986	845	496	401	487	775	677	1028	1410	1221	1409	691	804	689	1815	1599	1591	1027	1030	1068
Zm00056a001927	456	627	514	328	308	324	491	463	560	675	732	615	362	500	396	365	355	354	140	180	154	154	155	181	304	345	319	177	260	189	262	282	227
Zm00056a001928	32	60	64	429	374	490	0	1	2	3	8	11	8	13	6	5	9	12	8	7	6	4	8	13	151	144	196	58	56	64	9	11	10
Zm00056a001929	6375	7235	5588	3	1	4	7	1	0	178	76	149	1	0	0	0	0	0	0	1	1	1	5	1	2	5	4	32	23	22	0	1	0
Zm00056a001930	488	262	314	3	4	0	1	3	2	2	1	1	0	0	0	44	32	42	908	569	1084	493	634	486	22986	19966	24775	1326	1687	1095	57	194	76
Zm00056a001931	8188	5388	6862	36	20	43	3	10	9	0	0	0	3	0	1	54	30	32	5767	2189	13318	37391	37014	35493	245	147	242	14410	11810	15020	1251	634	760
Zm00056a001932	181	167	111	1	5	3	31	36	26	0	0	0	0	0	0	93	111	109	306	247	365	497	550	595	111	100	131	233	218	270	72	95	49
Zm00056a001933	3682	5170	3888	0	0	1	5	2	2	0	0	0	6	2	1	98	44	38	636	801	466	37	48	24	30	55	75	66	59	58	4463	1070	1059
Zm00056a001934	1174	1045	1027	592	528	537	379	369	295	764	599	784	552	643	536	320	335	306	625	626	592	609	693	598	482	445	437	483	397	475	878	906	914
Zm00056a001935	1279	1419	1337	695	668	702	557	571	618	910	825	909	1075	1148	1277	989	950	1028	885	1090	819	775	792	699	1061	1174	1048	1118	1054	903	918	910	957
Zm00056a001936	2656	2616	2702	2321	2332	2194	5945	6312	5591	5070	4775	4590	8350	6914	8468	3814	3833	4271	4491	4370	4351	4594	4801	4181	2992	3139	2781	4029	4201	3837	4346	4989	4738
Zm00056a001937	0	2	0	0	2	1	0	2	1	2	5	6	17	9	17	2	0	0	0	0	3	0	0	0	4	3	0	0	0	0	0	0	0
Zm00056a001938	37	22	32	3	9	8	2	2	0	2	2	1	1	6	1	0	1	0	1	0	1	1	0	0	0	0	1	3	0	2	4	1	1
Zm00056a001939	300	229	317	28	32	32	19	9	11	41	23	47	0	0	1	50	54	61	462	337	487	1125	1121	969	33	44	35	431	318	386	103	55	83
Zm00056a001940	23	17	30	844	635	728	46	36	44	2	1	1	0	0	2	197	199	184	178	100	150	126	296	217	543	548	478	175	176	219	20	36	34
Zm00056a001941	0	0	0	25	11	7	0	0	2	0	0	0	0	0	0	1	3	1	1	0	0	0	0	0	9	3	4	1	0	3	0	1	0
Zm00056a001942	73	103	113	134	109	122	287	297	258	176	161	149	69	94	97	317	341	325	145	131	103	18	20	58	365	340	373	90	95	102	149	207	120
Zm00056a001943	0	0	0	0	0	0	0	0	0	0	0	0	0	0	0	0	0	0	0	0	0	0	0	0	0	0	0	0	0	0	0	0	0
Zm00056a001944	0	0	0	0	0	0	0	0	0	1	0	1	0	0	0	0	0	2	6	2	3	39	30	11	2	0	0	0	0	0	0	0	0
Zm00056a001945	157	189	158	342	225	299	39	32	50	34	35	38	180	121	171	50	38	55	100	122	123	131	99	142	253	266	226	76	70	104	115	101	122
Zm00056a001946	143	167	140	377	365	432	425	421	437	527	505	586	835	660	727	262	315	312	224	206	188	181	142	205	246	251	223	237	269	214	174	189	168
Zm00056a001947	120	54	115	7496	4462	5731	0	0	0	0	0	1	1	0	1	1	3	0	133	61	361	532	653	725	781	793	832	237	241	245	19	8	11
Zm00056a001949	0	0	0	0	0	0	0	0	0	0	0	0	0	0	0	0	0	0	0	0	0	0	0	0	0	0	0	0	0	0	0	0	0
Zm00056a001950	0	0	0	0	0	0	0	0	0	0	0	0	0	0	0	0	0	0	0	0	0	0	0	0	0	0	0	0	0	0	0	0	0
Zm00056a001951	1091	1503	1027	0	0	0	3	1	1	0	0	0	0	0	0	0	0	0	0	0	0	0	0	0	0	0	0	0	0	0	0	0	0
Zm00056a001952	0	0	0	0	0	0	0	0	0	0	0	0	0	0	0	0	0	0	0	0	0	0	0	0	0	0	0	0	0	0	0	0	0
Zm00056a001953	1142	1683	990	1	0	1	4	0	0	0	0	0	0	0	0	0	0	0	0	0	0	0	0	0	0	0	0	0	0	0	7	1	2
Zm00056a001954	0	0	0	0	0	0	0	0	0	0	1	0	2	3	0	0	0	0	0	0	0	0	0	0	0	0	0	0	0	0	0	0	0
Zm00056a001955	1329	1608	1474	668	717	704	491	550	627	860	942	998	2253	2075	2015	762	754	728	494	608	435	465	446	509	818	735	730	559	553	594	745	623	609
Zm00056a001956	99	108	83	112	111	101	143	133	139	242	186	222	70	57	87	108	132	133	36	18	15	3	15	8	59	68	88	86	52	59	52	76	63
Zm00056a001957	389	433	441	850	803	716	859	827	1041	1624	1728	1454	3198	3062	3531	1204	1252	1233	707	794	479	512	596	424	1256	1432	1325	994	1298	1194	605	592	531
Zm00056a001958	352	305	381	179	182	152	109	102	121	65	98	93	299	292	266	151	172	147	80	100	83	68	54	61	293	263	262	123	104	134	147	218	172
Zm00056a001959	0	0	0	0	0	0	0	0	0	0	0	0	0	0	0	0	0	0	0	0	0	0	0	0	0	0	0	0	0	0	0	0	0
Zm00056a001960	14	14	25	7	10	4	5	8	7	4	1	2	7	4	1	3	6	7	24	24	11	25	13	8	38	25	17	17	11	14	8	6	9
Zm00056a001961	982	886	873	2305	2630	2592	2227	2157	1995	2553	2491	2647	4868	5186	4343	1791	1872	1872	1784	1908	2047	1825	1916	1913	2331	2303	2469	1894	1868	1876	1999	1695	1998
Zm00056a001962	325	415	356	107	110	119	122	145	88	128	122	162	295	271	260	75	71	73	77	98	72	25	38	55	70	58	70	28	37	58	122	151	126
Zm00056a001963	0	0	0	0	0	0	0	0	0	0	0	0	0	0	0	0	0	0	0	0	0	0	0	0	0	0	0	0	0	0	0	0	0
Zm00056a001964	790	649	808	1055	1077	1031	1109	1071	966	730	811	842	996	935	746	967	822	720	1214	1093	1229	1234	1258	1250	818	798	816	880	819	845	902	879	991
Zm00056a001965	12	16	6	19	28	18	45	61	35	50	62	74	6	2	32	23	24	21	16	26	15	10	10	9	50	57	57	17	30	24	16	175	78
Zm00056a001966	9	17	24	35	31	36	44	40	43	52	65	58	26	40	48	39	55	31	58	34	43	55	48	89	25	20	30	36	28	42	27	30	21
Zm00056a001967	133	95	153	346	368	294	411	379	378	238	354	321	402	415	341	355	358	296	451	426	393	644	527	459	105	117	146	300	266	370	209	207	168
Zm00056a001968	0	0	0	0	0	0	0	0	0	0	0	0	0	0	1	0	0	0	0	0	0	0	0	0	0	0	0	0	0	0	0	0	0
Zm00056a001970	18	25	11	54	42	41	65	97	89	24	19	31	88	111	100	22	16	26	0	2	2	0	12	3	95	69	93	8	12	0	30	33	47
Zm00056a001971	53	65	79	224	264	205	248	246	249	266	315	270	269	293	277	150	178	160	118	93	124	126	135	113	144	124	123	108	130	114	109	139	142
Zm00056a001972	0	0	0	7	1	10	7	4	2	39	49	67	153	218	197	0	0	0	0	0	0	0	0	0	2	3	1	0	0	0	2	0	2
Zm00056a001973	288	256	249	153	189	153	266	258	139	58	41	32	13	40	25	143	173	147	172	195	433	545	617	654	501	370	460	535	455	499	130	108	114
Zm00056a001974	0	0	0	0	0	0	0	0	0	0	0	0	0	0	0	0	0	0	0	0	0	0	0	0	0	0	0	0	0	0	0	0	0
Zm00056a001975	0	0	0	0	0	0	0	0	0	0	0	0	0	0	0	0	0	0	0	0	3	1	0	0	0	0	0	0	1	0	0	0	0
Zm00056a001976	0	0	0	0	0	0	0	0	0	0	0	0	0	0	0	0	0	0	0	0	0	0	0	0	0	0	0	0	0	0	0	0	0
Zm00056a001977	0	0	0	0	0	0	0	0	0	0	0	0	0	0	0	1	0	0	0	0	0	0	0	0	0	0	0	0	0	0	1	0	0
Zm00056a001978	6772	7935	5528	2	2	2	9	11	6	2	3	4	0	0	0	38	63	30	0	0	2	0	0	0	31	26	51	4	6	6	1	0	0
Zm00056a001979	0	2	0	0	0	0	0	0	0	0	0	0	0	0	0	0	0	0	0	0	0	0	0	0	0	0	0	0	0	0	0	0	0
Zm00056a001980	0	6	10	5	2	7	7	13	14	17	9	15	9	15	15	6	8	13	5	6	4	18	18	3	7	18	10	7	17	8	0	1	2
Zm00056a001981	18	14	30	47	52	46	230	204	267	117	90	105	2	0	0	895	1105	1203	71	76	82	1	8	27	156	128	167	162	158	174	82	131	106
Zm00056a001982	1875	1543	1486	543	512	526	508	438	414	571	607	629	1036	1363	987	479	551	548	543	513	584	799	770	837	545	568	574	872	924	884	736	598	669
Zm00056a001983	14	5	7	0	0	0	0	1	3	0	0	0	0	0	0	27	31	45	97	33	126	295	255	154	159	138	148	205	205	187	3	7	2
Zm00056a001984	0	0	0	33	13	27	0	0	0	593	576	517	2	2	0	0	0	0	0	0	0	0	0	0	0	0	1	0	0	0	0	0	0
Zm00056a001985	0	0	0	0	0	0	0	0	0	0	0	0	0	0	0	0	0	0	0	0	0	0	0	0	0	0	0	0	0	0	0	0	0
Zm00056a001986	0	0	0	0	0	0	0	0	0	0	0	0	0	0	0	0	0	0	0	0	0	0	0	0	0	0	0	0	0	0	0	0	0
Zm00056a001987	0	0	0	0	0	0	0	0	0	0	0	0	0	0	0	0	0	0	0	0	0	0	0	0	0	0	0	0	0	0	0	0	0
Zm00056a001988	983	1153	1061	105	115	138	651	528	574	756	409	659	145	193	223	220	219	252	110	199	174	48	82	96	159	159	181	173	108	112	152	219	269
Zm00056a001989	1218	1221	1202	496	426	597	318	255	351	313	318	344	891	753	902	508	487	538	1706	1439	1208	1413	1383	1572	658	539	631	926	912	877	1126	1164	1128
Zm00056a001990	3668	3424	3713	74	47	87	93	114	49	4	5	4	0	1	0	197	159	147	83	112	125	3	7	7	39	47	54	138	156	166	2262	1674	1753
Zm00056a001991	2	0	0	0	0	0	0	0	0	0	0	0	0	0	0	0	0	0	0	0	0	0	0	0	0	0	0	0	0	0	4	2	1
Zm00056a001992	1005	1093	1000	553	592	594	1040	992	1042	978	963	1044	1657	1562	1566	1214	1324	1369	583	551	436	530	523	478	1090	1057	1033	1055	950	1120	639	646	644
Zm00056a001993	1474	1540	1395	340	343	364	368	375	379	663	485	586	311	324	295	255	296	306	289	216	208	279	280	212	286	272	265	202	215	279	462	285	325
Zm00056a001994	0	0	0	0	0	0	0	0	0	0	0	0	0	0	0	0	0	0	0	0	0	0	0	0	0	0	0	0	0	0	0	0	0
Zm00056a001995	1578	1446	1619	3551	3035	3721	76	88	83	230	231	401	3395	1539	2775	108	106	90	752	543	760	1051	1081	930	1865	1653	1398	689	553	752	1485	1660	1790
Zm00056a001996	5	0	6	2	2	1	1	5	3	1	1	2	0	3	3	2	0	1	0	0	0	0	0	0	0	2	0	0	1	0	4	25	5
Zm00056a001997	15	0	10	0	0	2	0	0	1	0	1	1	4	14	2	1	2	2	2	0	4	0	0	0	2	2	2	1	6	0	9	4	8
Zm00056a001998	0	0	0	0	0	0	0	0	0	0	0	0	0	0	0	0	0	0	0	0	0	0	0	0	0	0	0	0	0	0	0	0	0
Zm00056a001999	0	0	0	0	0	0	0	0	0	0	0	0	0	0	0	0	0	0	0	0	0	0	0	0	0	0	0	0	0	0	0	0	0
Zm00056a002000	67	59	45	32	35	32	14	7	23	11	12	9	4	2	6	5	3	2	0	1	2	4	5	4	10	14	14	5	4	2	48	44	25
Zm00056a002001	470	479	451	455	478	498	599	619	462	409	367	363	146	114	160	537	536	497	670	703	708	768	756	785	614	500	514	748	659	623	514	441	509
Zm00056a002003	0	0	0	0	0	0	0	0	0	0	0	0	0	0	0	0	0	0	0	0	0	0	0	0	0	0	0	0	0	0	0	0	0
Zm00056a002004	0	3	1	1	1	0	409	353	533	12	25	23	2	0	0	5	0	1	0	0	0	0	0	0	23	24	11	3	4	3	29	40	56
Zm00056a002005	0	0	0	0	0	0	0	0	0	0	0	0	0	0	0	0	0	0	0	0	0	0	0	0	0	0	0	0	0	0	0	0	0
Zm00056a002006	0	0	0	0	0	0	0	0	0	0	0	0	0	0	0	0	0	0	0	0	0	0	0	0	0	0	0	0	0	0	0	0	0
Zm00056a002007	50	49	48	481	389	471	34	27	26	18	7	9	0	1	0	0	0	0	6	3	2	7	0	4	203	194	153	21	22	14	20	19	13
Zm00056a002008	120	115	97	259	198	213	352	340	280	256	293	248	135	131	146	169	161	145	92	107	108	89	91	108	151	138	167	84	142	115	140	170	135
Zm00056a002009	0	0	0	2	19	12	3	5	5	3	1	0	10	4	11	2	0	0	0	0	0	0	0	0	105	151	116	11	8	14	1	4	2
Zm00056a002010	346	293	342	118	72	72	82	97	31	19	7	26	54	9	9	147	114	108	725	722	946	1458	1755	1324	544	482	501	875	725	786	397	168	324
Zm00056a002011	0	0	0	2	0	1	0	0	0	6	19	14	603	399	693	0	0	0	0	0	0	0	0	0	0	1	0	0	0	0	0	0	0
Zm00056a002013	0	0	1	0	0	4	0	2	2	1	0	0	1	1	10	1	1	2	4	2	1	0	3	0	5	2	6	0	1	0	2	4	2
Zm00056a002014	23	14	35	45	28	30	1	1	0	51	58	119	1073	931	888	82	48	41	5	11	6	6	2	0	72	68	88	41	18	22	15	19	12
Zm00056a002015	2	0	0	1	0	3	0	0	0	1	3	3	16	7	22	0	0	0	0	0	0	0	0	0	5	0	0	0	0	0	2	0	0
Zm00056a002016	453	441	493	357	278	327	141	132	163	156	161	163	90	67	96	156	180	149	334	286	337	630	446	479	225	266	239	326	318	299	476	397	380
Zm00056a002017	0	0	0	0	0	0	0	0	0	1	0	1	5	1	1	0	0	0	0	0	0	0	0	0	0	0	0	0	0	0	0	0	0
Zm00056a002018	605	539	524	196	182	166	144	145	168	47	52	38	39	69	77	296	282	223	1865	1539	2107	4479	4352	3464	37	30	25	1490	1246	1596	189	131	190
Zm00056a002019	572	587	516	838	768	754	1146	1217	1197	1428	1433	1388	3571	2707	3268	1234	1402	1440	1015	1089	713	861	894	656	737	897	792	862	1167	1018	425	463	458
Zm00056a002022	0	0	0	0	0	0	0	0	0	1	0	0	0	0	0	0	0	0	0	0	0	0	0	0	0	0	0	0	0	0	0	0	0
Zm00056a002023	465	463	410	456	516	501	320	380	357	481	527	383	861	983	939	417	421	417	623	614	587	858	935	706	438	447	410	660	578	637	276	278	238
Zm00056a002024	44	19	93	358	342	342	106	103	88	175	149	140	62	50	40	108	153	116	288	330	428	307	482	418	528	469	473	274	233	179	137	132	177
Zm00056a002025	505	458	474	978	1191	1026	888	864	770	709	893	830	1647	1521	1521	574	549	533	723	627	618	818	818	739	751	736	787	701	621	683	812	895	989
Zm00056a002026	1355	849	1317	1076	984	851	68	67	37	10	10	18	24	10	21	253	201	175	3033	2490	2579	4589	4257	3811	371	300	284	1850	1462	1626	565	418	505
Zm00056a002027	0	0	0	0	0	0	0	0	0	0	0	0	0	0	0	0	0	0	0	0	0	0	0	0	0	0	0	0	0	0	0	0	2
Zm00056a002028	590	805	793	872	852	857	66	84	57	149	191	135	27	22	29	325	324	276	452	544	772	912	968	884	1240	1434	1376	487	500	475	869	896	827
Zm00056a002029	3776	3726	3584	592	605	485	835	848	547	456	516	481	731	736	712	1727	1451	1378	4160	5261	4281	1324	1221	1781	1561	1255	1601	2304	1994	2066	3237	3791	4066
Zm00056a002030	3	5	14	0	0	1	0	0	0	0	0	0	0	0	0	1	2	0	4	1	3	1	0	7	2	0	1	0	5	3	7	4	0
Zm00056a002031	120	105	99	0	1	0	12	6	2	0	0	0	0	0	0	53	44	29	307	311	355	353	334	354	1	1	3	301	239	224	94	78	76
Zm00056a002032	0	0	0	0	0	0	0	0	0	0	0	0	0	0	0	0	0	0	0	0	0	0	0	0	0	0	0	0	0	0	0	0	0
Zm00056a002033	0	3	0	0	0	0	0	0	0	0	0	0	0	0	0	0	0	0	2	0	0	0	0	0	0	0	0	0	0	0	0	0	0
Zm00056a002034	58	62	62	134	153	166	323	329	325	250	261	251	69	82	79	216	220	240	71	92	83	36	20	61	137	121	125	98	138	128	105	132	102
Zm00056a002035	308	161	281	3	6	7	11	10	7	23	3	13	5	0	3	43	25	13	590	410	883	2104	2199	1428	12	2	7	566	504	525	158	86	119
Zm00056a002036	99	64	61	1266	1079	1318	348	232	276	1865	612	1467	3336	1578	3021	84	106	67	35	25	48	27	3	19	126	100	158	12	1	10	29	64	38
Zm00056a002037	0	0	0	0	0	0	0	0	0	1	2	5	10	13	21	0	0	0	0	0	0	0	0	0	0	0	0	0	0	0	0	0	0
Zm00056a002038	0	0	0	0	0	0	0	0	0	1	1	12	25	21	22	0	0	0	0	0	0	0	0	0	0	0	0	0	0	0	0	0	0
Zm00056a002039	9	16	11	14	32	21	10	9	0	8	11	8	13	12	6	26	12	10	52	51	64	52	21	112	11	12	15	36	28	19	18	16	15
Zm00056a002041	2	0	0	4	1	1	2	2	2	138	147	285	1196	1600	1624	5	0	9	21	23	21	1	5	1	1	1	1	4	1	6	0	4	0
Zm00056a002042	316	170	213	61	57	57	27	44	36	44	36	35	159	174	149	96	124	104	95	120	59	49	56	15	16	18	19	104	104	86	434	505	452
Zm00056a002043	114	134	135	157	144	135	87	94	95	100	77	87	166	210	182	262	264	236	216	286	243	102	76	120	206	212	231	167	148	163	335	360	293
Zm00056a002044	0	0	0	0	0	0	0	0	0	0	0	0	0	0	0	0	0	0	0	0	0	0	0	0	0	0	0	0	0	0	0	0	0
Zm00056a002045	8	13	7	0	0	1	4	6	4	0	0	0	1	0	0	2	0	3	0	2	1	0	0	0	2	2	6	0	1	6	6	13	6
Zm00056a002046	2	0	1	1	3	4	0	0	0	3	0	0	1	3	0	2	1	0	1	0	0	4	0	1	0	0	0	0	0	0	2	0	0
Zm00056a002048	192	156	189	21	27	28	2	0	1	1	0	0	0	0	0	26	15	17	539	363	541	1456	1421	1235	1	8	7	397	272	327	87	54	70
Zm00056a002049	2	0	0	0	0	0	0	0	0	0	0	0	0	0	0	0	0	0	0	0	0	1	0	0	0	0	0	0	0	0	0	0	0
Zm00056a002050	0	2	0	16	13	23	0	0	0	0	0	0	0	0	0	0	0	0	0	0	0	0	0	0	28	45	22	0	0	2	3	0	1
Zm00056a002051	0	0	0	0	0	0	0	0	0	0	0	0	0	0	0	0	0	0	0	0	0	0	0	0	0	0	0	0	0	0	0	0	0
Zm00056a002052	688	366	499	192	132	138	1	0	0	1	0	1	0	1	1	0	0	1	15	10	5	12	15	13	28	37	49	25	34	40	28	17	22
Zm00056a002053	12	19	19	4	5	10	435	470	424	47	27	29	3	1	0	205	194	197	82	81	67	56	66	34	3	5	2	49	32	22	59	135	84
Zm00056a002054	0	0	0	0	0	0	0	0	0	0	0	0	0	0	0	0	0	0	0	0	0	0	0	0	0	0	0	0	0	0	0	0	0
Zm00056a002055	75	60	51	10	15	11	3	6	2	2	7	9	8	4	7	5	1	6	2	6	6	1	0	0	0	2	0	0	0	0	4	2	2
Zm00056a002056	75	68	56	53	40	76	25	25	25	11638	11532	8862	1150	2224	1236	19	18	20	1	0	4	27	38	31	774	592	869	170	145	178	14	32	20
Zm00056a002057	4166	4692	3894	1728	1731	1659	4067	3947	4035	4928	4614	4896	6060	5993	6758	2769	2783	3179	1460	1556	1373	692	696	818	2213	2145	2211	1682	1701	1609	1922	2457	2005
Zm00056a002060	398	367	288	233	209	197	197	220	163	231	108	157	261	166	184	238	208	230	398	323	495	771	637	556	412	369	364	456	417	434	159	148	126
Zm00056a002062	210	242	225	532	587	566	648	674	812	845	1009	884	1131	1368	1403	636	649	523	487	478	313	370	370	432	520	584	484	393	482	447	241	283	239
Zm00056a002063	14	14	20	28	19	26	121	113	95	108	143	106	50	66	55	24	18	16	2	6	3	1	5	0	25	27	17	12	17	13	48	161	77
Zm00056a002064	296	348	317	363	317	338	348	348	298	400	309	286	141	158	141	296	313	320	253	260	223	203	166	228	462	427	437	221	238	261	336	346	320
Zm00056a002065	159	135	108	70	80	69	176	168	165	67	59	60	76	257	167	971	778	654	3628	4347	2285	218	441	857	818	752	927	863	753	818	880	958	1002
Zm00056a002066	128	72	105	76	100	102	64	55	63	47	55	47	53	44	43	76	47	61	214	234	207	194	174	184	178	188	194	181	163	133	130	150	154
Zm00056a002067	0	0	0	0	0	0	0	0	0	0	0	0	0	0	0	0	0	0	0	0	0	0	3	0	0	0	0	0	0	0	0	0	0
Zm00056a002068	0	0	0	0	0	0	0	0	0	0	0	0	0	0	0	0	0	0	0	0	0	0	0	0	0	0	0	0	0	0	0	0	0
Zm00056a002069	0	0	0	0	0	0	0	0	0	0	0	0	0	0	0	0	0	0	0	0	0	0	0	0	0	0	0	0	0	0	0	0	0
Zm00056a002070	3064	3596	2966	4459	4377	4037	4318	4242	4585	6184	6218	6425	12849	9657	11884	4723	5128	5331	3364	3549	1937	1963	2428	1766	3495	4007	3609	3162	3618	3603	1680	1741	1714
Zm00056a002071	15	27	11	0	0	0	1	0	0	0	0	0	1	2	0	6	3	4	66	47	16	19	28	47	312	356	360	11	14	6	53	34	70
Zm00056a002072	9	13	11	1248	637	861	2	1	0	8	0	1	19	0	31	3	6	5	87	91	41	9	38	19	10207	13695	9557	16	31	22	370	172	479
Zm00056a002073	328	356	334	412	535	372	560	586	522	598	605	608	1578	1499	1401	539	492	563	679	680	622	581	718	579	423	398	441	589	458	512	428	409	401
Zm00056a002074	180	184	146	618	626	537	564	543	629	481	469	486	610	591	582	496	470	566	241	300	201	117	89	224	187	214	238	171	198	146	226	286	249
Zm00056a002075	0	0	0	0	0	0	0	0	0	0	0	0	0	0	0	0	0	0	0	0	0	0	0	0	0	0	0	0	0	0	0	0	0
Zm00056a002076	255	282	256	271	269	228	135	163	168	46	33	31	17	28	8	68	58	53	405	318	381	563	645	559	194	204	206	336	363	312	344	266	385
Zm00056a002077	131	127	149	150	187	185	347	310	290	240	231	219	263	279	260	211	213	247	197	229	233	331	303	294	184	201	187	227	240	250	153	136	152
Zm00056a002078	8	72	15	0	1	0	0	0	0	0	0	0	0	0	2	0	0	2	0	0	0	0	0	0	12	2	8	0	0	0	65	12	8
Zm00056a002079	290	232	246	239	247	260	296	299	300	106	140	119	96	72	106	111	154	156	220	208	199	180	123	184	220	174	227	223	179	256	150	179	207
Zm00056a002080	0	0	0	0	0	0	0	0	0	0	0	0	0	0	0	0	0	0	0	0	0	0	0	0	0	0	0	0	0	0	0	0	0
Zm00056a002081	784	684	802	567	631	521	501	519	460	778	846	839	2315	2188	2055	694	623	599	2948	2653	2226	4179	4462	3278	390	397	451	1671	1617	1895	916	589	800
Zm00056a002082	5	10	5	4547	3770	3855	0	0	0	0	1	0	0	0	0	0	0	0	1	0	1	0	0	0	17735	17477	14899	1	1	0	5	2	1
Zm00056a002083	44	89	77	21	23	37	38	48	32	30	25	23	58	59	65	53	60	50	79	71	92	91	87	115	69	54	70	87	77	72	44	38	53
Zm00056a002084	0	0	0	0	0	0	0	0	0	0	0	0	0	0	0	0	0	0	0	0	0	0	0	0	2	0	0	0	0	0	0	0	0
Zm00056a002087	0	0	0	0	0	0	2	0	0	0	0	0	0	0	0	0	0	0	0	0	0	0	0	1	0	0	0	0	0	0	0	1	0
Zm00056a002088	378	466	359	94	127	105	78	102	104	100	68	72	90	106	89	95	112	90	89	83	66	105	137	144	104	107	115	195	211	198	78	73	75
Zm00056a002089	463	480	422	954	943	1030	797	782	790	1024	1014	1010	1144	1252	1054	736	791	766	513	553	670	719	621	766	1041	1057	1080	713	684	747	873	1031	884
Zm00056a002090	64	102	77	221	233	301	165	153	121	154	175	165	67	102	107	121	143	114	190	172	150	220	165	277	139	121	124	229	194	250	142	133	114
Zm00056a002091	66	83	73	85	76	80	87	83	67	76	93	93	85	76	66	87	90	71	191	140	212	344	288	345	81	58	95	146	151	166	123	84	94
Zm00056a002092	6404	6815	5026	49	53	43	47	37	37	43	57	34	9	2	0	42	45	41	204	155	121	217	224	131	274	169	162	138	133	174	48	44	42
Zm00056a002094	3	0	1	16	19	12	0	0	0	0	1	0	2	0	1	1	0	0	0	0	0	0	0	0	1	1	7	0	0	0	0	2	5
Zm00056a002095	340	296	350	229	223	222	205	208	283	274	308	281	845	754	798	341	338	325	337	331	250	392	344	290	236	251	284	247	258	291	266	268	232
Zm00056a002096	552160	525929	523663	23	15	29	60	10	30	1	13	1	4	3	3	1	0	0	58	25	43	0	0	0	9	15	12	5	0	5	247	1	20
Zm00056a002097	6	3	7	0	1	0	0	0	1	1	1	0	0	0	0	0	0	0	16	2	2	10	13	4	0	0	1	7	4	6	0	0	0
Zm00056a002098	316	247	230	66	86	85	62	53	35	25	37	28	45	49	45	42	63	48	231	141	324	523	454	393	76	94	99	238	206	226	164	84	106
Zm00056a002099	0	0	2	0	6	4	3	6	2	0	3	4	0	0	0	1	0	0	5	8	8	9	7	18	3	3	2	9	12	5	2	2	5
Zm00056a002100	377	369	333	89	73	63	50	31	50	26	47	24	48	52	78	57	36	55	241	157	362	542	487	457	90	89	77	256	232	261	130	135	102
Zm00056a002101	494	399	469	286	267	287	142	158	164	196	217	231	580	437	531	237	195	192	184	179	176	287	263	266	254	229	243	225	280	224	232	224	202
Zm00056a002102	2	0	5	12	14	17	3	7	8	12	8	6	0	1	0	2	3	1	1	1	1	1	0	3	4	2	1	4	5	0	0	2	0
Zm00056a002103	55	46	41	111	154	159	494	440	395	158	158	128	1	0	0	22	21	32	11	23	18	25	16	22	79	82	78	27	49	56	64	58	60
Zm00056a002104	0	0	0	0	0	0	0	0	0	0	0	0	0	0	0	0	0	0	0	0	0	0	0	0	0	0	0	0	0	0	0	0	0
Zm00056a002105	0	0	0	0	0	0	0	0	0	0	0	0	0	0	0	0	0	0	0	0	0	0	0	0	0	0	0	0	0	0	0	0	0
Zm00056a002106	191	135	160	247	236	206	151	122	142	156	160	145	184	146	164	108	109	109	102	101	114	117	79	117	181	151	161	142	127	115	132	113	112
Zm00056a002107	1050	1619	1561	8078	8200	9731	129	139	136	1793	2809	3539	226	238	135	60	57	36	8	11	6	0	0	3	112	168	162	98	84	88	677	271	425
Zm00056a002108	8	0	2	15	11	25	0	0	3	4	5	7	0	2	0	2	2	0	0	3	0	1	12	0	4	19	9	0	1	0	3	4	2
Zm00056a002110	128	80	131	194	96	122	695	804	1136	564	483	545	88	55	119	375	376	541	45	50	25	56	43	9	104	106	137	147	181	168	63	49	44
Zm00056a002111	0	0	0	0	0	0	0	0	0	0	0	0	0	0	0	0	0	0	0	0	0	0	0	0	0	0	0	0	0	0	0	0	0
Zm00056a002112	0	0	0	0	0	0	0	0	0	0	0	0	0	0	0	0	0	0	0	0	0	0	0	0	0	0	0	0	0	0	0	0	0
Zm00056a002113	0	0	0	0	0	0	0	0	0	0	0	0	0	0	0	0	0	0	0	0	0	0	0	0	0	0	0	0	0	0	0	0	0
Zm00056a002114	0	0	0	0	0	0	0	0	0	0	0	0	0	0	0	0	0	1	0	0	0	0	0	0	8	2	2	0	0	0	0	0	0
Zm00056a002115	0	0	0	0	0	0	0	0	0	0	0	0	0	0	0	0	0	0	0	0	0	0	0	0	0	0	0	0	0	0	0	0	0
Zm00056a002116	0	0	0	0	0	0	0	0	0	0	0	0	0	0	0	0	0	0	0	0	0	0	0	0	0	0	0	0	0	0	0	0	0
Zm00056a002117	2	0	9	0	0	0	0	2	5	0	0	0	0	0	0	2	1	6	5	0	0	12	7	3	10	5	8	3	0	0	2	0	1
Zm00056a002118	2	3	1	1	0	3	4	0	1	2	3	6	5	3	3	2	5	3	0	7	0	0	7	0	4	5	3	0	10	5	0	1	6
Zm00056a002119	0	0	0	0	0	0	0	0	0	0	0	0	0	0	0	0	0	0	0	0	0	0	0	0	0	0	0	0	0	0	0	0	0
Zm00056a002120	59	45	24	83	31	81	5	1	6	57	31	31	0	0	1	67	35	30	372	474	324	99	142	144	44	36	38	377	375	315	706	547	585
Zm00056a002121	0	0	0	0	0	0	0	0	0	0	0	0	0	0	0	0	0	0	0	0	0	0	0	0	0	0	0	0	0	0	0	0	0
Zm00056a002122	0	0	0	0	0	0	0	0	0	0	0	0	0	0	0	0	0	0	0	0	0	0	0	0	0	0	0	1	0	0	2	1	0
Zm00056a002123	0	0	0	3	0	0	0	0	0	0	0	0	0	0	0	0	1	0	0	0	0	0	0	0	23	9	29	0	1	0	1	2	4
Zm00056a002124	0	5	1	6	6	3	0	0	0	0	0	0	0	0	0	0	0	0	0	0	0	0	0	0	0	2	3	9	0	2	2	2	0
Zm00056a002125	0	0	0	13	9	10	0	0	0	0	0	0	0	0	0	0	0	0	0	0	0	0	0	0	5	6	10	1	0	0	0	0	0
Zm00056a002126	0	0	0	0	3	2	0	0	0	0	0	0	0	0	0	0	0	0	0	0	0	0	0	0	0	0	0	0	0	0	1	0	1
Zm00056a002127	500	347	399	76	63	77	108	123	100	127	65	74	10	23	31	111	85	99	262	247	297	337	260	283	1134	991	1077	614	458	467	257	336	233
Zm00056a002128	1858	1823	2264	1517	1319	1708	899	870	855	2972	2704	2950	855	1031	862	1406	1425	1523	2705	2770	1571	328	576	1119	1813	1599	1727	1086	1068	1148	3653	3607	3758
Zm00056a002129	6066	6090	5903	2963	2467	2596	2522	2622	2121	1640	1512	1796	3735	3508	4162	1943	1942	1830	1460	1722	1056	1157	1277	698	1548	1556	1684	938	963	1008	1967	2123	2226
Zm00056a002131	24341	27807	21665	5	4	5	12	5	6	1	1	0	0	1	2	0	0	0	1	5	5	0	0	0	3	3	4	4	6	13	1613	176	284
Zm00056a002132	1485	1350	1521	1651	1323	1621	521	581	480	250	263	229	671	599	672	579	493	601	959	727	1131	1617	1458	1237	1708	1713	1695	907	783	949	986	898	774
Zm00056a002133	239	282	241	188	240	202	376	403	364	289	284	278	325	358	244	286	317	261	242	170	212	215	204	185	136	153	159	223	229	238	197	200	203
Zm00056a002134	32	6	6	80	79	51	10	10	5	3	2	1	0	0	0	19	17	6	7	6	10	7	3	3	181	146	165	28	23	30	58	48	57
Zm00056a002135	0	0	0	0	0	0	0	0	0	0	0	0	0	0	0	0	0	0	0	0	0	0	0	0	0	0	0	0	0	0	0	0	0
Zm00056a002136	0	0	0	0	0	0	0	0	0	0	0	0	0	0	0	0	0	0	0	0	0	0	0	0	0	0	0	0	0	0	0	0	0
Zm00056a002137	238	194	222	366	353	345	192	206	187	149	179	204	280	242	240	142	127	118	411	351	304	206	360	356	379	351	356	177	175	136	274	328	317
Zm00056a002138	253	149	152	697	392	473	70	70	111	3	5	50	114	51	35	252	202	207	168	252	208	6	15	12	78	62	110	126	121	96	355	914	585
Zm00056a002139	0	3	1	17	8	7	0	0	2	0	0	1	0	0	6	0	0	0	0	1	0	0	0	0	1	3	1	0	0	0	2	0	2
Zm00056a002140	3	19	12	188	250	229	255	303	373	62	125	75	0	0	0	228	220	214	77	46	39	64	36	43	121	140	172	108	100	130	9	15	12
Zm00056a002141	1765	1528	1828	733	704	759	652	646	518	521	497	637	1103	1180	1101	695	613	648	2157	1764	2071	3458	3501	2890	1100	903	1026	1829	1576	1705	1077	925	1088
Zm00056a002142	3	2	0	3	1	2	2	6	5	0	0	4	2	6	0	3	4	4	0	1	5	6	0	5	4	4	1	8	5	0	1	4	5
Zm00056a002143	0	0	0	0	0	0	0	0	0	0	0	0	0	0	0	0	0	0	0	0	0	0	0	0	0	0	0	0	0	0	0	0	0
Zm00056a002144	14	10	7	264	284	322	95	106	57	59	84	94	68	109	62	46	61	52	62	52	66	30	49	69	126	136	145	41	49	38	89	55	83
Zm00056a002145	119	110	95	175	165	172	322	318	367	352	333	317	119	120	119	393	411	414	103	113	104	45	82	69	204	192	215	183	196	170	171	231	207
Zm00056a002146	0	0	0	10	11	1	0	0	0	0	0	0	0	0	0	0	0	0	0	0	0	0	0	0	2	2	1	0	0	0	0	0	0
Zm00056a002147	0	0	0	0	0	0	0	0	0	0	0	0	0	0	0	0	0	0	0	0	0	0	0	0	0	1	0	0	0	0	0	0	0
Zm00056a002148	0	0	0	1	1	4	0	0	0	1	1	0	0	0	0	0	0	0	0	0	0	0	0	0	3	5	4	0	0	0	0	0	0
Zm00056a002150	6	13	24	129	83	83	2	2	4	0	2	0	0	0	0	3	0	0	0	0	0	0	0	5	12	6	7	4	2	3	2	8	6
Zm00056a002151	0	0	0	0	1	0	0	0	3	3	0	0	0	0	0	0	0	0	0	0	0	0	0	0	0	0	0	0	0	0	0	0	0
Zm00056a002152	98	59	71	191	130	138	0	0	0	172	161	248	1625	1840	2098	0	0	0	0	0	6	9	2	7	8	16	12	7	1	21	2	3	3
Zm00056a002153	123	87	101	62	33	47	19	29	21	41	41	43	7	7	8	19	14	18	45	46	33	64	35	34	54	61	54	23	35	21	25	17	16
Zm00056a002154	0	0	0	0	0	0	0	0	0	0	0	0	0	0	0	0	0	0	0	0	0	0	0	0	0	0	0	0	0	0	0	0	0
Zm00056a002155	154	67	125	225	163	163	2	8	5	2	3	2	0	2	2	12	2	6	132	91	240	659	472	436	117	154	104	215	205	165	15	10	14
Zm00056a002156	73	59	105	52	49	55	2	4	5	1	1	0	1	2	0	6	8	4	162	105	196	488	397	441	32	41	43	128	155	139	22	12	15
Zm00056a002157	387	326	366	194	139	119	156	140	144	12	33	26	136	131	172	349	282	249	1477	1458	1357	1345	1384	1339	605	594	641	898	702	757	403	532	465
Zm00056a002158	1630	1490	1618	1503	1642	1703	931	962	631	762	857	775	1209	1016	990	845	864	806	1367	1267	1775	1739	1740	1769	1723	1494	1751	1897	1633	1769	1907	1296	1691
Zm00056a002159	50	92	48	101	134	112	203	220	274	226	206	224	296	260	227	244	233	249	65	71	70	65	38	53	69	83	91	82	98	99	74	75	69
Zm00056a002160	0	0	0	0	0	0	0	0	0	0	0	0	0	0	0	0	0	0	0	0	0	0	0	0	0	0	0	0	0	0	0	0	0
Zm00056a002161	1681	1786	1724	11333	8904	9183	851	796	665	587	587	975	2416	1338	1897	937	776	897	296	331	310	73	74	58	870	825	859	419	384	439	1059	1432	1155
Zm00056a002162	177	377	228	58	55	46	0	0	2	254	297	136	113	226	295	0	0	0	0	0	0	0	0	0	0	0	0	0	0	0	16	2	2
Zm00056a002163	149	143	134	259	215	189	360	403	392	286	381	254	46	48	59	334	301	405	343	320	396	423	415	564	270	272	281	305	353	341	147	157	153
Zm00056a002164	0	0	0	0	0	0	0	0	0	0	0	0	0	0	0	0	0	0	0	0	0	0	0	0	0	0	0	0	0	0	0	0	0
Zm00056a002165	0	0	0	0	0	1	0	0	0	0	0	0	0	0	0	0	0	0	0	0	0	0	0	0	2	0	0	7	0	3	0	0	0
Zm00056a002166	224	121	196	28	86	55	7	18	5	3	2	8	2	4	11	120	53	37	57	83	126	30	23	7	3976	3905	4830	108	89	136	581	497	499
Zm00056a002167	8	46	25	148	172	118	0	0	0	0	0	0	1	0	1	0	1	0	284	83	457	794	815	993	214	251	255	253	215	291	6	5	1
Zm00056a002168	5	6	7	100	98	104	173	194	250	276	368	193	33	49	24	169	182	201	13	6	12	0	0	1	120	142	120	83	149	112	17	13	14
Zm00056a002169	0	0	0	0	0	0	0	0	0	0	0	0	0	0	0	0	0	0	0	0	0	0	0	0	0	0	0	0	0	0	0	0	0
Zm00056a002170	0	0	0	0	0	0	0	0	0	0	0	1	3	0	0	0	0	0	2	0	0	0	0	1	0	0	0	0	0	0	1	2	2
Zm00056a002171	0	0	0	0	0	0	0	0	0	0	0	0	0	0	0	0	0	0	0	0	0	0	0	0	0	0	0	0	0	0	0	0	0
Zm00056a002172	6	2	5	655	509	808	2	3	2	3	1	2	2	4	4	0	0	2	572	537	342	22	33	88	6	2	0	39	40	38	323	97	240
Zm00056a002173	0	0	0	0	0	0	0	0	0	0	0	0	0	0	0	0	0	0	0	0	0	0	0	0	0	0	0	0	0	0	0	0	0
Zm00056a002174	27	5	46	160	158	163	153	150	152	150	160	170	192	181	166	90	86	88	77	64	54	40	54	58	57	74	60	44	60	40	42	53	57
Zm00056a002175	14	11	24	3	5	3	9	11	14	3	6	8	16	2	4	91	91	86	253	174	186	73	91	72	17	33	22	25	34	45	80	70	86
Zm00056a002176	834	775	928	983	1062	1146	674	789	495	1053	1124	936	1158	1329	1237	522	579	661	708	653	953	1198	1067	1061	957	956	833	793	746	896	1153	751	955
Zm00056a002177	335	367	358	564	608	576	666	676	603	674	697	700	981	897	854	541	575	613	691	670	636	1035	1198	920	524	437	492	614	581	616	358	322	320
Zm00056a002178	338	336	427	525	534	462	394	408	463	325	165	321	268	276	270	132	128	91	166	120	125	132	109	84	219	291	222	202	194	259	226	158	170
Zm00056a002179	0	0	0	0	0	0	0	0	0	0	0	0	0	0	0	0	0	0	0	0	0	0	0	0	0	0	0	0	0	0	0	0	0
Zm00056a002180	79	105	104	395	313	354	5	11	4	38	27	48	64	32	90	6	1	7	0	2	0	0	0	0	37	42	30	1	0	0	56	81	39
Zm00056a002181	204	251	252	397	403	437	331	379	403	564	544	487	660	667	748	436	505	466	468	409	310	294	356	378	544	528	544	432	463	415	246	239	218
Zm00056a002183	360	342	360	130	67	103	30	36	27	7	4	9	13	4	0	56	17	21	465	517	347	101	120	49	796	846	903	273	182	189	624	386	504
Zm00056a002184	569	571	524	352	367	377	396	438	364	313	333	353	226	241	211	389	386	363	534	615	557	307	250	354	713	599	635	292	272	307	452	453	575
Zm00056a002185	5613	5649	4551	422	472	459	925	897	809	521	466	495	244	347	273	327	304	336	123	206	158	171	181	144	247	298	300	241	264	256	240	224	218
Zm00056a002186	168	207	191	715	609	756	146	118	140	169	98	151	578	358	480	924	427	329	980	684	489	730	234	190	400	465	447	88	91	70	685	364	262
Zm00056a002187	21	16	28	26	26	36	13	11	18	6	9	24	6	19	14	5	0	4	5	7	4	13	12	13	51	36	42	7	5	6	15	44	20
Zm00056a002188	1384	1501	1416	501	488	543	887	807	726	430	227	427	518	297	318	562	569	441	638	764	516	567	576	455	483	423	420	484	523	443	802	1000	858
Zm00056a002189	210	170	196	350	420	421	279	293	300	187	206	211	242	217	209	306	272	253	829	768	759	1206	1144	1042	165	181	173	647	600	621	295	244	247
Zm00056a002190	3	2	0	13	11	13	23	6	17	36	30	27	1	0	0	12	13	28	1	2	0	0	2	0	10	2	2	1	4	6	1	3	2
Zm00056a002191	427	377	479	645	532	525	7	8	6	8	8	7	5	3	0	40	47	30	24	20	22	19	38	35	69	44	62	12	32	16	27	16	15
Zm00056a002192	0	0	2	0	0	0	0	0	0	0	0	4	0	0	0	0	0	0	0	0	0	0	0	0	101	131	78	0	0	0	0	0	0
Zm00056a002193	0	0	0	0	0	0	0	0	0	0	0	0	0	0	0	0	0	0	0	0	0	0	0	0	7	9	7	0	0	0	1	0	0
Zm00056a002194	3	6	6	2	1	1	0	0	0	0	0	0	0	0	0	0	0	1	0	0	4	19	13	3	0	0	0	0	0	0	0	0	2
Zm00056a002195	11	0	4	13	23	7	28	16	24	2	3	1	27	6	24	36	49	39	40	40	12	18	2	7	13	17	15	11	5	14	17	20	14
Zm00056a002196	0	2	0	0	1	2	2	2	1	2	0	0	0	0	0	2	3	3	2	1	3	0	0	0	1	1	1	1	1	0	0	3	1
Zm00056a002197	46	48	35	22	31	33	13	7	12	5	17	14	30	27	33	20	17	15	16	15	4	6	0	5	8	12	15	9	6	8	30	26	18
Zm00056a002198	49	57	67	2	2	1	6	9	0	3	6	9	87	169	217	0	0	1	5	2	0	0	0	5	15	33	1	1	2	2	19	2	9
Zm00056a002201	0	0	0	2	0	0	0	0	0	0	0	0	0	0	0	0	0	0	0	0	0	0	0	0	0	0	0	0	0	0	0	0	0
Zm00056a002202	29	11	22	3	2	4	2	6	5	1	1	1	3	4	8	0	1	1	0	0	0	0	0	0	4	3	3	0	0	3	1364	13382	4050
Zm00056a002203	448	423	368	191	196	220	79	97	70	298	225	258	689	704	610	190	201	174	440	395	552	463	522	447	294	295	280	211	198	230	471	517	514
Zm00056a002204	255	170	265	462	506	599	601	609	573	1734	1263	1368	213	259	186	1229	1479	1349	161	295	201	65	53	82	241	289	273	403	384	360	456	514	510
Zm00056a002205	0	0	0	0	0	0	0	0	0	0	0	0	0	0	0	0	0	0	0	0	0	0	0	0	0	0	0	0	0	0	0	0	0
Zm00056a002206	2110	2198	2322	1248	930	1247	4	10	10	29	7	10	27	9	15	15	10	8	4	6	4	7	13	4	484	419	378	78	50	85	99	68	113
Zm00056a002207	0	0	0	0	0	0	0	0	0	0	0	0	0	0	0	0	0	0	0	0	0	0	0	0	0	0	0	0	0	0	0	0	0
Zm00056a002208	0	0	0	0	0	0	0	0	0	0	0	0	0	0	0	0	0	0	0	0	0	0	0	0	0	0	0	0	0	0	0	0	0
Zm00056a002209	0	0	0	0	0	0	0	0	0	0	0	0	0	0	0	0	0	0	0	0	0	0	0	0	0	0	0	0	0	0	0	0	0
Zm00056a002210	0	0	0	0	0	0	0	0	0	0	0	0	0	0	0	0	0	0	0	0	0	0	0	0	0	0	0	0	0	0	0	0	0
Zm00056a002211	189	270	230	134	120	120	144	127	139	106	105	110	100	108	125	142	140	122	154	124	107	92	115	136	89	101	92	80	112	66	148	124	146
Zm00056a002213	17	5	10	54	45	31	0	0	0	0	0	2	9	8	2	0	0	0	0	0	1	0	0	0	10	23	10	1	1	2	0	0	1
Zm00056a002214	0	0	0	1	2	1	0	0	0	0	0	0	0	0	0	2	0	0	1	0	3	3	16	0	5	6	1	0	4	2	1	0	0
Zm00056a002215	0	0	0	0	0	0	0	0	0	0	0	0	0	0	0	0	0	0	0	0	0	0	0	0	0	0	0	0	0	0	0	0	0
Zm00056a002216	0	6	1	90	77	150	42	46	18	3	4	4	0	0	1	0	0	0	1	0	9	16	18	9	512	421	411	0	4	0	0	1	0
Zm00056a002217	0	0	0	35	19	42	0	0	0	0	0	0	0	0	0	0	0	0	0	0	2	0	0	0	108	110	75	0	0	0	0	0	0
Zm00056a002218	0	8	4	115	114	149	0	0	0	1	1	4	0	0	0	4	3	4	0	0	4	4	5	5	361	344	169	0	2	0	5	15	6
Zm00056a002219	152	178	172	521	520	473	27	43	27	14	19	32	77	55	48	118	115	115	69	65	82	55	77	80	602	535	448	174	143	128	83	67	63
Zm00056a002220	142	87	129	512	516	563	375	328	264	225	268	314	94	101	80	208	168	150	151	113	200	166	158	211	377	322	328	136	124	112	256	310	337
Zm00056a002221	2375	1808	2407	1167	532	814	5	0	0	0	0	1	13	6	9	1	0	0	241	43	1461	4050	3462	3241	299	293	313	2440	1765	2420	188	39	90
Zm00056a002222	131	226	170	157	139	151	246	263	277	19	29	23	3	4	1	677	630	681	488	405	457	526	507	528	809	630	769	421	431	421	266	364	374
Zm00056a002225	8	0	10	12	4	11	13	28	36	3	5	14	71	33	63	57	65	41	19	17	14	7	5	5	16	8	4	17	22	18	11	21	16
Zm00056a002226	58	68	50	156	140	161	219	225	182	154	163	179	329	323	276	134	153	124	94	112	150	163	148	128	95	97	104	103	97	86	165	185	165
Zm00056a002228	8	10	5	2	0	0	13	13	4	8	5	4	2	0	0	15	6	14	8	17	17	1	0	1	8	2	4	16	5	13	3	11	10
Zm00056a002229	50	95	64	144	209	161	278	262	181	178	193	235	292	250	277	151	173	136	161	115	167	206	148	170	116	109	154	157	131	166	239	208	220
Zm00056a002230	2	6	0	0	0	0	1	2	5	3	0	3	0	0	2	3	0	0	0	0	3	0	0	0	1	2	1	0	0	0	4	3	7
Zm00056a002231	369	476	364	61	48	56	40	57	51	1	3	0	14	21	29	85	56	75	92	104	181	200	174	221	62	76	59	496	318	410	34	50	27
Zm00056a002232	0	0	2	40	40	34	5	7	8	6	7	9	1	0	0	11	9	5	254	260	175	92	86	70	61	67	88	44	36	54	43	48	50
Zm00056a002233	134	172	118	482	489	479	483	474	537	688	618	552	232	263	245	385	390	461	255	211	238	200	217	178	482	524	410	270	246	309	269	266	293
Zm00056a002234	0	0	0	0	0	0	0	0	0	0	0	0	0	0	0	0	0	0	0	0	0	0	0	0	0	0	0	0	0	0	0	0	0
[truncated: 38,748 more rows]
