# Supplementary material for: Chromosome-level genome assembly of a regenerable maize inbred line A188
Source: Genome Biol. 2021 Jun 9;22:175. doi: 10.1186/s13059-021-02396-x (PMC8188678; doi:10.1186/s13059-021-02396-x)
Supplement: Supplementary file 9 — Additional file 9. CG DMRs between seedling and callus. [file 13059_2021_2396_MOESM9_ESM.txt]

# DMR output from the DSS R package (github.com/haowulab/DSS)
chr	start	end	length	nCG	meanMethy_callus	meanMethy_seedling	diff.Methy	areaStat
1	23585774	23586341	568	136	0.63097986020481	0.267517658687239	0.36346220151757	506.237018368206
1	7791823	7792380	558	116	0.591979363738989	0.243526361874699	0.34845300186429	421.268869109089
1	227907869	227909206	1338	101	0.507473763763205	0.862179130195077	-0.354705366431872	-420.185172432294
1	298457911	298458535	625	120	0.625464511881366	0.314010754875964	0.311453757005402	379.620992764359
1	74768692	74769247	556	111	0.615977623413977	0.282296870736684	0.333680752677293	377.144404443841
1	30666463	30667041	579	118	0.598504619194973	0.280598869440045	0.317905749754928	364.068282840423
1	2039972	2040365	394	102	0.788263557677256	0.470808542603602	0.317455015073654	360.648494681025
1	30627174	30627744	571	122	0.599601823430419	0.293278228684208	0.30632359474621	356.377853949299
1	84357425	84357874	450	121	0.625950025845362	0.322515345650872	0.30343468019449	353.355096334762
1	279097887	279098367	481	103	0.55833036297714	0.229095709243888	0.329234653733253	353.355001875745
1	300922445	300923412	968	85	0.82960278149114	0.448046440209658	0.381556341281482	350.445092034875
1	243360317	243360673	357	107	0.606540369505981	0.300348018433715	0.306192351072267	350.204064811145
1	211220205	211220658	454	113	0.529686367890347	0.239521704889641	0.290164663000705	343.838925245398
1	9496944	9497248	305	108	0.627508484496225	0.314594620897541	0.312913863598684	335.693352714675
1	216984508	216984928	421	107	0.567968390796954	0.252704730294807	0.315263660502147	333.237554325352
1	2224431	2224836	406	110	0.572646829003263	0.277344407492179	0.295302421511084	332.920089874433
1	265449876	265450387	512	97	0.583931789461802	0.240022981949876	0.343908807511926	330.296769180293
1	44261466	44261926	461	94	0.578340508439932	0.87700650336102	-0.298665994921089	-328.24894045074
1	211456427	211456692	266	92	0.562167486825772	0.234252975991485	0.327914510834288	326.019722487392
1	213706082	213706507	426	111	0.626490356823528	0.334647845579799	0.291842511243729	323.707373339258
1	3399023	3399445	423	86	0.649154266938112	0.288796976016669	0.360357290921443	321.049293105247
1	3092637	3093342	706	88	0.557169890678743	0.194695418621236	0.362474472057507	321.018656110948
1	165402095	165402506	412	86	0.626428467820105	0.267685318734844	0.35874314908526	320.972468892806
1	213832052	213832899	848	102	0.578423824189105	0.250489519726017	0.327934304463088	317.59497569686
1	4364540	4364975	436	102	0.549126946470153	0.247830216308668	0.301296730161485	316.162405036083
1	234288310	234288882	573	97	0.537734375262767	0.217441549526613	0.320292825736154	315.921151519879
1	181482238	181482648	411	56	0.770296579323086	0.241588745256342	0.528707834066744	315.00382308271
1	286508363	286508939	577	91	0.598442762052745	0.272879939998809	0.325562822053936	314.268613883455
1	203564769	203565139	371	100	0.608005078621936	0.309444795266145	0.298560283355791	311.43500816442
1	301093540	301093983	444	100	0.895918201968101	0.590350277753369	0.305567924214731	309.563798675716
1	7604950	7605421	472	91	0.6194275288523	0.290045090986	0.3293824378663	308.820174564963
1	238061006	238061378	373	111	0.558456825710113	0.284796829855461	0.273659995854652	308.42806792126
1	17669274	17669720	447	98	0.531458930059524	0.230556660417004	0.300902269642521	306.917813253291
1	287683175	287683557	383	100	0.603275564047462	0.304495057832951	0.29878050621451	298.494806112535
1	244268361	244268684	324	86	0.554433358132395	0.234673053659144	0.319760304473251	298.469426258145
1	204670381	204670737	357	104	0.617483407257271	0.348646106534921	0.26883730072235	294.118161025756
1	72377974	72378459	486	76	0.616841130771728	0.232132106384547	0.384709024387181	292.544678099552
1	307301188	307301749	562	77	0.554918318019319	0.175702262849708	0.379216055169611	292.428949907338
1	235406935	235407446	512	96	0.543235822389225	0.22878943942152	0.314446382967705	291.097123969935
1	272976185	272976586	402	79	0.617870989287516	0.258528599600023	0.359342389687493	288.11763956273
1	304466375	304466861	487	86	0.582430025847133	0.237839413516395	0.344590612330738	286.050876526308
1	16003188	16003591	404	106	0.622681746738537	0.336914037115333	0.285767709623204	285.900862079875
1	155513224	155513721	498	86	0.542374483320563	0.229720150912501	0.312654332408062	281.05968699963
1	189037056	189037581	526	85	0.621486352709726	0.285065133494809	0.336421219214917	280.80336842117
1	278963073	278963556	484	92	0.596465782020125	0.280610327843026	0.315855454177098	278.387650043899
1	303279577	303279945	369	85	0.514727077224965	0.206675177648951	0.308051899576014	277.004499466472
1	74767836	74768368	533	95	0.528827982591449	0.230099779555627	0.298728203035823	275.930709929312
1	24421859	24422219	361	93	0.605170577204663	0.311959898763824	0.293210678440839	274.950758442114
1	6307066	6307787	722	97	0.492846380415387	0.220041823333992	0.272804557081395	274.721575235968
1	60573368	60573794	427	79	0.539164528312453	0.218132475906083	0.321032052406371	270.503408009915
1	42623166	42623708	543	83	0.629444486453706	0.885321264337201	-0.255876777883495	-268.49718342235
1	281607710	281608042	333	67	0.648361017965209	0.26451958942641	0.383841428538798	268.126320241054
1	182035538	182036002	465	93	0.562321135916173	0.282574769983421	0.279746365932752	264.229943732785
1	184475409	184475788	380	88	0.487761225030441	0.194934321784075	0.292826903246366	262.933402808328
1	15824139	15824403	265	87	0.599998054402477	0.313400600456542	0.286597453945935	260.435116218275
1	55309456	55309985	530	81	0.582699555018158	0.265045738215254	0.317653816802904	260.231350680827
1	248287338	248287981	644	71	0.543251046077141	0.205386935202683	0.337864110874458	256.908802247757
1	280869548	280869910	363	72	0.602149652399432	0.256120607280618	0.346029045118814	255.623458574878
1	187211369	187211780	412	84	0.545231407247641	0.243429108095222	0.301802299152419	255.028285427341
1	16459893	16460236	344	63	0.772820862319114	0.400558801375466	0.372262060943648	254.203057616556
1	198048662	198048933	272	84	0.587277743094059	0.282910917054274	0.304366826039785	254.027020192522
1	242910034	242910521	488	80	0.615904454171052	0.295950009293224	0.319954444877828	251.861892224706
1	238741147	238741586	440	77	0.588195217294032	0.261041347245503	0.327153870048529	251.740344183169
1	3595460	3595729	270	79	0.61799811970423	0.302456002266568	0.315542117437662	251.225973395883
1	42184059	42184542	484	68	0.617949921440826	0.234215687459673	0.383734233981153	250.563333780727
1	70625424	70625722	299	61	0.664276668974331	0.338306422757565	0.325970246216766	249.112249648879
1	181031598	181031930	333	75	0.617919474702223	0.302886998607815	0.315032476094408	247.878340155798
1	190413305	190413665	361	64	0.659768649878738	0.330392462031153	0.329376187847584	247.206274658027
1	286482597	286482865	269	72	0.374245285480027	0.699522573188933	-0.325277287708906	-246.375150072228
1	192299806	192300123	318	84	0.5664943852823	0.298218481501669	0.268275903780631	244.686303302976
1	91069170	91069746	577	74	0.601673884429392	0.255880457158649	0.345793427270743	243.940913631117
1	274097646	274097928	283	87	0.296386308210843	0.566800480824958	-0.270414172614115	-243.721546695995
1	284966652	284967084	433	72	0.627175143948983	0.286269099295785	0.340906044653197	242.416539437214
1	34139608	34139879	272	73	0.606894004480463	0.293156512243488	0.313737492236974	241.283150084685
1	179139731	179140183	453	68	0.562384548549681	0.19200918164944	0.370375366900241	241.269133467661
1	303167199	303167549	351	82	0.59442436122217	0.299800651787564	0.294623709434607	239.699807652679
1	50877848	50878293	446	78	0.531570939595429	0.228534648080054	0.303036291515375	238.500393993738
1	33376772	33377044	273	86	0.600943190048553	0.297910726761907	0.303032463286645	237.96135044663
1	191743302	191743659	358	75	0.60274424727753	0.280076712713443	0.322667534564087	237.583407488853
1	251456016	251456350	335	71	0.248956446957928	0.590991986486061	-0.342035539528132	-237.53566443471
1	266365685	266366062	378	82	0.618806654857871	0.327307757521599	0.291498897336271	237.501038797012
1	193818057	193818391	335	79	0.60777293781172	0.310339702732618	0.297433235079102	236.543152683353
1	27663421	27663937	517	84	0.452657330687171	0.183365447490186	0.269291883196985	234.814897546244
1	307185586	307186376	791	74	0.547236597830885	0.20781948241049	0.339417115420395	234.578493921603
1	158815123	158815503	381	78	0.625661328924265	0.315359474426941	0.310301854497324	234.179708283028
1	17740583	17741037	455	77	0.573525915034371	0.26254965869951	0.310976256334861	232.08522666279
1	103736842	103737285	444	78	0.60524086177514	0.307843842800438	0.297397018974702	231.179478213899
1	258236621	258236935	315	72	0.491863740175632	0.194933964793967	0.296929775381666	230.544796831487
1	77674862	77675110	249	70	0.524836172602935	0.179514706341285	0.34532146626165	230.279843984833
1	226947356	226947785	430	71	0.550409256247991	0.237316835307946	0.313092420940044	226.012069103955
1	12475518	12475946	429	69	0.502348078877733	0.202621676562531	0.299726402315201	221.191678215897
1	37402811	37403156	346	62	0.641659571099233	0.303179388498233	0.338480182601	219.88420707636
1	28757440	28757766	327	69	0.587249879776968	0.258325249444101	0.328924630332866	218.598768863718
1	246433836	246434318	483	68	0.235214385816284	0.566442836211757	-0.331228450395472	-218.453726372328
1	64444196	64444596	401	76	0.598724844105366	0.30332408778643	0.295400756318936	218.274826921134
1	208246268	208247148	881	71	0.585428038556926	0.22735985825974	0.358068180297186	217.709082773017
1	305732248	305732715	468	65	0.529094183759841	0.205395200257152	0.32369898350269	213.045902316746
1	227977720	227978472	753	48	0.442384212318481	0.819910724555904	-0.377526512237423	-212.979445126235
1	141057585	141058008	424	68	0.59331054957658	0.268575692636775	0.324734856939805	212.00223716664
1	256396090	256396385	296	64	0.535994601298282	0.209581831460726	0.326412769837556	209.463818544895
1	78457642	78457959	318	66	0.572497270378279	0.265687415386759	0.30680985499152	209.445106459453
1	179862977	179863329	353	69	0.593262825033056	0.268699311430028	0.324563513603027	207.303697544051
1	173728181	173728498	318	69	0.587451519438762	0.301648273476872	0.28580324596189	206.812125406635
1	259390152	259390614	463	68	0.569723164120021	0.245830503387955	0.323892660732065	206.543100345573
1	1238972	1239309	338	66	0.599878888743328	0.283536562406924	0.316342326336404	205.692636038333
1	297955686	297956075	390	66	0.645801265782324	0.323160180008686	0.322641085773639	205.676510754557
1	191558290	191558741	452	73	0.600427773085873	0.309480296131803	0.29094747695407	205.481025955739
1	211935989	211936277	289	66	0.632472669845328	0.311729426519454	0.320743243325874	203.351938372649
1	192753503	192753851	349	72	0.520646631214533	0.243483341259203	0.27716328995533	202.355705753829
1	294593177	294593717	541	60	0.550208355135498	0.208857359774004	0.341350995361494	202.245340821883
1	31136453	31136822	370	56	0.23199282893913	0.580768671874781	-0.348775842935652	-201.370447690636
1	73270911	73271369	459	53	0.57442527313814	0.197112455478244	0.377312817659896	196.453754883778
1	49984770	49985174	405	61	0.582181914423415	0.25547224324542	0.326709671177996	195.968821257865
1	226851949	226852200	252	66	0.754852161895622	0.46764530874338	0.287206853152242	195.340452403494
1	196721695	196721886	192	62	0.751720520909615	0.446347393476549	0.305373127433066	195.013221314969
1	15050117	15050562	446	64	0.487297130480813	0.195556579980914	0.291740550499899	194.556507868585
1	9944042	9944439	398	58	0.621100545770713	0.282324095525076	0.338776450245636	194.378831764231
1	9882560	9882891	332	57	0.608239150142806	0.25612651081249	0.352112639330316	192.880435969085
1	234847186	234847405	220	62	0.542189735253568	0.225751103306693	0.316438631946875	191.350142052036
1	5770998	5771357	360	63	0.562896104465563	0.257441896370684	0.305454208094879	190.568927330449
1	61830365	61830626	262	64	0.553123561708927	0.254101847752975	0.299021713955952	190.51391242204
1	30872832	30873154	323	61	0.614319020799494	0.273227285924226	0.341091734875268	190.241243812572
1	213833436	213833635	200	66	0.24072511342004	0.547607225169715	-0.306882111749674	-189.197429719819
1	35708090	35708356	267	56	0.589449251987846	0.238051281549718	0.351397970438129	188.92561969622
1	37798974	37799209	236	53	0.610179992949228	0.265123237442042	0.345056755507187	188.790169194794
1	5547422	5547677	256	67	0.557906184631916	0.285574673914255	0.272331510717661	188.247442019578
1	59083841	59084199	359	60	0.4408026634675	0.129900945963191	0.310901717504309	187.934339197421
1	67360214	67360465	252	67	0.632739205899636	0.334090763009433	0.298648442890203	187.749674196022
1	191406682	191406901	220	66	0.556609462649022	0.253629642989166	0.302979819659856	184.23966783816
1	33586184	33586445	262	70	0.595074734991071	0.308677447156357	0.286397287834714	184.177783867545
1	54214067	54214327	261	60	0.54610352759971	0.231905158546384	0.314198369053326	183.639527848521
1	144633637	144633865	229	65	0.5379134513257	0.267834717851934	0.270078733473766	183.426997971074
1	6418263	6418505	243	61	0.487401564457354	0.202961259081258	0.284440305376096	182.525217682739
1	6982069	6982370	302	58	0.636371756877186	0.294817009314861	0.341554747562326	182.471916787542
1	207284248	207284641	394	62	0.572470518169348	0.264874769133533	0.307595749035815	181.414862807336
1	50604389	50604738	350	54	0.584492642563149	0.267041876918209	0.317450765644939	181.378332882875
1	265987379	265987948	570	65	0.493686401759036	0.210255242709842	0.283431159049194	180.935958416006
1	298299751	298300137	387	62	0.520981740174997	0.22770721776287	0.293274522412127	180.53973325847
1	70112264	70112543	280	64	0.678393935191454	0.398606294354823	0.279787640836631	180.074416554006
1	50026767	50027074	308	59	0.570926879520876	0.277551524841893	0.293375354678983	179.609555692276
1	154986662	154986973	312	53	0.707894536564863	0.358911662658238	0.348982873906625	179.011640550247
1	205867988	205868323	336	56	0.623682678586774	0.299160363087715	0.324522315499059	178.843734503592
1	224032551	224032811	261	54	0.62017020302434	0.248458214358078	0.371711988666263	178.421012851239
1	93901258	93901568	311	55	0.630698512715073	0.289394488385518	0.341304024329556	178.333687292607
1	297692181	297692630	450	64	0.548220472760252	0.25896403352969	0.289256439230562	176.848443675871
1	133434682	133435277	596	43	0.853618068842176	0.519579506443187	0.334038562398989	173.198009378626
1	40017516	40017782	267	50	0.649496500862945	0.258166678165454	0.391329822697492	172.909206008702
1	200580605	200580771	167	60	0.324727000728746	0.59908401195391	-0.274357011225164	-172.096662501853
1	145934708	145935006	299	54	0.613446479125906	0.888283746340632	-0.274837267214726	-171.518846960713
1	215505564	215505757	194	60	0.627968828958808	0.337816883588032	0.290151945370776	171.10303497714
1	270730152	270730354	203	51	0.254594957422498	0.663154525086535	-0.408559567664037	-169.911113740466
1	41882483	41882788	306	49	0.514881427822105	0.18136977639112	0.333511651430985	168.325751170725
1	288116942	288117237	296	50	0.570585951531077	0.234456443488307	0.33612950804277	166.985542199982
1	221693418	221693655	238	55	0.303797046723337	0.627748385981717	-0.32395133925838	-166.034760659311
1	257880345	257880514	170	53	0.601195797974399	0.268387028478317	0.332808769496081	165.787069594497
1	230172474	230172836	363	40	0.403316324602588	0.792726933025638	-0.38941060842305	-165.473456355847
1	258327077	258327349	273	61	0.616996521056401	0.32993259554464	0.287063925511761	165.104429409487
1	212190131	212190532	402	51	0.571851662082849	0.251457857198126	0.320393804884723	164.324842183468
1	202510497	202510738	242	53	0.49802439257329	0.210243869185675	0.287780523387615	163.899423736613
1	66694604	66694853	250	57	0.625643027412728	0.349244606697513	0.276398420715216	163.78948818733
1	33911076	33911317	242	47	0.582935786283208	0.238903246835472	0.344032539447736	162.96222666931
1	244600503	244600818	316	56	0.586829006415186	0.309232380401174	0.277596626014012	162.879725341456
1	102464622	102464804	183	55	0.515898762919535	0.230013126550034	0.285885636369501	162.826726640154
1	211007507	211007766	260	53	0.455067566913462	0.167832181856625	0.287235385056837	162.810159182856
1	36849727	36850074	348	53	0.268811744005204	0.595226695494489	-0.326414951489286	-162.70719188454
1	215976318	215976626	309	56	0.558084921716714	0.26072853284747	0.297356388869244	162.530400618175
1	217440214	217440623	410	41	0.91874636986497	0.585327400240018	0.333418969624951	162.395823769459
1	191038331	191038560	230	60	0.667820721540206	0.350526915155637	0.31729380638457	162.272057449963
1	288118719	288119043	325	58	0.56579066648116	0.284360598995868	0.281430067485292	162.187423092081
1	297147806	297148258	453	57	0.546215113525919	0.237683481592266	0.308531631933653	161.83905103667
1	291928042	291928360	319	51	0.605922404394355	0.28395549330079	0.321966911093565	161.462441703861
1	272342859	272343107	249	50	0.588402649957745	0.248880891591814	0.339521758365931	160.704916104185
1	28835647	28836107	461	48	0.589090975382251	0.259696000875435	0.329394974506816	160.254784722944
1	178965302	178965488	187	52	0.625428111665963	0.308149221967207	0.317278889698756	159.407434250554
1	176898901	176899183	283	52	0.765412021036677	0.469213011056525	0.296199009980152	157.923413881276
1	284755767	284756042	276	45	0.178843244178261	0.527957765174614	-0.349114520996353	-156.847979778837
1	83669308	83669596	289	58	0.582436141730645	0.30865884996421	0.273777291766434	156.781659658804
1	303692506	303692870	365	48	0.498573449411899	0.161142843063592	0.337430606348307	156.626781701728
1	195620967	195621148	182	55	0.613869900868167	0.341705565871972	0.272164334996195	156.179948227915
1	71071619	71071865	247	50	0.270924088947284	0.574749794514734	-0.303825705567451	-156.153652126187
1	30528605	30529129	525	43	0.876708851894354	0.632489617732041	0.244219234162313	155.706465372521
1	59783664	59783958	295	53	0.576261735393844	0.275407646711299	0.300854088682545	155.603888909309
1	91605392	91605738	347	55	0.595485383442978	0.287424790670571	0.308060592772407	153.05884629569
1	267251003	267251241	239	51	0.592168621921813	0.294772841236192	0.29739578068562	152.970132223598
1	17706458	17706789	332	51	0.518265510246777	0.195926909287176	0.322338600959602	152.546495618532
1	227006403	227006670	268	50	0.554086443724511	0.241153158867608	0.312933284856903	151.624845725077
1	12510158	12510410	253	55	0.609851826578858	0.301703953896529	0.308147872682329	150.865936703308
1	226788160	226788458	299	47	0.627736492867492	0.310774702073644	0.316961790793848	150.770739284321
1	225265464	225265645	182	49	0.548612864429027	0.255222421832058	0.293390442596969	150.7079266038
1	13475975	13476303	329	51	0.644448218430736	0.346575590226151	0.297872628204586	150.584361067296
1	4908969	4909232	264	52	0.449369616814089	0.180345774427431	0.269023842386658	150.160208611004
1	184615638	184615875	238	59	0.629414790384245	0.346378828984286	0.283035961399959	149.633249127594
1	99896316	99896606	291	56	0.593162643781912	0.283095428221628	0.310067215560285	149.371167208422
1	225598166	225598401	236	49	0.515079283146214	0.219690984129523	0.295388299016691	149.235243960927
1	236639978	236640362	385	46	0.487417792562139	0.169774902271653	0.317642890290486	148.592451514186
1	206183669	206183893	225	55	0.607145374071294	0.310497781371109	0.296647592700185	148.529952041942
1	254890854	254891192	339	52	0.552778491239094	0.254662060484319	0.298116430754774	148.275403926656
1	34899105	34899488	384	48	0.502849883688692	0.154354292885813	0.348495590802879	146.530457377681
1	47844913	47845221	309	49	0.481540300881103	0.210151128855353	0.27138917202575	146.369384393956
1	245008993	245009223	231	44	0.525949247737958	0.207067386435272	0.318881861302685	145.997830483971
1	89450892	89451084	193	50	0.538120844763606	0.250801825005346	0.28731901975826	145.669292860898
1	159679483	159679928	446	42	0.830594062577561	0.542994684753185	0.287599377824376	145.534023498305
1	251473263	251473650	388	49	0.59971702307778	0.290717022122903	0.309000000954877	144.86429109773
1	48673234	48673562	329	47	0.501605197090385	0.202681166371226	0.298924030719159	144.397978432286
1	190506265	190506445	181	56	0.310282860441397	0.589873752604565	-0.279590892163168	-144.250178660258
1	259135526	259135781	256	49	0.543457819664626	0.256874415008375	0.286583404656251	143.912640760629
1	30236891	30237157	267	46	0.510428679466258	0.205645464085877	0.304783215380381	143.65720711867
1	8312432	8312671	240	49	0.582526908224338	0.274353912595114	0.308172995629223	142.828085141344
1	295566578	295566751	174	52	0.572842925024241	0.315325312280024	0.257517612744217	142.577098859085
1	194973292	194973527	236	49	0.616553374007164	0.305002323832562	0.311551050174602	142.020647208656
1	228695222	228695478	257	53	0.625430132399205	0.34184396718457	0.283586165214634	140.82701418964
1	293341706	293341964	259	44	0.825534931852279	0.53560566339538	0.289929268456899	140.71687132926
1	293835324	293835647	324	43	0.555241786715281	0.231024030716116	0.324217755999165	140.156162028595
1	257252790	257253103	314	38	0.306895620858787	0.681120984279949	-0.374225363421163	-139.800574922224
1	30812028	30812218	191	48	0.505952684599387	0.235612147377612	0.270340537221775	139.545717561751
1	283902919	283903163	245	48	0.565737449637447	0.285495648883565	0.280241800753882	139.471765249058
1	1463587	1464270	684	33	0.574522461933061	0.21197578551514	0.362546676417921	139.021661149574
1	160363468	160363618	151	51	0.627513379086518	0.339294840697646	0.288218538388873	138.668233965708
1	67668544	67668826	283	45	0.268962924293132	0.588514375716365	-0.319551451423233	-138.562644921737
1	31678681	31678967	287	47	0.540444197634051	0.241363973109849	0.299080224524202	137.814248393201
1	33996673	33996825	153	45	0.602460872017854	0.282557507303205	0.319903364714649	137.802482674159
1	42709316	42709601	286	38	0.715940509557101	0.364316980313509	0.351623529243592	137.440904446619
1	219243980	219244292	313	49	0.583942240534948	0.289523758748483	0.294418481786465	137.160809751245
1	44916840	44917024	185	48	0.632872158432828	0.337887164205612	0.294984994227215	136.327781104802
1	5883344	5883563	220	43	0.834203662524781	0.517174021328874	0.317029641195907	135.278311226012
1	286930749	286931128	380	42	0.379268902181084	0.102020971748825	0.277247930432258	134.733849913004
1	13732010	13732274	265	47	0.63281990109521	0.323197817953924	0.309622083141286	134.249993103739
1	286437628	286438014	387	41	0.556019482568725	0.210256431138969	0.345763051429756	134.181201820946
1	6622188	6622516	329	48	0.559052297080419	0.267981097189086	0.291071199891332	133.972622591267
1	4677699	4677999	301	46	0.614932812671101	0.267510740401119	0.347422072269983	133.929772834488
1	152525176	152525372	197	49	0.503100223446759	0.240658020423995	0.262442203022764	133.540360931315
1	85631565	85631855	291	44	0.615071389050271	0.266104049802626	0.348967339247646	133.10843280857
1	245998508	245998709	202	45	0.571904105458525	0.283414753259457	0.288489352199068	132.625764359042
1	65593397	65593567	171	47	0.592145984523929	0.301728681948415	0.290417302575514	131.929235501345
1	78696027	78696468	442	27	0.509242451185537	0.151142031554367	0.35810041963117	131.779672744265
1	16685803	16686076	274	48	0.548708610887172	0.279547096494085	0.269161514393087	131.043690031739
1	6500849	6501944	1096	37	0.399087864906816	0.765237740663302	-0.366149875756486	-130.858710946754
1	173512138	173512451	314	42	0.608021817611594	0.285593706473475	0.322428111138119	130.46668000785
1	193162768	193162881	114	41	0.600096749741969	0.258099809029963	0.341996940712006	128.802496762888
1	228872791	228873964	1174	47	0.606237194772265	0.285147931145119	0.321089263627146	128.521851501273
1	82923939	82924106	168	44	0.533595454466586	0.244749467946921	0.288845986519665	128.510940729228
1	6346707	6347105	399	41	0.510609646490684	0.169639094846323	0.340970551644361	128.287416531742
1	13428226	13428708	483	37	0.53010345046742	0.168165064066947	0.361938386400473	127.79396130041
1	151668896	151669227	332	43	0.575691648418595	0.242873405990407	0.332818242428188	127.456232844604
1	196752642	196752916	275	40	0.592356288178881	0.281301349259881	0.311054938919	127.413131880268
1	97908704	97909000	297	37	0.51177084047434	0.166400616769426	0.345370223704914	127.361173312489
1	296691690	296691904	215	43	0.567210659427454	0.275979122805815	0.29123153662164	127.306266230121
1	65443452	65443614	163	45	0.296879052753374	0.581382729041686	-0.284503676288313	-126.657824178214
1	244636589	244636827	239	40	0.627047462627304	0.319842290297664	0.30720517232964	126.642285751614
1	34897658	34897924	267	37	0.596998966813926	0.222748642140958	0.374250324672968	126.636566156181
1	300025336	300025621	286	42	0.940705880590017	0.655473958469363	0.285231922120654	126.499268946531
1	251743537	251743741	205	39	0.48445836918133	0.178198705732533	0.306259663448797	126.274434362911
1	269305456	269305672	217	42	0.481265639819954	0.201309540477506	0.279956099342448	125.836252805898
1	3856295	3856393	99	36	0.571214064081861	0.220871689360255	0.350342374721606	125.561348867803
1	64605746	64606081	336	39	0.592143819539217	0.252751015668333	0.339392803870885	124.79882325954
1	144360604	144360861	258	42	0.63531358851744	0.333747027819177	0.301566560698263	124.770895192024
1	230601957	230602076	120	45	0.555039423599168	0.278902278636064	0.276137144963104	124.696493999869
1	81167927	81168193	267	34	0.549889139779033	0.142278450166537	0.407610689612497	124.500492039965
1	15455276	15455612	337	42	0.583946301034279	0.264155976895429	0.31979032413885	123.995657459766
1	37868556	37868841	286	40	0.586119865501653	0.241818965396888	0.344300900104765	123.94966034744
1	246166652	246166864	213	42	0.279813815412015	0.602330348456697	-0.322516533044682	-123.862271693081
1	24218402	24218558	157	40	0.574996713353576	0.256581632260168	0.318415081093409	123.127062420717
1	24849315	24849618	304	38	0.535201430321854	0.215141858762404	0.320059571559449	122.122181102146
1	10777100	10777299	200	37	0.566220106946742	0.257256761124726	0.308963345822016	121.991107994522
1	269285672	269285796	125	42	0.561523953363234	0.249483182770533	0.312040770592701	121.802065797812
1	270292033	270292148	116	36	0.622666540169015	0.251334682403396	0.37133185776562	121.711270342889
1	7077341	7077818	478	39	0.552880068569856	0.2233926335194	0.329487435050457	121.617289581022
1	26514144	26514322	179	42	0.555469676379464	0.25143571926577	0.304033957113695	121.39268357432
1	265361364	265361672	309	45	0.769991151283341	0.466599099052772	0.303392052230569	121.382176712811
1	26469350	26469716	367	41	0.580592200450969	0.262193076281643	0.318399124169326	121.062771512397
1	241617491	241617749	259	42	0.511427698889084	0.232506834783689	0.278920864105395	120.502742675328
1	16351403	16351523	121	41	0.559221459112889	0.250298307171902	0.308923151940988	120.17572148332
1	268264407	268264654	248	45	0.591222067178067	0.259716744457595	0.331505322720472	119.688417171691
1	165555200	165555412	213	40	0.597412403377601	0.293397354521617	0.304015048855984	119.561940255615
1	274785960	274786221	262	37	0.49460704000699	0.182420710065039	0.31218632994195	118.75322408165
1	16594247	16594753	507	34	0.848254131211029	0.542992655052101	0.305261476158928	118.677547628158
1	27537460	27537675	216	40	0.621972954967625	0.286044845957989	0.335928109009636	118.645689963498
1	69173901	69174037	137	42	0.533962897994484	0.269659682184902	0.264303215809581	118.198506177537
1	173275045	173275201	157	46	0.199090506740052	0.522316694920329	-0.323226188180276	-118.17774465039
1	4479681	4480089	409	30	0.90844786866605	0.551441317493142	0.357006551172908	118.135986116908
1	290115871	290116066	196	43	0.523426756112503	0.245515217808257	0.277911538304246	118.049170621937
1	262315729	262315992	264	41	0.584616849698323	0.268753555220795	0.315863294477528	117.831250653523
1	179140351	179140612	262	41	0.589653992517647	0.283918780524499	0.305735211993148	117.790833858989
1	193672949	193673392	444	32	0.673943917614907	0.271217068892871	0.402726848722036	117.70356207202
1	218101399	218101589	191	42	0.276330524502273	0.547379356646118	-0.271048832143845	-117.144957084897
1	30628632	30628923	292	39	0.598702828824271	0.285705619093809	0.312997209730462	116.707273237241
1	282808249	282808581	333	37	0.628636785396456	0.281681602662209	0.346955182734247	116.488408724512
1	6337556	6337806	251	37	0.53782942828146	0.204423932613636	0.333405495667824	115.964111746883
1	116762661	116763569	909	33	0.705606957482739	0.318624961212598	0.38698199627014	115.907374390251
1	95156562	95156758	197	38	0.497660051081319	0.207253845897189	0.29040620518413	115.548890517675
1	248632530	248632789	260	37	0.802511831270495	0.469256892186153	0.333254939084342	115.47493345371
1	28756629	28756939	311	39	0.251159945035668	0.556359052798482	-0.305199107762813	-115.173369000633
1	273688556	273688728	173	41	0.579515140319032	0.31118188608193	0.268333254237103	115.152345259157
1	40852733	40853016	284	40	0.507380261971945	0.222554721278961	0.284825540692984	115.123360945187
1	227865837	227865951	115	42	0.29209856575817	0.581369077821815	-0.289270512063645	-114.525257449342
1	99900668	99900969	302	34	0.65361070049723	0.314894309279634	0.338716391217597	113.7995716415
1	37324692	37324837	146	39	0.599144055292978	0.307489841932075	0.291654213360903	113.686119460148
1	258327571	258327784	214	41	0.65836490472416	0.328164951644519	0.330199953079642	113.467180046817
1	300350856	300351090	235	36	0.474349338342268	0.162695068822921	0.311654269519347	113.110812428578
1	263709841	263710039	199	42	0.618260145642164	0.32182966050493	0.296430485137234	113.086592557896
1	91907202	91907462	261	42	0.556333101164147	0.264153680353739	0.292179420810408	113.073539885599
1	20264692	20265097	406	32	0.600359031226399	0.196364662285592	0.403994368940807	112.866287733385
1	232035477	232035673	197	36	0.484785942590542	0.201780825147972	0.283005117442569	112.249801460738
1	143618665	143618886	222	37	0.507397779629419	0.223242394022063	0.284155385607355	111.743765981841
1	199528716	199528852	137	41	0.496483965979018	0.239081765131245	0.257402200847773	111.70024103315
1	79954877	79955027	151	40	0.57986299470581	0.272065161118276	0.307797833587534	110.865827946136
1	86006266	86006671	406	38	0.684383512111921	0.350726273409537	0.333657238702384	110.558459701226
1	236317982	236318137	156	39	0.542832583726067	0.262695719044613	0.280136864681454	110.433023910596
1	272072624	272072762	139	42	0.59045285167935	0.26209120683088	0.32836164484847	110.390885897017
1	57530738	57531136	399	34	0.473754220319818	0.161397170542689	0.312357049777129	109.376045009841
1	196228894	196229300	407	39	0.560245380555855	0.237481776390015	0.32276360416584	109.167733416049
1	221899868	221900249	382	38	0.527124454696115	0.196972607548365	0.33015184714775	108.994124269412
1	196216193	196216269	77	34	0.640040126074376	0.340702309369994	0.299337816704382	107.935529033444
1	34239942	34240100	159	37	0.297333922307593	0.623889732408619	-0.326555810101026	-107.780170152164
1	4517464	4517611	148	38	0.537593335408053	0.269837471186546	0.267755864221506	107.533814371321
1	90717829	90718008	180	38	0.593100591330634	0.30357087937298	0.289529711957654	107.388564773584
1	217047532	217047712	181	33	0.631095798498415	0.294936553973248	0.336159244525167	107.207234859912
1	39534618	39534788	171	37	0.269979865709749	0.602095678474095	-0.332115812764347	-107.194525755409
1	60299157	60299305	149	34	0.517531748292521	0.213679423550735	0.303852324741787	107.086812614411
1	274859754	274859950	197	38	0.544784127178438	0.26171037683402	0.283073750344418	106.597703376529
1	37848912	37849161	250	37	0.531992198977642	0.248385332972608	0.283606866005034	106.246794946235
1	10852471	10852601	131	39	0.303098494468126	0.571666269507819	-0.268567775039693	-106.209999540308
1	28095232	28095482	251	35	0.493641692604772	0.198734891809947	0.294906800794825	105.198250949094
1	190697471	190697584	114	39	0.621338190054397	0.35217015419104	0.269168035863358	105.111005878177
1	45028859	45029128	270	38	0.513788806548934	0.242084797729682	0.271704008819252	104.609897078713
1	204029564	204029790	227	37	0.468159655596034	0.186682411416488	0.281477244179546	104.572077695275
1	9547862	9548014	153	36	0.536056122491463	0.214929180379519	0.321126942111944	104.54675439669
1	37384249	37384547	299	37	0.50376065485842	0.232428263787697	0.271332391070723	104.502864746414
1	222329781	222329926	146	33	0.949234402263075	0.682670200308556	0.266564201954519	104.305036066288
1	6230297	6230514	218	32	0.496490149010104	0.206871609931463	0.289618539078641	103.372531420598
1	228911113	228911203	91	36	0.461274293391228	0.195205541970164	0.266068751421063	102.742993850367
1	289085995	289086140	146	32	0.609576460518148	0.262641986548462	0.346934473969686	101.910464997488
1	290183668	290183876	209	31	0.514480256246574	0.187059818593674	0.3274204376529	101.808142853299
1	258293250	258293495	246	35	0.467740134215243	0.194296842034042	0.273443292181202	101.790924228788
1	202071005	202071139	135	33	0.525849253802658	0.216907643612128	0.30894161019053	101.395851706731
1	269138849	269139336	488	25	0.683122473170736	0.240968735204342	0.442153737966393	101.03431226289
1	272515281	272515483	203	30	0.794062712327415	0.492864896641618	0.301197815685797	100.707582089421
1	219616670	219616863	194	35	0.515172924733032	0.234279273263369	0.280893651469663	100.661892225064
1	166404375	166404750	376	28	0.510879983362672	0.105897194415151	0.404982788947522	100.640141301663
1	270923506	270923665	160	37	0.657120561479405	0.382513046400388	0.274607515079017	100.503613892852
1	280284400	280284736	337	34	0.641249745833936	0.319804444386126	0.32144530144781	100.498284175984
1	248515251	248515396	146	38	0.277442123714651	0.561648563353342	-0.284206439638691	-100.302164689511
1	56355272	56355472	201	35	0.846217535166745	0.559175104614858	0.287042430551887	100.153757220712
1	109316288	109316541	254	37	0.621947351158431	0.35059968527694	0.271347665881491	99.8027292186865
1	281313685	281314181	497	37	0.535390397414076	0.247016039244977	0.288374358169099	99.7839367056251
1	87723022	87723172	151	31	0.559702422882338	0.231287359610313	0.328415063272024	99.5309374464178
1	31810684	31810971	288	35	0.53210568587013	0.20960048492163	0.3225052009485	98.2418046600748
1	63554422	63554525	104	36	0.578414176055808	0.305555611134916	0.272858564920893	97.7773137143839
1	71871947	71872554	608	29	0.716849183097337	0.365740639133947	0.35110854396339	97.4854545872114
1	200980103	200980419	317	32	0.582642653362445	0.263717239349273	0.318925414013172	97.3029939842899
1	274104907	274105157	251	28	0.802842451809618	0.501278099628378	0.30156435218124	97.0802350462112
1	291555573	291555773	201	33	0.469255784199105	0.193857980646029	0.275397803553076	96.7583356202845
1	202921954	202922087	134	36	0.637101858560065	0.349515339353692	0.287586519206373	96.7149090550541
1	23643386	23643531	146	33	0.592338921895682	0.316445596938024	0.275893324957658	96.4819725695297
1	36407275	36407399	125	36	0.643695936814494	0.374455651466769	0.269240285347724	96.2489212123181
1	211839417	211839620	204	35	0.502526160033644	0.241248457542477	0.261277702491167	95.9000305992983
1	265758009	265758252	244	34	0.521141063713347	0.23834301023891	0.282798053474437	95.4720552220145
1	151186799	151186982	184	30	0.519224357118672	0.212646852310268	0.306577504808404	95.3029530875808
1	3440291	3440656	366	34	0.549876615262176	0.22516572113355	0.324710894128626	95.0339962036932
1	293545152	293545361	210	33	0.606839741925183	0.280106773602477	0.326732968322706	94.9156631390394
1	285342322	285342603	282	33	0.577686076158321	0.290118818313003	0.287567257845318	94.9026866781454
1	269105420	269105663	244	24	0.809314436183767	0.461996764855804	0.347317671327963	94.8650955046289
1	2014437	2014690	254	28	0.656278599514241	0.338629853940808	0.317648745573434	93.61181706506
1	25275027	25275170	144	35	0.471467415456951	0.188608544031247	0.282858871425704	93.5072027043831
1	6503284	6503624	341	31	0.340822763435006	0.686389331951051	-0.345566568516046	-92.4989180216353
1	50652559	50652725	167	33	0.562527625809966	0.270577558736815	0.291950067073151	91.5627806912163
1	195525037	195525141	105	26	0.664914448388504	0.923887993816769	-0.258973545428265	-91.5182562222451
1	280157652	280157875	224	33	0.602523667242371	0.322185130160971	0.2803385370814	91.3828474103921
1	75997253	75997435	183	29	0.556217113089578	0.266404138628716	0.289812974460861	91.278846821736
1	295580983	295581366	384	32	0.656618331103831	0.318345557002756	0.338272774101075	91.2295587909695
1	276393269	276393442	174	32	0.574514256796398	0.275730764874574	0.298783491921824	90.9505500405335
1	23093908	23094063	156	28	0.247716909961053	0.608611554785935	-0.360894644824882	-90.4842506525848
1	205636268	205636535	268	30	0.480518290575991	0.200709162813537	0.279809127762454	90.4231583791978
1	5290301	5290413	113	34	0.354112922296038	0.634043079426318	-0.27993015713028	-90.366170107827
1	181818422	181818575	154	30	0.561650316651821	0.244514449063268	0.317135867588553	90.1508201430427
1	180114560	180114712	153	33	0.545522402186811	0.279305886170476	0.266216516016335	90.0760554372907
1	49518801	49518891	91	31	0.558371083419164	0.286896786033734	0.27147429738543	89.8195987504872
1	196900888	196901070	183	25	0.584598502350401	0.222552122398844	0.362046379951557	89.5965033847093
1	240294792	240294986	195	32	0.256615054088242	0.556405286586626	-0.299790232498384	-89.4430629004537
1	237814176	237814485	310	26	0.771759087884889	0.503809764228274	0.267949323656616	88.8953448993371
1	272137747	272137870	124	31	0.482938564830566	0.215669457139446	0.26726910769112	88.063659325277
1	52676028	52676194	167	31	0.585119437503448	0.269534148239586	0.315585289263862	87.7768061464043
1	68031039	68031286	248	28	0.92072270999322	0.659102747204456	0.261619962788764	87.282362966912
1	10050705	10051050	346	29	0.533439546902279	0.222461641032404	0.310977905869875	86.9692596304904
1	267823363	267823744	382	24	0.625423138382358	0.23803657909053	0.387386559291828	86.9640126407663
1	98045676	98045851	176	28	0.579038886329932	0.263058836752072	0.315980049577859	86.9300285951123
1	198008868	198009038	171	32	0.537538238439363	0.249928369709572	0.287609868729792	86.5344168982261
1	95813000	95813163	164	29	0.556152200340641	0.283066999299699	0.273085201040942	86.5074620858501
1	272767292	272767492	201	35	0.584984490642169	0.290034297704625	0.294950192937544	86.406871651244
1	4929152	4929402	251	29	0.639402980885494	0.334751030471512	0.304651950413982	86.3273474904566
1	72988129	72988472	344	24	0.740913592432424	0.36178806089733	0.379125531535094	86.2297521597557
1	11648654	11648847	194	28	0.690822743921602	0.386739739259503	0.304083004662099	86.160928523336
1	181041758	181041854	97	30	0.466917511764193	0.194355431542158	0.272562080222035	85.8860599836959
1	163025672	163025831	160	30	0.560194809921594	0.262375770946858	0.297819038974736	85.8723340003133
1	143222101	143222226	126	25	0.605183568736585	0.250539770663654	0.354643798072931	85.5493216781045
1	257088467	257088532	66	29	0.529031615918282	0.253586176192415	0.275445439725867	85.5309898519533
1	235491197	235491267	71	32	0.570914792604322	0.305178784792776	0.265736007811546	85.5062019853515
1	200979177	200979443	267	26	0.670455062644771	0.337447888900912	0.333007173743859	85.3680687946093
1	6504221	6504892	672	13	0.300326123370275	0.89546380062604	-0.595137677255764	-85.1588163896127
1	41707220	41707686	467	25	0.935196007451603	0.678490447428944	0.256705560022659	84.8547590994496
1	176335928	176336153	226	26	0.563065446167193	0.229176215929461	0.333889230237731	84.8205091229083
1	220966438	220966585	148	31	0.589145530970376	0.304724689392876	0.2844208415775	84.6841220476741
1	192523590	192523781	192	29	0.487216828000818	0.20483581869421	0.282381009306609	84.5356143276935
1	272053973	272054078	106	30	0.533622950691283	0.265496556109919	0.268126394581363	84.4635417840391
1	199790004	199790237	234	31	0.445166849031101	0.178299174993114	0.266867674037987	84.4009019731015
1	33585799	33586073	275	28	0.58797593691737	0.277918351307982	0.310057585609388	84.331132035526
1	301688703	301688866	164	28	0.480902889078852	0.171228997889236	0.309673891189615	84.2924919195474
1	91054305	91054555	251	30	0.557107198779311	0.28178255589546	0.275324642883851	83.9199464022216
1	74533800	74534053	254	27	0.564248757592961	0.263744790598903	0.300503966994058	83.9186821157575
1	39366743	39366854	112	32	0.527368176277029	0.229143909151828	0.2982242671252	83.8314639714254
1	300222875	300222958	84	30	0.588499585717241	0.302292263612757	0.286207322104484	83.4394838964925
1	41533571	41534048	478	30	0.700086387553482	0.391781121184486	0.308305266368996	83.3325082767612
1	284716635	284716842	208	27	0.782328595322541	0.47979130129445	0.30253729402809	83.289802310213
1	250748787	250748911	125	27	0.532092693645503	0.202204676178603	0.329888017466901	82.744713960515
1	269141543	269141758	216	28	0.533633301459139	0.237293802136947	0.296339499322193	82.6407922342536
1	242796282	242796374	93	28	0.52255134154249	0.207342301296867	0.315209040245623	82.596566236887
1	56519772	56519900	129	29	0.523001303379114	0.251889957846299	0.271111345532815	82.5653475738889
1	14639203	14639410	208	31	0.447077059793019	0.171053006291267	0.276024053501751	81.6992842038892
1	73266132	73266337	206	26	0.502059417471464	0.193605854773266	0.308453562698197	81.6294300384916
1	175571099	175571533	435	19	0.874908688040245	0.484784556123544	0.390124131916701	81.1237096691211
1	34828808	34829044	237	28	0.515805053145467	0.182721928897576	0.333083124247892	81.1075879840216
1	277274096	277274272	177	29	0.623622354121415	0.296194386522531	0.327427967598884	80.9527153643522
1	248321289	248321451	163	27	0.50958792989676	0.209527689332175	0.300060240564584	80.7782250897951
1	189013232	189013460	229	28	0.6123260136996	0.318880565809557	0.293445447890043	80.7759972656725
1	117614685	117614769	85	29	0.612572511966132	0.279295637014128	0.333276874952004	80.1716878954399
1	49036222	49036328	107	28	0.518010689739937	0.225480883789625	0.292529805950312	79.9009605927186
1	34821764	34821828	65	30	0.6288529412995	0.33030913212428	0.29854380917522	79.6060679346529
1	126904126	126904647	522	28	0.588810868991258	0.270465506380849	0.318345362610409	79.3310229378234
1	284517213	284517343	131	26	0.568805938290321	0.250580321381219	0.318225616909102	79.1221215747883
1	169574507	169574617	111	27	0.522237112147956	0.232749650633644	0.289487461514312	78.4559647010115
1	202865639	202865821	183	24	0.585398860414139	0.225333070057271	0.360065790356868	78.4303195477753
1	236020057	236020209	153	31	0.534506355265857	0.246050191876183	0.288456163389674	78.2280864897228
1	69538193	69538384	192	26	0.915003653366008	0.639866799241605	0.275136854124404	78.145649265747
1	246211381	246211616	236	25	0.488965858072553	0.173375443945807	0.315590414126747	78.0520604237838
1	295782308	295782540	233	25	0.541251186180247	0.253473951828145	0.287777234352103	77.9108471739624
1	291558829	291559248	420	25	0.514554298426868	0.830054811186487	-0.315500512759619	-77.8652524618838
1	196564088	196564243	156	26	0.768338865109425	0.48588853715172	0.282450327957705	77.7204810450573
1	203442815	203442908	94	26	0.59862901351672	0.295360743597192	0.303268269919528	77.6525546480439
1	89675656	89675839	184	26	0.745810165387396	0.451030545384054	0.294779620003341	77.5492940447904
1	254346583	254346774	192	28	0.612216304011259	0.32598079289134	0.286235511119918	77.4045247929749
1	209194922	209195018	97	27	0.33504869653199	0.644969946336257	-0.309921249804267	-77.1704077540856
1	198668503	198668650	148	30	0.56675287104548	0.257297049944209	0.309455821101271	77.1681639319182
1	102964028	102964259	232	28	0.57647272698016	0.284823502340622	0.291649224639539	77.0988237891365
1	233403870	233404153	284	23	0.539211913992192	0.206336071184733	0.332875842807459	76.269802318657
1	9952473	9952646	174	25	0.530400665810385	0.272795393306723	0.257605272503663	76.0299039867893
1	209534418	209534585	168	25	0.54394530007694	0.244876562480945	0.299068737595995	76.002038505933
1	158885223	158885438	216	26	0.556565494710657	0.193557077620805	0.363008417089852	75.9231494548599
1	240766453	240766669	217	22	0.566057589265203	0.167401938431204	0.398655650834	75.8922059575106
1	1446583	1446708	126	24	0.467113428421442	0.176934584825711	0.290178843595731	75.6412906263993
1	250918426	250918550	125	30	0.562274187087485	0.25617579954924	0.306098387538245	75.4255455855614
1	55108043	55108243	201	26	0.535757514445243	0.243000702770751	0.292756811674493	75.319326655199
1	5583118	5583452	335	25	0.727936021650072	0.359753694626298	0.368182327023773	74.9959208161149
1	193548963	193549141	179	27	0.504856815264422	0.209748275910678	0.295108539353744	74.8912756560146
1	287788863	287788944	82	20	0.581302244667329	0.17581456344502	0.40548768122231	74.7172898466082
1	28200316	28200466	151	27	0.519711763763614	0.264932582328119	0.254779181435495	74.3427885702701
1	229795241	229795389	149	26	0.6023346020949	0.282577713225324	0.319756888869575	74.1047141251112
1	191744172	191744300	129	24	0.597657086742193	0.196180059398794	0.401477027343399	73.7209713142273
1	82641284	82641410	127	27	0.56823388998451	0.299267690847051	0.268966199137459	73.6831716583948
1	18375681	18375841	161	28	0.630228689592442	0.334033757512131	0.29619493208031	73.6551194893541
1	44555115	44555170	56	27	0.584353147429041	0.323066242589426	0.261286904839615	73.393676177417
1	183680770	183680944	175	25	0.315478787081317	0.614337383475048	-0.298858596393731	-73.1577796314276
1	301580945	301581045	101	26	0.321380004301424	0.603660546205275	-0.282280541903851	-73.0311595027672
1	4514414	4514527	114	27	0.567039433328217	0.297987474874851	0.269051958453366	73.0230561782235
1	243388151	243388357	207	24	0.592419546526208	0.242552447727855	0.349867098798353	72.9835897016577
1	200983206	200983341	136	24	0.588696071684517	0.286490319222979	0.302205752461538	72.967828629968
1	30006069	30006318	250	22	0.538061456684929	0.196379876231231	0.341681580453698	72.7280828634207
1	24228412	24228581	170	27	0.592641037076819	0.316957276263588	0.27568376081323	72.6288695546419
1	284183915	284184087	173	26	0.5128997040826	0.235015539335074	0.277884164747525	72.5978710781535
1	67086556	67086796	241	27	0.493428105682674	0.228515279138673	0.264912826544001	72.5347718676041
1	273921049	273921149	101	23	0.583874569688172	0.284282798060656	0.299591771627516	72.4717362205536
1	203443537	203443727	191	26	0.649679515109186	0.318269572457363	0.331409942651823	72.4682623085245
1	153772468	153772588	121	27	0.599486089937429	0.333038984244455	0.266447105692974	72.2119266764714
1	245643544	245643740	197	28	0.694086399260943	0.364450381091217	0.329636018169726	71.7277623649766
1	3920336	3920505	170	26	0.562774353457423	0.292446282752071	0.270328070705352	71.7030066618175
1	199392424	199392615	192	25	0.500048262953603	0.19912966240647	0.300918600547133	71.2275209524546
1	21523908	21524037	130	26	0.30386998523202	0.589592412247178	-0.285722427015158	-71.2032696734168
1	289449576	289449744	169	24	0.52777891809423	0.241129409057175	0.286649509037054	71.1750447672971
1	33013974	33014115	142	25	0.270886692673369	0.587714963089561	-0.316828270416191	-71.1306675424357
1	13040475	13040602	128	25	0.525854315319716	0.244823985003782	0.281030330315933	70.9593153845196
1	236033853	236034060	208	26	0.566575806400018	0.286927842363745	0.279647964036274	70.5242704317875
1	300650017	300650104	88	21	0.641896435411395	0.291885869896611	0.350010565514784	70.315433484756
1	200315050	200315152	103	24	0.88703501256423	0.560574870457688	0.326460142106542	70.310848101767
1	230628791	230628876	86	25	0.551005753700776	0.241630131097679	0.309375622603097	70.2565381677991
1	281271639	281271716	78	22	0.615314831318868	0.300187161219897	0.315127670098972	70.1778110462547
1	19133293	19133350	58	26	0.54800658475421	0.21401001302137	0.33399657173284	69.9908369464594
1	37121838	37122132	295	20	0.911385737654709	0.643657875809226	0.267727861845483	69.9688980622326
1	90688311	90688371	61	26	0.483545761927539	0.222422796198661	0.261122965728878	69.3289204808016
1	24842567	24842630	64	26	0.562285429542571	0.284777453270972	0.277507976271599	69.2228312047559
1	84926348	84926482	135	23	0.56722683547861	0.26381173479256	0.303415100686051	68.8995701308792
1	109545653	109545769	117	21	0.526117591794867	0.223756834886335	0.302360756908532	68.2679754287789
1	96891935	96892085	151	21	0.772532550149217	0.436039674265318	0.336492875883898	68.253596326092
1	181817488	181817580	93	21	0.531393385332523	0.223181514837569	0.308211870494954	68.1060726273204
1	194292207	194292291	85	24	0.537948537533882	0.263977888617849	0.273970648916033	67.8311335605406
1	189478025	189478195	171	22	0.671625862890434	0.37575156113778	0.295874301752655	67.7320364488423
1	4091410	4091529	120	27	0.236865303570102	0.564968329112401	-0.3281030255423	-67.4868049464543
1	242282815	242282926	112	19	0.678107089758942	0.323492607597644	0.354614482161298	67.2790417165445
1	267596049	267596258	210	23	0.526804925045938	0.231063293787958	0.29574163125798	67.1201252875692
1	256241858	256241973	116	23	0.639931197810773	0.347561071684672	0.292370126126101	66.5594463354068
1	90103307	90103605	299	20	0.902431390689197	0.552771444912554	0.349659945776643	66.511851132792
1	282857013	282857133	121	26	0.558503618968493	0.267203074116971	0.291300544851522	66.3083647718849
1	224108095	224108171	77	24	0.784110820511916	0.523387390757107	0.260723429754809	65.9727304009375
1	202938783	202938967	185	22	0.546746604763592	0.224666021408834	0.322080583354758	65.903605957391
1	202808998	202809048	51	24	0.607403093032702	0.32704483730728	0.280358255725421	65.5332531214725
1	182651488	182651633	146	20	0.701381589067552	0.393538169242728	0.307843419824823	64.8666975221807
1	54037385	54037486	102	27	0.282493626943914	0.591081934796447	-0.308588307852532	-64.5640143485853
1	154398799	154398929	131	22	0.697701595321502	0.345417270912018	0.352284324409484	64.3257399713121
1	278779074	278779177	104	24	0.532148108430342	0.229109333703613	0.303038774726729	64.0414231179466
1	154990809	154991022	214	23	0.53717139572554	0.259469479092382	0.277701916633159	63.691446247175
1	109545486	109545567	82	23	0.582408550017974	0.296310057602414	0.28609849241556	63.1940266099894
1	228379098	228379256	159	22	0.558222938530999	0.229934236457925	0.328288702073074	63.1930224833269
1	284858350	284858595	246	24	0.610405671530281	0.250347743847561	0.36005792768272	63.0914871259344
1	30873824	30873961	138	18	0.724007877466332	0.431719206619644	0.292288670846689	63.0407419235246
1	191553518	191553592	75	22	0.529636690227649	0.233157449633344	0.296479240594304	62.7718998568794
1	13026320	13026484	165	17	0.466304334935627	0.817465392363949	-0.351161057428322	-62.7106940838153
1	303532571	303532675	105	22	0.548086805152651	0.243421985641603	0.304664819511048	62.6152785245447
1	168517705	168517825	121	23	0.506344537035245	0.220559454823032	0.285785082212213	62.5354409625646
1	192727455	192727584	130	26	0.670578506777534	0.341767120374302	0.328811386403233	62.5055773050165
1	8308856	8308914	59	23	0.591447531047654	0.30631324036967	0.285134290677984	62.425834087014
1	270489590	270489796	207	21	0.538054367239274	0.247722107530563	0.290332259708712	62.1597755994737
1	280484447	280484527	81	21	0.553045920286071	0.243712900188936	0.309333020097134	62.1452206509452
1	263326690	263326826	137	20	0.410773337274258	0.778846352710561	-0.368073015436303	-62.0643558444294
1	208383729	208383796	68	21	0.422018752079995	0.155868713362846	0.266150038717149	61.9726805927784
1	305265523	305265610	88	20	0.496223173034074	0.1991368357495	0.297086337284574	61.9521598838937
1	30513456	30513511	56	23	0.55612496024159	0.291590018998104	0.264534941243486	61.8358672574984
1	299081271	299081391	121	23	0.562305847303837	0.27132057782603	0.290985269477807	61.8110642056231
1	151452810	151452883	74	20	0.681023894720139	0.358209189843262	0.322814704876877	61.6447986224902
1	49982771	49982946	176	20	0.561913481800369	0.216434609291962	0.345478872508407	61.4541339787535
1	282307521	282307674	154	23	0.495069565270159	0.209046338825449	0.28602322644471	61.3229076336666
1	87078185	87078255	71	22	0.569618126527687	0.308136090856725	0.261482035670962	61.2243171054422
1	293685060	293685190	131	22	0.470833500920462	0.193042243843122	0.27779125707734	61.1591673467499
1	305660665	305660756	92	23	0.516879672369914	0.255335207535896	0.261544464834018	60.7697168466006
1	224134162	224134412	251	18	0.809300072371522	0.477558240562322	0.3317418318092	60.7465484407564
1	267190159	267190318	160	22	0.202679504817777	0.563423506296776	-0.360744001478998	-60.6023764605541
1	70717211	70717340	130	21	0.260331772610746	0.563478445270053	-0.303146672659307	-60.4652074325212
1	142019334	142019470	137	20	0.640873370991562	0.392377333953038	0.248496037038524	60.451498363953
1	14431742	14431915	174	21	0.802715700228062	0.545045843373719	0.257669856854343	60.4032582739905
1	12263883	12264031	149	22	0.524975783819875	0.227130969053574	0.297844814766301	60.3029229088704
1	54245936	54246270	335	22	0.52006575148966	0.17589678015896	0.3441689713307	60.288330780035
1	66086088	66086397	310	18	0.542799679538559	0.152018872499672	0.390780807038886	60.2268089354511
1	266993866	266993986	121	21	0.461987248408949	0.176016063014353	0.285971185394596	60.1222051942656
1	270738837	270738995	159	22	0.475711683930099	0.183183902477424	0.292527781452674	59.7326816621806
1	197594253	197594351	99	21	0.511414620060152	0.22085355479344	0.290561065266712	59.622954111134
1	49836124	49836237	114	22	0.511368917355078	0.253654092538342	0.257714824816736	59.5989836440658
1	156370141	156370419	279	18	0.594943132783408	0.232969845456062	0.361973287327346	59.5741378057448
1	292805889	292805964	76	23	0.742198440261522	0.430230222002189	0.311968218259333	59.4240729625167
1	84352358	84352463	106	21	0.565283845299592	0.282982365989259	0.282301479310333	59.3640412484246
1	26245652	26245773	122	20	0.543570140026554	0.230050312592009	0.313519827434545	59.1692948712378
1	103715214	103715368	155	20	0.514266238899208	0.221227112447089	0.293039126452119	59.1034480695825
1	29593500	29593682	183	20	0.599038770155639	0.248934242315058	0.350104527840581	58.9744254270046
1	54379414	54379515	102	23	0.258071139528527	0.540275158932343	-0.282204019403816	-58.8806481027897
1	168518089	168518347	259	22	0.478047833210213	0.195731656355077	0.282316176855136	58.8218903963235
1	242872096	242872271	176	22	0.581073786354073	0.236783791132944	0.344289995221129	58.4966520812866
1	33095348	33095426	79	21	0.432757697957708	0.173858996449673	0.258898701508035	58.4665862072335
1	245617396	245617578	183	21	0.631552657991404	0.31870019761528	0.312852460376124	58.4524491025475
1	95844608	95844766	159	24	0.849734488356563	0.522250964100026	0.327483524256537	58.4436938621524
1	226066668	226066856	189	19	0.510278838876134	0.174533765099418	0.335745073776715	58.0507756318826
1	7795970	7796154	185	20	0.472749018628361	0.188203177259498	0.284545841368862	58.0068402275955
1	2983564	2983716	153	21	0.49680301516375	0.222094967486711	0.274708047677039	57.9558461945509
1	87289783	87289913	131	22	0.578434870678009	0.302608420327405	0.275826450350603	57.431560295089
1	281166350	281166435	86	20	0.592324772042939	0.295430836016741	0.296893936026198	57.4219315627574
1	281270149	281270253	105	21	0.524279205868136	0.25374798511211	0.270531220756026	57.3610553530654
1	43414413	43414482	70	20	0.520565202046759	0.268836389148927	0.251728812897832	57.2256715956833
1	183638918	183638976	59	20	0.55629599714015	0.25478431658399	0.30151168055616	57.1999153940772
1	17164270	17164383	114	20	0.498851630814333	0.233616204048879	0.265235426765454	57.1892834601925
1	274408407	274408657	251	21	0.469321151307806	0.764423752720214	-0.295102601412408	-57.1685471810909
1	61451696	61451826	131	18	0.579420938225544	0.234709594040378	0.344711344185166	57.1499132909954
1	78089275	78089406	132	21	0.540225283216299	0.240022853510514	0.300202429705785	56.6075933336705
1	276886611	276886734	124	20	0.52998448512376	0.215322498848829	0.314661986274931	56.3892905248996
1	16375021	16375190	170	21	0.496593375785652	0.200339539946908	0.296253835838743	56.3741816435805
1	262203048	262203205	158	21	0.251843220098734	0.550151019187812	-0.298307799089078	-56.2602230361743
1	39979110	39979199	90	21	0.533418508630771	0.250208072359584	0.283210436271186	56.2336665007812
1	92714133	92714194	62	21	0.561922372292589	0.278443597442177	0.283478774850412	56.1950453509375
1	287246755	287246852	98	18	0.562813480072831	0.245478481460646	0.317334998612184	56.111427916604
1	52044135	52044306	172	19	0.534321429960977	0.224867912201613	0.309453517759363	56.0136516180569
1	27333052	27333158	107	21	0.548241575670417	0.254453375032656	0.293788200637761	56.0025750899926
1	260094723	260094789	67	21	0.602938747096229	0.339528737613638	0.263410009482591	55.9790120327385
1	288669541	288669781	241	16	0.614112494250017	0.257150031676097	0.356962462573921	55.947477569018
1	50268960	50269057	98	19	0.545299726276786	0.241956355821351	0.303343370455435	55.9361123422985
1	52672683	52672772	90	20	0.567139262264434	0.285839351209854	0.28129991105458	55.8045031393844
1	264410180	264410447	268	20	0.563269414305269	0.231948773637405	0.331320640667864	55.6919086927135
1	166627149	166627495	347	17	0.475444638627655	0.173125472451731	0.302319166175925	55.4016099551741
1	93086479	93086611	133	21	0.492419669268911	0.227267779096949	0.265151890171963	55.3198033929213
1	23171771	23171900	130	19	0.5529891729436	0.268745267150963	0.284243905792638	55.2945630067934
1	160207544	160207643	100	20	0.575549724006845	0.254756699842901	0.320793024163944	55.2888346370412
1	292797192	292797305	114	18	0.473772936255702	0.739506183334218	-0.265733247078515	-55.137770498301
1	282339696	282339756	61	21	0.624384682236578	0.342592817775028	0.28179186446155	55.0825568575764
1	149367183	149367285	103	18	0.565070699474379	0.257873168269545	0.307197531204834	54.9015685365491
1	54955687	54955878	192	20	0.551687639894014	0.255846699970785	0.295840939923228	54.8484594967715
1	218871914	218872160	247	19	0.521281350633581	0.242253712527541	0.27902763810604	54.839900946654
1	82992547	82992649	103	15	0.556753666543956	0.896672683933498	-0.339919017389542	-54.5771160279204
1	90688424	90688599	176	18	0.497722841660963	0.204830661597126	0.292892180063836	54.5282214340104
1	209503955	209504115	161	20	0.611088021561145	0.321616256331524	0.289471765229622	54.4347883033325
1	6620713	6620931	219	18	0.724391703206111	0.338688134362762	0.385703568843349	54.267005732326
1	24572891	24572998	108	21	0.525089186375582	0.240412955188658	0.284676231186924	54.1656727602419
1	295166856	295166924	69	20	0.50739557359732	0.24944366952207	0.25795190407525	54.047280255429
1	192467507	192467637	131	19	0.513008178658416	0.234989897514478	0.278018281143938	53.9771398786925
1	17930123	17930264	142	16	0.935038692173686	0.509510710649394	0.425527981524293	53.9548425845096
1	282966195	282966357	163	18	0.582798773520527	0.289551521057674	0.293247252462853	53.8550843901327
1	259718722	259718957	236	18	0.564995179176673	0.269418241058573	0.2955769381181	53.8395394591986
1	195616578	195616642	65	19	0.51483588325379	0.243240405292394	0.271595477961395	53.7530132895667
1	33095187	33095283	97	20	0.462209902012074	0.201385352197037	0.260824549815037	53.6184928335712
1	292029039	292029153	115	21	0.558468527476767	0.251609070082596	0.306859457394171	53.5151159166293
1	120534871	120534972	102	21	0.609774843952973	0.329848383018422	0.279926460934551	53.4940848429406
1	19845487	19845594	108	19	0.551504016104812	0.279512918629934	0.271991097474879	53.4555704286855
1	54278264	54278356	93	18	0.220156739691974	0.55654803407067	-0.336391294378696	-53.3888024332362
1	233411042	233411436	395	17	0.464104402449051	0.783709089865026	-0.319604687415975	-53.2378458994659
1	247927465	247927565	101	16	0.4985142601064	0.136613949454387	0.361900310652013	52.8128628721662
1	288116810	288116877	68	19	0.564472248745262	0.285637478197697	0.278834770547565	52.7892684255549
1	244266304	244266552	249	18	0.470578702457534	0.143893918308304	0.326684784149229	52.6871355672857
1	251720954	251721075	122	19	0.541786021618988	0.220658059740184	0.321127961878804	52.6437809705564
1	24223399	24223594	196	19	0.541394684103595	0.234586897268865	0.306807786834731	52.5658652009169
1	249892406	249892546	141	20	0.373346768613946	0.68580948659932	-0.312462717985374	-52.4312208592393
1	88204792	88204878	87	18	0.528610586872223	0.256268573289973	0.272342013582251	52.3774973579468
1	216584279	216584407	129	18	0.552420853521728	0.232974095055763	0.319446758465965	52.3345147298377
1	20672278	20672364	87	18	0.626710148888522	0.32358187372192	0.303128275166602	52.1009879531015
1	90720955	90721148	194	19	0.442060162662405	0.144873301966551	0.297186860695854	51.9520179579621
1	37506275	37506368	94	18	0.742483181213892	0.449006455272371	0.293476725941521	51.4550379937601
1	296960623	296960724	102	19	0.523008270038674	0.245296013854625	0.277712256184049	51.4201240886177
1	85343863	85343915	53	18	0.568136707151138	0.274253363471377	0.293883343679761	51.3062037138547
1	235089203	235089398	196	16	0.706931471865305	0.408709241171966	0.298222230693339	51.1466506353534
1	210563868	210563938	71	19	0.57860398469848	0.276418096870686	0.302185887827794	51.1035670326034
1	40234896	40235020	125	17	0.524758498282488	0.216403995609472	0.308354502673016	50.9922105406786
1	145396356	145396452	97	13	0.941813428390353	0.593622426420319	0.348191001970034	50.9861836811298
1	238553844	238553952	109	18	0.552724678567952	0.266785630962294	0.285939047605658	50.9591742634473
1	193866437	193866532	96	19	0.670540503794858	0.276760306340333	0.393780197454525	50.9312875119853
1	287912318	287912624	307	19	0.695649806042377	0.386816955894849	0.308832850147529	50.9299157674298
1	9286441	9286507	67	19	0.465750268206991	0.211644237563835	0.254106030643156	50.9075519699597
1	228911270	228911366	97	17	0.420191918530585	0.157459660535379	0.262732257995206	50.6165384224236
1	75438597	75438673	77	20	0.623979239607666	0.318015597849487	0.305963641758179	50.5601451686591
1	286918428	286918502	75	17	0.513871868278772	0.228455180296678	0.285416687982094	50.5508515232989
1	16593262	16593498	237	14	0.860985703773694	0.57258410356173	0.288401600211963	50.4825584623422
1	26371381	26371602	222	15	0.630340191603713	0.268007929958769	0.362332261644944	50.3670504865455
1	156372703	156372791	89	17	0.495872067309231	0.23068457259033	0.265187494718901	50.247473325051
1	301707843	301708097	255	18	0.498743237065931	0.222269399865771	0.27647383720016	50.1977321094547
1	178001033	178001167	135	21	0.722716362155169	0.365123656593944	0.357592705561225	50.0507466795146
1	31808391	31808481	91	17	0.654240934023183	0.31565036175085	0.338590572272333	50.0387713867491
1	110265401	110265510	110	18	0.529570582017035	0.269441745778354	0.260128836238681	49.6052654236768
1	83142891	83143182	292	16	0.950257658323533	0.714895839730504	0.235361818593029	49.5772721422503
1	19561979	19562164	186	18	0.624222884583588	0.300912837543136	0.323310047040452	49.4638761796392
1	298819712	298819885	174	16	0.562742140406632	0.260797139165447	0.301945001241185	49.4321436520443
1	282856748	282856927	180	18	0.549612857295594	0.248162535762649	0.301450321532945	49.2826296707173
1	4220881	4220973	93	14	0.604822879700286	0.251987192234986	0.352835687465301	49.279184547984
1	47250660	47250812	153	16	0.704180730399182	0.956291529008843	-0.252110798609661	-49.1969527765047
1	7131716	7131795	80	18	0.536452612711678	0.26759503116753	0.268857581544149	49.0329061141221
1	261887963	261888209	247	16	0.732249148335914	0.434031678587941	0.298217469747973	48.8247712941482
1	191987995	191988160	166	18	0.492492112657388	0.765637431051653	-0.273145318394264	-48.5187117522928
1	58311941	58312022	82	19	0.576042204877325	0.309165152817233	0.266877052060092	48.4206647172984
1	301821764	301821857	94	19	0.223150924852908	0.505989818203768	-0.28283889335086	-48.4194614329243
1	10505196	10505299	104	18	0.472994187580113	0.201733698320592	0.271260489259521	48.3756167733086
1	189611498	189611573	76	16	0.717855880412954	0.426617862709242	0.291238017703712	48.2563573546362
1	72782791	72782867	77	18	0.519297268772465	0.241545929036723	0.277751339735742	47.6336987759854
1	299298138	299298210	73	18	0.651385657476563	0.349727930389276	0.301657727087286	47.6213055086772
1	67690631	67690708	78	18	0.61132542416442	0.285797644731542	0.325527779432878	47.442849111822
1	283902648	283902771	124	18	0.708516396119524	0.418540684940653	0.28997571117887	47.4014796455176
1	64702057	64702152	96	14	0.405196664664018	0.692246821593587	-0.28705015692957	-47.0438024561766
1	44205108	44205193	86	15	0.548406622438154	0.234170296453658	0.314236325984496	46.8802711060663
1	189223380	189223619	240	14	0.737455976567912	0.332454041036799	0.405001935531114	46.2923729637891
1	179165498	179165649	152	16	0.520973751595617	0.241007149891751	0.279966601703865	46.2642489311099
1	122831470	122831664	195	18	0.648018538156001	0.352001882072777	0.296016656083223	46.2578981083168
1	5326601	5326665	65	16	0.263091809448288	0.541697645104082	-0.278605835655794	-46.1570259724217
1	146592610	146592781	172	16	0.483382540417229	0.216030587366752	0.267351953050477	46.1159894602623
1	243115518	243115611	94	18	0.282453056382335	0.579524169549976	-0.297071113167642	-46.066419785993
1	48742219	48742303	85	16	0.530177212597728	0.20134082313416	0.328836389463569	46.0633383746781
1	214419787	214419933	147	17	0.517919213175995	0.235568109246233	0.282351103929763	45.7267306147441
1	283111456	283111598	143	16	0.526712828366272	0.205923729940589	0.320789098425683	45.5830645778254
1	273093475	273093699	225	18	0.616258054724123	0.906469648707158	-0.290211593983035	-45.5063920268517
1	233952957	233953056	100	17	0.57872690155966	0.271452714537548	0.307274187022112	45.4583917667407
1	265440996	265441083	88	16	0.727234452446682	0.440606356621064	0.286628095825618	45.3237567157776
1	122752465	122752622	158	15	0.74526873929241	0.485555930146218	0.259712809146192	45.2786195263908
1	304129800	304130025	226	17	0.526353354609871	0.819689059144232	-0.293335704534361	-45.1537032224554
1	258330269	258330368	100	16	0.6030459351237	0.318573153777042	0.284472781346658	45.0075384350738
1	6978924	6978983	60	16	0.637815721712245	0.314414170287633	0.323401551424613	44.8850530526673
1	4478496	4478593	98	15	0.505276394280054	0.182197466887961	0.323078927392093	44.8219561420651
1	30236644	30236742	99	17	0.525598239947028	0.256712260677226	0.268885979269802	44.7176673388253
1	46876462	46876608	147	16	0.606370791284797	0.33329002049545	0.273080770789347	44.6823923002055
1	203364987	203365072	86	17	0.513325994205407	0.250247937370114	0.263078056835293	44.6594352630981
1	209714420	209714544	125	17	0.550559476573307	0.267737477054044	0.282821999519263	44.6407527853471
1	177339166	177339232	67	18	0.550899679599399	0.247992570780682	0.302907108818716	44.542065640899
1	254378344	254378397	54	15	0.515724358133292	0.233365456148638	0.282358901984654	44.4875842549406
1	184925003	184925192	190	14	0.72604373468212	0.425316735117762	0.300726999564358	44.3230803038509
1	88427978	88428252	275	14	0.699559237288466	0.338237499247239	0.361321738041226	44.3096653544885
1	17350012	17350181	170	15	0.537035404942625	0.270959905767773	0.266075499174853	44.1362630782406
1	302344760	302344855	96	16	0.573348044664491	0.26297235448948	0.310375690175011	44.0667638854956
1	5282277	5282336	60	15	0.51486291431805	0.215923201351272	0.298939712966778	43.8039382469976
1	14442695	14442823	129	16	0.604038238357031	0.334116801350733	0.269921437006298	43.7407968386039
1	282028056	282028140	85	14	0.849858412449938	0.517363745464774	0.332494666985164	43.6481262604789
1	185873378	185873480	103	16	0.435875112770121	0.164577551061949	0.271297561708172	43.6274578086633
1	27260630	27260808	179	14	0.965287711203538	0.697743775927595	0.267543935275943	43.6183218271657
1	244039908	244039992	85	16	0.564808731398596	0.277480414853655	0.287328316544942	43.4658465850005
1	89658348	89658575	228	13	0.933612966020934	0.651205289798273	0.282407676222661	43.4649050602084
1	184612864	184612991	128	15	0.56362800910337	0.261718232853559	0.301909776249811	43.3253920437677
1	15060810	15060861	52	14	0.571134604053358	0.239360649831303	0.331773954222055	43.226693404293
1	297684788	297685001	214	14	0.543047066692223	0.860500255789962	-0.317453189097738	-43.2138641073606
1	175050416	175050733	318	13	0.795585349525639	0.476722294756608	0.31886305476903	43.1286148168483
1	254610690	254610804	115	15	0.51895681637136	0.174582882891956	0.344373933479403	43.0754649800039
1	269316687	269316740	54	15	0.499311483330091	0.2348152500585	0.264496233271591	42.8613655263904
1	305259473	305259597	125	15	0.609104868002018	0.310060330996333	0.299044537005686	42.847096822263
1	217451562	217451680	119	15	0.533996940746547	0.271518019940754	0.262478920805793	42.80844491643
1	65293294	65293384	91	16	0.523028610992485	0.239902377027757	0.283126233964728	42.6727068573756
1	208293295	208293486	192	14	0.526846289886124	0.185352801786489	0.341493488099635	42.4787722243519
1	117560350	117560418	69	15	0.598340436590458	0.304395348632858	0.293945087957599	42.4195464364934
1	53535865	53535922	58	16	0.281331774005935	0.553053915246638	-0.271722141240702	-42.4148661475976
1	195657887	195658320	434	14	0.628038928444561	0.236599714794144	0.391439213650417	42.2793561894948
1	10129242	10129441	200	16	0.598864072685299	0.287988974478064	0.310875098207235	42.268324157257
1	181023784	181023882	99	13	0.513774728283118	0.169791922399808	0.343982805883311	42.2400469122396
1	299806504	299806674	171	14	0.523947918580668	0.240727769371794	0.283220149208875	42.0845258038538
1	2684503	2684581	79	16	0.594413857186762	0.276365085615186	0.318048771571576	41.9734455692252
1	219609423	219609499	77	15	0.524307432518118	0.255771792029958	0.26853564048816	41.7606180925505
1	210189289	210189376	88	15	0.448574332497102	0.172123317226705	0.276451015270397	41.6780219757343
1	248759361	248759442	82	14	0.550487155059915	0.270092994826734	0.280394160233181	41.5671522525787
1	36122178	36122254	77	15	0.600777243544456	0.304650635669697	0.296126607874759	41.4498242522408
1	228023370	228023788	419	14	0.723619022281175	0.392230283923414	0.331388738357761	41.4228391392298
1	30017613	30017742	130	14	0.502152390420162	0.218469922889345	0.283682467530817	41.2005444598213
1	239164152	239164263	112	14	0.568204065681603	0.278425912782409	0.289778152899194	41.1750196223075
1	362539	362591	53	10	0.478748865465153	0.801735154585921	-0.322986289120769	-41.1652761651067
1	30003150	30003223	74	16	0.310077605205191	0.603545235111568	-0.293467629906377	-41.1409069889331
1	229535128	229535192	65	15	0.551179326412102	0.283760397324878	0.267418929087225	41.1351491987032
1	283788443	283788718	276	14	0.519914041454148	0.20523826886331	0.314675772590838	41.1227874553827
1	192014254	192014442	189	15	0.572997928180361	0.309834828449957	0.263163099730404	41.0923423906097
1	237893064	237893139	76	14	0.465106598268168	0.170276502870656	0.294830095397512	41.0465651460135
1	159237047	159237112	66	14	0.708242216749132	0.421220660393195	0.287021556355937	40.918482402012
1	36139639	36139760	122	15	0.445936558492203	0.189780468656588	0.256156089835615	40.8855579231732
1	58557088	58557240	153	17	0.870954991596482	0.513215225912084	0.357739765684398	40.8297506161484
1	179476730	179476897	168	13	0.204982774442914	0.555569800304322	-0.350587025861407	-40.4934999027871
1	287784651	287784734	84	15	0.270689988154625	0.536519647673	-0.265829659518375	-40.1478698009896
1	11050630	11050731	102	14	0.684014168925614	0.427355790005104	0.25665837892051	40.1132594952377
1	287498936	287499046	111	14	0.639522999966545	0.250539667161721	0.388983332804824	40.0620949289179
1	66421829	66421929	101	14	0.637483171202852	0.38309070035227	0.254392470850582	40.0079602534228
1	165115191	165115288	98	14	0.51730276371567	0.229909892922303	0.287392870793367	39.7637273706785
1	222794759	222794815	57	13	0.910049850245511	0.70095620321445	0.209093647031061	39.7281877999522
1	307300020	307300127	108	12	0.86260451045287	0.603331788663856	0.259272721789014	39.6282396218131
1	58313626	58313678	53	15	0.660008315266693	0.373861457547587	0.286146857719106	39.5769344519475
1	275698726	275698835	110	13	0.217602609047247	0.520256334641554	-0.302653725594306	-39.3810984759052
1	298243749	298243882	134	14	0.559102057604249	0.220232645112352	0.338869412491897	39.3679529263419
1	256241701	256241769	69	14	0.533632316245569	0.247522210784238	0.286110105461332	39.2842698457967
1	33205556	33205669	114	13	0.762140365146614	0.519946298920204	0.24219406622641	38.8519566561102
1	7796381	7796457	77	14	0.570129472149723	0.238682900476656	0.331446571673067	38.8091949438342
1	133798391	133798448	58	10	0.818364158979037	0.413204330392992	0.405159828586044	38.8012502397672
1	4686236	4686310	75	15	0.602915319647248	0.321536860902963	0.281378458744285	38.7557482789542
1	78697285	78697429	145	11	0.728375100589953	0.499416239591288	0.228958860998665	38.6666071432875
1	167917032	167917113	82	12	0.932915163362422	0.708822282857966	0.224092880504455	38.0472424944344
1	275507610	275507797	188	11	0.424737587126822	0.124715865835771	0.300021721291051	37.9644259196842
1	283905161	283905406	246	14	0.528026322173198	0.219468591311753	0.308557730861445	37.9437840487663
1	5430439	5430514	76	14	0.524518639440734	0.245137600052172	0.279381039388561	37.8186571142148
1	293724623	293724703	81	14	0.560403332835381	0.290084243676814	0.270319089158567	37.7282637864136
1	302270052	302270120	69	14	0.603965897109183	0.3180663087859	0.285899588323283	37.5132620219394
1	292907163	292907319	157	13	0.481690557857527	0.200880556958793	0.280810000898734	37.4269391980633
1	23900811	23900974	164	13	0.501607649789048	0.204280669397698	0.29732698039135	37.3303091636023
1	193275785	193275880	96	12	0.534259370380504	0.186945210391902	0.347314159988602	37.2637037925592
1	30808205	30808513	309	13	0.316046871838081	0.633409187665606	-0.317362315827525	-37.2128152075135
1	57010923	57010979	57	13	0.526853310381258	0.251475925992067	0.275377384389191	37.2107356250998
1	84676061	84676159	99	12	0.55031136237763	0.225908225945259	0.324403136432371	37.1286555718868
1	204563407	204563571	165	13	0.508442185950894	0.227310337920924	0.281131848029969	37.0811292125402
1	256010534	256010607	74	12	0.928252752804776	0.693267274332287	0.234985478472489	36.8305182004988
1	6843947	6844054	108	13	0.507913275016639	0.230976955700372	0.276936319316267	36.6019922222139
1	305381046	305381188	143	11	0.899731892627424	0.560547560990956	0.339184331636468	36.5218353946037
1	59084351	59084420	70	12	0.560729543098388	0.24152645355433	0.319203089544059	36.3459406717393
1	280954609	280954802	194	12	0.823809830815399	0.542392794775236	0.281417036040163	36.2763466894818
1	222652156	222652230	75	13	0.57944127542685	0.260025655069469	0.319415620357381	36.1590013176222
1	286616775	286616847	73	13	0.56498656672276	0.285257866478961	0.279728700243799	35.9091450680141
1	66087394	66087643	250	12	0.951778273801931	0.6901930339732	0.26158523982873	35.8736545606581
1	41947842	41947910	69	13	0.522854757928271	0.260231726224926	0.262623031703344	35.4524681674355
1	85420236	85420301	66	12	0.4839171220618	0.175952131478659	0.307964990583141	35.3669717118399
1	166375964	166376070	107	12	0.692539547744466	0.409241927263059	0.283297620481407	35.3320760428214
1	178942985	178943084	100	10	0.680426270532424	0.251374183823497	0.429052086708927	35.2695172046362
1	62070057	62070119	63	11	0.590713861038553	0.834981824625273	-0.24426796358672	-35.1908509030953
1	194161109	194161181	73	13	0.496640739455243	0.203855133708362	0.292785605746882	35.1744005841674
1	237343395	237343476	82	13	0.504580372598037	0.834699478624508	-0.330119106026471	-35.1218624286979
1	270744029	270744126	98	12	0.272852449886688	0.606807501298246	-0.333955051411557	-34.9883627513168
1	260852104	260852206	103	13	0.49291079900899	0.23628218874512	0.256628610263871	34.935299589633
1	240060654	240060711	58	13	0.613397845786791	0.331941581948242	0.281456263838549	34.9093268915998
1	229852040	229852110	71	6	0.73013452629566	0.138715935364131	0.591418590931529	34.87922208142
1	110741179	110741331	153	12	0.509822431862413	0.228151565465013	0.2816708663974	34.86260340719
1	31494996	31495276	281	12	0.381506184596777	0.724404583776485	-0.342898399179708	-34.8327680391554
1	282699344	282699429	86	13	0.508018049420372	0.228966874987056	0.279051174433316	34.4480085719127
1	222190573	222190685	113	12	0.530806376818478	0.24046925593128	0.290337120887199	34.4473443178835
1	61689674	61689992	319	10	0.958982880063376	0.614658874510866	0.34432400555251	34.3733832684195
1	15067565	15067662	98	13	0.477026895803597	0.190411539955684	0.286615355847913	34.2737873592198
1	46490291	46490436	146	12	0.529159495034817	0.228541113031465	0.300618382003352	34.2076517813343
1	283558872	283559000	129	12	0.503383567265999	0.226974109825581	0.276409457440418	34.1311457921525
1	217047256	217047386	131	12	0.811408514545995	0.53220672741523	0.279201787130765	34.1281171433275
1	189845653	189845804	152	12	0.541627909852949	0.923995277764269	-0.38236736791132	-34.1139973255687
1	274322055	274322115	61	12	0.579525066029376	0.277775266122689	0.301749799906686	33.9163342540096
1	53340438	53340500	63	12	0.582269102024653	0.288531744741123	0.29373735728353	33.8422963622494
1	36441535	36441616	82	12	0.443089594626585	0.179672316602109	0.263417278024477	33.7546273565631
1	295857204	295857272	69	13	0.645770582663297	0.344549868718865	0.301220713944432	33.4816909223676
1	265455066	265455200	135	10	0.717412287085543	0.408816644166702	0.308595642918841	33.3780495176887
1	41376030	41376091	62	13	0.525165383439458	0.243217207472094	0.281948175967364	32.861622704044
1	271587596	271587691	96	12	0.47666121291037	0.220575411510583	0.256085801399787	32.8506062896572
1	13144309	13144982	674	11	0.952090832220399	0.624768682004237	0.327322150216162	32.5583177403085
1	74231396	74231447	52	13	0.634762334063859	0.338177794504464	0.296584539559395	32.5310720215246
1	213679853	213679968	116	13	0.695343183991012	0.375317125617196	0.320026058373816	32.508406469609
1	250658040	250658116	77	12	0.476188664282064	0.166031059793048	0.310157604489015	32.5035896432677
1	283276641	283276695	55	12	0.577546246343427	0.275887989053824	0.301658257289603	32.4339296392058
1	99332870	99332979	110	10	0.740099020766678	0.452394798421787	0.287704222344891	32.2299874649668
1	198947311	198947416	106	12	0.920954832858672	0.620907737692667	0.300047095166004	32.1863551727176
1	3750732	3750800	69	12	0.562529306504412	0.285810076605332	0.27671922989908	32.0820099200126
1	225701682	225701770	89	12	0.594084214254364	0.905841512421572	-0.311757298167208	-32.0584988327372
1	3907839	3908297	459	12	0.633734886633523	0.325681679812731	0.308053206820792	32.0237709184642
1	213026293	213026390	98	11	0.522402113730732	0.224128475994605	0.298273637736127	31.9501374290382
1	306719341	306719442	102	10	0.640932327926268	0.301691897366995	0.339240430559274	31.8968450848551
1	71430424	71430483	60	10	0.667199485414324	0.337074747293022	0.330124738121301	31.8762417334145
1	13623787	13623908	122	12	0.522877293115347	0.191734653255774	0.331142639859573	31.8117313350565
1	211460352	211460467	116	12	0.568834703557305	0.291097867912986	0.27773683564432	31.6483651521251
1	26371713	26371846	134	11	0.819232834366122	0.540120729510074	0.279112104856048	31.3571713416901
1	29573297	29573362	66	11	0.481053549457528	0.227574361113074	0.253479188344454	31.3202288998657
1	152094425	152094499	75	10	0.944778023590246	0.713981605233118	0.230796418357128	31.1746621831985
1	17396211	17396267	57	11	0.504908143694365	0.235333894560659	0.269574249133705	31.0484099803199
1	39595065	39595165	101	8	0.437619327272927	0.959691430361566	-0.522072103088639	-30.9873593850256
1	33091293	33091407	115	10	0.710596077621868	0.429347215881639	0.28124886174023	30.745198780115
1	56005204	56005311	108	11	0.56778090548297	0.286759514689258	0.281021390793712	30.7363174857647
1	229531317	229531536	220	10	0.533207341566388	0.193607945552091	0.339599396014297	30.5604533900067
1	99819007	99819083	77	11	0.487344408913006	0.221528053158612	0.265816355754395	30.5072417103652
1	291558609	291558681	73	11	0.563296268172703	0.856784170551815	-0.293487902379112	-30.445067347051
1	145792568	145792664	97	11	0.524268308821546	0.237208379318084	0.287059929503463	30.3691082950471
1	70484642	70484710	69	12	0.525438253767879	0.832727186109155	-0.307288932341276	-30.2842654107067
1	45219455	45219618	164	10	0.432755169700736	0.15274768534552	0.280007484355215	30.234033943712
1	112838411	112838476	66	11	0.557178498593735	0.248240798344874	0.308937700248861	29.968335591123
1	265380037	265380089	53	11	0.314078433989096	0.593526094621604	-0.279447660632508	-29.835319597747
1	201020099	201020166	68	10	0.598272244632373	0.356437338196532	0.24183490643584	29.8307690691176
1	292381296	292381375	80	11	0.401631483733096	0.133792057602413	0.267839426130683	29.7453331036818
1	82797324	82797417	94	11	0.52631988414359	0.26173716801238	0.26458271613121	29.6996055409937
1	37398830	37398884	55	11	0.557940285000637	0.81668118988044	-0.258740904879803	-29.597869883887
1	49837264	49837325	62	11	0.446491232764048	0.190916002771065	0.255575229992983	29.467249661105
1	7936732	7936792	61	11	0.933711454624129	0.671732026954769	0.26197942766936	29.4075091529957
1	302344969	302345062	94	11	0.486023426104017	0.192920656325699	0.293102769778319	29.405640390525
1	243686852	243686948	97	10	0.398422450062119	0.134726732094999	0.26369571796712	29.2484109641535
1	203961040	203961093	54	11	0.263442100922849	0.523820656774783	-0.260378555851934	-29.0906557030992
1	13993430	13993500	71	11	0.579889704912527	0.295701655038589	0.284188049873938	29.0502942313372
1	170854692	170854853	162	10	0.436336969301444	0.14426642140394	0.292070547897505	28.9911275177812
1	182034171	182034254	84	11	0.493293651828289	0.231051020374905	0.262242631453384	28.9480420096658
1	57494912	57495100	189	10	0.521661109361462	0.214723300117145	0.306937809244318	28.9029924460817
1	232697015	232697078	64	9	0.608415459063333	0.29972089816784	0.308694560895492	28.79138974807
1	293961739	293961790	52	11	0.497556385486372	0.226122637532696	0.271433747953676	28.7638223366617
1	28234124	28234177	54	10	0.239700821467786	0.562038820837191	-0.322337999369406	-28.7470466605283
1	53794841	53794902	62	10	0.500870885519061	0.220859371208688	0.280011514310373	28.6009304878073
1	21734848	21734926	79	11	0.510983093227482	0.220839564360906	0.290143528866576	28.5008540216673
1	113283349	113283571	223	9	0.920654411947018	0.655054360614285	0.265600051332733	28.4918071232244
1	295811342	295811400	59	10	0.46309659703976	0.17572496721926	0.2873716298205	28.4376245653505
1	7028723	7028848	126	10	0.928661119093809	0.66133165759211	0.267329461501699	28.404081375061
1	13623558	13623729	172	10	0.569516612630754	0.231754919066459	0.337761693564295	28.3866110917019
1	79739376	79739444	69	9	0.933690572092904	0.737089130587844	0.19660144150506	28.3297685490473
1	155113784	155113867	84	10	0.279931742850548	0.600664557562718	-0.320732814712171	-28.3258055633629
1	203073801	203073878	78	11	0.603707049975917	0.32465434413399	0.279052705841926	28.3228724709408
1	9286119	9286182	64	10	0.502984695999205	0.210377002065664	0.292607693933542	28.2335567909188
1	282964927	282965114	188	10	0.589600181611301	0.27725798715421	0.312342194457091	28.2240907428856
1	270307843	270307961	119	11	0.820179990563708	0.503767159106099	0.31641283145761	28.1870519916115
1	14442392	14442496	105	10	0.526413406179628	0.253835617001365	0.272577789178262	28.1307689365884
1	125181954	125182137	184	10	0.653818955688076	0.26653852573291	0.387280429955166	28.0786422567979
1	214772252	214772328	77	10	0.533963944185647	0.236785425498286	0.297178518687361	27.969337908092
1	48240614	48240673	60	11	0.55334858070574	0.265637103662744	0.287711477042996	27.9645893215804
1	11665699	11665781	83	8	0.95243028371523	0.690599373136937	0.261830910578292	27.9048216447825
1	91504543	91504601	59	9	0.306952559554464	0.680702996013854	-0.37375043645939	-27.6943478149672
1	231084245	231084381	137	9	0.910331587471141	0.618426951231057	0.291904636240084	27.6104308582391
1	8779274	8779353	80	10	0.683102526988038	0.375791256122934	0.307311270865104	27.5862694557495
1	27735628	27735775	148	11	0.553631358558218	0.912662150010536	-0.359030791452319	-27.445186987081
1	247200316	247200527	212	8	0.84811171286196	0.439124683980407	0.408987028881553	27.3653184382674
1	212749651	212749880	230	9	0.825007406889716	0.483535946006082	0.341471460883634	27.3362137178607
1	67205871	67205950	80	9	0.480634174153659	0.19598029858008	0.284653875573579	27.3022455331232
1	9498294	9498370	77	10	0.607085804037633	0.3099839394482	0.297101864589433	27.1357800972046
1	104429295	104429362	68	9	0.571028004498049	0.251074196075199	0.31995380842285	27.1059941599491
1	241981534	241981632	99	10	0.731646548484264	0.375326817883924	0.356319730600341	27.0611291389549
1	112522309	112522400	92	8	0.752629687746211	0.441542244805855	0.311087442940356	26.9969562406907
1	4363718	4363801	84	10	0.500083380231808	0.223842251282856	0.276241128948952	26.8726924545408
1	73719810	73719922	113	10	0.545709521037472	0.269245350941966	0.276464170095506	26.7758616191235
1	164250699	164250786	88	8	0.569489866231684	0.852922570148706	-0.283432703917022	-26.7254227506116
1	294472286	294472367	82	9	0.53943040873737	0.22402571740793	0.31540469132944	26.6658483025563
1	223952695	223952805	111	10	0.607056310358655	0.254305634225716	0.352750676132939	26.6183011112086
1	88943144	88943276	133	9	0.572404121421778	0.852868870361757	-0.280464748939979	-26.4157611164283
1	29497668	29497729	62	10	0.446559639411967	0.167429994878352	0.279129644533615	26.3917046949256
1	93527113	93527211	99	9	0.905873422628887	0.658237588560487	0.247635834068401	26.2326917093143
1	184100439	184100669	231	9	0.692532229589331	0.391039616894727	0.301492612694604	26.1169800808523
1	5427859	5427912	54	8	0.36406863881182	0.719259989564057	-0.355191350752238	-26.1122625055846
1	21734580	21734634	55	10	0.604917153295556	0.314813324474209	0.290103828821347	26.0586563949217
1	61350232	61350297	66	10	0.613504599287647	0.315875231667654	0.297629367619993	25.9246778697356
1	164470640	164470702	63	9	0.928491142850259	0.66186914319768	0.266621999652579	25.8105205019874
1	209446424	209446483	60	6	0.782507944321916	0.151344905437642	0.631163038884274	25.7507285409647
1	48688684	48688767	84	9	0.52342713615684	0.254954796627523	0.268472339529317	25.655432681074
1	5273374	5273425	52	10	0.641646113835909	0.342463570811375	0.299182543024535	25.4845051709102
1	150636588	150636713	126	8	0.854242837065057	0.519166360993577	0.335076476071481	25.4579013888927
1	79870702	79870757	56	8	0.700890579456361	0.433733274607914	0.267157304848446	25.4392393013309
1	37126070	37126159	90	9	0.711039839969129	0.429338400432371	0.281701439536758	25.3382859131619
1	199392696	199392831	136	8	0.614874794940806	0.281033188688765	0.333841606252041	25.2208966130682
1	227870877	227871011	135	8	0.644534355807382	0.309911414594029	0.334622941213353	25.1975302679654
1	288575197	288575266	70	8	0.60835504067066	0.255877465396852	0.352477575273809	25.1431519370163
1	281142226	281142280	55	9	0.518648358028714	0.266833665568935	0.251814692459779	25.1084990027177
1	263332778	263332865	88	9	0.528396493919744	0.797188610232711	-0.268792116312967	-24.9998895936115
1	240864559	240864628	70	9	0.509821878898109	0.228272593190647	0.281549285707462	24.9720490320809
1	232485576	232485684	109	9	0.449931428779037	0.168953260142627	0.28097816863641	24.9035485188781
1	187572919	187573008	90	8	0.588406900403165	0.287195613635474	0.301211286767691	24.873223400254
1	230911071	230911254	184	9	0.225150485278391	0.503201117791252	-0.278050632512861	-24.8285446530124
1	92018585	92018647	63	9	0.550780876007112	0.254848142115706	0.295932733891405	24.6651210240413
1	121723968	121724177	210	8	0.958084418270936	0.683239326954365	0.274845091316571	24.621793716294
1	1465196	1465271	76	10	0.555431329299308	0.196002627192739	0.35942870210657	24.5076890696308
1	34951226	34951722	497	6	0.503485893626063	0.826213565241932	-0.322727671615869	-24.3838138293226
1	168517908	168518005	98	9	0.467584712087393	0.18543615299832	0.282148559089074	24.2023581273501
1	34704464	34704517	54	8	0.479529222844017	0.155672803035828	0.323856419808189	24.1797171593522
1	66297196	66297247	52	9	0.508142992828561	0.227645027158214	0.280497965670347	24.0340173268432
1	42754066	42754139	74	8	0.53192322090201	0.841248221406434	-0.309325000504424	-23.9339577150307
1	283288563	283288728	166	9	0.666446229114837	0.352543093470613	0.313903135644224	23.7974945436469
1	2125868	2126088	221	9	0.804415757476432	0.493448104602569	0.310967652873864	23.691282976285
1	240761768	240761855	88	8	0.468347124338069	0.785905695666744	-0.317558571328675	-23.41501246185
1	151060739	151061054	316	9	0.468851857439858	0.150589616247469	0.318262241192389	23.4066423438715
1	175665324	175665435	112	7	0.643124348372558	0.386303004515064	0.256821343857494	23.3859158105679
1	295382373	295382472	100	8	0.667551339406298	0.362116471263548	0.30543486814275	23.3363551253389
1	9285889	9285965	77	8	0.619418035428287	0.329985659879962	0.289432375548326	23.268449784847
1	295189843	295189923	81	9	0.638007794564885	0.36617423874555	0.271833555819335	23.166951595759
1	281725883	281726118	236	8	0.631254180511068	0.25436147412533	0.376892706385737	23.0976009851352
1	159801330	159801567	238	7	0.95573269689533	0.709852006786892	0.245880690108438	23.0269577379293
1	300995269	300995458	190	8	0.706981124547648	0.413124260347756	0.293856864199892	22.8628841879028
1	284415052	284415131	80	9	0.253925681564372	0.565799231139942	-0.31187354957557	-22.8383656916862
1	20813246	20813393	148	9	0.751112157454723	0.420712326061555	0.330399831393167	22.8245035914021
1	256892862	256892921	60	9	0.374012362372942	0.679305417603355	-0.305293055230412	-22.7680261873287
1	187400325	187400392	68	8	0.53408974785809	0.27163629464888	0.26245345320921	22.7240748144491
1	270020086	270020181	96	7	0.617909445701036	0.26570210987129	0.352207335829746	22.662351009977
1	73622578	73622653	76	6	0.959644671765428	0.620531027769187	0.33911364399624	22.6616974986041
1	39498349	39498450	102	7	0.934192403595517	0.68592388262901	0.248268520966507	22.6494804251507
1	272489611	272489674	64	7	0.941656516486634	0.702556368614494	0.23910014787214	22.607862325279
1	299212448	299212514	67	10	0.603447048174445	0.277870596263263	0.325576451911182	22.4859865350135
1	205453481	205453567	87	8	0.736391311382987	0.426456502385052	0.309934808997935	22.2535571748687
1	297148471	297148528	58	8	0.578279829111735	0.28138291301128	0.296896916100455	22.2269571816676
1	302676184	302676268	85	8	0.572106607008625	0.249621243477934	0.322485363530691	22.1847072890869
1	33291991	33292042	52	8	0.19042011636465	0.489232182532247	-0.298812066167597	-22.0862259681326
1	2126358	2126641	284	7	0.697258145109627	0.348147715177653	0.349110429931973	21.9597639327122
1	165405099	165405211	113	6	0.684886987617717	0.412864065427179	0.272022922190539	21.8758437959373
1	1238730	1238805	76	8	0.582982636707941	0.297962476917591	0.28502015979035	21.8220420602887
1	175620293	175620357	65	7	0.713748105849566	0.412687543751503	0.301060562098063	21.8014002998626
1	189288730	189288839	110	7	0.938007341683342	0.476518053637927	0.461489288045415	21.7846289976445
1	106301767	106301845	79	8	0.730369137442429	0.432037136651897	0.298332000790531	21.7814742991149
1	292579068	292579222	155	8	0.722436014210823	0.370654005699418	0.351782008511406	21.7768400293106
1	250133281	250133371	91	8	0.528472187459608	0.26875539568576	0.259716791773848	21.727559247266
1	100204810	100204954	145	7	0.864579343040364	0.590511022178443	0.274068320861921	21.5644125201549
1	291517111	291517182	72	8	0.42485280689949	0.151119703684348	0.273733103215142	21.5202363901604
1	60293613	60293711	99	8	0.561638777520942	0.267286610177325	0.294352167343617	21.3709978663652
1	283044969	283045037	69	8	0.960791016902168	0.665583236465384	0.295207780436784	21.2826727463563
1	5321365	5321555	191	9	0.879058206782342	0.518455652794588	0.360602553987755	21.2783897078172
1	298304472	298304522	51	8	0.564765593141884	0.306824045002086	0.257941548139798	21.2756030706322
1	291234003	291234148	146	8	0.933340979356152	0.590409484964013	0.342931494392139	21.1359011139953
1	306554159	306554248	90	6	0.610806510104664	0.312608937450775	0.298197572653889	20.8120343712982
1	230493545	230493621	77	6	0.973472798775229	0.700027667368687	0.273445131406542	20.776506184818
1	50852674	50852782	109	7	0.705499423138173	0.442448651006711	0.263050772131461	20.6235044978976
1	120125787	120125967	181	7	0.917661701648262	0.68112967839619	0.236532023252071	20.4888148230664
1	240830891	240830993	103	6	0.583543330428311	0.242272747213982	0.341270583214329	20.4616426681532
1	159479087	159479238	152	7	0.462465417705849	0.147485249507459	0.314980168198389	20.3973220236637
1	23644434	23644517	84	7	0.447767750929322	0.175318412527226	0.272449338402096	20.2104760892331
1	280912289	280912529	241	7	0.547528890716275	0.248440276422766	0.299088614293508	20.1351207446148
1	230979502	230979617	116	7	0.943162743968598	0.663080755139668	0.28008198882893	20.1016339311079
1	253193248	253193323	76	7	0.680829128052253	0.367941485050668	0.312887643001585	19.9316741561758
1	269343231	269343283	53	7	0.779363585271897	0.50601797726896	0.273345608002937	19.8858916169403
1	94429269	94429351	83	7	0.962108986436457	0.711849001646326	0.250259984790131	19.8824083116905
1	293932675	293932820	146	7	0.952175286519293	0.567550652628778	0.384624633890514	19.8324729500486
1	30926464	30926560	97	7	0.507029820667099	0.239982413771121	0.267047406895979	19.7759583628674
1	209699890	209699972	83	7	0.624738981068721	0.32932356548188	0.29541541558684	19.7323724339951
1	295591409	295591660	252	6	0.798577561372927	0.490693364448656	0.307884196924271	19.5588492294075
1	195619152	195619210	59	6	0.638555993757133	0.24761835747452	0.390937636282613	19.4944564121242
1	254796899	254796972	74	7	0.545339367283658	0.279725560211286	0.265613807072372	19.4929319272604
1	203091146	203091279	134	7	0.535516410236428	0.242573823465163	0.292942586771265	19.4167811547022
1	274032416	274032547	132	7	0.577259898901926	0.207220259812307	0.370039639089619	19.31979943185
1	288892123	288892238	116	7	0.908686517115368	0.679115638704569	0.229570878410799	19.2921449628706
1	5557596	5557689	94	7	0.800286541645258	0.467618585676341	0.332667955968916	19.2753722749182
1	91366758	91366919	162	6	0.903778580304902	0.642211920838337	0.261566659466565	19.2698202550962
1	293814449	293814522	74	6	0.94383096634258	0.677056550295112	0.266774416047468	19.2283044548113
1	290433461	290433540	80	6	0.922983051272177	0.579957013303668	0.343026037968509	19.0564668197844
1	287737051	287737107	57	6	0.716726887737632	0.351048803245905	0.365678084491727	19.0184063004692
1	205544719	205544792	74	7	0.849797654379304	0.593847400418744	0.25595025396056	18.9994260705681
1	243098280	243098362	83	7	0.48069404783607	0.197297853951322	0.283396193884748	18.9852681718759
1	220513052	220513110	59	7	0.577942872051435	0.223497723016642	0.354445149034793	18.9290611425463
1	231880847	231880960	114	7	0.564966697113396	0.906932051582921	-0.341965354469525	-18.9041913497452
1	77391846	77391912	67	7	0.472251490823395	0.195256083794289	0.276995407029106	18.9020025250922
1	180652557	180652738	182	6	0.666650016773384	0.376948232236732	0.289701784536653	18.8269397537098
1	72521712	72521798	87	7	0.464570689905652	0.195337140213046	0.269233549692606	18.782243467364
1	6520908	6520964	57	7	0.633039917529623	0.351316548523109	0.281723369006514	18.7806617111596
1	4213562	4213617	56	7	0.530317030874945	0.265051843530488	0.265265187344458	18.6114000661878
1	165647348	165647428	81	7	0.663906555425081	0.355979963920945	0.307926591504136	18.3411956255057
1	66297065	66297120	56	7	0.477294295774629	0.218800897386531	0.258493398388098	18.3025686498359
1	9547682	9547773	92	6	0.732952219773667	0.408587433484793	0.324364786288874	18.237112487056
1	228699846	228699908	63	6	0.746731041934364	0.4655663231678	0.281164718766564	18.2318882266396
1	42215925	42215975	51	7	0.571001469648847	0.305247693965115	0.265753775683732	18.1925054128508
1	52716687	52716741	55	7	0.48565845782573	0.216624370025358	0.269034087800372	18.1517570680176
1	110514758	110514925	168	6	0.724079471723597	0.419605646130451	0.304473825593146	17.9987027797755
1	73513019	73514021	1003	7	0.508658741072301	0.226144079962972	0.282514661109329	17.9610538531489
1	61846022	61846106	85	5	0.93281014118192	0.682494025082531	0.250316116099389	17.8829062356492
1	299081136	299081190	55	7	0.538301692868163	0.265002645322058	0.273299047546104	17.8707141147244
1	44207661	44207747	87	6	0.554288393900372	0.210422147319956	0.343866246580416	17.6048535266416
1	185032243	185032297	55	6	0.955805772063136	0.721382235500091	0.234423536563045	17.5679938794774
1	294528923	294528996	74	6	0.937211533500363	0.569969449397487	0.367242084102876	17.5089803087679
1	233408056	233408124	69	6	0.538210212148736	0.263654966208426	0.27455524594031	17.4030120194742
1	262867560	262867612	53	6	0.673037135719964	0.406735473677639	0.266301662042325	17.3311455155122
1	226279810	226279882	73	6	0.957488080455127	0.690024004363504	0.267464076091623	17.2654684629384
1	194306897	194306988	92	7	0.473339314611963	0.204204015208	0.269135299403963	17.1052406029197
1	28750318	28750419	102	5	0.938085341555939	0.734337826616752	0.203747514939187	17.0598702877754
1	15323706	15323769	64	7	0.631256944387016	0.336674356251716	0.2945825881353	17.0301080099332
1	80040938	80040989	52	7	0.553178111322414	0.907788152806843	-0.354610041484429	-16.894822918129
1	288379462	288379515	54	6	0.149203543933705	0.577168292784712	-0.427964748851008	-16.8295513453167
1	275657840	275657904	65	6	0.787567930168898	0.451085065708568	0.33648286446033	16.6006899072902
1	243132956	243133076	121	6	0.869373507370618	0.401030369007451	0.468343138363167	16.5551477223742
1	29595172	29595247	76	6	0.369211262513811	0.0947400855111252	0.274471177002686	16.4117139301923
1	286384399	286384503	105	6	0.63221324628746	0.245174688185728	0.387038558101732	16.3768125157763
1	63548473	63548556	84	6	0.573343631383364	0.24917524607272	0.324168385310644	15.8863724769089
1	78713629	78713684	56	6	0.556143876858026	0.290231507549123	0.265912369308904	15.869498407876
1	249268784	249269505	722	6	0.600112135609168	0.284575520611088	0.31553661499808	15.8580718452105
1	230160415	230160466	52	6	0.718255900221307	0.438320049607832	0.279935850613475	15.7746349379624
1	226422827	226422966	140	4	0.795458837975442	0.45634540119909	0.339113436776352	15.751802227207
1	264294696	264294802	107	6	0.795449474915176	0.494307910167761	0.301141564747415	15.7279018401302
1	244168393	244168563	171	5	0.728569325188122	0.462805464451062	0.26576386073706	15.7040719514035
1	300217081	300217158	78	6	0.637872670611567	0.349261890805478	0.288610779806089	15.6991662895279
1	222287231	222287296	66	5	0.9033536679648	0.689440358729556	0.213913309235244	15.6349881656983
1	300345872	300345923	52	5	0.49565859323321	0.198228449565903	0.297430143667307	15.4547239792594
1	305466582	305466635	54	5	0.720492447651636	0.423813443649753	0.296679004001883	15.4367203396853
1	56904538	56904707	170	5	0.682188464767817	0.345245194425911	0.336943270341906	15.3139009017084
1	46488548	46489088	541	6	0.561843286407153	0.245881108830063	0.315962177577089	15.1806891442777
1	51591340	51591543	204	5	0.604943652563128	0.296007321647269	0.308936330915859	15.1767749229251
1	18221186	18221251	66	5	0.426598738702266	0.170223130118761	0.256375608583505	15.1261446137078
1	113661417	113661525	109	4	0.961186774202718	0.604262740034649	0.356924034168069	15.1015750293335
1	24364171	24364243	73	5	0.482045634827593	0.170722177484696	0.311323457342898	15.0241110970457
1	194887021	194887097	77	6	0.424662066665901	0.738066624943635	-0.313404558277734	-14.9730879123932
1	241201923	241201974	52	5	0.541211012907816	0.204952719863082	0.336258293044734	14.9378335296546
1	292382264	292382332	69	6	0.603709167329247	0.290832054366091	0.312877112963156	14.8990654021654
1	260717422	260717642	221	4	0.843911566077766	0.406808555781717	0.437103010296049	14.7773133879124
1	213026477	213026565	89	6	0.622561507405931	0.292385981601191	0.33017552580474	14.7140316133286
1	36823385	36823494	110	6	0.541357033115939	0.193739617658057	0.347617415457882	14.5845016301073
1	114909486	114909577	92	4	0.906830461717289	0.650356972912796	0.256473488804493	14.5073746925413
1	64339739	64339817	79	5	0.56715710977743	0.861576570336168	-0.294419460558738	-14.4860141458777
1	224035671	224035816	146	5	0.654911544683583	0.308110979214793	0.34680056546879	14.4717976471632
1	225391713	225391796	84	5	0.868362251065746	0.584537448466456	0.28382480259929	14.2869391191296
1	177320086	177320183	98	5	0.655151504201398	0.327726834378725	0.327424669822673	14.1972628232332
1	6228617	6228735	119	5	0.706592347814726	0.357463006286122	0.349129341528604	14.0715216890246
1	149040774	149040839	66	5	0.938138508740066	0.659453025366279	0.278685483373788	13.9642523299831
1	77394719	77394769	51	4	0.647904783129103	0.395087465508504	0.252817317620599	13.9424743898793
1	180411323	180411418	96	5	0.605072365993392	0.332864384999763	0.272207980993628	13.9144439102547
1	288692189	288692239	51	4	0.371572786618546	0.871686579151553	-0.500113792533007	-13.8950225329935
1	293202956	293203006	51	5	0.718498808038355	0.4017641464522	0.316734661586155	13.778963729463
1	121534244	121534313	70	5	0.650424974739452	0.347929567998501	0.302495406740951	13.3725517639482
1	134443742	134443860	119	4	0.797235346415365	0.520095601031513	0.277139745383852	13.3277821428842
1	46433159	46433215	57	5	0.921745724758391	0.611257183739865	0.310488541018526	13.3069482062979
1	174220620	174220674	55	5	0.517033486828527	0.216791286594351	0.300242200234176	13.2374068674891
1	119571308	119571466	159	4	0.972216066816631	0.560589871822561	0.41162619499407	13.2288572310449
1	299847880	299848027	148	4	0.702665884529831	0.447110564500899	0.255555320028932	13.207468453917
1	41375882	41375958	77	5	0.595950995421037	0.293123487790874	0.302827507630163	13.1320495014355
1	233185123	233185331	209	5	0.560106578798986	0.227823901284988	0.332282677513998	13.0846345365373
1	135372826	135372884	59	4	0.942783164146939	0.724259314762381	0.218523849384557	13.0344826528549
1	230516680	230516735	56	5	0.910826472081076	0.654018403935123	0.256808068145953	12.897381493287
1	64107602	64107729	128	4	0.548588743552199	0.847919026108932	-0.299330282556733	-12.858743613833
1	213602651	213602721	71	5	0.2198400466069	0.545031431988101	-0.325191385381201	-12.7984315970086
1	57064403	57064457	55	5	0.541251144497531	0.846620698414324	-0.305369553916793	-12.7213025077231
1	298057240	298057325	86	4	0.97307250692387	0.674366973899435	0.298705533024435	12.6050567584907
1	38082092	38082173	82	5	0.594372426358839	0.260252638279208	0.334119788079631	12.5411500977048
1	198235686	198235778	93	4	0.502739924433632	0.851349118075025	-0.348609193641393	-12.3781560145468
1	71546538	71546602	65	5	0.619412433777363	0.93416539264448	-0.314752958867117	-12.0753986690348
1	79511094	79511156	63	4	0.546027058146152	0.268954868017371	0.277072190128781	11.7093186966775
1	273537868	273537925	58	4	0.564924517908259	0.249563821666871	0.315360696241388	11.4069050236837
1	266484623	266484717	95	4	0.668929222618282	0.335172289839262	0.33375693277902	11.2502748980477
1	305570345	305570424	80	4	0.353137184125725	0.71992249274824	-0.366785308622515	-11.2004411356019
1	280402473	280402554	82	4	0.558595951071687	0.263229013249436	0.295366937822251	11.0820675438609
1	102017588	102017662	75	5	0.718751857875389	0.387398438578836	0.331353419296553	11.0761934502442
1	2983923	2983989	67	4	0.491424034629551	0.210215711458065	0.281208323171486	10.8453814484894
1	179710148	179710201	54	4	0.467711179562062	0.132084627711246	0.335626551850816	10.7561415335399
1	274330966	274331091	126	4	0.700636581632518	0.305774853075891	0.394861728556628	10.3702854601612
2	228063748	228064589	842	162	0.538921506683301	0.882624507112329	-0.343703000429028	-717.370979996771
2	116301726	116302398	673	156	0.487219857016505	0.848465543000191	-0.361245685983686	-690.917563260606
2	173465159	173465952	794	144	0.503640961397157	0.879758040334121	-0.376117078936964	-628.501594347958
2	142984684	142985366	683	149	0.564257296636213	0.239828592115568	0.324428704520644	511.989425705662
2	206797939	206798832	894	156	0.53236661649273	0.222431003516316	0.309935612976414	510.043319293834
2	227916169	227916744	576	144	0.586498226876684	0.255798486977918	0.330699739898766	499.93290914688
2	9200228	9200717	490	138	0.632689954968749	0.330338303525751	0.302351651442998	431.05745671358
2	43302056	43302922	867	139	0.627655231211954	0.308037247329986	0.319617983881968	429.79163579033
2	4726405	4726886	482	118	0.64597239178983	0.302899064078108	0.343073327711721	429.613115953967
2	176883956	176884253	298	120	0.565804997622871	0.259382519718528	0.306422477904343	388.467555144426
2	170727256	170727621	366	111	0.638284279272594	0.313291109284536	0.324993169988058	384.579323966529
2	246235836	246236457	622	112	0.783762418568448	0.441859809353419	0.341902609215029	377.346683787751
2	5696381	5696905	525	113	0.548179005169566	0.828091593341334	-0.279912588171768	-374.594430172765
2	2096152	2096457	306	110	0.632219067948075	0.303992092758224	0.328226975189851	357.789783761609
2	214314852	214315441	590	122	0.610758745577977	0.301347744875537	0.30941100070244	355.372855894748
2	136677170	136677670	501	98	0.545214638933125	0.21718280798241	0.328031830950715	353.612543117404
2	236925996	236926391	396	96	0.542265071462286	0.213619587696881	0.328645483765405	346.815922707171
2	126123913	126124397	485	114	0.61179166335994	0.283395599063684	0.328396064296257	338.76334538602
2	204359246	204360055	810	100	0.551420224682615	0.209264249846309	0.342155974836306	337.818131854779
2	38439597	38440136	540	108	0.632448658914114	0.336747731774924	0.29570092713919	337.233957140644
2	37153931	37154579	649	94	0.536234840734006	0.194658252590886	0.341576588143121	334.333023299288
2	196935674	196936205	532	94	0.574766168954436	0.227597846939764	0.347168322014673	333.273464800182
2	222832618	222833065	448	93	0.535455203535754	0.172970490395212	0.362484713140542	328.546233001818
2	30531229	30531597	369	91	0.637388733063902	0.289587241468964	0.347801491594938	324.751053595409
2	227005428	227005903	476	83	0.849789832647589	0.464497128267806	0.385292704379783	323.544076235614
2	214976319	214976979	661	102	0.587908273119181	0.266762981205453	0.321145291913728	319.871062326658
2	240085085	240085450	366	97	0.594578460049857	0.264478350602397	0.33010010944746	319.02753992126
2	1848244	1848591	348	89	0.604725432856709	0.238529504164311	0.366195928692397	315.613625565859
2	213681085	213681624	540	106	0.600399409188325	0.297252752422396	0.30314665676593	309.682532051396
2	3092617	3092960	344	82	0.582295001002953	0.241706742937027	0.340588258065926	301.107252750884
2	5195965	5196489	525	88	0.601920909469984	0.262244375864542	0.339676533605442	297.495047093613
2	239913733	239914163	431	96	0.580591526330592	0.29475071979179	0.285840806538802	294.999697987265
2	58370624	58371726	1103	90	0.722522189115983	0.397110063524293	0.32541212559169	294.113727550228
2	207624694	207625072	379	78	0.57651553829584	0.215549132059926	0.360966406235914	285.280874093807
2	21136241	21136624	384	84	0.587500568829083	0.251073160596266	0.336427408232817	284.894851460095
2	169028878	169029222	345	90	0.601735849322551	0.262792271464263	0.338943577858287	283.056785482358
2	27574844	27575466	623	98	0.574285772166411	0.269718660426076	0.304567111740335	275.396842561095
2	58147708	58148362	655	90	0.559948506335047	0.82670755452416	-0.266759048189113	-274.979455149833
2	55141248	55141676	429	93	0.537776580016674	0.234498579216197	0.303278000800478	273.041888868411
2	11576341	11576770	430	80	0.60399373623004	0.278580714280927	0.325413021949113	270.165766729514
2	16562328	16562598	271	82	0.828158973582481	0.568568494177986	0.259590479404495	269.464833956067
2	60437678	60438027	350	75	0.602558455462408	0.231607634812308	0.3709508206501	267.502358518299
2	173471620	173472035	416	80	0.582408790079232	0.882799898247286	-0.300391108168054	-267.25320553851
2	154299008	154299264	257	74	0.672324331882758	0.348475368507559	0.323848963375199	265.260538238145
2	51045481	51045904	424	93	0.581224472106037	0.296045551009351	0.285178921096686	264.284311727313
2	152999754	153000041	288	86	0.551420847863738	0.236192978770401	0.315227869093337	260.673687247315
2	45438445	45438925	481	77	0.274077469851558	0.630777120230748	-0.35669965037919	-260.376092430241
2	22149952	22150273	322	94	0.557227787430506	0.293984317616415	0.263243469814091	255.201724313261
2	47962013	47962356	344	79	0.587001970580201	0.250358905525831	0.33664306505437	252.409278633257
2	204062723	204063041	319	75	0.577593765604157	0.23704015125577	0.340553614348387	249.820148466922
2	201694423	201694837	415	87	0.615387140690692	0.315278327201203	0.300108813489489	249.560723301383
2	227040044	227040383	340	79	0.579308052327653	0.272658029140378	0.306650023187275	248.648399665365
2	227976315	227976899	585	75	0.627621245509628	0.286736883232638	0.34088436227699	247.009152552018
2	200770780	200771399	620	66	0.59541259161317	0.222614275609439	0.372798316003731	246.251512221081
2	75630254	75630670	417	68	0.57317955872562	0.212510731263358	0.360668827462261	246.150923977333
2	29842000	29842253	254	73	0.621726102267215	0.274228880387053	0.347497221880163	243.136642141194
2	215886791	215887095	305	75	0.211137063125993	0.560191487904505	-0.349054424778512	-242.761524483403
2	218017923	218018264	342	78	0.577603835904576	0.270696778546936	0.30690705735764	242.659162220467
2	125593090	125593429	340	75	0.563569362371951	0.255805759498447	0.307763602873504	241.910265945736
2	197080339	197080801	463	71	0.565192916017361	0.229114547724474	0.336078368292887	241.445138921003
2	248052502	248052873	372	76	0.579517178241562	0.253127862139411	0.326389316102151	240.131998551486
2	198770522	198770939	418	87	0.513805302994766	0.238474423205163	0.275330879789603	239.840482615715
2	212157671	212157963	293	75	0.296124951290469	0.608839637513772	-0.312714686223303	-238.164615225796
2	39963345	39963616	272	82	0.6237542127411	0.321982869602901	0.301771343138199	235.280476448907
2	4909247	4909609	363	80	0.579498676320892	0.279543427753907	0.299955248566986	234.520585927354
2	225640441	225641092	652	73	0.579530711064871	0.232418412737634	0.347112298327237	234.362743745564
2	191492989	191493542	554	79	0.498420675627479	0.216207794743524	0.282212880883955	233.84751518815
2	18875439	18875797	359	73	0.590674954919144	0.281901135162406	0.308773819756737	233.33769998987
2	177728200	177728424	225	64	0.674819546117912	0.351945898848049	0.322873647269864	233.143902377561
2	216587046	216587365	320	67	0.645884020560701	0.280547692505353	0.365336328055348	230.641380751738
2	5249788	5250076	289	78	0.764750070524082	0.484039126759528	0.280710943764554	229.40949666876
2	25847202	25847456	255	71	0.63085459503357	0.317068574414736	0.313786020618834	228.379778170961
2	21938725	21939144	420	66	0.607064225766359	0.23610915069415	0.370955075072209	228.27546839438
2	84699284	84699668	385	79	0.600181239284922	0.288003304560888	0.312177934724033	227.746628646936
2	33722446	33722971	526	67	0.536179805559934	0.819050078241579	-0.282870272681645	-226.518451991145
2	213322949	213323202	254	72	0.536804087270395	0.240121001694104	0.296683085576292	225.669983565419
2	160511504	160511767	264	72	0.535024873032062	0.235997896739414	0.299026976292648	225.312887741732
2	32246396	32246790	395	65	0.591506332943901	0.253128076384966	0.338378256558935	223.946639041578
2	58330286	58330760	475	64	0.590920307978125	0.873736405206418	-0.282816097228293	-223.362831200752
2	116283322	116283585	264	60	0.596499135864149	0.234295686704378	0.362203449159771	220.724194336899
2	226977107	226977404	298	75	0.616753093035425	0.3113033428795	0.305449750155925	219.509042740223
2	198889460	198889714	255	74	0.564718365115285	0.286855711121613	0.277862653993673	217.521430974838
2	214963149	214963354	206	67	0.251985556905783	0.556531733241871	-0.304546176336088	-216.026397462205
2	12370741	12371023	283	62	0.590279409458796	0.217892426204056	0.37238698325474	215.900092744278
2	216686449	216686848	400	57	0.550692314839408	0.194164149229769	0.356528165609638	215.746128194356
2	197019000	197019330	331	68	0.626534931236845	0.300747759412784	0.325787171824061	215.420934987258
2	156427127	156427546	420	68	0.606817737597641	0.308772540148815	0.298045197448826	214.186988219602
2	241765246	241765607	362	60	0.613829002072701	0.231398387924995	0.382430614147706	212.492439501481
2	186996786	186997062	277	68	0.567039534916019	0.264178855011933	0.302860679904086	210.997765884672
2	242573880	242574217	338	73	0.513466899824712	0.209532354322946	0.303934545501766	210.780605444305
2	217514733	217515024	292	67	0.58320908586926	0.282530476111497	0.300678609757762	209.573062522577
2	17216730	17216965	236	72	0.615700163404146	0.326867778915061	0.288832384489086	208.507510344625
2	220079789	220079949	161	59	0.611156218661246	0.239496522216418	0.371659696444828	207.17186282865
2	216253340	216253672	333	63	0.306508452753022	0.644931791614664	-0.338423338861641	-206.836777518301
2	51336155	51336420	266	67	0.578271837485222	0.272050630305734	0.306221207179488	205.851225180863
2	200966387	200966694	308	58	0.533499967354212	0.194767124852959	0.338732842501252	205.335620216464
2	191578517	191578844	328	64	0.64368387452686	0.310971586802701	0.332712287724159	204.586083752157
2	249531816	249532070	255	74	0.601843371198536	0.315017739347285	0.286825631851251	203.767959070339
2	54955897	54956180	284	60	0.560665795586379	0.835393974531466	-0.274728178945087	-202.758989206162
2	179595966	179596735	770	51	0.493585473616736	0.834808019980811	-0.341222546364076	-202.26690825436
2	209372404	209372734	331	60	0.542017885276201	0.227780308346263	0.314237576929937	201.778903375697
2	10829597	10829908	312	65	0.504857071474905	0.215456750529458	0.289400320945447	201.408988748661
2	151924153	151924416	264	64	0.571891088378496	0.239296106361933	0.332594982016563	201.029907547833
2	204567208	204567368	161	69	0.282875955416159	0.553844344211775	-0.270968388795616	-200.535194830754
2	246066326	246066641	316	62	0.613303685519764	0.268544753510992	0.344758932008772	199.40863739925
2	15398158	15398508	351	60	0.849599123295664	0.553275200891916	0.296323922403748	196.614854612916
2	24615356	24616132	777	34	0.425052454522288	0.910410940660638	-0.48535848613835	-195.248455868273
2	2455546	2455887	342	59	0.512605236639314	0.205639152102111	0.306966084537202	194.952384988424
2	242463349	242463603	255	63	0.600601901989095	0.297579728525949	0.303022173463146	194.620267067597
2	208079164	208079424	261	64	0.545678194756733	0.817078692587457	-0.271400497830724	-194.326692049149
2	44199621	44199852	232	66	0.527343635451037	0.246588469696234	0.280755165754803	193.473930640024
2	229307988	229308257	270	67	0.583868884120245	0.311144804155847	0.272724079964398	192.010113531688
2	173215790	173216086	297	67	0.409247138077216	0.688003547479674	-0.278756409402458	-190.506019584379
2	213342745	213343011	267	65	0.538747324000707	0.24485373374993	0.293893590250777	189.131035887228
2	238524021	238524312	292	66	0.676125657837902	0.366184403962493	0.30994125387541	185.760066397877
2	63650249	63650508	260	65	0.595408658593395	0.311709902923029	0.283698755670366	184.79117700928
2	247731053	247731345	293	53	0.716049206205182	0.386334075098484	0.329715131106698	184.445960506788
2	182082056	182082357	302	64	0.586756232186242	0.288365366234805	0.298390865951437	184.443572258563
2	48602365	48602820	456	58	0.557310838539552	0.224294758137772	0.33301608040178	183.101617875206
2	250588255	250588710	456	56	0.52623046300684	0.209197331677427	0.317033131329413	180.84157722857
2	192908825	192909077	253	61	0.583984181981322	0.276260049654891	0.307724132326431	180.725587687234
2	81203725	81204296	572	56	0.567771131161492	0.237623322211072	0.330147808950421	180.576171021394
2	45285806	45286090	285	63	0.482616578909553	0.1986823543963	0.283934224513252	179.807387943543
2	222508215	222508546	332	56	0.573767857373979	0.243705421088806	0.330062436285173	178.610637641254
2	105270635	105270997	363	63	0.568391623323507	0.287210779590065	0.281180843733442	177.293581132555
2	174308975	174309262	288	62	0.539889062374241	0.243068334658406	0.296820727715834	177.260184665926
2	75924778	75925048	271	55	0.530455720807398	0.8102397872005	-0.279784066393102	-176.581537513918
2	143948028	143948353	326	58	0.521350040460149	0.230610584959794	0.290739455500355	175.506868153055
2	102349375	102349796	422	40	0.713119786185661	0.3585049349142	0.354614851271461	175.032403319867
2	219929775	219930014	240	59	0.300246482715498	0.606313377108761	-0.306066894393264	-174.898917379899
2	232879788	232880095	308	47	0.492398646823148	0.149742564205385	0.342656082617764	172.810710027998
2	5052109	5052244	136	54	0.54915976283422	0.248464959209226	0.300694803624994	172.718354853659
2	41628364	41628604	241	61	0.538251833805282	0.272357406148136	0.265894427657146	171.548800038583
2	49269785	49270121	337	60	0.562962291426169	0.272513187521323	0.290449103904846	170.343854396921
2	186387972	186388382	411	56	0.554646132276159	0.257049169156603	0.297596963119556	169.99232675866
2	218951051	218951322	272	54	0.517326379041305	0.219368524405284	0.297957854636021	169.444271104853
2	1118176	1118425	250	55	0.647428344056707	0.318509370337118	0.32891897371959	169.441909697125
2	9049407	9050202	796	48	0.477188177123471	0.821850305932842	-0.344662128809371	-169.254955812363
2	47528868	47529208	341	58	0.559394006937883	0.262883631236689	0.296510375701194	169.098733527385
2	21255240	21255517	278	56	0.606930452333978	0.309781266739672	0.297149185594306	168.838771183125
2	188978116	188978525	410	62	0.501067233101668	0.21791704494103	0.283150188160638	168.768351686841
2	103658293	103658966	674	37	0.790539548307071	0.384032759410717	0.406506788896353	168.753199037824
2	46233263	46233411	149	50	0.699849104953668	0.319761459668401	0.380087645285267	168.40579995204
2	216170243	216170534	292	59	0.476975312971287	0.186118452785163	0.290856860186124	168.298778366067
2	230382839	230383058	220	62	0.567932776193036	0.313449622841596	0.254483153351441	167.858849346489
2	214945553	214945830	278	60	0.595769141981807	0.295943907067098	0.299825234914709	166.211074596044
2	235939190	235939438	249	50	0.610075671590406	0.258966666965279	0.351109004625127	165.867716759741
2	12926482	12926966	485	36	0.252854626488538	0.690195719821949	-0.437341093333412	-165.568321994398
2	8984705	8984933	229	46	0.606224418177515	0.280167003297494	0.326057414880021	165.263627577363
2	172501199	172501516	318	51	0.780847523792271	0.488965541522251	0.29188198227002	164.414897300536
2	14902025	14902384	360	52	0.508446250507323	0.206220434206986	0.302225816300337	163.699983950562
2	177631790	177632085	296	51	0.590549136758059	0.254760654919334	0.335788481838725	163.460187742101
2	240672763	240673010	248	56	0.687535416681388	0.407866884229655	0.279668532451732	163.283195045517
2	216548450	216548718	269	50	0.521851437150057	0.214866215964052	0.306985221186006	162.900974956577
2	242025614	242025905	292	56	0.603622954473672	0.291656826042755	0.311966128430917	162.836017895146
2	4155167	4155551	385	57	0.314032705149647	0.622431840258792	-0.308399135109145	-162.499365709885
2	25853512	25853777	266	51	0.602360143879479	0.282540520877228	0.319819623002251	162.421265727324
2	10800660	10800937	278	46	0.646000264101148	0.279074521065818	0.366925743035331	162.283196468811
2	198545622	198545934	313	47	0.532863705965338	0.188626928255942	0.344236777709396	161.895839652026
2	19461546	19461878	333	56	0.542631849946174	0.240707573779317	0.301924276166857	161.453866432208
2	22128688	22128987	300	51	0.562652788343742	0.234803397574031	0.327849390769711	159.127152423799
2	31263209	31263459	251	55	0.603207463133295	0.317380175326328	0.285827287806967	157.640047373164
2	230940322	230940549	228	42	0.857764450686012	0.542007700932193	0.315756749753818	157.223568643059
2	219256488	219256718	231	54	0.619039150693751	0.302827964177318	0.316211186516433	155.984289965374
2	11278747	11279009	263	58	0.585465581941541	0.302579240666222	0.28288634127532	155.731065668722
2	78251552	78251868	317	49	0.518892960228627	0.224280280201035	0.294612680027592	155.037723746098
2	229712432	229712627	196	45	0.534610705842882	0.213908104902433	0.320702600940448	155.022051356332
2	242631529	242631821	293	51	0.603061058781226	0.290113489393674	0.312947569387552	154.726623139224
2	180283472	180283644	173	53	0.556058114525402	0.264690873440139	0.291367241085263	154.000465052726
2	111642235	111642443	209	54	0.533454988961595	0.266034393977029	0.267420594984566	152.47136320174
2	48009701	48009886	186	49	0.59764985987235	0.275225345528314	0.322424514344036	152.352967635375
2	4284358	4284581	224	56	0.561583401907853	0.281231583767438	0.280351818140415	151.637944511054
2	246059831	246060054	224	45	0.449316251874743	0.124693830622444	0.324622421252299	150.678603931184
2	30474445	30474887	443	57	0.524147484243494	0.249719881447514	0.27442760279598	150.459123149505
2	197133277	197133487	211	54	0.625480442826976	0.302033168915994	0.323447273910983	150.108263911427
2	59579352	59579548	197	52	0.517185206751272	0.235412265707125	0.281772941044147	149.676494173877
2	31877135	31877378	244	50	0.568278175399996	0.245925209327495	0.322352966072501	149.32070416429
2	132381205	132381429	225	47	0.588446799473816	0.273000983977012	0.315445815496804	148.973728368985
2	216701996	216702229	234	54	0.530609698359058	0.257109054723963	0.273500643635095	148.472075019481
2	19584904	19585157	254	50	0.537208477537117	0.232235591474678	0.304972886062439	147.954503549957
2	237322764	237322952	189	50	0.56070244769278	0.280308569998388	0.280393877694393	146.539993951813
2	25631149	25631357	209	53	0.55741255503484	0.283840978286073	0.273571576748767	146.089976743034
2	143789411	143789653	243	47	0.502530107363016	0.221156030152748	0.281374077210268	145.94997068677
2	217721177	217721872	696	43	0.694872803303049	0.350424720290813	0.344448083012237	144.90187346564
2	26884953	26885345	393	40	0.588594300123458	0.898573272873477	-0.309978972750019	-144.777980653556
2	209904732	209905039	308	40	0.646044680755526	0.283526004936425	0.362518675819101	144.646987600986
2	250709581	250709848	268	48	0.493974473479021	0.219790484644054	0.274183988834967	144.450464959024
2	8629131	8629380	250	44	0.661438847684826	0.321382138294815	0.340056709390011	141.607802197321
2	247430625	247430821	197	52	0.638931703247094	0.356730867551029	0.282200835696065	140.30411886362
2	102336742	102337263	522	39	0.789860725532116	0.424389239226782	0.365471486305334	139.597651404322
2	219239322	219239507	186	50	0.758323905746148	0.413420845742704	0.344903060003444	138.578965708497
2	14675015	14675189	175	41	0.5998209200194	0.261764674393992	0.338056245625408	138.477297972767
2	33349979	33350203	225	49	0.534955398309051	0.251684479432571	0.28327091887648	138.12140176271
2	25550017	25550207	191	47	0.594360236186396	0.311369567492531	0.282990668693865	136.548909980307
2	213805391	213805562	172	41	0.677023873461882	0.319917467128194	0.357106406333688	136.203574186216
2	200420217	200420469	253	49	0.526499957765647	0.243269286408156	0.283230671357491	135.607683537951
2	188620465	188620630	166	50	0.59918699482958	0.315978902873298	0.283208091956282	135.544551739711
2	207986610	207986843	234	47	0.756296354568511	0.489535202079738	0.266761152488772	135.288487704453
2	50423305	50423557	253	49	0.594246117938733	0.320047681388555	0.274198436550178	135.215334376634
2	900980	901130	151	46	0.663354321908579	0.357757499760239	0.305596822148339	134.043491678707
2	165174709	165175056	348	42	0.472084039959722	0.167043649050025	0.305040390909697	133.635221352994
2	225635646	225635968	323	45	0.568729597495648	0.266612636832304	0.302116960663344	132.514176044433
2	154300299	154300459	161	46	0.882148232334832	0.59463260003758	0.287515632297252	131.944667718316
2	56849668	56849878	211	41	0.287428182635934	0.611853401183748	-0.324425218547815	-131.754291531792
2	173957548	173957902	355	41	0.489679470601482	0.174148130099429	0.315531340502053	131.673676023936
2	1006207	1006391	185	42	0.593219382344109	0.263789435987759	0.329429946356349	131.441236437752
2	238508439	238508715	277	46	0.481174283228919	0.201865125202878	0.27930915802604	129.174136831086
2	15323132	15324118	987	48	0.587910939755772	0.292448633190986	0.295462306564786	128.497944800206
2	11223894	11224184	291	40	0.601268011437935	0.283627454542073	0.317640556895862	127.07394447971
2	228267451	228267579	129	45	0.566609596338871	0.283196255815549	0.283413340523321	126.788326781968
2	225287906	225288341	436	39	0.543461180406627	0.210080075670492	0.333381104736135	125.745214069931
2	19949838	19950127	290	42	0.591980367763103	0.29324633377433	0.298734033988773	125.470421472604
2	36156995	36157138	144	45	0.561728914891334	0.29691395351637	0.264814961374964	124.705717544685
2	4623025	4623201	177	36	0.435505878225291	0.736309735043876	-0.300803856818585	-123.324886319959
2	49673592	49673772	181	36	0.568064325960183	0.187881766202942	0.38018255975724	122.285914416739
2	214567223	214567332	110	41	0.635988909067322	0.334702945594116	0.301285963473206	122.165134187536
2	54562538	54562664	127	42	0.268080810351925	0.578976143230802	-0.310895332878878	-120.956572601884
2	15648536	15648777	242	28	0.680282061004178	0.32728452863597	0.352997532368208	120.907764842269
2	50209462	50209775	314	31	0.725170851671909	0.354212129596339	0.37095872207557	120.454618970323
2	26319216	26319419	204	41	0.440496232535564	0.164990226082006	0.275506006453558	119.860572642456
2	246870972	246871204	233	36	0.53983125323574	0.20169102829283	0.33814022494291	119.449655418735
2	17031301	17031452	152	43	0.505215865259719	0.226353685587941	0.278862179671779	119.088763988881
2	177779388	177779595	208	42	0.584198465794448	0.29418410571009	0.290014360084359	119.050921912356
2	173472111	173472263	153	37	0.627450960005596	0.873302053552407	-0.245851093546811	-118.952209130693
2	208036697	208037014	318	39	0.577566754879557	0.246807998276639	0.330758756602918	118.374515068027
2	13065035	13065542	508	39	0.534056564672355	0.202425292509752	0.331631272162603	118.076628141621
2	124082951	124083188	238	33	0.524710697475665	0.179225672715855	0.34548502475981	117.264258335227
2	85942930	85943133	204	34	0.641270086120589	0.331263952820585	0.310006133300003	117.153189755178
2	4283536	4283655	120	38	0.26252546163892	0.600089087831012	-0.337563626192092	-116.986369510801
2	19627917	19628177	261	37	0.594749649018163	0.285560838893533	0.30918881012463	116.597278162301
2	7445537	7445687	151	42	0.598810172543533	0.316864810077135	0.281945362466398	116.234981406003
2	245179562	245179820	259	39	0.649969868565728	0.330598974166842	0.319370894398886	115.397782840757
2	102337406	102337937	532	29	0.731902894534103	0.364279236282778	0.367623658251324	114.839461679709
2	247421274	247421530	257	39	0.583899254396306	0.263459708334747	0.320439546061559	114.508777927079
2	75789016	75789266	251	43	0.437090511022014	0.158178538210652	0.278911972811363	114.051692315996
2	219286933	219287099	167	36	0.306867595405126	0.617648829959388	-0.310781234554262	-113.663956404734
2	217918694	217918847	154	37	0.568943674861642	0.290841919261185	0.278101755600457	113.43246554026
2	113187800	113188331	532	33	0.560189711590408	0.92806141765533	-0.367871706064922	-112.893181552553
2	187963448	187963546	99	32	0.677149619889841	0.906433627629618	-0.229284007739777	-112.316965206588
2	102355436	102355818	383	35	0.907903592139793	0.65689003468912	0.251013557450673	112.282988482362
2	186678569	186678815	247	38	0.54573245349265	0.233745791542633	0.311986661950018	112.040938490601
2	3942332	3942593	262	36	0.405496404239043	0.738953018743921	-0.333456614504878	-111.615269324018
2	168147441	168147616	176	33	0.489551249799302	0.164153043487115	0.325398206312187	110.795258831964
2	26875172	26875289	118	35	0.73421306420246	0.480519025292646	0.253694038909814	110.520421261833
2	47925186	47925282	97	36	0.564673291123916	0.278718059020731	0.285955232103185	110.257995879458
2	92414737	92414986	250	38	0.400083690373542	0.711744464972883	-0.311660774599341	-110.071882942165
2	12314799	12314946	148	35	0.539968012041248	0.242962109552354	0.297005902488894	109.964096323642
2	6200805	6201146	342	31	0.58755701470003	0.214728713078171	0.372828301621859	109.93839431701
2	37793413	37793645	233	39	0.505035768002715	0.199650199536111	0.305385568466604	109.789016031063
2	218281533	218282096	564	33	0.563529403529514	0.210261820936453	0.35326758259306	109.635061452223
2	214191640	214191756	117	30	0.656666010114398	0.285417609655844	0.371248400458554	109.147762038057
2	13862652	13862956	305	34	0.190407703916362	0.527149389409229	-0.336741685492867	-108.947296603472
2	227854996	227855331	336	39	0.524720755797508	0.829233838677305	-0.304513082879797	-108.613811164798
2	209963660	209963981	322	37	0.557356207297035	0.261570283528744	0.295785923768292	107.911385364756
2	223945506	223945750	245	38	0.697658471021515	0.414456770223783	0.283201700797732	107.575050490708
2	129862159	129862363	205	37	0.475998764390074	0.196884489576363	0.279114274813711	107.129287683992
2	119401179	119401463	285	35	0.19985253872574	0.513740905673736	-0.313888366947996	-107.005704693369
2	193964795	193965021	227	34	0.581512525835958	0.273457591889162	0.308054933946796	106.249164105188
2	174922646	174922804	159	38	0.711604406414892	0.425309403319076	0.286295003095816	106.223750748362
2	1860712	1860875	164	38	0.551739474829978	0.274118858786499	0.277620616043479	105.466195820276
2	5031335	5031543	209	36	0.553440960289126	0.27581316154859	0.277627798740535	104.682960867104
2	116197212	116197468	257	22	0.764037248419109	0.255732645181283	0.508304603237826	104.378692784974
2	45415731	45415850	120	36	0.679058671438796	0.324618103097942	0.354440568340855	104.307925069018
2	66737596	66737682	87	36	0.828085774751706	0.513940118926412	0.314145655825294	103.668960735453
2	186796624	186796870	247	35	0.49189924377525	0.205362049633879	0.286537194141372	102.984442859603
2	190655864	190656077	214	30	0.664939333877552	0.372588555332845	0.292350778544707	102.13255580425
2	219558706	219558955	250	35	0.619074675007207	0.874705641281893	-0.255630966274686	-101.971091656489
2	30543963	30544253	291	35	0.603415609552435	0.908398480042005	-0.30498287048957	-101.660259558388
2	45542393	45542616	224	35	0.491210284042832	0.215251028043747	0.275959255999085	100.40622638679
2	230319977	230320143	167	34	0.636863319664075	0.350380944514983	0.286482375149091	100.101211401344
2	37728952	37729079	128	32	0.58480644542063	0.24233056784707	0.34247587757356	100.056398718142
2	6200200	6200322	123	32	0.544830891706035	0.240493362843498	0.304337528862537	99.8941029461143
2	33657325	33657413	89	34	0.452863560316656	0.194188616061688	0.258674944254968	99.854819504466
2	239054887	239055020	134	33	0.523957549719751	0.21918417370108	0.304773376018671	98.2181692682061
2	15659132	15659447	316	37	0.545199110080449	0.236251816970301	0.308947293110148	98.1557353055348
2	102342521	102342878	358	30	0.873280515848287	0.584189859153016	0.289090656695271	97.8544640897107
2	36649164	36649345	182	35	0.490412109427133	0.214079337340835	0.276332772086298	97.8035704176567
2	33963097	33963415	319	27	0.44126096704221	0.119877310643434	0.321383656398776	97.7914673668008
2	201890652	201890865	214	30	0.629414764324289	0.293139712409242	0.336275051915047	97.6093051748598
2	206113510	206113650	141	35	0.59557870836508	0.307280967723091	0.288297740641989	97.4412379622064
2	167926609	167927031	423	29	0.360451092500126	0.701931097383755	-0.341480004883628	-97.4006314270916
2	13289317	13289471	155	34	0.509876085560113	0.234305728466951	0.275570357093162	96.014527501753
2	216329516	216329649	134	31	0.574338600124522	0.265731299377726	0.308607300746796	95.7798647252716
2	12923842	12924317	476	26	0.335707177464002	0.755069069292406	-0.419361891828404	-95.627888502547
2	12836190	12836280	91	35	0.613759544941111	0.342503842981205	0.271255701959906	95.5946571069478
2	230685539	230685691	153	34	0.578235280006476	0.29393521316691	0.284300066839566	95.531940180627
2	177630305	177630436	132	34	0.508568828734884	0.229935099038181	0.278633729696703	95.5013664814793
2	198456849	198457017	169	33	0.550728854613882	0.278478346542784	0.272250508071097	95.0252283120684
2	50998285	50998526	242	32	0.584702291505938	0.291543257720225	0.293159033785713	94.7781177087284
2	159224111	159224296	186	34	0.529972297574888	0.197973012374602	0.331999285200286	94.6820166934332
2	5317140	5317548	409	29	0.475777056602869	0.822669686552026	-0.346892629949157	-94.483077860785
2	1784008	1784116	109	27	0.552853297762132	0.184256584377825	0.368596713384307	94.2765425334838
2	1476132	1476251	120	32	0.72107580790105	0.384704528490906	0.336371279410144	94.0925486424911
2	95553742	95553992	251	27	0.673142373594069	0.349628812349008	0.323513561245061	94.0388915417945
2	210615324	210615522	199	33	0.52138706155401	0.238710585450484	0.282676476103526	94.0128045200349
2	244206731	244206953	223	26	0.676044888560717	0.317499916169491	0.358544972391226	93.8759212289918
2	3681309	3681411	103	33	0.320922004560251	0.602065308703278	-0.281143304143027	-93.3600978903775
2	20360374	20360506	133	34	0.654008126915663	0.359458023915846	0.294550102999817	92.5876845323732
2	134316106	134316301	196	32	0.512467180809993	0.240770332117174	0.271696848692819	92.5359438816942
2	32491363	32491553	191	32	0.501918460631049	0.165735643553634	0.336182817077415	92.1757531543418
2	233987932	233988194	263	31	0.555560071168435	0.2669557616386	0.288604309529835	92.1574295702436
2	4542555	4542778	224	31	0.561403761656567	0.248526247911538	0.312877513745029	92.0931406661263
2	4299765	4299910	146	33	0.463768480165993	0.199040406589879	0.264728073576113	91.9629513868179
2	14231364	14231458	95	32	0.535798448374025	0.249928371910706	0.285870076463319	91.0955740280448
2	202406641	202406928	288	31	0.798920907652301	0.502848618587868	0.296072289064432	91.0298741431399
2	133226853	133227063	211	31	0.464431121493034	0.180923576173945	0.283507545319089	91.0167814881675
2	221103817	221103998	182	31	0.617102342449216	0.322275664052162	0.294826678397054	90.4929109250872
2	16556503	16556751	249	31	0.515516868797131	0.204213050297524	0.311303818499606	90.1875384433827
2	12279904	12280137	234	30	0.595940837076175	0.231937614920205	0.36400322215597	90.1570381526501
2	16314390	16314601	212	34	0.505193550622426	0.226847301457019	0.278346249165407	90.0289937975974
2	236403655	236403773	119	32	0.538874035250646	0.265541908193766	0.273332127056881	89.3681034466485
2	26960799	26961043	245	30	0.386048214809452	0.692294567277626	-0.306246352468173	-88.8566328195172
2	226156285	226156488	204	31	0.737961572985191	0.406094520890938	0.331867052094253	88.6229382840193
2	122108128	122108513	386	22	0.898260424036951	0.515968584796781	0.38229183924017	88.599045593455
2	196197904	196198096	193	31	0.48503610904479	0.21335018949947	0.27168591954532	88.3589551035069
2	25207624	25207838	215	28	0.539973765175786	0.196312787972298	0.343660977203488	88.2907671929594
2	204861156	204861423	268	29	0.527676897033749	0.187649027857231	0.340027869176519	88.1331127854845
2	27017046	27017292	247	29	0.618885002097601	0.337792654772004	0.281092347325597	88.1075018650394
2	211358424	211358532	109	18	0.867217986808969	0.287274570109431	0.579943416699539	87.9060572994414
2	200696058	200696271	214	29	0.618425341230769	0.288176133549586	0.330249207681183	87.6220093762447
2	32954020	32954152	133	30	0.570243160270958	0.285359179275717	0.284883980995241	87.3139729427454
2	173408618	173408769	152	33	0.64311562906843	0.357038609673693	0.286077019394737	87.2958576742814
2	244100594	244100720	127	29	0.555098411736348	0.252130805942625	0.302967605793723	86.4481161731435
2	175738243	175738484	242	31	0.702994140037604	0.398158098030577	0.304836042007027	86.3482786607888
2	43369382	43369470	89	30	0.608627797652665	0.303514344667422	0.305113452985243	85.5272078670757
2	245433188	245433351	164	31	0.631824968019659	0.327929058919505	0.303895909100154	85.5050730933124
2	52523934	52524068	135	32	0.491700413613394	0.209849233344115	0.281851180269279	85.4219155546908
2	82734030	82734193	164	28	0.523036550074477	0.193111950445651	0.329924599628825	85.286538155845
2	211357744	211357983	240	25	0.674905470650253	0.367515936353544	0.307389534296709	85.2819653801045
2	222860898	222861472	575	29	0.70339612670942	0.369483145524557	0.333912981184863	85.1812789540948
2	123046965	123047185	221	32	0.744083163556206	0.42228789743987	0.321795266116336	84.9693959034843
2	199390413	199390513	101	31	0.43876143320881	0.186262999792215	0.252498433416595	84.3133732362546
2	206037170	206037506	337	27	0.512544027889322	0.193966930756387	0.318577097132934	84.3046197086413
2	15536594	15536765	172	29	0.568947947828645	0.29679377569697	0.272154172131675	83.7682235261872
2	246180694	246180890	197	31	0.491683426791112	0.203345523648671	0.288337903142441	83.2146329609689
2	25630453	25630554	102	30	0.47941337539985	0.206529424784913	0.272883950614937	82.7874007301228
2	198604781	198604949	169	28	0.583936868389001	0.294237178453571	0.28969968993543	82.6034352495034
2	9343089	9343274	186	26	0.52953202747818	0.215601165179461	0.313930862298719	82.5778427953077
2	168459245	168459476	232	27	0.580551014528594	0.279852246189258	0.300698768339336	82.5733646358703
2	125272155	125272320	166	29	0.485660491198096	0.220030799015478	0.265629692182618	82.2117296400525
2	84613820	84614067	248	26	0.518129874211433	0.82888722177459	-0.310757347563157	-81.9844024280576
2	124329865	124330197	333	22	0.615281334516799	0.903361730115668	-0.288080395598868	-81.9720684409288
2	102353148	102353417	270	28	0.67556384239788	0.433227763755422	0.242336078642458	81.8482632314897
2	157611816	157612002	187	26	0.575573981763985	0.247000792805771	0.328573188958215	81.6717016020312
2	191985147	191985267	121	26	0.647140249769383	0.35395639126308	0.293183858506302	81.5828790257144
2	17573931	17574136	206	28	0.547286050949578	0.26481842418588	0.282467626763698	81.0400876938522
2	175494373	175494605	233	28	0.471617799116875	0.189880643570169	0.281737155546706	81.0175704157572
2	25979467	25979587	121	26	0.649865059012419	0.329105005235522	0.320760053776897	80.7872709408338
2	204131550	204131681	132	29	0.627866070250858	0.260579515931859	0.367286554318999	80.6503006176128
2	247501090	247501432	343	26	0.7118395587411	0.390946380645452	0.320893178095649	80.4664159335842
2	248572623	248572720	98	29	0.526898876948048	0.248304670157915	0.278594206790133	79.673040702315
2	5833291	5833399	109	29	0.230786871769223	0.486132603499375	-0.255345731730152	-79.6612540746926
2	207879072	207879152	81	29	0.317075232964739	0.603915271524652	-0.286840038559913	-79.6326702718402
2	136594327	136594466	140	26	0.567366975850889	0.278289533664085	0.289077442186804	79.6196129488081
2	13864921	13865071	151	27	0.504752425507689	0.233620410036575	0.271132015471114	78.8228443118629
2	104655315	104655519	205	24	0.45047011726252	0.143027996331221	0.307442120931299	78.7225130720272
2	203105922	203106043	122	28	0.503210661814709	0.242518265964701	0.260692395850007	78.3545763480369
2	227088173	227088285	113	24	0.605467661530302	0.281065538399284	0.324402123131018	78.090507595999
2	12477274	12477356	83	29	0.584636635892963	0.325197215067367	0.259439420825596	78.0351630880144
2	248655781	248655873	93	28	0.582181979294918	0.309330714737304	0.272851264557614	77.8590744472232
2	167364173	167364440	268	25	0.626790286805831	0.301510475774494	0.325279811031337	77.8240865958581
2	14716015	14716303	289	25	0.944911608170015	0.670396188191735	0.27451541997828	77.1110778158296
2	1125928	1126045	118	24	0.634916520770173	0.212961682825447	0.421954837944726	77.0911941823899
2	10940528	10940778	251	28	0.540141658331902	0.248158488487668	0.291983169844233	76.8345923734201
2	34508719	34508883	165	28	0.542650002143971	0.257476846209065	0.285173155934906	76.5941874036502
2	14839293	14839427	135	27	0.499702349701515	0.224300864108172	0.275401485593342	76.576532226303
2	21056555	21056674	120	27	0.498360441912657	0.225153566740222	0.273206875172435	76.5621593853436
2	54805825	54805976	152	26	0.673224071205457	0.408563988480918	0.264660082724538	76.4161967025873
2	184088295	184088449	155	25	0.676989267159077	0.417738859447416	0.259250407711662	76.3143177706262
2	213484360	213484534	175	24	0.496009172047863	0.178765665628078	0.317243506419785	76.280110945403
2	221030752	221030831	80	26	0.578131050607131	0.290431446941056	0.287699603666075	75.755259366595
2	32979787	32979909	123	26	0.523406966449162	0.217061925092615	0.306345041356546	75.4922001043197
2	31935444	31935579	136	27	0.271438831286832	0.574452014229269	-0.303013182942437	-75.384013621213
2	212093908	212094128	221	25	0.513359126751931	0.173850601908089	0.339508524843842	75.3709755290862
2	69103068	69103558	491	21	0.925413484497045	0.590546191076973	0.334867293420072	75.1795455181859
2	69696906	69697100	195	27	0.516436599263235	0.248416060864444	0.268020538398791	75.1343364219074
2	69697178	69697310	133	29	0.603197268330821	0.315142542308946	0.288054726021875	74.9815192203709
2	232582558	232582669	112	27	0.543807374582321	0.277566806042325	0.266240568539996	74.666193341372
2	32772823	32772951	129	27	0.518944453457374	0.217927048098587	0.301017405358787	74.5419129377332
2	68049247	68049519	273	27	0.604841786144671	0.316804221354229	0.288037564790442	74.387961857067
2	248217023	248217215	193	27	0.298514185448567	0.606579199883167	-0.308065014434601	-74.3871369712542
2	212931304	212931433	130	28	0.299432917966546	0.561873557514912	-0.262440639548366	-74.1579400982989
2	119032841	119033036	196	25	0.520590749978721	0.186038031648567	0.334552718330155	74.0842270789288
2	231387573	231387722	150	22	0.447842320829101	0.126390289140977	0.321452031688124	73.9267019482078
2	202886145	202886330	186	25	0.48450947358238	0.201057406545653	0.283452067036727	73.8121977014315
2	198879909	198880190	282	21	0.519715786291739	0.151588344749897	0.368127441541843	73.6972307448038
2	207816630	207816704	75	24	0.401726176833699	0.682778330996409	-0.281052154162711	-73.5433943213021
2	248805398	248805641	244	24	0.942144193841273	0.670516224665291	0.271627969175982	73.2376640142073
2	65626476	65626577	102	27	0.563639430052548	0.295357064520529	0.268282365532019	73.1056542502903
2	232617901	232618011	111	25	0.601890232906143	0.305834757508048	0.296055475398096	72.8265038709438
2	17935657	17935904	248	26	0.567267222878922	0.273237537830652	0.29402968504827	72.7622963602696
2	71130964	71131167	204	21	0.576872984161497	0.226002566709025	0.350870417452472	72.2321189602005
2	221325439	221325688	250	24	0.535112052966645	0.206620104468963	0.328491948497683	72.1444966987783
2	225418123	225418266	144	25	0.857628422476897	0.604337661643642	0.253290760833255	72.0695226034161
2	174523433	174523534	102	23	0.513108085322057	0.18666680380373	0.326441281518328	71.8082907244953
2	202650632	202650788	157	22	0.780518676764234	0.421462712445698	0.359055964318536	71.7589697483407
2	83557192	83557306	115	19	0.64643636061427	0.263495768943507	0.382940591670763	71.717457002507
2	98512862	98512959	98	26	0.547598727070139	0.278318583811504	0.269280143258635	71.4623497361268
2	157385909	157386488	580	22	0.616599152602131	0.293598531917133	0.323000620684997	71.3689732315892
2	78572942	78573116	175	19	0.783636547629641	0.474567729953544	0.309068817676097	71.3247342740777
2	104327493	104327608	116	25	0.592273047104444	0.3007717783424	0.291501268762044	71.1835813876965
2	232838880	232838973	94	24	0.634321215172024	0.337160441522073	0.297160773649951	70.9373929119926
2	230945322	230945514	193	25	0.479904932891406	0.219349277620625	0.260555655270781	70.8494399551109
2	194101175	194101335	161	26	0.574625795778618	0.310713992173773	0.263911803604845	70.7816478092514
2	197843276	197843331	56	22	0.667923545048855	0.396943927113843	0.270979617935011	70.633813495148
2	9835776	9835871	96	22	0.669138866653657	0.235480563351138	0.433658303302519	70.3861690416804
2	102342010	102342168	159	22	0.927605971979512	0.701531664103728	0.226074307875784	70.2783033365667
2	26033980	26034408	429	24	0.940367236671863	0.674563427847267	0.265803808824596	70.0215926259557
2	174610938	174611001	64	27	0.459159839054477	0.188091706074105	0.271068132980372	69.8216915439764
2	229847172	229847343	172	24	0.515118462057767	0.228269090269655	0.286849371788112	69.4951375896228
2	217716814	217716905	92	27	0.3171921494485	0.602945938534442	-0.285753789085942	-69.4444188496244
2	205706475	205706562	88	24	0.352308676155019	0.642343025402683	-0.290034349247664	-68.8846884414878
2	40539725	40539804	80	24	0.593567087571019	0.26654020315803	0.327026884412989	68.864047935792
2	41679157	41679249	93	24	0.6489052295308	0.356450463070688	0.292454766460112	68.8371122020818
2	66024739	66024988	250	24	0.607003376014984	0.28131220799227	0.325691168022714	68.6976264553726
2	185119715	185119830	116	24	0.621842478047285	0.346365903406458	0.275476574640827	68.6693873977512
2	6258220	6258338	119	25	0.55331510618731	0.291343683302604	0.261971422884706	68.6419770917632
2	187509062	187509293	232	21	0.488543763926061	0.165780759440742	0.322763004485319	68.0586270957797
2	87326582	87326721	140	24	0.574000031559389	0.28797010094514	0.286029930614249	68.0473507686064
2	31886454	31886838	385	24	0.448758924469564	0.156185701994778	0.292573222474785	67.8780344527363
2	151356824	151356946	123	26	0.565841632509108	0.230824715551202	0.335016916957906	67.6108752407521
2	62890368	62890440	73	23	0.588137998394183	0.27799508246895	0.310142915925233	67.6059842367395
2	8279171	8279307	137	25	0.506664143306261	0.215970159831106	0.290693983475155	67.1497990409436
2	194046056	194046141	86	22	0.604105856253409	0.294347998106051	0.309757858147359	67.1376258289307
2	213953392	213953670	279	22	0.486083411697572	0.827769935807072	-0.3416865241095	-66.4214573631453
2	2934596	2934721	126	24	0.465292374078182	0.182267451468338	0.283024922609844	66.3310787128228
2	225664018	225664168	151	23	0.520059949073282	0.246933483955797	0.273126465117485	66.1654835183551
2	47529366	47529463	98	24	0.599280702985592	0.331983857445679	0.267296845539913	65.8111514293991
2	177198816	177198986	171	24	0.553188468099956	0.262979379481279	0.290209088618677	65.4568555329425
2	94246727	94247222	496	17	0.715300989740381	0.385178036132105	0.330122953608276	65.3561395984435
2	166511658	166511819	162	23	0.694482355701119	0.416353456422187	0.278128899278932	65.2957322905587
2	249538866	249539045	180	18	0.613823949288473	0.289030829788544	0.324793119499929	65.1823196977355
2	152435153	152435325	173	25	0.50846556763671	0.220977756791313	0.287487810845398	65.1448465754939
2	16918900	16919034	135	25	0.50165800571844	0.224437108261583	0.277220897456857	65.0862945952821
2	161482958	161483069	112	22	0.735385938541736	0.39476846038144	0.340617478160296	64.8235867189515
2	236442328	236442430	103	23	0.377994432687017	0.656062060243443	-0.278067627556425	-64.4805642197607
2	212392698	212392798	101	18	0.320286615127302	0.735858466607455	-0.415571851480153	-64.2566178824937
2	59623554	59623648	95	23	0.464935423612406	0.177945924221092	0.286989499391315	64.2092049932892
2	9199626	9199719	94	24	0.308465619478802	0.589243646385086	-0.280778026906284	-64.2035263433931
2	92969136	92969400	265	22	0.486317228529155	0.21014447972312	0.276172748806036	64.1960262241649
2	214311829	214311910	82	22	0.193032330741493	0.488684417586094	-0.295652086844602	-63.9803723208739
2	48093431	48093676	246	18	0.525919298792317	0.85386539114755	-0.327946092355233	-63.8905544810726
2	230382319	230382403	85	23	0.609526515465367	0.330745191123736	0.278781324341632	63.7618808503972
2	158363343	158363663	321	21	0.36571205249577	0.13039110989027	0.2353209426055	63.7402462544297
2	43355850	43355925	76	22	0.533016783373723	0.259688288070829	0.273328495302894	63.4459433792956
2	1933620	1933847	228	22	0.604576632940008	0.28814889331483	0.316427739625178	63.2456523871304
2	51102804	51102916	113	24	0.586300728981875	0.305178850934456	0.281121878047419	63.1954829180387
2	181049863	181050087	225	23	0.554967635561853	0.834152540974792	-0.279184905412939	-63.193779280692
2	223953721	223953811	91	22	0.603399559021595	0.329973738105627	0.273425820915969	62.8756908202793
2	11145008	11145179	172	24	0.589992161016063	0.282552311101771	0.307439849914292	62.7650365023517
2	22820410	22820536	127	21	0.507547990503788	0.191504917436428	0.31604307306736	62.5590299162507
2	14659821	14659897	77	23	0.466529532701732	0.19418110804834	0.272348424653391	62.4746911074226
2	30702618	30702770	153	20	0.429604886296	0.127322314861253	0.302282571434747	62.3714433183215
2	238778262	238778372	111	24	0.589100164009729	0.27381880702563	0.315281356984099	61.975306384856
2	164557150	164557291	142	20	0.570291299661498	0.255704496216224	0.314586803445274	61.7081142186511
2	82132332	82132455	124	16	0.334331246786506	0.569901116788699	-0.235569870002193	-61.4698391083045
2	55641899	55642024	126	22	0.488701687946996	0.207279652858907	0.28142203508809	61.2760551729487
2	42588454	42588735	282	20	0.408739172777072	0.733082577427026	-0.324343404649954	-60.611819931406
2	18022385	18022444	60	22	0.54207640388488	0.257832288060332	0.284244115824548	60.479080525465
2	17027006	17027151	146	22	0.636544524015273	0.337401849798958	0.299142674216315	60.1680440508083
2	17023794	17023998	205	22	0.524205000714661	0.229958288485801	0.29424671222886	59.963765480504
2	224145754	224145943	190	21	0.504433535373076	0.221559647426548	0.282873887946528	59.8055948494662
2	49848102	49848233	132	20	0.707688070734516	0.395885190572806	0.31180288016171	59.8009003620808
2	200259328	200259423	96	20	0.502542139589521	0.221388883642011	0.28115325594751	59.7219422479498
2	152927046	152927172	127	21	0.249585171448393	0.57402053503484	-0.324435363586447	-59.4732499900731
2	5848834	5848969	136	21	0.401520357652665	0.148630017061169	0.252890340591496	59.3481054576284
2	196030374	196030471	98	24	0.467309501904136	0.154840295219448	0.312469206684688	58.9086227966591
2	102358030	102358244	215	18	0.855846227743686	0.6072986845529	0.248547543190786	58.9076180138869
2	35978634	35978767	134	20	0.531735826299207	0.203220612811288	0.32851521348792	58.5771758052705
2	59361757	59361850	94	20	0.567791806907652	0.300224450516106	0.267567356391546	58.5181744829059
2	5535391	5535462	72	19	0.643276084025948	0.313410944721916	0.329865139304032	58.4683295533036
2	140302683	140302801	119	21	0.499150618252902	0.198919304595018	0.300231313657883	58.2992528542544
2	230966080	230966154	75	20	0.716866473664302	0.444663139982763	0.272203333681538	58.1829951405024
2	216348285	216348386	102	21	0.495987911167555	0.216373661100876	0.279614250066679	57.9470348021848
2	230305225	230305322	98	21	0.537007761837333	0.255888028051133	0.2811197337862	57.9387126835322
2	192848136	192848203	68	20	0.534768388985642	0.265237214769679	0.269531174215962	57.4072706273517
2	45838973	45839269	297	20	0.582565680707442	0.280970763428549	0.301594917278893	57.2916306414893
2	31162621	31162687	67	18	0.47715844463465	0.199699129714438	0.277459314920212	57.1383556046543
2	159612196	159612588	393	18	0.865219822894492	0.592633494969184	0.272586327925307	56.7213668694566
2	222433553	222433614	62	21	0.712090339822991	0.446834809465519	0.265255530357472	56.2873664703173
2	230105956	230106006	51	21	0.318586488501269	0.618104270841473	-0.299517782340204	-56.0945425776416
2	197600110	197600320	211	19	0.662114860105093	0.323342812318689	0.338772047786405	55.9281653595972
2	107610904	107611145	242	20	0.496994409246585	0.215454450742885	0.2815399585037	55.7777838144841
2	162713387	162713481	95	19	0.637176959478346	0.309176280214599	0.328000679263747	55.7571030763879
2	37030731	37030812	82	18	0.589767771558738	0.945524647744035	-0.355756876185296	-55.7310601007515
2	2300739	2300841	103	20	0.594616096880996	0.264008284823077	0.330607812057919	55.5984870244916
2	165110026	165110131	106	21	0.903751622267192	0.613344872453632	0.29040674981356	55.5430087229986
2	196194472	196194663	192	19	0.510242013473446	0.233538360457041	0.276703653016405	55.4355213937166
2	228125140	228125212	73	19	0.518220450564531	0.254482519068466	0.263737931496065	55.327571803944
2	3814749	3814932	184	21	0.505626953433422	0.225113228760419	0.280513724673004	55.2224385662565
2	159044188	159044274	87	21	0.601593712868126	0.340017946449747	0.261575766418378	55.076877094697
2	155373965	155374251	287	16	0.863098592078393	0.544279200080921	0.318819391997471	54.8671373113288
2	14922072	14922135	64	18	0.523040576551089	0.227557563656584	0.295483012894505	54.6528546798016
2	69165448	69165592	145	17	0.864559531141216	0.56551011942622	0.299049411714996	54.5356199439754
2	7237416	7237475	60	20	0.446384902733758	0.136735906303146	0.309648996430612	54.4408261268197
2	184038869	184039073	205	16	0.914742596401175	0.55177311557457	0.362969480826605	54.2655946783151
2	183287125	183287190	66	18	0.200786719309859	0.500668782068415	-0.299882062758556	-53.7897765914696
2	42972428	42972570	143	21	0.549277221420343	0.265706216482148	0.283571004938195	53.7134394764016
2	204358204	204358283	80	20	0.458617200319614	0.188699802601564	0.26991739771805	53.2422980508269
2	284380	284470	91	18	0.455091017377267	0.197822734842965	0.257268282534302	53.0014238464922
2	141058558	141058637	80	21	0.566495428901969	0.290609541540308	0.275885887361662	52.987997636775
2	64125598	64125723	126	19	0.446013645445672	0.191756229315983	0.254257416129689	52.894032206226
2	228943200	228943397	198	17	0.922776046862138	0.686424832022956	0.236351214839182	52.4959348101122
2	17024079	17024156	78	21	0.710863777231155	0.373734601300188	0.337129175930967	52.4318732550457
2	114487103	114487178	76	19	0.710070081293135	0.44113627416494	0.268933807128195	52.2660368168743
2	248223401	248223500	100	19	0.584648342883688	0.311696530056587	0.2729518128271	52.1861620769616
2	19960101	19960202	102	14	0.798081642175252	0.501877257577153	0.296204384598099	52.0807513545013
2	207425644	207425745	102	19	0.521318403101448	0.255781362266896	0.265537040834552	52.0682294854506
2	203562876	203563090	215	20	0.810724591507793	0.500789071907289	0.309935519600505	52.0050893398837
2	19849482	19849552	71	19	0.598722655382181	0.325835123864412	0.272887531517769	52.0015034782574
2	33523134	33523400	267	19	0.261898645451795	0.63476589459722	-0.372867249145426	-51.890234348031
2	68048001	68048179	179	17	0.522394217249211	0.181628052269203	0.340766164980008	51.7737027509061
2	53636093	53636247	155	18	0.752029419242705	0.44309486350278	0.308934555739925	51.7181037221702
2	236477784	236477887	104	18	0.543304335219858	0.256144911236207	0.28715942398365	51.6922588715445
2	12641169	12641244	76	17	0.543021346764574	0.237382208964075	0.305639137800499	51.6246415079912
2	56904557	56904803	247	19	0.530352709637616	0.243344004717986	0.28700870491963	51.5444645361364
2	25251310	25251441	132	20	0.617576531325697	0.325923297657802	0.291653233667895	51.5317300248856
2	30334307	30334487	181	18	0.577537498541634	0.266769158144934	0.310768340396701	51.4296046317952
2	13359564	13359673	110	17	0.693989105830245	0.389303002450174	0.304686103380071	51.4254793722066
2	168479508	168479669	162	16	0.543076230293371	0.227641034973965	0.315435195319407	50.9918520420446
2	1530434	1530576	143	19	0.218457228445221	0.50636156154583	-0.28790433310061	-50.7958230944275
2	214821689	214821872	184	15	0.629843951773083	0.286708843874139	0.343135107898944	50.7796491620295
2	195472110	195472180	71	18	0.618823447093043	0.327348992215803	0.29147445487724	50.5764903580395
2	233929629	233929758	130	19	0.52233577577679	0.224816577986515	0.297519197790275	50.5145742787763
2	193186918	193186973	56	18	0.583693097037687	0.306105327876741	0.277587769160946	50.429325685882
2	228153313	228153378	66	18	0.605146758203657	0.349852196628412	0.255294561575245	50.2777733258438
2	223117014	223117376	363	13	0.772975634724176	0.43861269319478	0.334362941529396	49.8906728414504
2	31361311	31361496	186	18	0.494021793932292	0.203286614575929	0.290735179356363	49.8361245155224
2	55974999	55975147	149	17	0.926460938207763	0.701759043187553	0.22470189502021	49.8325530292968
2	69167133	69167499	367	15	0.625401522761619	0.313581088382583	0.311820434379036	49.8207695473908
2	128964023	128964156	134	16	0.667070669192794	0.374938280282048	0.292132388910747	49.5488568380815
2	39747406	39747493	88	20	0.657077539966734	0.285636888183926	0.371440651782808	49.476131174915
2	41074053	41074115	63	19	0.666102806308368	0.378857431721744	0.287245374586624	49.4609586695202
2	47439339	47439433	95	18	0.408073217558739	0.159473797175002	0.248599420383737	49.4589553739416
2	5784917	5785013	97	20	0.561992715842775	0.27079006711051	0.291202648732265	49.3489485678651
2	19619510	19619872	363	16	0.584950052730566	0.926460824270247	-0.341510771539681	-49.3152814821361
2	204987294	204987350	57	19	0.538326703518236	0.265741271705666	0.27258543181257	49.2136352681325
2	160686037	160686166	130	18	0.487732183310015	0.198665320204963	0.289066863105052	49.1064445371527
2	102363107	102363220	114	14	0.90381824375292	0.64402450804874	0.25979373570418	48.9008849928671
2	31338344	31338418	75	15	0.633500066487787	0.31559157337653	0.317908493111257	48.8330387200637
2	17650021	17650104	84	18	0.480496160481499	0.195819803993284	0.284676356488214	48.7689924121514
2	129250049	129250124	76	17	0.64680445699693	0.340842664449949	0.30596179254698	48.5644206015861
2	62317151	62317226	76	17	0.593388165283735	0.297036875900748	0.296351289382987	48.2362716112016
2	191985411	191985510	100	18	0.525746660147455	0.252279209026228	0.273467451121226	48.1861696228288
2	37499779	37499898	120	16	0.655538905215385	0.398615503706111	0.256923401509273	47.8354489100363
2	221547178	221547335	158	15	0.567744153822379	0.266890652771699	0.30085350105068	47.6387821784949
2	195666719	195666868	150	17	0.579975135876753	0.280243581423005	0.299731554453748	47.5991659063483
2	221327163	221327241	79	18	0.444082280667763	0.756415407979549	-0.312333127311786	-47.5761733685652
2	139951418	139951673	256	15	0.756998295167204	0.436657699419612	0.320340595747592	47.1192583817184
2	59554375	59554452	78	18	0.589054055082003	0.285853563841724	0.303200491240279	47.0982668559698
2	90025287	90025406	120	16	0.603292387928239	0.272631900092639	0.3306604878356	46.9035544468246
2	246827380	246827496	117	17	0.684166839182469	0.36705036117209	0.317116478010379	46.8747450056715
2	158123081	158123182	102	14	0.726628465949428	0.411884623555622	0.314743842393806	46.7034736951961
2	174923454	174923581	128	16	0.717923601087672	0.441860379786466	0.276063221301205	46.6544856403776
2	243882448	243882546	99	17	0.430332423927199	0.162797793823415	0.267534630103785	46.5877994168127
2	199127736	199128151	416	16	0.674545718781233	0.378006303433965	0.296539415347268	46.3682490638971
2	86871626	86871766	141	15	0.943102392545775	0.662612337469842	0.280490055075933	46.2147426330968
2	225236019	225236396	378	15	0.67290621638269	0.933017458518769	-0.260111242136079	-46.0861910081026
2	86644400	86644592	193	17	0.584771667752715	0.264108232879039	0.320663434873677	46.0603534721656
2	174610765	174610867	103	15	0.508478410647397	0.186233887340855	0.322244523306542	45.8896049295446
2	23854156	23854214	59	17	0.638780449138435	0.361772420679975	0.27700802845846	45.8088671380372
2	184352597	184352713	117	14	0.655217541081149	0.243282906741242	0.411934634339907	45.7500891926432
2	21898855	21898965	111	17	0.566488098040467	0.301186965261358	0.265301132779109	45.6654547032421
2	115722804	115722989	186	15	0.921391695695943	0.676016823483647	0.245374872212296	45.6360581853875
2	26711599	26711713	115	17	0.624441113845602	0.343330434491825	0.281110679353777	45.4130631238273
2	69161491	69161594	104	16	0.841286897384777	0.596295501038669	0.244991396346108	45.392835534524
2	19296109	19296195	87	16	0.644977109117948	0.364449346077765	0.280527763040183	44.7157828885083
2	223220829	223220892	64	16	0.544758915769347	0.251850150500463	0.292908765268884	44.6334471874105
2	214778716	214778846	131	16	0.691110997035307	0.954970060267459	-0.263859063232152	-44.5493225264371
2	17429711	17429872	162	16	0.572886085118831	0.255080043842939	0.317806041275892	44.4735365542738
2	57022263	57022474	212	15	0.632616037964273	0.369296412555826	0.263319625408447	43.7853285695728
2	65516151	65516261	111	17	0.49344467203764	0.19275100754003	0.30069366449761	43.4540402855924
2	115006215	115006352	138	17	0.622937458737973	0.298937274003711	0.324000184734262	43.3378486046979
2	123118164	123118240	77	16	0.217551770726118	0.504383343266109	-0.286831572539992	-43.2967521045047
2	163267598	163267696	99	14	0.602883384951302	0.313121746613376	0.289761638337926	43.1373303135477
2	64449423	64449667	245	14	0.453976658922566	0.163087787503305	0.290888871419261	43.1031958630662
2	244284353	244284433	81	15	0.55620589979979	0.274760148142812	0.281445751656978	42.19688473904
2	6943757	6943908	152	15	0.396018951319198	0.146123363984287	0.249895587334911	42.0171657083826
2	4943922	4944006	85	15	0.494433157382989	0.193369505498511	0.301063651884478	41.9669045330839
2	220403293	220403407	115	15	0.477336206192303	0.212905024749656	0.264431181442647	41.8344647570185
2	185090453	185090557	105	14	0.638114448650126	0.274552795659403	0.363561652990723	41.7893261213109
2	30081620	30081684	65	14	0.258991107113819	0.599086902325995	-0.340095795212176	-41.4073819893077
2	14270374	14270540	167	15	0.770205602270258	0.471160264296598	0.299045337973661	41.2727076851847
2	47432461	47432528	68	15	0.489101926677278	0.222141274756011	0.266960651921267	41.2088910065627
2	219129901	219130010	110	15	0.525749357785964	0.249821303517219	0.275928054268745	41.0697770785697
2	145529844	145530023	180	15	0.478063326360749	0.20107409647077	0.27698922988998	40.9220416171303
2	41074176	41074277	102	14	0.6570481982785	0.339825790083693	0.317222408194807	40.6653542698897
2	239519944	239520118	175	14	0.309656964932587	0.660616775904378	-0.350959810971791	-40.6026581933249
2	32613058	32613149	92	14	0.491841280754743	0.745769252982612	-0.253927972227869	-40.4064291168113
2	110152195	110152298	104	14	0.586696553394473	0.29198155780122	0.294714995593253	40.4000910127126
2	188654582	188654641	60	14	0.583669287955456	0.271108953854482	0.312560334100974	40.2853076379027
2	60480146	60480253	108	12	0.707833555813441	0.445444391337176	0.262389164476265	39.9854549443532
2	189312746	189312895	150	17	0.592122101257194	0.259829827471642	0.332292273785551	39.9437945365557
2	66879828	66879957	130	13	0.49065882737485	0.172224189070741	0.318434638304109	39.9373980885809
2	47927155	47927251	97	15	0.266087891544428	0.539152957173745	-0.273065065629317	-39.8442106172913
2	226906624	226906807	184	14	0.568289401544912	0.886113390683238	-0.317823989138326	-39.7864941916305
2	58392527	58392648	122	12	0.883794097450958	0.644504502827165	0.239289594623794	39.7760605832204
2	207779699	207779752	54	14	0.62163526531598	0.30768385084681	0.31395141446917	39.5917868510673
2	214316064	214316146	83	13	0.852836065126185	0.594373840531027	0.258462224595159	39.5626715243525
2	107611206	107611267	62	15	0.470944228438134	0.200474241363941	0.270469987074193	39.4716399087861
2	232879618	232879670	53	14	0.599568919263631	0.302787476973695	0.296781442289936	39.3828054876805
2	105915415	105915538	124	14	0.509860533790355	0.220954991230349	0.288905542560006	39.3172988427903
2	26710310	26710489	180	12	0.884021176569014	0.617375502092151	0.266645674476863	39.2542115211754
2	3103992	3104065	74	15	0.591609226744502	0.307601834778537	0.284007391965965	39.2282430970641
2	58148453	58148534	82	14	0.641342201033518	0.887664583760987	-0.246322382727468	-39.2211665124562
2	74967531	74967606	76	13	0.726968353726507	0.471507686081649	0.255460667644858	39.1985943775373
2	73873974	73874095	122	14	0.499900818772475	0.242262602820845	0.25763821595163	39.0421011451217
2	59044023	59044089	67	14	0.645763169499036	0.359653171053562	0.286109998445474	39.0125293770459
2	200422655	200422770	116	15	0.4644823513602	0.163996678105212	0.300485673254988	38.8851567737531
2	7251251	7251424	174	13	0.569232847460403	0.270369833049984	0.298863014410419	38.7996541379794
2	43673910	43673975	66	14	0.559658201662603	0.280418878784628	0.279239322877975	38.5593059320398
2	11721063	11721148	86	14	0.570361246958811	0.239301036743712	0.331060210215099	37.9331972312709
2	175901158	175901400	243	12	0.921380517489931	0.679675936200589	0.241704581289342	37.9059906496541
2	167543936	167544015	80	14	0.703304115421373	0.406437617077728	0.296866498343645	37.8461576319974
2	250629471	250629531	61	14	0.532949824549831	0.276241002836503	0.256708821713328	37.7328887318235
2	171093550	171093612	63	13	0.524119595456083	0.239989663007469	0.284129932448614	37.7262604950323
2	1113428	1113490	63	14	0.704334737977477	0.427123332639462	0.277211405338014	37.659346617982
2	8471997	8472055	59	12	0.588225315670103	0.255803511949819	0.332421803720284	37.6414881720478
2	4383514	4383604	91	15	0.658672099587009	0.379707575220022	0.278964524366987	37.5452968329441
2	248046032	248046238	207	12	0.810007545605276	0.488995149358962	0.321012396246315	37.4070531581735
2	194457618	194457728	111	13	0.514065426098654	0.24311479382009	0.270950632278564	37.2246168108451
2	13093918	13094015	98	10	0.624495816641092	0.262982124388941	0.361513692252151	37.2045194355787
2	234936500	234936552	53	13	0.509616034614821	0.253090759973675	0.256525274641146	36.8936149427026
2	198925034	198925111	78	14	0.691789019406761	0.400795927108377	0.290993092298384	36.8843775266128
2	43346026	43346115	90	13	0.936713205091941	0.689059536116452	0.24765366897549	36.6466542669016
2	73626070	73626192	123	13	0.9418464429077	0.702959139461558	0.238887303446142	36.6340724257898
2	87217286	87217411	126	14	0.606922162013178	0.284560315324716	0.322361846688462	36.5315833257837
2	102361975	102362314	340	13	0.763300091208943	0.38539114925307	0.377908941955873	36.49913310617
2	239271029	239271289	261	12	0.589720799901044	0.219655312536704	0.37006548736434	36.4251067374823
2	149104781	149105008	228	13	0.526012125491945	0.220183316605247	0.305828808886698	36.1184395073205
2	168130603	168130674	72	11	0.927435253482774	0.573027840785151	0.354407412697623	36.0063321044322
2	226937379	226937465	87	13	0.549973945161244	0.245626178373683	0.30434776678756	35.9546489301882
2	8244527	8244604	78	12	0.55516731878959	0.259312055990188	0.295855262799401	35.8938192706604
2	214652791	214652896	106	13	0.466057610718672	0.200188550892749	0.265869059825923	35.8724084768313
2	68268441	68268642	202	12	0.613780604094674	0.3278918663979	0.285888737696774	35.8185887651902
2	158820429	158820483	55	13	0.495996189962485	0.230000145983416	0.265996043979068	35.7302238152722
2	192811578	192811649	72	12	0.269611768269359	0.592942865253088	-0.323331096983729	-35.4198394880133
2	226916415	226916563	149	13	0.639364281765413	0.897414860778413	-0.258050579013	-35.2681997500504
2	5043326	5043414	89	13	0.480924431335814	0.194120228307854	0.28680420302796	35.081946118883
2	234379572	234379746	175	13	0.614505485464393	0.949708982916322	-0.335203497451929	-34.9701285954352
2	124565131	124565205	75	13	0.559590017783705	0.256550342104743	0.303039675678962	34.8648249764214
2	165920554	165920660	107	13	0.437318071827341	0.161495310055548	0.275822761771793	34.8221084979336
2	9695413	9695480	68	12	0.284613761494258	0.557928971831481	-0.273315210337223	-34.5623628875088
2	54535401	54535636	236	12	0.62795188229493	0.297618344802307	0.330333537492624	34.2424821368859
2	159639510	159639615	106	9	0.949805200923938	0.555875388692916	0.393929812231022	34.1424189515106
2	35311738	35311835	98	11	0.299403320510579	0.60037101930902	-0.300967698798441	-34.1120930660229
2	30474997	30475073	77	12	0.546556954232998	0.253310275362921	0.293246678870077	33.9349673255229
2	109892383	109892504	122	10	0.49012327126167	0.9438548887526	-0.453731617490931	-33.8637258795404
2	147770880	147771100	221	10	0.951127684669235	0.700363510300498	0.250764174368737	33.8160688616682
2	186129966	186130029	64	13	0.236057637048911	0.525401666209143	-0.289344029160232	-33.6871203098907
2	25364315	25364399	85	12	0.615228307835798	0.32612839671222	0.289099911123578	33.6594896572163
2	21416688	21416755	68	12	0.302805966588633	0.580711833226316	-0.277905866637683	-33.6310082424709
2	166531337	166531404	68	13	0.548376912960141	0.245613218124286	0.302763694835855	33.5963088793486
2	19622994	19623080	87	13	0.57760433095836	0.30292290973739	0.27468142122097	33.5273692884957
2	92590696	92590756	61	11	0.94142135767844	0.717043586669726	0.224377771008714	33.3299566827845
2	225388881	225389094	214	12	0.284327952422579	0.587986924752339	-0.30365897232976	-33.3110274099929
2	11023626	11023737	112	13	0.582606105109583	0.269457430697179	0.313148674412404	33.2379827683848
2	120881862	120881982	121	11	0.514428532132777	0.16990337500592	0.344525157126857	33.1053926782093
2	155711233	155711355	123	11	0.393720510093753	0.138931709989426	0.254788800104327	33.0138485600455
2	39905254	39905374	121	13	0.937653910019029	0.676785423023412	0.260868486995617	32.8258967577121
2	58342676	58342819	144	12	0.393621238695832	0.755561887187512	-0.361940648491681	-32.8229489308657
2	83618379	83618507	129	13	0.351388149612759	0.689817843553725	-0.338429693940966	-32.8035331170959
2	32995668	32995739	72	12	0.540996673865218	0.26042668991099	0.280569983954229	32.6286512960694
2	242839765	242840165	401	10	0.50901721226092	0.155928258400145	0.353088953860775	32.3588376535388
2	243750062	243750352	291	10	0.41115544571063	0.0985940666360407	0.312561379074589	32.2508720841117
2	157120947	157121040	94	11	0.50301050865424	0.210364570335562	0.292645938318678	32.2297513048605
2	105452931	105453017	87	12	0.665549337266779	0.373477444821705	0.292071892445074	32.2009168903978
2	242473618	242473697	80	10	0.618588821743122	0.312368071667877	0.306220750075245	32.0288344819827
2	244770082	244770173	92	10	0.560291081854463	0.224294695325709	0.335996386528754	31.992738641148
2	150050368	150050584	217	10	0.669041990595454	0.344315339618936	0.324726650976518	31.9251274542904
2	58464107	58464164	58	10	0.686308862863065	0.912415364515464	-0.226106501652399	-31.7868523962213
2	190870534	190870592	59	12	0.531185936832724	0.266142954962722	0.265042981870002	31.7358454080092
2	13346140	13346199	60	12	0.674017707524921	0.387683192281336	0.286334515243584	31.7200561933864
2	210181935	210181992	58	11	0.529786144424084	0.246913271635206	0.282872872788879	31.6111171116922
2	87701545	87701633	89	11	0.511457704811408	0.199117203560419	0.312340501250988	31.3318056017431
2	188731437	188731506	70	11	0.870673281013352	0.601037018360421	0.269636262652931	31.0299538242529
2	9936201	9936314	114	9	0.78508594677731	0.377212867560893	0.407873079216417	30.9997299556252
2	247771947	247772059	113	11	0.554604398892933	0.280344952522852	0.27425944637008	30.9430023623014
2	72288618	72288700	83	10	0.783690389605668	0.474769310817732	0.308921078787936	30.7273302748052
2	238117776	238117838	63	11	0.58954427443515	0.291011856912627	0.298532417522523	30.6891226491937
2	243627349	243627445	97	11	0.914872812308581	0.552211316656558	0.362661495652024	30.6277840450095
2	38889240	38889291	52	11	0.438517729915897	0.194159192110834	0.244358537805063	30.5379442981532
2	226737335	226737452	118	11	0.667912686583751	0.389895369958002	0.27801731662575	30.5357324768058
2	49060820	49060922	103	11	0.488264028188033	0.207031822517027	0.281232205671006	30.321951297847
2	79930368	79930420	53	10	0.385489450658545	0.698006513632556	-0.312517062974011	-30.3077237078792
2	21986502	21986568	67	10	0.561020573683117	0.247628990235222	0.313391583447894	30.2166289173587
2	136676445	136676543	99	10	0.500617468069213	0.208300888167323	0.29231657990189	30.1532897473604
2	13353503	13353583	81	11	0.574829207076915	0.300119259524944	0.274709947551971	30.0745948964342
2	237940106	237940334	229	9	0.640206412089123	0.207337370100862	0.432869041988261	30.0490144880095
2	236444028	236444275	248	12	0.591647824895073	0.286390063938489	0.305257760956584	29.9635070883479
2	218927262	218927325	64	11	0.596188882961307	0.323691267815521	0.272497615145786	29.9176688189582
2	40989765	40989862	98	10	0.596511483360503	0.869025134441158	-0.272513651080654	-29.6653545730516
2	220080009	220080080	72	10	0.666819555498652	0.390322526627861	0.276497028870792	29.4486743604273
2	59159833	59159936	104	12	0.735019781881107	0.395747617937968	0.339272163943139	29.2773819331957
2	234052253	234052379	127	10	0.549408236465902	0.224252475090316	0.325155761375587	29.2730787915631
2	41058330	41058384	55	10	0.472045995138662	0.199370543617778	0.272675451520884	29.0556628840612
2	225968335	225968506	172	10	0.939386251378839	0.560995680856601	0.378390570522238	28.9417729304722
2	227121863	227121925	63	11	0.54113989316734	0.243769680451507	0.297370212715833	28.9232354552771
2	193110796	193110876	81	8	0.675248141892215	0.370031197031511	0.305216944860704	28.8471995111432
2	120161672	120161863	192	10	0.561494046632189	0.289007363166577	0.272486683465612	28.8344290017476
2	10873639	10873736	98	11	0.276482274897277	0.596449878847781	-0.319967603950503	-28.6310456485705
2	119986800	119986863	64	11	0.669949402058886	0.330984738483162	0.338964663575725	28.4956788484785
2	19872999	19873191	193	9	0.456655836875908	0.183756193818065	0.272899643057843	28.3565432256489
2	77293666	77294099	434	8	0.776454478701162	0.368036242321	0.408418236380162	28.2869661558766
2	99879836	99879898	63	11	0.439445632304072	0.714139318336925	-0.274693686032853	-28.2861168964499
2	42405787	42405865	79	10	0.513801548055954	0.232511483913153	0.281290064142802	28.1500008544965
2	31336734	31336807	74	10	0.525955471480703	0.259047997911638	0.266907473569065	27.9176613571746
2	101989495	101989550	56	10	0.41339411858457	0.677212656390889	-0.263818537806318	-27.9113420136106
2	9341841	9341914	74	10	0.437975794695772	0.175618204296445	0.262357590399327	27.6878087813011
2	4402890	4402950	61	10	0.534743424925267	0.264747658880363	0.269995766044904	27.6538602348472
2	212158327	212158419	93	10	0.646442636209183	0.313765848289962	0.332676787919221	27.6116553385654
2	221257447	221257599	153	10	0.5853481608588	0.254667227679853	0.330680933178948	27.5184024400329
2	244151097	244151164	68	12	0.199825898418962	0.546629236425147	-0.346803338006185	-27.3957389458518
2	176663339	176663420	82	10	0.647333246982309	0.392838734168718	0.254494512813591	27.3665972337039
2	214632098	214632339	242	7	0.758196336348666	0.322077246160617	0.43611909018805	27.0802643572148
2	39747639	39747714	76	9	0.475467588597095	0.195582862702222	0.279884725894873	27.0183148217054
2	192841945	192842112	168	9	0.935609141603867	0.489894818893312	0.445714322710556	27.014312603982
2	7347070	7347184	115	9	0.684059086707997	0.362003216829107	0.32205586987889	26.9965940036896
2	226932741	226932864	124	10	0.441977736017967	0.164410039924206	0.27756769609376	26.8596306155182
2	88212058	88212156	99	8	0.913451991408614	0.645262502554053	0.268189488854561	26.8339420376847
2	176409184	176409274	91	8	0.710775318868039	0.29766227177588	0.413113047092159	26.8315425406167
2	111526199	111526263	65	10	0.636546468667961	0.948736227690503	-0.312189759022542	-26.7829436958261
2	208677373	208677430	58	10	0.51319864887961	0.252598044592339	0.260600604287271	26.6428439334143
2	2454131	2454261	131	10	0.380944605777025	0.686851030699218	-0.305906424922193	-26.5858975964419
2	199625985	199626054	70	10	0.43865985525926	0.160823760408539	0.277836094850721	26.3016280563516
2	225947621	225947726	106	9	0.640541613535581	0.332604543625955	0.307937069909627	25.9219448524306
2	166287082	166287164	83	9	0.895716827514656	0.637526000940814	0.258190826573843	25.7743266718964
2	47038089	47038159	71	8	0.562865164354747	0.248571267770013	0.314293896584734	25.6924125310239
2	3116480	3116573	94	10	0.932230750084727	0.584445802615399	0.347784947469328	25.6473038512951
2	214918891	214919167	277	9	0.838075551675987	0.493812878030675	0.344262673645313	25.6016286621493
2	242422177	242422234	58	9	0.479516222188763	0.201217164033687	0.278299058155076	25.3921496349064
2	25630326	25630382	57	9	0.456719294648324	0.193742129776665	0.262977164871658	25.3212835958878
2	211083349	211083447	99	8	0.818386993963861	0.522538733954241	0.29584826000962	25.2631779963741
2	12904498	12904618	121	8	0.935860362598079	0.681784338227978	0.254076024370101	25.2010335824635
2	56394218	56394310	93	8	0.581007230027333	0.276222012300902	0.304785217726432	25.1923334195132
2	53781590	53781674	85	9	0.496675782316686	0.222307787420224	0.274367994896462	25.1214287789988
2	184744624	184744734	111	9	0.518290087419569	0.20895335383452	0.309336733585049	25.0101451246523
2	61846888	61846957	70	8	0.322490861320153	0.656560936173738	-0.334070074853585	-24.9615675447615
2	102348672	102348727	56	6	0.682790417064923	0.253053767542112	0.429736649522811	24.7576862360869
2	105182105	105182169	65	8	0.709696645416261	0.935308087423636	-0.225611442007375	-24.7572713807592
2	247946201	247946263	63	8	0.90962132123877	0.678595537197574	0.231025784041196	24.7301466233687
2	11015637	11015752	116	10	0.662953560154049	0.344504298452409	0.31844926170164	24.6708420102889
2	18254913	18254968	56	9	0.455928901349873	0.186355827676618	0.269573073673255	24.4812044117699
2	219140168	219140418	251	8	0.69324846363284	0.361647125558189	0.331601338074652	24.424796361519
2	57815514	57815581	68	9	0.23706280172436	0.549003750311038	-0.311940948586678	-24.4168485962374
2	8444392	8444478	87	10	0.341647615497973	0.638006921362046	-0.296359305864073	-24.3256607330271
2	5196726	5196781	56	9	0.610137907774902	0.340343598987358	0.269794308787544	24.2981094988526
2	75425121	75425218	98	9	0.939386252743076	0.552318519009273	0.387067733733803	24.1616413016135
2	69166911	69167056	146	9	0.495169456576408	0.183946055997349	0.311223400579058	24.0208163768933
2	53628718	53628787	70	7	0.93255066500984	0.640950810673337	0.291599854336502	23.9459376104435
2	145058971	145059051	81	9	0.902669755722356	0.667695257226956	0.2349744984954	23.8367055712812
2	6516198	6516250	53	9	0.471886488395831	0.206296798435275	0.265589689960557	23.8043065133067
2	87747402	87747502	101	9	0.583252572841679	0.297286935183325	0.285965637658354	23.7305271013537
2	116278145	116278205	61	8	0.797685650515348	0.548097249366744	0.249588401148604	23.7280927159754
2	75870134	75870189	56	9	0.731538561337652	0.45930370635644	0.272234854981212	23.6106196931136
2	58141523	58141599	77	7	0.544562409784569	0.847051589438871	-0.302489179654302	-23.4878576391026
2	26892663	26892739	77	9	0.450409930939276	0.758559091874347	-0.308149160935071	-23.3745937591709
2	30635588	30635640	53	9	0.498552505876543	0.188073129283256	0.310479376593288	23.3738100334103
2	31301006	31301101	96	9	0.537593964721053	0.931158075171614	-0.393564110450561	-23.0631908849535
2	54585297	54585409	113	8	0.528840206870592	0.23062863436902	0.298211572501572	23.0623111911189
2	26890057	26890111	55	8	0.582854130794174	0.309146115321365	0.273708015472808	23.0119037552678
2	48476237	48476363	127	7	0.918113101334732	0.651046694718766	0.267066406615966	22.7399914654711
2	45016466	45016696	231	8	0.540026726453353	0.267566948052536	0.272459778400816	22.5819419192264
2	1779898	1780095	198	8	0.514517378433075	0.817482755526846	-0.302965377093771	-22.3560042798273
2	99880172	99880246	75	8	0.402285335021881	0.725781165292126	-0.323495830270245	-22.1868618196778
2	221230030	221230084	55	9	0.559016022251717	0.190457100785603	0.368558921466114	22.162334044879
2	4560296	4560468	173	8	0.720785758203213	0.386935381062924	0.333850377140289	21.8505711978451
2	168479304	168479373	70	8	0.533227813140097	0.25367689852245	0.279550914617647	21.8215662717241
2	124696043	124696186	144	9	0.587432087587206	0.931158074475204	-0.343725986887998	-21.8098663782244
2	204358412	204358466	55	8	0.450262970125868	0.17622499760349	0.274037972522378	21.7845282203727
2	140452040	140452116	77	8	0.689957789125891	0.38623803895836	0.30371975016753	21.7826589609625
2	208955810	208955899	90	8	0.489131204398757	0.167419417213293	0.321711787185464	21.7578854231495
2	207439166	207439329	164	7	0.837265841622303	0.555596476024359	0.281669365597944	21.5852084936379
2	1530719	1530787	69	8	0.24048153735515	0.526816992678354	-0.286335455323204	-21.4720121363227
2	159700495	159700578	84	8	0.925570406013946	0.667960383173692	0.257610022840254	21.4075243694081
2	4169033	4169122	90	8	0.615061569658012	0.302915465244162	0.31214610441385	21.324510678642
2	20530227	20530361	135	8	0.96072380713178	0.65458125773774	0.30614254939404	21.2963992198345
2	107645122	107645235	114	9	0.181935646617593	0.51420370443109	-0.332268057813498	-21.2226193621545
2	69169833	69169975	143	6	0.750900272145805	0.416935578431755	0.333964693714051	21.0073523057808
2	186852935	186852988	54	7	0.591476240737297	0.290279795177606	0.301196445559692	20.9428401020876
2	229261425	229261478	54	8	0.622556924731421	0.31460428380838	0.307952640923041	20.8935084159034
2	158829750	158829851	102	6	0.587798868661597	0.938517590285916	-0.35071872162432	-20.8663991300067
2	189312472	189312570	99	7	0.688249736140745	0.374322507310945	0.3139272288298	20.8535199138813
2	201258182	201258275	94	7	0.623097464683249	0.27063937651951	0.352458088163739	20.5258338278974
2	171207664	171207715	52	7	0.951974479603713	0.724008829386995	0.227965650216717	20.5063617414319
2	222259616	222259667	52	8	0.223445396105652	0.523553989405632	-0.30010859329998	-20.4636235288164
2	64260741	64260818	78	7	0.647838367270079	0.320671672909069	0.327166694361009	20.2049685026461
2	237622849	237622925	77	7	0.900892959205721	0.651530181503416	0.249362777702305	20.0619428467635
2	167649420	167649488	69	7	0.802833273404385	0.455220172942552	0.347613100461833	19.9875611204375
2	4193529	4193623	95	6	0.539919631486473	0.18600223185802	0.353917399628453	19.9736436057781
2	221103697	221103752	56	7	0.576824771744358	0.242555603434308	0.33426916831005	19.8522001202392
2	192504406	192504513	108	8	0.908471225635063	0.534555509883844	0.373915715751219	19.8310221997416
2	69166784	69166857	74	8	0.51021886479372	0.204203923044113	0.306014941749607	19.8049350820293
2	24812425	24812479	55	8	0.586442455066573	0.276171288955868	0.310271166110705	19.6152953009914
2	43033470	43033558	89	7	0.905998644392847	0.661618584731808	0.244380059661039	19.5582214449921
2	4305094	4305221	128	6	0.776422964094916	0.441590645657195	0.334832318437721	19.5221958542807
2	27458067	27458129	63	7	0.265311794065686	0.646019782995078	-0.380707988929392	-19.3805652637113
2	50623139	50623294	156	7	0.53689949454319	0.275972547939714	0.260926946603476	19.3745422970259
2	225722836	225722946	111	7	0.940100002846526	0.659143288891113	0.280956713955413	19.285734213003
2	242409924	242410004	81	6	0.771520815451162	0.506765965582406	0.264754849868756	19.2711396136172
2	210615022	210615240	219	6	0.504936873416417	0.173557333962927	0.33137953945349	19.220471921613
2	210217007	210217091	85	7	0.941877942427459	0.56428073382401	0.37759720860345	19.0469346991942
2	217702658	217702713	56	7	0.469918319556397	0.202393875344957	0.26752444421144	18.9410303956633
2	157390012	157390109	98	7	0.643481428454093	0.33568095607366	0.307800472380433	18.9044205342288
2	59573374	59573618	245	7	0.269970991803437	0.607111105021892	-0.337140113218455	-18.8083490476548
2	45577141	45577195	55	6	0.701547685672475	0.359257620119853	0.342290065552622	18.7577314283702
2	232688603	232688667	65	7	0.44918094581132	0.15663022516862	0.2925507206427	18.7466940226897
2	245878867	245879023	157	7	0.603182687607332	0.330106438379906	0.273076249227426	18.6724781726569
2	239473261	239473379	119	6	0.307894034070912	0.624699275570156	-0.316805241499244	-18.5892956253018
2	157390403	157390641	239	6	0.673920488960732	0.324465472371411	0.349455016589321	18.5432286188551
2	146475468	146475522	55	6	0.470991008667821	0.182131386185722	0.288859622482099	18.4901278517497
2	48774825	48774878	54	7	0.600585184983762	0.306800087084504	0.293785097899258	18.3802377622522
2	26047916	26047981	66	4	0.932986744316891	0.634001185836687	0.298985558480204	18.1818045372959
2	9416119	9416178	60	6	0.491484727512272	0.142785672617908	0.348699054894364	17.9831501759633
2	135165615	135165738	124	6	0.429259268096119	0.723634325154146	-0.294375057058026	-17.860596360486
2	246163626	246163684	59	7	0.439184184644231	0.164224862124838	0.274959322519392	17.8453306382675
2	197148798	197148970	173	5	0.634759280858387	0.305852874193811	0.328906406664576	17.8154067379193
2	52007549	52007603	55	6	0.455450713904258	0.19447446972754	0.260976244176718	17.7999918783909
2	92355548	92355603	56	6	0.608948362677534	0.310609531497081	0.298338831180453	17.6323500441239
2	161255709	161255858	150	6	0.83289827112426	0.442099863295581	0.39079840782868	17.565761817941
2	247480189	247480331	143	6	0.690170742546655	0.359988464705932	0.330182277840723	17.5242377152209
2	23420824	23420945	122	7	0.54838285425681	0.252831332164678	0.295551522092133	17.4822162012439
2	196772168	196772265	98	6	0.792722505930582	0.516524943801693	0.276197562128888	17.3294205421369
2	165921868	165922004	137	6	0.741339463162759	0.374633029183975	0.366706433978784	17.2447899472717
2	217389780	217389845	66	6	0.636249379953703	0.350668783321782	0.285580596631921	17.2150712378204
2	157377941	157378112	172	5	0.959284346145208	0.73450346963808	0.224780876507127	17.1452501274948
2	247341849	247342038	190	6	0.792858481472082	0.343778871613587	0.449079609858495	17.0955559214563
2	198414814	198414885	72	6	0.838766512015799	0.578034938960679	0.26073157305512	17.0359245111854
2	168502272	168502371	100	5	0.936449418077571	0.690563927043534	0.245885491034037	16.9921471576642
2	118994990	118995047	58	5	0.880128267555448	0.683317747609842	0.196810519945606	16.9675683156082
2	1524820	1524946	127	6	0.90168510537639	0.683863668694729	0.217821436681662	16.7668524852725
2	221391232	221391328	97	6	0.88909668475457	0.574708819046962	0.314387865707608	16.7433247838709
2	25194373	25194442	70	6	0.229255114708688	0.511022272103043	-0.281767157394355	-16.6810115951091
2	142689739	142689865	127	6	0.913078691787465	0.605943462003232	0.307135229784233	16.6301300822994
2	43759347	43759499	153	4	0.669283377941791	0.365887888463468	0.303395489478323	16.4176902015745
2	212758541	212758723	183	6	0.323229769294262	0.708277534041218	-0.385047764746956	-16.3520897754959
2	179595317	179595384	68	6	0.324538107737674	0.652658177624161	-0.328120069886487	-16.1759075899264
2	108671638	108671703	66	6	0.72270363360719	0.417229009412368	0.305474624194822	16.1427187393608
2	36477549	36477607	59	6	0.25526753759033	0.63038759755836	-0.375120059968029	-16.0418216208705
2	90863091	90863156	66	6	0.585392133668669	0.314797288810187	0.270594844858481	15.9844375569831
2	62234363	62234414	52	7	0.861402128485724	0.546511659855346	0.314890468630378	15.931165842666
2	47158934	47158993	60	6	0.563227443438957	0.288997045917509	0.274230397521448	15.8887690079109
2	7347251	7347303	53	6	0.5298011179257	0.217898831858416	0.311902286067284	15.7777262864883
2	166754595	166754655	61	5	0.947158072736813	0.735952596765683	0.21120547597113	15.673386880421
2	244306697	244306748	52	6	0.751548896789456	0.465850153710044	0.285698743079412	15.66816921906
2	210271391	210271450	60	6	0.624780929169426	0.311091097027154	0.313689832142272	15.4730876779423
2	247570903	247570956	54	5	0.985980869731685	0.770521090523212	0.215459779208473	15.3809573583659
2	198617866	198618042	177	5	0.907178395644215	0.665634775106919	0.241543620537296	15.2768542899193
2	152998537	152998624	88	4	0.592720996544186	0.873082895374417	-0.280361898830231	-15.2626735770626
2	168449907	168449964	58	5	0.667695135225415	0.386247297975551	0.281447837249864	15.0914362695116
2	188731299	188731350	52	5	0.834100058639273	0.554482696153518	0.279617362485755	15.0277612244887
2	199509123	199509182	60	4	0.981935952576806	0.644401502354757	0.337534450222048	14.7674718574186
2	7011996	7012056	61	4	0.909138052310909	0.462435022513694	0.446703029797215	14.2591281701564
2	25862034	25862115	82	5	0.527508334797891	0.806262793127384	-0.278754458329493	-14.2062556852649
2	110875562	110875623	62	5	0.442612620091298	0.136292793593565	0.306319826497733	14.1818375304062
2	65215753	65215858	106	5	0.444192601665487	0.172275366312277	0.27191723535321	13.9096373105317
2	42269617	42269746	130	5	0.932131301200832	0.598063086192881	0.334068215007951	13.7956682010369
2	167649563	167649638	76	5	0.842773463522118	0.517029745484025	0.325743718038092	13.684163875737
2	135324329	135324381	53	5	0.623502093038313	0.299953661884592	0.32354843115372	13.6603015987475
2	193453946	193454001	56	5	0.563671999609495	0.279619239068264	0.284052760541231	13.6116208022392
2	185561701	185561800	100	4	0.909360509863359	0.696862093662459	0.2124984162009	13.4617330644206
2	227121734	227121786	53	5	0.488707267896875	0.224104482927659	0.264602784969216	13.3168823554818
2	19619969	19620213	245	5	0.447777156198787	0.808051000061738	-0.360273843862951	-13.203039478973
2	21272330	21272395	66	5	0.554417965094462	0.218848053516229	0.335569911578232	13.171792631001
2	98944902	98944966	65	4	0.965687919572781	0.672568004889309	0.293119914683472	13.0746647869125
2	249394705	249394767	63	5	0.695425058744604	0.383172542105298	0.312252516639306	13.0640271115291
2	208622233	208622307	75	5	0.571070797894974	0.25484987375322	0.316220924141754	12.873644714274
2	237978837	237978933	97	4	0.538491497065892	0.180092745656189	0.358398751409702	12.4305798050728
2	158933612	158933717	106	4	0.306429830206614	0.725118108685519	-0.418688278478905	-12.3683672442474
2	240339373	240339423	51	4	0.963789118087029	0.73849521335262	0.225293904734409	12.3454314652976
2	30736595	30736695	101	5	0.916726816304827	0.569442236570534	0.347284579734293	12.138039650821
2	40769845	40770065	221	4	0.374044933990284	0.784022082481922	-0.409977148491638	-12.043864861823
2	202470210	202470276	67	4	0.605250688814407	0.288264027575084	0.316986661239323	11.9700600087724
2	170675321	170675447	127	4	0.586515722858712	0.291506804201275	0.295008918657437	11.8683879929728
2	158819676	158819740	65	4	0.559862430029469	0.286187356171904	0.273675073857566	11.5149666580501
2	78237112	78237358	247	4	0.400915491382504	0.712378538487092	-0.311463047104588	-11.507346781239
2	64731175	64731250	76	5	0.470283407689118	0.860650953615409	-0.390367545926291	-11.4587462439377
2	216361858	216361991	134	4	0.675784488175391	0.36490411848256	0.310880369692831	11.3727478407407
2	39347442	39347504	63	4	0.590616723906885	0.226007572326783	0.364609151580102	11.1479879899834
2	51631575	51631634	60	4	0.673301738570539	0.342636280947429	0.330665457623109	11.1292477430738
2	82164969	82165054	86	4	0.939386252743076	0.522602980287388	0.416783272455688	11.1079876727142
2	190895042	190895159	118	4	0.859469716076664	0.569154488233684	0.29031522784298	10.8045487159466
2	7098289	7098373	85	4	0.924942873121247	0.627519094725574	0.297423778395673	10.6486086208458
2	194044711	194044788	78	4	0.560449752511917	0.855263845400813	-0.294814092888896	-10.6199241762408
2	4560574	4560686	113	4	0.563190914264039	0.184446489816773	0.378744424447265	10.2525180403315
2	6602564	6602661	98	4	0.93938625103778	0.534555512012028	0.404830739025752	9.18917256722166
3	179845335	179845970	636	136	0.543524337666961	0.861098463391177	-0.317574125724216	-518.786998609721
3	24479082	24479536	455	113	0.674356060986424	0.276645314748882	0.397710746237542	459.838832158115
3	169966000	169966536	537	115	0.536160916822194	0.176568038425244	0.35959287839695	440.497065624407
3	150108720	150109404	685	131	0.605639777666253	0.272363165187339	0.333276612478915	440.098977676172
3	1833618	1834002	385	125	0.632804934760075	0.310802924300444	0.32200201045963	398.255360288674
3	156144364	156145000	637	123	0.556751572740662	0.246000418645364	0.310751154095298	397.582238061363
3	206058248	206058747	500	99	0.5719816061481	0.206996413374271	0.364985192773829	386.192621604831
3	167157460	167157856	397	106	0.819488790898323	0.510151115302881	0.309337675595442	384.955079608869
3	224434771	224435246	476	133	0.642779546810508	0.356613340074636	0.286166206735872	380.390387466222
3	167276598	167276986	389	116	0.617651215206543	0.301679030403693	0.31597218480285	373.629432447373
3	210383684	210384083	400	122	0.595272758562159	0.292420881868592	0.302851876693567	369.012397448043
3	3206268	3206750	483	126	0.311546570940512	0.59172494600218	-0.280178375061668	-359.482105438011
3	189076073	189076426	354	95	0.591008475434506	0.2417893702906	0.349219105143906	349.45823023846
3	55666403	55666738	336	101	0.617527707863896	0.291290297772165	0.326237410091731	328.66772251585
3	177928660	177929070	411	93	0.552041347010375	0.204616126670947	0.347425220339429	328.631708731339
3	113672278	113672569	292	102	0.623617987538418	0.300048193905675	0.323569793632743	323.492501226391
3	124205582	124206102	521	87	0.561391279054896	0.89827928274779	-0.336888003692894	-312.594205414904
3	147871427	147871963	537	90	0.583724118653402	0.257553408407448	0.326170710245954	302.736717361688
3	19571804	19572246	443	93	0.563833532674599	0.257812708959482	0.306020823715117	297.992644508484
3	200172511	200173002	492	91	0.61017641442788	0.285495847519337	0.324680566908543	296.222698645757
3	193731422	193733098	1677	64	0.496498231376531	0.907979626832006	-0.411481395455475	-291.842763783057
3	227205006	227205440	435	79	0.611378524783662	0.260172497877551	0.351206026906111	290.212165200068
3	124852200	124852629	430	104	0.585474418536075	0.304836114157846	0.28063830437823	288.386959220678
3	197120998	197121614	617	93	0.556928994410361	0.256949739204616	0.299979255205745	283.510083072292
3	3965808	3966282	475	104	0.54757238484569	0.250438999198332	0.297133385647358	280.323481220983
3	180031786	180032122	337	74	0.602924976357064	0.231812466661584	0.37111250969548	280.040983859566
3	199110962	199111534	573	82	0.537705205811746	0.212071267915812	0.325633937895933	278.35172521925
3	199370071	199370434	364	84	0.582224782507096	0.27770081774757	0.304523964759527	271.954910109185
3	122040451	122040725	275	94	0.568040608769104	0.276578701144446	0.291461907624658	266.13178266599
3	59144599	59144950	352	78	0.514035685005091	0.185901453728037	0.328134231277054	264.600157351594
3	11930790	11931170	381	87	0.585160009265265	0.283120250528631	0.302039758736634	263.74272489192
3	7734608	7734903	296	87	0.626698342817283	0.3023059466891	0.324392396128183	261.239794252861
3	68538450	68538910	461	83	0.519416764194432	0.204854463103305	0.314562301091127	260.609036607955
3	124801013	124801540	528	89	0.612534739862602	0.316724870500145	0.295809869362458	256.685578323268
3	222398830	222399376	547	73	0.587795129973384	0.242354968143566	0.345440161829818	252.136659063387
3	39665752	39666062	311	90	0.619710051035066	0.326485713082289	0.293224337952777	250.581556458497
3	102639725	102640064	340	74	0.617638484995453	0.922815595905183	-0.305177110909729	-248.155317936615
3	4320221	4320529	309	85	0.628866356313026	0.308130351097927	0.320736005215099	246.332991391405
3	49099375	49099763	389	63	0.585948869343899	0.237412302431765	0.348536566912134	240.904122962377
3	190766715	190767195	481	77	0.588484262081726	0.264725630592834	0.323758631488892	240.046845801014
3	45954955	45955416	462	77	0.569693704224682	0.259580912259337	0.310112791965345	239.048555651992
3	146551761	146552202	442	70	0.63158738246632	0.306521814558737	0.325065567907583	238.31587800047
3	131565687	131566322	636	50	0.412598595951543	0.805644047629063	-0.39304545167752	-238.244162181935
3	228976063	228976364	302	64	0.60579253446	0.251098482299271	0.354694052160728	237.312088587941
3	195255866	195256387	522	75	0.496833019407653	0.173300589079476	0.323532430328177	236.864876545029
3	189089791	189090233	443	74	0.560788366049652	0.238734078807599	0.322054287242053	236.252832753813
3	160213968	160214271	304	67	0.616969477185213	0.273777941520973	0.34319153566424	235.459562154447
3	227483391	227483841	451	70	0.560525648359167	0.229522065638531	0.331003582720636	233.794228175175
3	196191210	196191761	552	69	0.494250233472875	0.173075578241572	0.321174655231303	233.633280825003
3	180533020	180533309	290	79	0.544809753140288	0.254359856246872	0.290449896893416	233.558403348477
3	59997733	59998206	474	68	0.491826183879306	0.173007221471889	0.318818962407417	232.658316855537
3	129327937	129328386	450	76	0.640680258565599	0.328892015822569	0.31178824274303	231.049191705879
3	169101413	169101704	292	79	0.623046747717667	0.330363113759318	0.292683633958349	227.556949121324
3	60886044	60886821	778	48	0.499366869004074	0.927124436005554	-0.42775756700148	-225.2727626521
[truncated: 4,929 more rows]
