# Supplementary material for: Chromosome-level genome assembly of a regenerable maize inbred line A188
Source: Genome Biol. 2021 Jun 9;22:175. doi: 10.1186/s13059-021-02396-x (PMC8188678; doi:10.1186/s13059-021-02396-x)
Supplement: Supplementary file 10 — Additional file 10. CHG DMRs between seedling and callus. [file 13059_2021_2396_MOESM10_ESM.txt]

# DMR output from the DSS R package (github.com/haowulab/DSS)
chr	start	end	length	nCHG	meanMethy_callus	meanMethy_seedling	diff.Methy	areaStat
1	227907776	227909105	1330	104	0.36731310834548	0.715875402940879	-0.348562294595399	-434.902537394141
1	209404385	209405341	957	80	0.302630100709756	0.729782398377916	-0.42715229766816	-408.248557835292
1	84017074	84018511	1438	87	0.233345673712756	0.588608030970711	-0.355262357257955	-383.150862286734
1	244735214	244736414	1201	81	0.15980254137086	0.529972537820044	-0.370169996449184	-371.163335622752
1	229899640	229900892	1253	67	0.415298323100105	0.832354003666935	-0.41705568056683	-347.043462498522
1	65641073	65642093	1021	74	0.512872066417532	0.838193854148501	-0.32532178773097	-336.577085365859
1	227977675	227978551	877	62	0.349527605702587	0.727285860021769	-0.377758254319182	-284.626255046223
1	74662563	74663599	1037	65	0.214024652783466	0.577121827464435	-0.363097174680969	-283.102792453319
1	230827007	230827780	774	78	0.8871581278813	0.612518345770872	0.274639782110428	277.826713045245
1	145452117	145452894	778	62	0.394473452934973	0.744366462011829	-0.349893009076856	-274.362011139465
1	133916533	133917331	799	81	0.266166010843323	0.583179039899034	-0.317013029055711	-267.580466521928
1	204418866	204419489	624	72	0.236995828014661	0.5557497690956	-0.318753941080939	-249.092424308726
1	97277356	97278106	751	57	0.247454359091625	0.604961055818584	-0.357506696726958	-248.306354223702
1	234288334	234288843	510	67	0.471913822206901	0.158558905882141	0.31335491632476	240.978857957943
1	145417388	145418165	778	62	0.557508505164067	0.852479623935667	-0.294971118771599	-239.865876073999
1	7719838	7720292	455	71	0.368040322491778	0.115468815929341	0.252571506562437	238.242638062143
1	129558585	129559377	793	69	0.123214249998837	0.412196951468916	-0.288982701470079	-237.172462485628
1	306956898	306957675	778	46	0.435110474666732	0.840299322498727	-0.405188847831994	-236.60983484982
1	165402145	165402460	316	68	0.51180916696989	0.212786523590277	0.299022643379613	235.683983647903
1	284966645	284967087	443	75	0.500752152807179	0.220097245080319	0.28065490772686	235.629961838503
1	216984467	216984890	424	75	0.470312352451358	0.194026836567911	0.276285515883447	233.479869936988
1	226300238	226300494	257	83	0.172818024367333	0.425035132114958	-0.252217107747625	-233.083105275361
1	63279347	63280014	668	56	0.260618743078331	0.63025230454838	-0.369633561470049	-232.240335580554
1	294612267	294613137	871	60	0.391530866120171	0.71058595789494	-0.319055091774769	-231.670353225347
1	152401740	152402316	577	64	0.266968178765608	0.572366566893778	-0.305398388128169	-230.585773437552
1	143879456	143880033	578	58	0.14840045550703	0.494739134050773	-0.346338678543743	-229.164715996398
1	138851419	138852276	858	71	0.258804761869464	0.565842750547659	-0.307037988678196	-226.830170121166
1	91069198	91069578	381	70	0.495702333197097	0.197991546767213	0.297710786429884	225.833031737627
1	125593465	125594316	852	69	0.287405996521191	0.613017686007495	-0.325611689486304	-222.132088900252
1	78457687	78458099	413	72	0.502140182771432	0.233195927381359	0.268944255390073	216.801098064292
1	307301289	307301750	462	59	0.462755494728558	0.144334867682351	0.318420627046207	214.106293300469
1	233403849	233404193	345	61	0.494571247654196	0.19764985766388	0.296921389990316	210.389126213096
1	199370623	199371715	1093	48	0.31216604145214	0.697959035633226	-0.385792994181085	-209.57753760201
1	230172552	230172910	359	55	0.36237411765549	0.682767348961197	-0.320393231305707	-202.407760060563
1	240762938	240763323	386	66	0.62934306009573	0.357986485784038	0.271356574311692	199.731566775338
1	119808884	119809461	578	59	0.275116632427197	0.580330233576382	-0.305213601149185	-199.672940245976
1	191553333	191553634	302	60	0.457351275489635	0.179237397948431	0.278113877541204	194.98228472478
1	187211422	187211786	365	66	0.451965184839744	0.185938898826737	0.266026286013007	194.337321254118
1	9958454	9959155	702	63	0.268337050381661	0.535584051101034	-0.267247000719373	-191.316018618367
1	303279586	303279913	328	60	0.43099654973436	0.167434528530543	0.263562021203816	189.993720031097
1	1463594	1464308	715	30	0.57764812939402	0.160447191546077	0.417200937847943	187.804159563024
1	284755785	284756098	314	57	0.145159027115882	0.424496448138709	-0.279337421022827	-186.554776507601
1	155565699	155566195	497	56	0.118233664177998	0.370876323391835	-0.252642659213837	-186.020870356917
1	192349527	192350006	480	59	0.437172082177945	0.753886592018267	-0.316714509840322	-185.017887986544
1	297587302	297587906	605	58	0.255238689371512	0.545651427255094	-0.290412737883583	-181.282694034589
1	34897679	34897937	259	55	0.469577367395091	0.169271094103651	0.30030627329144	180.259677062335
1	57200438	57201016	579	52	0.339060986668481	0.652084805387684	-0.313023818719203	-176.950844812715
1	183225040	183225651	612	49	0.311267236322628	0.641127041985289	-0.32985980566266	-175.647515359809
1	191068142	191068493	352	58	0.450469513201009	0.188206299863332	0.262263213337677	173.070105378944
1	6622171	6622485	315	58	0.451720195104652	0.195646752993225	0.256073442111427	173.068397648775
1	4794081	4794626	546	51	0.445435634608162	0.750496493088773	-0.305060858480611	-172.878155822043
1	282143187	282143520	334	53	0.448659643330413	0.16719457229485	0.281465071035563	172.833643308135
1	7077311	7077810	500	57	0.471638994535022	0.190327003235056	0.281311991299966	172.561064633831
1	152467538	152468125	588	51	0.135125192501334	0.422832919238427	-0.287707726737092	-171.272456825331
1	120180147	120180758	612	58	0.29327458959579	0.58097301578972	-0.28769842619393	-170.995966272431
1	215782840	215783288	449	50	0.241073738257509	0.52738832230997	-0.286314584052461	-170.083921170861
1	157270674	157271187	514	59	0.26574337056723	0.583994320065604	-0.318250949498374	-169.954660149469
1	96355863	96356296	434	48	0.156000204795019	0.464123167908624	-0.308122963113606	-169.67788235549
1	107887874	107888468	595	52	0.148430281783419	0.44230784994222	-0.293877568158801	-168.172514215134
1	6886734	6887077	344	57	0.50467416652455	0.236959774600584	0.267714391923966	164.853380125808
1	272900780	272901502	723	43	0.317650020898518	0.718498379172361	-0.400848358273843	-164.774593882585
1	115789287	115789875	589	40	0.309841018122819	0.665930136233479	-0.35608911811066	-163.480669722716
1	100135305	100135802	498	46	0.329627720507512	0.669332723750569	-0.339705003243058	-160.849485045217
1	258006633	258007115	483	52	0.155008513803734	0.427969304789112	-0.272960790985378	-158.622025729776
1	48673218	48673496	279	48	0.440267496386714	0.165226271841775	0.275041224544939	158.579677858698
1	77573989	77574290	302	46	0.632351337172614	0.322592719765015	0.3097586174076	154.314105975784
1	307186090	307186453	364	50	0.484699245535872	0.175865555144075	0.308833690391796	153.914292558107
1	16066265	16067130	866	39	0.365325943197931	0.684759860809208	-0.319433917611276	-153.666966826358
1	34951194	34951886	693	33	0.333998418236271	0.704260653085663	-0.370262234849392	-153.612667366911
1	238741164	238741538	375	51	0.494531177377059	0.219183136554407	0.275348040822652	151.156416030659
1	191743332	191743601	270	54	0.478429638006254	0.228333700766131	0.250095937240123	151.078426555184
1	226925078	226925663	586	49	0.235225284986525	0.535705011637516	-0.300479726650992	-150.462988565913
1	265449881	265450290	410	43	0.504491126969339	0.18787198655663	0.316619140412708	150.230824657642
1	289450210	289450505	296	45	0.400098990201632	0.137017692609552	0.26308129759208	148.93404566473
1	190113564	190114445	882	36	0.344755791583664	0.708690683572047	-0.363934891988383	-148.687603908845
1	181482270	181482531	262	27	0.718219116631971	0.179497732083778	0.538721384548194	148.65690388978
1	271612073	271612518	446	44	0.747507459145661	0.445844145739927	0.301663313405734	147.11092041576
1	177039642	177040098	457	41	0.193445825852289	0.533723696703535	-0.340277870851246	-146.582835921671
1	272511791	272512672	882	37	0.452821004519605	0.795647213061899	-0.342826208542294	-146.477427647594
1	158269956	158270376	421	49	0.32617653518732	0.644774397290158	-0.318597862102837	-144.73962216329
1	44207543	44207932	390	43	0.454321195973009	0.161321740439745	0.292999455533265	144.291952595501
1	133672226	133672655	430	48	0.196366494177956	0.453660058998399	-0.257293564820442	-143.987628107337
1	224062890	224063128	239	43	0.418057507153844	0.137078885586907	0.280978621566938	143.439301732202
1	259891854	259892528	675	32	0.22949754543617	0.616966449389823	-0.387468903953654	-142.913745195342
1	43238774	43239687	914	37	0.237569990327915	0.581997207955529	-0.344427217627614	-140.171721027639
1	101184184	101184778	595	33	0.455910623350398	0.786930181809159	-0.331019558458761	-140.085339439287
1	72164366	72164761	396	43	0.391734617831654	0.699017897997168	-0.307283280165514	-139.952266717336
1	287243576	287243893	318	44	0.373941112422663	0.657317457180062	-0.283376344757399	-139.051283076451
1	209039511	209039915	405	38	0.22691421418851	0.56339863348226	-0.33648441929375	-138.481053005465
1	74767941	74768324	384	48	0.443635828176004	0.17524031573386	0.268395512442144	137.616151101765
1	35708085	35708312	228	49	0.473295457386684	0.206216098032803	0.267079359353881	137.2398176605
1	113048591	113049071	481	44	0.171129936052846	0.439455407286551	-0.268325471233705	-137.182154189533
1	286437653	286437979	327	43	0.486803319697163	0.173771501595409	0.313031818101754	136.941147882052
1	84675948	84676211	264	41	0.476925449657317	0.200802623405391	0.276122826251925	136.704303175065
1	103715236	103715559	324	47	0.423347050183257	0.173367762490043	0.249979287693214	136.61120860396
1	112013731	112014207	477	45	0.241306291967649	0.50373095601644	-0.262424664048791	-136.429846100125
1	30221106	30221297	192	48	0.81627551135899	0.565447337723974	0.250828173635016	134.53119930049
1	249321131	249321603	473	37	0.183410816500177	0.515458438485511	-0.332047621985334	-133.673127440964
1	54060963	54061299	337	40	0.373772851003391	0.10995467741902	0.26381817358437	133.441163738969
1	13317776	13318300	525	38	0.274397161034033	0.640465026307526	-0.366067865273493	-133.36129590848
1	107055216	107056025	810	31	0.277608049921045	0.669042998722536	-0.39143494880149	-133.339585075078
1	208246888	208247162	275	45	0.480333721270219	0.20055154768705	0.27978217358317	132.053222076327
1	95145242	95145725	484	37	0.214715910946714	0.522571456220954	-0.30785554527424	-130.944713625071
1	215872276	215872727	452	32	0.135947299008799	0.523154215838914	-0.387206916830115	-130.144823509388
1	13475959	13476313	355	37	0.666672667306393	0.312578691626599	0.354093975679794	129.147611479252
1	155703099	155703510	412	28	0.356170491858502	0.724588520550859	-0.368418028692357	-128.703732884779
1	34654469	34655165	697	30	0.322975812491258	0.685827069768364	-0.362851257277106	-128.469480708593
1	966670	966940	271	41	0.873098408965772	0.587315517797695	0.285782891168077	127.811297598057
1	1239014	1239277	264	43	0.500306235538121	0.219558658835466	0.280747576702655	127.730268742433
1	15050239	15050513	275	41	0.428247684238905	0.162037582980935	0.266210101257971	127.360589518834
1	242872013	242872294	282	43	0.492675100939593	0.190377216498943	0.30229788444065	126.897046155497
1	235407066	235407414	349	38	0.483583740350978	0.170436068767528	0.31314767158345	125.648273812773
1	224032553	224032794	242	43	0.509899591582337	0.200330414382888	0.309569177199449	125.463786413989
1	118630013	118630458	446	42	0.384455100003394	0.658668357650824	-0.27421325764743	-125.330800613272
1	190804621	190805024	404	34	0.357814090444188	0.712566563467696	-0.354752473023508	-124.691897238221
1	291526799	291527106	308	44	0.743857277019214	0.432173543901311	0.311683733117902	124.527961125791
1	202865604	202865863	260	41	0.491054892796332	0.20795310639105	0.283101786405282	124.261174485478
1	280869646	280869921	276	35	0.502716478195505	0.176539794076039	0.326176684119466	123.697668626549
1	6504253	6504921	669	27	0.350806842065132	0.758688618851614	-0.407881776786483	-123.397738362851
1	157546815	157547231	417	37	0.326384046578716	0.636020991908398	-0.309636945329682	-123.098381567715
1	43228129	43228841	713	27	0.321948368634554	0.707897517834246	-0.385949149199692	-122.582354528094
1	186356215	186356725	511	28	0.326151818836401	0.684057507823276	-0.357905688986874	-122.400718691928
1	248632539	248632785	247	44	0.493692857892979	0.220054808110866	0.273638049782113	121.606857613257
1	286508361	286508777	417	41	0.473296107102628	0.142888433471173	0.330407673631455	119.058097022894
1	115530472	115531236	765	32	0.400547027274136	0.710465417267487	-0.309918389993351	-118.398504311093
1	13428363	13428704	342	35	0.405908115902826	0.12816603204557	0.277742083857256	117.788773053133
1	151863147	151863493	347	38	0.519884286952552	0.256271798860993	0.263612488091559	117.518289013557
1	285954059	285954625	567	39	0.793933711131654	0.504289024521722	0.289644686609931	117.111362686845
1	148454217	148454618	402	38	0.480106104119971	0.74133486099078	-0.261228756870809	-116.754923481083
1	295580865	295581326	462	39	0.535134014770712	0.180465675728054	0.354668339042658	116.552333205673
1	147057102	147057389	288	40	0.204575077966177	0.488802322575606	-0.284227244609429	-116.444285977774
1	74768822	74769180	359	38	0.49369589097048	0.203311700826978	0.290384190143502	115.684494496833
1	11496065	11496471	407	38	0.409735215060287	0.685505992349121	-0.275770777288835	-115.620607770686
1	9497104	9497319	216	39	0.511530901551316	0.243643758242451	0.267887143308865	114.969937337389
1	50514195	50514484	290	37	0.672173469469507	0.381996049159497	0.29017742031001	114.327467344672
1	30502453	30502762	310	40	0.440858558533415	0.708654928676959	-0.267796370143544	-114.127231763142
1	158527087	158527342	256	35	0.107830744799648	0.345471703111628	-0.23764095831198	-113.858841709522
1	49984774	49985134	361	42	0.475280531520707	0.214306051403738	0.260974480116969	113.765788669509
1	90890160	90890464	305	34	0.37930357717217	0.715133363143884	-0.335829785971714	-113.378899965417
1	294608015	294608644	630	34	0.372221657363681	0.688238961584318	-0.316017304220637	-112.993551400454
1	6501006	6501833	828	23	0.24959099441977	0.697093425102574	-0.447502430682804	-112.883560646293
1	262203011	262203249	239	36	0.189926856434299	0.462671129066967	-0.272744272632668	-112.768928135878
1	140996735	140997141	407	34	0.34968264073944	0.633026044976614	-0.283343404237174	-112.6409837342
1	250657982	250658225	244	36	0.491864613602432	0.179839732457146	0.312024881145286	111.95184217116
1	128934559	128935326	768	33	0.381772395585646	0.683567402650878	-0.301795007065232	-111.801642935901
1	207839439	207839835	397	32	0.274985701594847	0.577102681227419	-0.302116979632572	-110.932367593624
1	85572952	85573320	369	39	0.771576176748349	0.493838735238617	0.277737441509732	110.78373474234
1	167971871	167972667	797	32	0.330025513384427	0.660419428365301	-0.330393914980875	-110.03554146326
1	25507580	25507874	295	33	0.42304317409751	0.135798598793778	0.287244575303731	109.685158963735
1	77576832	77577136	305	34	0.450157349586763	0.179470232727338	0.270687116859425	109.542352462487
1	142190592	142191005	414	37	0.204583461237708	0.478901638406761	-0.274318177169053	-108.906988962266
1	23363368	23363841	474	33	0.180540811471691	0.4800184468559	-0.299477635384208	-108.694016769013
1	135759381	135759954	574	38	0.289881533978958	0.577924349650542	-0.288042815671585	-108.342075729543
1	223850703	223851134	432	31	0.597429403303123	0.866939906263659	-0.269510502960536	-108.310101557948
1	110913081	110913413	333	36	0.46667030719515	0.204745256973237	0.261925050221912	108.034155923346
1	86657457	86657827	371	28	0.267317002099907	0.635179670259205	-0.367862668159298	-107.718836690614
1	7791930	7792206	277	37	0.448554413031474	0.182068447126705	0.26648596590477	107.405866393025
1	175691408	175691651	244	34	0.0951133525362499	0.344788718310325	-0.249675365774075	-106.857749745855
1	139493441	139493845	405	30	0.52353636254739	0.80202191474133	-0.27848555219394	-106.660882585222
1	204029572	204029824	253	37	0.40686719477895	0.146439766732233	0.260427428046717	106.633680758455
1	29593482	29593683	202	33	0.503271279342675	0.199284501742749	0.303986777599926	106.599023129826
1	2040087	2040283	197	33	0.707305422986601	0.414499811070195	0.292805611916406	106.559508596774
1	292058513	292058751	239	28	0.840502928419329	0.406159353298407	0.434343575120922	106.516541872576
1	17669413	17669639	227	36	0.450025265898819	0.185815594376839	0.264209671521981	106.411706035118
1	142045328	142046041	714	28	0.274207613064648	0.594027618914912	-0.319820005850264	-106.168234466423
1	182035705	182035946	242	37	0.485020104791799	0.22769495188792	0.257325152903879	105.903069982337
1	249312590	249313111	522	25	0.171721623111339	0.538162069194008	-0.366440446082669	-105.599327442717
1	74220848	74221259	412	32	0.53371131455623	0.84478974411394	-0.31107842955771	-105.285246784321
1	27537449	27537669	221	35	0.547308041758999	0.238662534498183	0.308645507260817	105.019265498394
1	266993840	266994009	170	33	0.385192727892832	0.124868315463982	0.26032441242885	104.889953609531
1	37402804	37403106	303	38	0.514271389226073	0.241418216512885	0.272853172713188	104.460326621549
1	248093745	248093976	232	34	0.359265498168847	0.60432401942576	-0.245058521256913	-104.199287438201
1	237895377	237895619	243	36	0.476193027880404	0.224475352737908	0.251717675142496	103.688976082652
1	94829006	94829719	714	28	0.394116311434783	0.7001872469316	-0.306070935496817	-103.440270689881
1	227006460	227006642	183	32	0.494205554652365	0.207748529576118	0.286457025076247	103.291205543417
1	31136518	31136799	282	35	0.186105668503693	0.443553617293414	-0.257447948789721	-103.195235101309
1	179558726	179559098	373	32	0.534733982323669	0.280081972542289	0.25465200978138	103.082346993926
1	247494533	247494844	312	39	0.214528158007722	0.511061077000743	-0.296532918993021	-103.07675080407
1	6982161	6982387	227	39	0.471466546855734	0.190088580584734	0.281377966271	102.987886691362
1	250885237	250885797	561	25	0.593454526522866	0.252229824166031	0.341224702356835	102.772566791567
1	208383683	208383853	171	33	0.369907106058586	0.126710633465332	0.243196472593255	102.710217637395
1	186574523	186574693	171	33	0.679185422161986	0.367371243130013	0.311814179031973	102.210407328423
1	113848006	113848531	526	32	0.257837849102499	0.562902418835299	-0.3050645697328	-102.179291727632
1	64341083	64341542	460	34	0.373506452225621	0.67580705503419	-0.30230060280857	-101.877048374158
1	256512541	256512926	386	35	0.479351044216834	0.729434292464958	-0.250083248248124	-101.85406652348
1	275088721	275088966	246	26	0.368894049492188	0.770445930055013	-0.401551880562825	-101.250756543056
1	1797201	1797537	337	34	0.209833466552469	0.508646062008341	-0.298812595455872	-101.209845154722
1	33376797	33376966	170	34	0.49200198828698	0.217460176616034	0.274541811670946	101.104470759032
1	81263390	81264101	712	28	0.290221313295783	0.621856146245128	-0.331634832949344	-100.796816574123
1	284947272	284947449	178	29	0.864959137228382	0.611316864466251	0.253642272762131	100.010430196195
1	224202464	224203021	558	24	0.358643631840293	0.676625232896224	-0.317981601055931	-99.5671324456576
1	146457425	146458043	619	31	0.383378889788477	0.668627334597089	-0.285248444808612	-99.5573078388632
1	64605748	64605894	147	29	0.445979305965853	0.164933486987705	0.281045818978148	98.9534415686258
1	300109742	300110005	264	34	0.220012625553324	0.499934743448115	-0.279922117894791	-98.727999590513
1	9882565	9882793	229	36	0.485665744770954	0.189972478188684	0.29569326658227	98.558241710709
1	208517465	208517656	192	31	0.365362644974525	0.123198553697266	0.242164091277259	97.7755900016772
1	13306951	13307274	324	27	0.838988116006376	0.503859250247976	0.3351288657584	97.7713087891997
1	297279800	297280313	514	26	0.430347692466576	0.720850856285216	-0.29050316381864	-97.6949778957499
1	60573432	60573681	250	30	0.458135320368772	0.180693893523769	0.277441426845002	97.6901930761382
1	296692720	296693230	511	30	0.353841586436655	0.662067296911477	-0.308225710474823	-97.3276473149533
1	207840425	207840777	353	31	0.28617808070967	0.559351328877612	-0.273173248167942	-96.8836399690906
1	260789783	260789940	158	32	0.45533618909908	0.193643470015739	0.261692719083341	96.5590203240562
1	40100527	40100875	349	35	0.403444363363838	0.140330829400619	0.263113533963219	95.8959856086928
1	9944283	9944477	195	24	0.621996838103791	0.307219555308483	0.314777282795308	95.7651677437956
1	33911087	33911280	194	32	0.478920277474745	0.187118319524044	0.2918019579507	95.6430351390912
1	37096855	37097044	190	29	0.752377495003033	0.500015145891923	0.25236234911111	95.3309966645457
1	70751612	70752128	517	23	0.442761690929338	0.764008585370328	-0.32124689444099	-95.3113901983951
1	179863040	179863216	177	35	0.509508767375172	0.225116123021323	0.28439264435385	95.264862508715
1	237814124	237814426	303	28	0.755201117288752	0.500728243161807	0.254472874126945	94.8643294092673
1	61000941	61001331	391	30	0.461050802510483	0.756238827707402	-0.295188025196919	-94.2053549479793
1	9318598	9319054	457	27	0.530513499144755	0.866742199734346	-0.33622870058959	-94.1219029061036
1	175335425	175335753	329	26	0.193388581912688	0.475939171416623	-0.282550589503935	-93.7969256084495
1	54902920	54903139	220	33	0.245380660822826	0.519165803947572	-0.273785143124746	-93.3843129687755
1	178741330	178741598	269	30	0.55978749166029	0.299119045858291	0.260668445801999	93.1851514435736
1	41670566	41670718	153	29	0.46881503920434	0.177116033780867	0.291699005423473	92.977435626078
1	119789746	119789936	191	31	0.352718081791128	0.649216897643486	-0.296498815852359	-92.6202839237965
1	196721723	196721887	165	29	0.685268673236271	0.358487411446452	0.326781261789819	92.3410160661865
1	132695471	132695895	425	29	0.266749725313249	0.576777807927809	-0.310028082614559	-92.2966287409823
1	251183811	251184278	468	28	0.408684997602146	0.720751466797256	-0.31206646919511	-92.2388558133427
1	91605378	91605659	282	31	0.486498045949074	0.196225367129404	0.29027267881967	92.0468620757566
1	157608750	157609359	610	26	0.303689662792308	0.624504979914981	-0.320815317122674	-91.8962143255285
1	115244450	115244703	254	29	0.0959904535024696	0.334715751902447	-0.238725298399977	-91.7981767363614
1	151293935	151294506	572	22	0.222144891788018	0.556859411498807	-0.334714519710789	-91.5478791784418
1	16054236	16054618	383	22	0.439392938584584	0.760699875205052	-0.321306936620468	-91.2332302466868
1	109602128	109602504	377	32	0.409859378073884	0.679618830348504	-0.269759452274621	-91.1260565133304
1	176063005	176063151	147	27	0.497483115383917	0.220040302053952	0.277442813329965	91.0539125309717
1	170045007	170045651	645	26	0.393811241513667	0.69789495363507	-0.304083712121404	-90.9314449717782
1	152266596	152266834	239	30	0.148926588874672	0.412839504439206	-0.263912915564535	-90.6162068123048
1	41882580	41882785	206	27	0.436362417084938	0.151884601672104	0.284477815412834	90.5527675976449
1	192315905	192316104	200	30	0.529313817000318	0.780824249189504	-0.251510432189186	-90.3346117673456
1	227151158	227151715	558	30	0.405702346654147	0.713566322136677	-0.30786397548253	-90.0964328562507
1	234575948	234576191	244	30	0.327120121705961	0.623872692937991	-0.29675257123203	-89.7304779921443
1	152409874	152410116	243	25	0.125018289632659	0.402118788539419	-0.27710049890676	-89.7063881216712
1	36633827	36634164	338	31	0.24371169956747	0.530172862494615	-0.286461162927145	-89.2631137492224
1	6337550	6337807	258	32	0.461671680489818	0.174686175852817	0.286985504637001	89.2112900754286
1	248287409	248287618	210	25	0.483029935434002	0.174544250423376	0.308485685010626	89.1105917258327
1	64339683	64340383	701	23	0.268766802407442	0.582521927212769	-0.313755124805327	-88.7589807890004
1	83859711	83860082	372	21	0.31839113583909	0.750560384420589	-0.432169248581499	-88.7443389660931
1	162938699	162939053	355	30	0.258427122269631	0.52855571109466	-0.27012858882503	-88.3381072972097
1	253710684	253710872	189	27	0.899573875365132	0.64523581881569	0.254338056549442	88.336993827022
1	96227997	96228206	210	29	0.392782304664672	0.142321391806888	0.250460912857784	88.3296557169859
1	54955642	54955887	246	29	0.438742030228518	0.177979505413662	0.260762524814855	88.0535599090327
1	226315073	226315152	80	26	0.221314459946839	0.519750186378913	-0.298435726432074	-88.027111722287
1	273093452	273093723	272	22	0.366140124605677	0.836339316451992	-0.470199191846315	-88.0143736407259
1	282856696	282857014	319	32	0.453223921873451	0.19438506382274	0.258838858050712	87.925347240454
1	44546426	44547248	823	25	0.36859885547705	0.688147941785151	-0.319549086308101	-87.8861017934414
1	62082595	62082799	205	26	0.607942522240742	0.306583501364794	0.301359020875948	87.8618924311052
1	177876253	177876751	499	24	0.370594285705713	0.686125181278992	-0.315530895573279	-87.5920406227081
1	165114395	165114783	389	25	0.187917870495053	0.521062690886296	-0.333144820391242	-87.4606666761846
1	56080687	56080944	258	27	0.40310577455116	0.136543440172757	0.266562334378403	87.3787426016401
1	13623744	13624000	257	27	0.496857496347298	0.168334287520571	0.328523208826726	87.2286473348453
1	190058205	190058754	550	25	0.376514729850636	0.678627030074871	-0.302112300224234	-86.9855170318147
1	205368187	205368660	474	24	0.369687465811871	0.729543061930998	-0.359855596119127	-86.9634021187407
1	304466487	304466838	352	31	0.476265025946659	0.189410754530165	0.286854271416494	86.550958995631
1	266013493	266013874	382	23	0.578005982478584	0.840749595418678	-0.262743612940094	-86.5417488155839
1	146307866	146308312	447	21	0.28662480688717	0.672906872819159	-0.386282065931989	-86.4900303034948
1	170175654	170175909	256	27	0.332261833264176	0.643403766427584	-0.311141933163409	-86.1253571479461
1	37365173	37365375	203	28	0.795769767410761	0.55354229989584	0.242227467514922	85.942893493035
1	296596103	296596318	216	31	0.741123852335416	0.43371629588663	0.307407556448786	85.1702480498434
1	169012638	169013279	642	26	0.496338544593936	0.75603552815949	-0.259696983565554	-85.1510311777053
1	92996315	92996870	556	23	0.30237829208854	0.631684535586807	-0.329306243498267	-84.9979354036093
1	103299262	103299489	228	26	0.210672322961408	0.507408865991535	-0.296736543030127	-84.9349358814076
1	42709369	42709578	210	28	0.567963434445509	0.286591049336398	0.281372385109111	84.858899897776
1	3399228	3399392	165	30	0.537121510093449	0.26210977668674	0.275011733406709	84.7446449535449
1	6218692	6218959	268	27	0.497501273843776	0.755154635473821	-0.257653361630045	-84.6506011195842
1	155513276	155513620	345	28	0.478032098272638	0.193698127990837	0.284333970281801	84.5858104338869
1	220319980	220320285	306	28	0.351078293883063	0.631769397600619	-0.280691103717556	-84.4278451372169
1	57530888	57531123	236	25	0.387476630330673	0.13100372291438	0.256472907416293	84.2276549489319
1	98561566	98562056	491	26	0.335726934497412	0.604349244561155	-0.268622310063743	-84.0518025008825
1	187819062	187819606	545	19	0.454875700430265	0.791657028359595	-0.33678132792933	-84.0415017299213
1	291555590	291555755	166	28	0.401532984748055	0.154459224176233	0.247073760571822	83.5114595080415
1	193672930	193673202	273	28	0.424513539000764	0.12372950360553	0.300784035395234	83.3386889413382
1	55309502	55309761	260	29	0.47129513172384	0.208672980358051	0.262622151365788	83.3030188056812
1	297692231	297692422	192	28	0.442546487442451	0.183010291464725	0.259536195977725	83.2562446741121
1	3371613	3372001	389	29	0.243070906965364	0.527111885268113	-0.284040978302749	-82.9041929037371
1	119255678	119255925	248	28	0.15177219313932	0.417384545911119	-0.2656123527718	-82.8458465254104
1	129911806	129912073	268	27	0.166833284337885	0.420587765322511	-0.253754480984625	-82.7211743242829
1	306962258	306962377	120	25	0.445908472237523	0.202969390698535	0.242939081538987	82.691311404611
1	87141843	87142101	259	30	0.458168182231368	0.203983638279699	0.254184543951669	82.5731229692019
1	13629394	13629521	128	28	0.907825719520572	0.657885793824192	0.24993992569638	82.4617638009697
1	65706904	65707287	384	24	0.513322921900686	0.765706656643176	-0.25238373474249	-82.3637799116649
1	63482515	63483182	668	27	0.295690586569927	0.614325953702093	-0.318635367132166	-82.1918632481851
1	71468561	71469108	548	22	0.328769821874188	0.647455763857938	-0.318685941983749	-81.8651147896092
1	82279502	82279706	205	27	0.451430575036351	0.190473649084633	0.260956925951718	81.7689533946276
1	97908638	97908885	248	28	0.411633015523153	0.144301179295427	0.267331836227725	81.7637522603776
1	229795119	229795360	242	31	0.519610436582352	0.224900798275345	0.294709638307006	81.6858479907777
1	3440562	3440745	184	27	0.413473929630792	0.160533716513345	0.252940213117447	81.6277682533319
1	30236893	30237137	245	29	0.433668138419399	0.172011046807934	0.261657091611464	80.9927099113879
1	251974740	251975119	380	22	0.491173862552404	0.787787529074457	-0.296613666522054	-80.7475696044901
1	266180650	266181205	556	23	0.460662509279895	0.75471750144215	-0.294054992162255	-80.6573799252622
1	66300465	66300787	323	28	0.657290619733468	0.36234767344804	0.294942946285428	80.3525677572755
1	279782504	279782804	301	26	0.380435369051459	0.102369292573981	0.278066076477478	80.3277310637662
1	19562226	19562442	217	28	0.409221001768708	0.160028525586415	0.249192476182293	80.0927570031008
1	281573893	281574143	251	26	0.129340238581956	0.399397961080382	-0.270057722498426	-80.005709135185
1	136740083	136740331	249	23	0.449694682517259	0.754545042987045	-0.304850360469786	-79.8979545507323
1	236640108	236640239	132	26	0.370601854429403	0.141155520290182	0.22944633413922	79.7221935384344
1	74394332	74394689	358	21	0.200434760014781	0.528890108906958	-0.328455348892178	-79.6929675070902
1	274800355	274800477	123	26	0.576934289656641	0.865072552625881	-0.28813826296924	-79.5633285877031
1	84357711	84357857	147	31	0.549690606448847	0.264748751617408	0.284941854831438	79.5275851297168
1	105107500	105107780	281	23	0.499003912453853	0.761224039961555	-0.262220127507702	-79.5201341012872
1	195619102	195619287	186	25	0.489890625768297	0.186310609054701	0.303580016713596	79.3264406228941
1	52077110	52077487	378	23	0.329264339766393	0.656929805016547	-0.327665465250154	-79.2086852830103
1	59083825	59084095	271	27	0.458855324040324	0.168570011712545	0.290285312327779	78.7461949609755
1	280383699	280384087	389	26	0.339138479694822	0.634040626483982	-0.29490214678916	-78.6836424591916
1	132636289	132636847	559	21	0.408453362269238	0.717675234125291	-0.309221871856053	-78.6755360736661
1	265184012	265184684	673	25	0.314035150138724	0.606554960097349	-0.292519809958625	-78.624598106991
1	113848830	113849406	577	21	0.282663006569156	0.60063569846952	-0.317972691900364	-78.5734453806177
1	152187155	152187459	305	26	0.26496464198284	0.554866287461663	-0.289901645478824	-78.464358604396
1	8312482	8312693	212	28	0.497180158840285	0.23165947557965	0.265520683260635	78.4605645545086
1	199789996	199790179	184	26	0.357712295131368	0.122063970884171	0.235648324247197	78.3162697598119
1	142244272	142244476	205	28	0.864024711705349	0.597203145489325	0.266821566216024	78.1336709473295
1	106871275	106871518	244	26	0.118485594492699	0.395764074399135	-0.277278479906436	-77.9719265059478
1	120148374	120148725	352	21	0.470383990897779	0.756219958477483	-0.285835967579704	-77.8871104981701
1	54246042	54246312	271	30	0.465311608989894	0.140037123019067	0.325274485970827	77.8307760881116
1	152258468	152258745	278	26	0.408558045840834	0.683100592013786	-0.274542546172952	-77.732503840236
1	67949967	67950489	523	21	0.403144392209522	0.726671574653013	-0.323527182443491	-77.3619127040437
1	14431722	14431971	250	26	0.56037051607156	0.297464727174938	0.262905788896622	77.2283817517393
1	211456467	211456582	116	26	0.448452860158234	0.193629533577523	0.254823326580711	76.7749146431659
1	88592003	88592360	358	25	0.403739906609153	0.70325180429756	-0.299511897688407	-76.7122690087702
1	290493452	290493862	411	23	0.333164194913251	0.674168267770225	-0.341004072856974	-76.4518351072103
1	232035420	232035627	208	26	0.417810972217801	0.173038543168663	0.244772429049138	76.3438785337749
1	131461990	131462498	509	22	0.398662864989527	0.685700510548085	-0.287037645558558	-76.1933303323814
1	259676215	259676759	545	21	0.298550480614606	0.621796448873829	-0.323245968259223	-76.0005033856659
1	149367164	149367264	101	25	0.46803913312529	0.200375555791017	0.267663577334273	75.9361968291473
1	170590064	170590209	146	27	0.843864429339859	0.575624814446621	0.268239614893238	75.9056527030908
1	204608379	204608910	532	22	0.326228186597746	0.644208684131654	-0.317980497533909	-75.8781797349475
1	230910975	230911236	262	25	0.181082367369082	0.440835535584676	-0.259753168215594	-75.7202397716662
1	266024047	266024491	445	24	0.515213285728539	0.765440514834297	-0.250227229105757	-75.3331965889878
1	202071004	202071119	116	24	0.496881751490386	0.185665748433012	0.311216003057374	75.3112131964041
1	188968330	188968608	279	24	0.550920118812456	0.234957331350904	0.315962787461552	75.2962403052546
1	302458456	302458837	382	21	0.52214815202823	0.7703059731641	-0.24815782113587	-75.2198375213664
1	127033104	127033691	588	22	0.457633101824163	0.747744973343048	-0.290111871518886	-75.11370337468
1	190413391	190413663	273	20	0.688360964816324	0.36177397661761	0.326586988198714	75.0036998208954
1	146877761	146878313	553	20	0.119499814608216	0.384984608387908	-0.265484793779691	-74.9098920262398
1	169762896	169763268	373	24	0.261400478381028	0.597270230940391	-0.335869752559363	-74.8694239678029
1	115914675	115915100	426	20	0.235452165678799	0.575215037945211	-0.339762872266413	-74.7930325769422
1	271595880	271596141	262	22	0.647186075299572	0.323212793770572	0.323973281528999	74.7052683453345
1	232841631	232842167	537	22	0.437256282789923	0.764204407109322	-0.3269481243194	-74.4921996805088
1	145453333	145453591	259	25	0.283701391126289	0.553101261336496	-0.269399870210207	-74.2783229917671
1	244310546	244310771	226	27	0.433012915110263	0.704738338727228	-0.271725423616965	-74.0134358095439
1	21479954	21480112	159	23	0.317654128551049	0.0921425939268924	0.225511534624157	73.6814557647113
1	301688643	301688797	155	23	0.367260693149145	0.134740389648513	0.232520303500632	73.4685763951481
1	147436041	147436395	355	20	0.561456148489054	0.828365051251507	-0.266908902762453	-73.3126263831385
1	6418262	6418412	151	23	0.433024116388813	0.168305026799046	0.264719089589767	73.1420316908457
1	97333060	97333714	655	15	0.272089952936522	0.730781872553095	-0.458691919616572	-73.1116260935897
1	58988356	58988738	383	23	0.474042874152706	0.749639451581786	-0.27559657742908	-73.0987082042151
1	57375777	57376333	557	21	0.326450175873849	0.638159687268202	-0.311709511394353	-73.0582078318545
1	136282199	136282803	605	25	0.355238857007157	0.604288407765079	-0.249049550757922	-72.9975111868567
1	143578803	143579339	537	22	0.379331212258671	0.656783527728667	-0.277452315469996	-72.7462550411156
1	36646316	36646824	509	23	0.383999692076167	0.703776031940487	-0.31977633986432	-72.5632583882196
1	185884226	185884438	213	28	0.366534215719473	0.639645249321458	-0.273111033601985	-72.3929177454921
1	259881454	259882062	609	19	0.348507094308911	0.679597572568186	-0.331090478259275	-72.3527067151225
1	78092025	78092248	224	23	0.429473445501005	0.145942360311999	0.283531085189005	72.3413162851532
1	196900847	196901019	173	23	0.471401818411481	0.177740147556458	0.293661670855023	72.2835787030808
1	254512796	254513185	390	23	0.764054895468116	0.445532430302636	0.31852246516548	72.2225780917265
1	288118876	288119058	183	26	0.490203064428153	0.224372354313203	0.26583071011495	72.0876855879327
1	235993881	235994232	352	21	0.339509784229649	0.627188065602094	-0.287678281372445	-71.9564007298792
1	215976427	215976555	129	26	0.464201233194278	0.19517048733563	0.269030745858649	71.4494305830332
1	94839356	94839892	537	22	0.363295003037698	0.649499463562597	-0.286204460524899	-71.432354708628
1	146341791	146342308	518	19	0.390506078315766	0.681476890319479	-0.290970812003713	-71.2751139783612
1	300802430	300802778	349	26	0.405709749427248	0.670094660729444	-0.264384911302196	-71.2267929934703
1	143378018	143378378	361	24	0.204557172170345	0.497276773144714	-0.292719600974369	-70.6874738483849
1	292327517	292327829	313	20	0.767396186221189	0.386060133084679	0.38133605313651	70.4252848656069
1	229535130	229535278	149	23	0.457259414659439	0.210366270211942	0.246893144447497	70.3508679247463
1	4267943	4268288	346	23	0.47132288737198	0.757302766010838	-0.285979878638858	-70.3189838189069
1	25672197	25672577	381	21	0.494660330182467	0.769524953097375	-0.274864622914908	-70.2744815529446
1	16459914	16460058	145	25	0.656048607384722	0.385227872830153	0.27082073455457	70.2152755204514
1	86753195	86753668	474	16	0.263537936826324	0.620237704112758	-0.356699767286434	-69.7434668502836
1	36849839	36850025	187	26	0.219341231292407	0.500359810738296	-0.28101857944589	-69.7403363875261
1	273760975	273761356	382	18	0.294812859415002	0.626186609557308	-0.331373750142306	-69.0952954290866
1	146787078	146787327	250	24	0.531580438826913	0.795191290574741	-0.263610851747828	-69.0424646830864
1	298363411	298363534	124	24	0.138261020412263	0.403411411628868	-0.265150391216604	-68.8718606308987
1	270923473	270923656	184	23	0.458570077770811	0.194715395902355	0.263854681868456	68.8427385139372
1	142055653	142056142	490	20	0.344235673349101	0.632116880149252	-0.287881206800151	-68.6821659869202
1	293955142	293955607	466	15	0.196023219592611	0.605631638482473	-0.409608418889862	-68.2993792481607
1	261364256	261364373	118	22	0.880912143938268	0.638990045578965	0.241922098359303	67.9736081376438
1	113876098	113876556	459	20	0.419238600368803	0.703365238474568	-0.284126638105765	-67.7910044030789
1	132504107	132504571	465	20	0.298911853941675	0.603302945056647	-0.304391091114972	-67.7669413382497
1	70112325	70112532	208	24	0.485796383518781	0.229063133236371	0.25673325028241	67.031701503251
1	136130686	136131297	612	19	0.323579864577531	0.664400260908356	-0.340820396330825	-66.8648410641251
1	234847293	234847387	95	23	0.450411096165011	0.179197141695213	0.271213954469799	66.4428742955987
1	210561729	210561926	198	23	0.22773933502507	0.4890176919668	-0.26127835694173	-66.434693060982
1	15060720	15060895	176	22	0.440952623344517	0.185944562266247	0.25500806107827	66.4300447639157
1	133559555	133559980	426	20	0.472487305474749	0.750810497788154	-0.278323192313405	-66.208807124161
1	118489920	118490080	161	24	0.487777102672982	0.744026217212609	-0.256249114539626	-65.9477181330078
1	31494122	31494554	433	18	0.455780721505367	0.770702925595273	-0.314922204089906	-65.6604734371596
1	269141565	269141709	145	23	0.446456741231489	0.191752132164521	0.254704609066968	65.6445888171589
1	23369249	23369726	478	15	0.099562174874732	0.446593399697479	-0.347031224822747	-65.5752217293965
1	124610647	124611086	440	21	0.384727844682185	0.692008460812646	-0.307280616130461	-65.4959812244586
1	147675804	147676185	382	16	0.327852736841887	0.654132321139312	-0.326279584297425	-65.4868114513067
1	12475646	12475858	213	22	0.412642059997009	0.156360826829624	0.256281233167385	65.2032513361557
1	257995451	257995786	336	21	0.375933321925141	0.669440169267515	-0.293506847342374	-65.1560796265387
1	24466233	24466614	382	18	0.448800216636493	0.735534390225723	-0.286734173589229	-65.0314397610282
1	259135570	259135705	136	22	0.468861954152709	0.218497884959054	0.250364069193655	64.8957947557792
1	164424883	164425235	353	21	0.249926784021737	0.52822454402535	-0.278297760003613	-64.6182587058449
1	64444376	64444520	145	24	0.540254725231639	0.275976699714865	0.264278025516774	64.6060406987969
1	202510530	202510684	155	21	0.433700812234272	0.167851344954835	0.265849467279438	64.5874970296617
1	212749690	212750006	317	17	0.608627885645329	0.287264014516214	0.321363871129115	64.5482209696069
1	189242840	189243057	218	24	0.495771310198407	0.766544742267562	-0.270773432069155	-64.4514515519071
1	229533039	229533172	134	22	0.555431511634896	0.306827467940519	0.248604043694377	64.3954759836869
1	32312345	32312545	201	20	0.655899350881639	0.385929070196853	0.269970280684786	64.2689658254018
1	271364317	271364565	249	22	0.810751377608055	0.53618241627626	0.274568961331794	64.1311529538447
1	155154285	155154734	450	18	0.373994024405122	0.67767911131626	-0.303685086911138	-64.1299381081447
1	58068840	58069427	588	16	0.515237846751387	0.841798239333096	-0.32656039258171	-64.0958925808218
1	257880375	257880519	145	24	0.471077014936828	0.208278221298395	0.262798793638434	64.0651619343132
1	4091471	4091556	86	23	0.168336684261445	0.460777092298362	-0.292440408036918	-63.9684449810905
1	122714760	122715215	456	16	0.152336543287529	0.452410937392992	-0.300074394105463	-63.9378453241794
1	178655983	178656291	309	18	0.451000921535959	0.756520662117263	-0.305519740581304	-63.772925846288
1	180336905	180337430	526	20	0.91208016147542	0.642611027410214	0.269469134065206	63.7174542909688
1	31377582	31377789	208	23	0.226667266741545	0.494627029288584	-0.267959762547039	-63.6992669784378
1	52087932	52088242	311	19	0.505404492988867	0.791383411333095	-0.285978918344229	-63.5286511543784
1	39381786	39381896	111	19	0.437750413289554	0.163363745013083	0.274386668276471	63.5079391571563
1	101222246	101222628	383	16	0.354831291931953	0.67454897963913	-0.319717687707177	-63.444177042429
1	181736070	181736537	468	17	0.356090578833915	0.644534345699335	-0.288443766865421	-63.3936233265145
1	97370055	97370407	353	14	0.417354954757631	0.769555238738054	-0.352200283980422	-63.3765797636816
1	222121429	222121792	364	22	0.349359679563891	0.646247400859024	-0.296887721295133	-63.0975957387337
1	191394853	191395196	344	21	0.816064830649177	0.524557556364326	0.291507274284851	62.8956004593906
1	835960	836514	555	21	0.388786053737642	0.655100628785715	-0.266314575048073	-62.7925218266187
1	267190227	267190398	172	25	0.216335468017032	0.494702462136185	-0.278366994119154	-62.3867287964596
1	131037550	131037886	337	19	0.316896914439968	0.599858139081553	-0.282961224641584	-62.3744739744355
1	116915737	116915885	149	20	0.105985012337334	0.322918170687972	-0.216933158350638	-62.338561811338
1	130927200	130927669	470	17	0.390678877392269	0.71867524670226	-0.327996369309991	-62.3188343748435
1	175685121	175685575	455	18	0.286177367814172	0.593769937479022	-0.30759256966485	-62.2912111208821
1	37053432	37053670	239	20	0.300522665771193	0.594867283779011	-0.294344618007818	-62.2446466463593
1	45207002	45207316	315	23	0.457913346718847	0.734828710364758	-0.276915363645912	-61.9449085240718
1	159029741	159030188	448	17	0.292002415426589	0.609511947629877	-0.317509532203288	-61.7774849835881
1	209534477	209534599	123	20	0.470552067736299	0.193661151362561	0.276890916373738	61.0250808445013
1	37868660	37868834	175	23	0.465607730229906	0.184567463392046	0.281040266837861	60.9835708796499
1	295899128	295899587	460	17	0.616619681107815	0.876491116119622	-0.259871435011807	-60.8630886054769
1	153978116	153978347	232	20	0.264815910182979	0.551557764713018	-0.286741854530039	-60.6095247085598
1	294593432	294593648	217	19	0.450243026873635	0.153377821393837	0.296865205479799	60.5770436667128
1	7350589	7350694	106	20	0.156664833511781	0.405314453920766	-0.248649620408984	-60.486194923488
1	280877530	280877757	228	21	0.390708762252098	0.655959810278873	-0.265251048026775	-60.1964342684119
1	281573502	281573607	106	20	0.142992285196238	0.381235330870374	-0.238243045674136	-60.1872599004786
1	306607442	306607821	380	17	0.420593541868273	0.740173064924542	-0.319579523056269	-59.8460552899566
1	5547457	5547567	111	21	0.506461658545779	0.243025390150241	0.263436268395539	59.648768716001
1	17164237	17164430	194	21	0.447752446586388	0.20022963296631	0.247522813620078	59.49006749612
1	300888519	300888725	207	20	0.619979848172332	0.378290950246391	0.241688897925941	59.3161900905038
1	247013110	247013325	216	18	0.819708437587989	0.462693087253544	0.357015350334445	59.1946591688854
1	306845623	306846004	382	18	0.367821668964689	0.679244890850166	-0.311423221885476	-59.1735824153784
1	76113873	76114210	338	19	0.342201141201762	0.646404137903074	-0.304202996701312	-58.5859038628856
1	275698731	275698864	134	18	0.172939764847442	0.460088082178273	-0.28714831733083	-58.517989601111
1	124101648	124101734	87	20	0.8964009146868	0.587614297061514	0.308786617625285	58.4791614485407
1	14180180	14180276	97	21	0.231109276286503	0.501708652138572	-0.270599375852069	-58.4611647587665
1	139803302	139803681	380	14	0.448542735142089	0.75480897515317	-0.306266240011081	-58.0344946659734
1	241520481	241520731	251	18	0.326832081635221	0.63857346867325	-0.311741387038028	-58.0008526920755
1	255426526	255426706	181	21	0.203803270576202	0.459943178996121	-0.256139908419919	-57.9097587260176
1	228379171	228379309	139	21	0.436734964417321	0.16946314136088	0.267271823056441	57.8294976356291
1	37848944	37849120	177	20	0.451204758331613	0.189069525794857	0.262135232536756	57.2516308733641
1	237351728	237351956	229	21	0.836489152321087	0.567436442113675	0.269052710207412	57.2220075742846
1	196564159	196564304	146	20	0.588433577137942	0.331258432604145	0.257175144533796	57.1957207803705
1	218672978	218673123	146	20	0.243778633836029	0.535161645674796	-0.291383011838766	-57.0278654097055
1	192300012	192300129	118	20	0.46166681405658	0.210870723361189	0.250796090695391	56.7491881746578
1	31810707	31810791	85	20	0.469131740933381	0.174099782026864	0.295031958906517	56.4977906727262
1	929686	930087	402	17	0.59845940985729	0.858686221352416	-0.260226811495126	-56.4449565344275
1	164390679	164390889	211	19	0.471599721920582	0.79177737756453	-0.320177655643948	-56.2513256558737
1	4889423	4889720	298	18	0.387732841584362	0.687759193033623	-0.300026351449261	-56.2048955801719
1	282161308	282161400	93	19	0.392179227342552	0.159066759130309	0.233112468212243	56.0732537729651
1	42150280	42150427	148	20	0.369581980210256	0.652892070299079	-0.283310090088824	-55.932999985282
1	199270929	199271172	244	20	0.289977093193463	0.63572293399994	-0.345745840806477	-55.9271333777784
1	288575168	288575280	113	19	0.498202406463799	0.197448625508558	0.300753780955241	55.9215243759921
1	116560070	116560325	256	18	0.392093593036012	0.69980731643783	-0.307713723401817	-55.8380669813898
1	293356453	293356579	127	19	0.429540613458732	0.191398188472061	0.238142424986671	55.8366680725608
1	150873923	150874103	181	21	0.227728413232553	0.492297310778451	-0.264568897545899	-55.816756314884
1	114880894	114881280	387	16	0.54316790924369	0.23247872241988	0.310689186823809	55.7413025868437
1	134443505	134443892	388	18	0.736755197001167	0.425633383196968	0.311121813804199	55.6595081221654
1	124595099	124595341	243	18	0.476726918594885	0.750791944194494	-0.274065025599608	-55.6478611156035
1	290183715	290183824	110	18	0.417415188097811	0.162159257720635	0.255255930377176	55.6453341598316
1	52676085	52676185	101	20	0.515058452163689	0.230437784540514	0.284620667623175	55.5737545271901
1	211222207	211222401	195	18	0.474909859184542	0.72186731264638	-0.246957453461839	-55.5567859886737
1	104735242	104735596	355	16	0.478193024130187	0.764161967626515	-0.285968943496328	-55.4474137273867
1	70717186	70717314	129	20	0.230073111689194	0.498844818078777	-0.268771706389583	-55.3719466945685
1	89675655	89675809	155	16	0.669610090282495	0.382215385649771	0.287394704632724	55.3667249068205
1	78329007	78329440	434	15	0.487523397421213	0.759562166940931	-0.272038769519718	-55.2856180984304
1	303167446	303167534	89	20	0.518476200108858	0.240219324326341	0.278256875782517	55.127589813252
1	253193191	253193345	155	16	0.566493573507762	0.242553899221047	0.323939674286715	55.1152507716205
1	294607665	294607862	198	20	0.364844839273019	0.618204483358989	-0.25335964408597	-55.106042221958
1	105353872	105354049	178	18	0.672420836658935	0.346026796475136	0.326394040183799	55.0979961135806
1	19576722	19576903	182	17	0.326502034867656	0.652912287996404	-0.326410253128748	-55.0917653390472
1	4795079	4795442	364	16	0.337752388383906	0.632024160016522	-0.294271771632616	-55.0404559685975
1	212784780	212785003	224	19	0.54533060408061	0.82136025455615	-0.276029650475541	-54.5894430184586
1	266597371	266597475	105	19	0.444144549122313	0.196501891655677	0.247642657466636	54.5759980519569
1	263623792	263623945	154	19	0.123590757678945	0.365095451005421	-0.241504693326476	-54.5503483207802
1	151186855	151186966	112	18	0.411659410692463	0.162589359708993	0.24907005098347	54.5498145449771
1	219616759	219616864	106	19	0.444479672502546	0.194036782090383	0.250442890412163	53.9464399548666
1	132694139	132694599	461	17	0.342870159639171	0.656734065299869	-0.313863905660699	-53.9167662309525
1	126680992	126681373	382	14	0.272825561402329	0.602236903954092	-0.329411342551763	-53.6225550928422
1	137111712	137112093	382	16	0.311584635900892	0.592688835653258	-0.281104199752366	-53.3480671796739
1	246796147	246796425	279	17	0.268857511250808	0.568793401182946	-0.299935889932137	-53.2618621527853
1	274859757	274859868	112	19	0.466951918239176	0.216702611417238	0.250249306821938	53.2610470724353
1	242910097	242910151	55	19	0.503511495003494	0.244729045665428	0.258782449338066	53.2220538840254
1	225598262	225598394	133	19	0.421164810443723	0.164989967942296	0.256174842501426	53.1792399325205
1	292096137	292096240	104	20	0.848673791353035	0.578801457780444	0.269872333572591	53.161364633172
1	291625392	291625445	54	19	0.505796686824056	0.25080668052773	0.254990006296326	53.148775254033
1	74666136	74666288	153	15	0.922046853045628	0.629290262228313	0.292756590817315	52.9653071101079
1	102963968	102964155	188	18	0.435300285893576	0.199967305554017	0.235332980339558	52.8225782802059
1	28835668	28835796	129	16	0.510114357277614	0.203918235886823	0.306196121390791	52.8118534611226
1	292829787	292829892	106	17	0.443205532811107	0.177281033890003	0.265924498921104	52.7641990690636
1	265194666	265195007	342	14	0.35228978911591	0.667809228161729	-0.315519439045819	-52.7041264673687
1	237905867	237905964	98	20	0.825704916015765	0.559852592725491	0.265852323290274	52.5301338027216
1	100034502	100034658	157	20	0.549793309670008	0.826225634839366	-0.276432325169359	-52.4816748792827
1	1437258	1437599	342	18	0.28695260739168	0.615092038008179	-0.328139430616499	-52.371892073683
1	51490998	51491357	360	19	0.351683861976375	0.601151951960443	-0.249468089984068	-52.3257836261989
1	254336024	254336079	56	18	0.483926811095636	0.233909319251524	0.250017491844112	52.294962005556
1	5887283	5887358	76	18	0.47681413510999	0.199864959236088	0.276949175873901	52.2368411781538
1	152066285	152066384	100	19	0.565285802726022	0.288981929130543	0.276303873595479	51.825929426633
1	30666596	30666711	116	17	0.52310485601957	0.227046495279714	0.296058360739856	51.8209060889469
1	146964917	146965146	230	18	0.352787756459466	0.611268597296072	-0.258480840836606	-51.7909001011944
1	139071036	139071554	519	17	0.258639137224459	0.54475147052164	-0.28611233329718	-51.7547725095982
1	129164436	129164607	172	19	0.349037090058156	0.638676799218994	-0.289639709160838	-51.6543359853815
1	230628824	230628927	104	19	0.468805798109759	0.187136655565436	0.281669142544323	51.4848892077357
1	42070113	42070555	443	15	0.408366241575089	0.703003770709914	-0.294637529134826	-51.4611363682114
1	305381023	305381218	196	15	0.854931067213072	0.522812936001019	0.332118131212053	51.4189251335338
1	142465703	142466024	322	15	0.436384169244722	0.756466490061974	-0.320082320817252	-51.3961058448526
1	296223713	296223988	276	17	0.828461282413151	0.522133859760579	0.306327422652572	50.954949733655
1	186475533	186475748	216	18	0.311325084535483	0.57406266505488	-0.262737580519397	-50.933102933416
1	77530697	77530987	291	17	0.818727045535044	0.539445436389825	0.27928160914522	50.8768823074993
1	233240103	233240243	141	17	0.384300054050911	0.132039268145149	0.252260785905762	50.703720187362
1	151824629	151824775	147	18	0.210096989119551	0.478975381129087	-0.268878392009536	-50.6671989250373
1	299996984	299997140	157	15	0.538016781133126	0.837776922303681	-0.299760141170556	-50.6642735543186
1	144292571	144292915	345	14	0.12975654964357	0.383056328093116	-0.253299778449546	-50.5282759228687
1	259854826	259855232	407	13	0.336507908690315	0.641374457731797	-0.304866549041482	-50.4442344530149
1	180914919	180915301	383	16	0.464849591205975	0.741115063651084	-0.276265472445109	-50.4199530685294
1	151179030	151179104	75	16	0.361356304479707	0.113455701408125	0.247900603071582	49.952960634926
1	191987997	191988207	211	18	0.335427668244926	0.614954749929669	-0.279527081684743	-49.9429801822606
1	97359454	97359804	351	15	0.497060059179704	0.771234190258636	-0.274174131078931	-49.8461989361016
1	53062050	53062431	382	16	0.421003989496436	0.68487455623574	-0.263870566739304	-49.7303394967921
1	129086456	129086800	345	14	0.186234778256506	0.500119978608698	-0.313885200352192	-49.6456400194067
1	286482655	286482796	142	16	0.319248298293673	0.584097717198436	-0.264849418904763	-49.5386024505415
1	294789450	294789645	196	16	0.553339699654965	0.289579381016506	0.263760318638459	49.4932200805879
1	76097854	76098313	460	16	0.228334116981651	0.527700175120989	-0.299366058139338	-49.4034047241806
1	39595077	39595282	206	14	0.438151214717991	0.865038048921513	-0.426886834203522	-49.133325596737
1	256396267	256396360	94	18	0.440327714041598	0.172778418343291	0.267549295698307	49.1238593929119
1	120654138	120654535	398	15	0.267070126730102	0.550940046585966	-0.283869919855863	-48.8400887773712
1	211741326	211741559	234	15	0.728161056418437	0.40308486492485	0.325076191493587	48.7317170981874
1	298267883	298268171	289	13	0.373576549595909	0.725192964662252	-0.351616415066343	-48.7234617560277
1	250200238	250200571	334	17	0.251126905200047	0.529227464621685	-0.278100559421637	-48.6566334698769
1	36633639	36633723	85	18	0.175289320501738	0.436566582165659	-0.261277261663921	-48.6293952697478
1	99009441	99009621	181	15	0.100070721838716	0.319463360171292	-0.219392638332576	-48.4077099201616
1	159479197	159479335	139	17	0.348854128965499	0.122517317225237	0.226336811740262	48.3280945059908
1	272767343	272767493	151	18	0.494311747363002	0.217182353030957	0.277129394332045	48.3204727768528
1	134816232	134816473	242	16	0.272318402922436	0.551147970804921	-0.278829567882486	-48.2699473914806
1	41375981	41376124	144	15	0.516581507226866	0.206634439918167	0.309947067308699	47.8732445095058
1	184475566	184475635	70	16	0.415581875789669	0.151305159351617	0.264276716438052	47.8427299378579
1	133027825	133028202	378	15	0.374140139097701	0.641610546120721	-0.267470407023019	-47.6774462826028
1	107066378	107066687	310	14	0.438571548152868	0.705298723693469	-0.2667271755406	-47.6327272164073
1	120597500	120597748	249	14	0.446802840010571	0.730185600412221	-0.28338276040165	-47.4276673052014
1	174367800	174368113	314	12	0.206320005915327	0.540245157732607	-0.33392515181728	-47.3487771446159
1	296172584	296172670	87	18	0.500556373383746	0.235999624183979	0.264556749199767	47.3465734561496
1	40344426	40344740	315	14	0.349375697839503	0.637681661729322	-0.288305963889819	-47.252445759654
1	175244173	175244447	275	12	0.255449151277121	0.611909995644798	-0.356460844367676	-47.2075667356832
1	300692324	300692603	280	16	0.849015641960991	0.58370884147956	0.265306800481431	47.1891443526739
1	42894206	42894517	312	11	0.307800131953965	0.659108443799854	-0.351308311845888	-47.118165486087
1	61387472	61387894	423	13	0.30431785843252	0.594808103699319	-0.290490245266799	-46.9800528709591
1	251456087	251456206	120	17	0.187254655115672	0.455738948221656	-0.268484293105983	-46.9131820547189
1	168517692	168517763	72	16	0.405532111485878	0.163791840244544	0.241740271241334	46.9070279669053
1	43457606	43457757	152	16	0.436685570437892	0.175535925413017	0.261149645024876	46.7671498346653
1	155030323	155030643	321	15	0.453773922724426	0.702451108249446	-0.24867718552502	-46.6536181701866
1	196229212	196229312	101	17	0.455174608580651	0.188170073637711	0.267004534942939	46.4464135399755
1	63979466	63979701	236	15	0.401118278053348	0.632972381376801	-0.231854103323454	-46.4049045513767
1	251743536	251743717	182	16	0.386824888036668	0.142022698728543	0.244802189308124	46.2839252131991
1	140128929	140129329	401	14	0.389900636472545	0.676411169261846	-0.286510532789301	-46.2449882394365
1	231640460	231640582	123	16	0.413044369918474	0.15123336166609	0.261811008252384	46.1085421113733
1	240248428	240248770	343	12	0.386906821668374	0.693823654058767	-0.306916832390393	-46.0373986037122
1	137829414	137829759	346	15	0.323532253563313	0.644927727340725	-0.321395473777412	-45.9080686200011
1	190068275	190068524	250	14	0.49296810917055	0.751421669972393	-0.258453560801842	-45.8021250024464
1	48551948	48552075	128	16	0.851011906842864	0.580494192024353	0.270517714818511	45.6949878968546
1	33205517	33205661	145	14	0.715362241053508	0.487703140079834	0.227659100973674	45.6835212259454
1	215198169	215198395	227	14	0.384236077194165	0.713641603535925	-0.32940552634176	-45.5111848736742
1	132111088	132111301	214	16	0.476980246585286	0.728027473205976	-0.251047226620689	-45.2538826343551
1	251941117	251941430	314	14	0.380727306474764	0.673207327838701	-0.292480021363937	-45.2504945565859
1	277274177	277274271	95	17	0.55876926831692	0.27202157340464	0.28674769491228	45.1132814367328
1	243459606	243459806	201	14	0.343703002782995	0.633367949648354	-0.289664946865359	-44.8305954347903
1	84955681	84955750	70	15	0.485500353190236	0.739648665648077	-0.254148312457842	-44.7992488972055
1	150873517	150873850	334	17	0.283473741222115	0.57456394912842	-0.291090207906305	-44.7991119240023
1	288290337	288290526	190	14	0.718517619548316	0.4217268986076	0.296790720940717	44.7622085604945
1	248078171	248078400	230	16	0.307392502948737	0.588364096102873	-0.280971593154135	-44.7214932182526
1	236970036	236970141	106	17	0.349135468028447	0.623488205997701	-0.274352737969254	-44.6475359702609
1	250437365	250437671	307	14	0.454915268168086	0.766017272308218	-0.311102004140132	-44.5597313233722
1	261704301	261704680	380	13	0.429851176699952	0.703333050528119	-0.273481873828166	-44.5415652056739
1	265281020	265281272	253	14	0.717454981430952	0.424663069855321	0.292791911575631	44.3531495041214
1	146876873	146877039	167	14	0.115771052004718	0.349915399663948	-0.23414434765923	-44.2834003202691
1	95813034	95813115	82	15	0.476927323711387	0.229294104105238	0.247633219606149	44.2474986485776
1	280957811	280958052	242	13	0.827003384213014	0.542704339954589	0.284299044258425	44.0708038539862
1	236033917	236034069	153	15	0.425036650935746	0.192654802299318	0.232381848636427	44.0705002038024
1	272515335	272515422	88	16	0.671731013601961	0.425837942582722	0.245893071019239	44.0491384185877
1	33281583	33281647	65	16	0.525406478311805	0.259145965507991	0.266260512803814	43.9818163323445
1	26311368	26311622	255	16	0.504537631167894	0.226100071417526	0.278437559750368	43.897941468638
1	294789136	294789328	193	15	0.541959798995789	0.242027722768347	0.299932076227442	43.86821372975
1	219842209	219842542	334	10	0.266043017803029	0.673687482549757	-0.407644464746728	-43.8660937620068
1	289180371	289180610	240	15	0.37920399480984	0.662976439926363	-0.283772445116523	-43.8248620953201
1	215208705	215208980	276	16	0.386867197099415	0.661490678776788	-0.274623481677373	-43.7932439535495
1	223759796	223760059	264	15	0.334725870120685	0.63207873014376	-0.297352860023075	-43.7116479900116
1	18221144	18221301	158	14	0.374886897560901	0.143995150840099	0.230891746720802	43.6964495514095
1	115884651	115885054	404	15	0.243601380381434	0.566389882024983	-0.322788501643548	-43.2506417283577
1	66297025	66297122	98	14	0.45620058661355	0.177053105118875	0.279147481494675	43.1815724552005
1	199371784	199372020	237	14	0.217709435958628	0.501488851724018	-0.283779415765389	-43.0424720552554
1	72656455	72656619	165	14	0.591286836585704	0.848697122449956	-0.257410285864252	-42.9229853225216
1	173012877	173013096	220	15	0.481639841099783	0.82233454171375	-0.340694700613967	-42.803010786025
1	250447726	250448065	340	13	0.47429178959999	0.729970536571075	-0.255678746971085	-42.7301610272422
1	144330634	144331100	467	10	0.300658962475747	0.697590989358827	-0.396932026883079	-42.5445011849413
1	205868111	205868187	77	15	0.538003534807276	0.293008796042497	0.244994738764779	42.5351558820241
1	92226737	92226948	212	12	0.569118048373211	0.818675170798877	-0.249557122425666	-42.5322720676395
1	118060540	118060702	163	12	0.409143465617697	0.721796078081009	-0.312652612463311	-42.4899200542096
1	196796759	196796994	236	15	0.843271738052446	0.598925287708069	0.244346450344377	42.3852710008065
1	260790059	260790124	66	15	0.482459933679551	0.237637594601152	0.244822339078399	42.3687395428831
1	42184221	42184300	80	14	0.496770546143922	0.231901809626571	0.264868736517351	42.3436707743479
1	10852575	10852694	120	15	0.245695887408679	0.530717111350139	-0.28502122394146	-42.2093408031245
1	132941021	132941124	104	16	0.347552136067394	0.613688269631273	-0.266136133563879	-42.1217140642029
1	78085396	78085588	193	14	0.771666799276417	0.514204381673319	0.257462417603099	42.0748021850132
1	50950646	50950922	277	15	0.148582989891581	0.456939364261035	-0.308356374369455	-42.0331194525811
1	176291839	176291968	130	10	0.272327392842774	0.787997140259045	-0.515669747416271	-41.9988493180083
1	5771048	5771195	148	15	0.436278069741729	0.186503301962272	0.249774767779457	41.7781414311662
1	280319131	280319254	124	14	0.371082632806988	0.143700217915951	0.227382414891037	41.7598275010527
1	237858115	237858406	292	14	0.798906145801047	0.531589648515083	0.267316497285964	41.5217919033016
1	183223174	183223422	249	14	0.388908666205986	0.675340861174028	-0.286432194968042	-41.4242627736829
1	67430990	67431114	125	14	0.389998335405752	0.136309955675163	0.253688379730589	41.3485532692856
1	246211304	246211451	148	13	0.412812814723583	0.152022929320074	0.260789885403509	41.2351153216836
1	7424818	7425328	511	14	0.406493216241811	0.676044012352235	-0.269550796110424	-41.2104840861331
1	225801131	225801327	197	13	0.39454441606113	0.709026338859768	-0.314481922798638	-41.0681404491758
1	249726538	249726977	440	13	0.278008848206205	0.543385790160895	-0.26537694195469	-41.0400682281776
1	301141924	301142173	250	14	0.660508442513835	0.34036947182859	0.320138970685245	40.9796036428321
1	188833000	188833124	125	13	0.690695293029413	0.423526861328253	0.26716843170116	40.9138860934996
1	74193920	74194071	152	11	0.15056589472453	0.452643473604012	-0.302077578879483	-40.8074487305784
1	302013531	302013619	89	13	0.340608128546583	0.608746622317219	-0.268138493770636	-40.8008991557088
1	10269549	10269668	120	14	0.76010991205651	0.518667711092226	0.241442200964283	40.6942240101251
1	296458004	296458380	377	11	0.449514242586283	0.704155650862939	-0.254641408276655	-40.5553670221791
1	184065440	184065681	242	14	0.181296667605068	0.437045855766325	-0.255749188161257	-40.539381561334
1	264524955	264525147	193	13	0.838873359077276	0.529240404280354	0.309632954796923	40.412192257662
1	167982673	167982987	315	12	0.481122268322137	0.753069000719484	-0.271946732397347	-40.3534487772635
1	100136632	100136907	276	12	0.149104090576333	0.435535296157087	-0.286431205580754	-40.2991606821553
1	281099004	281099240	237	11	0.50284573609201	0.790335847261323	-0.287490111169313	-40.1977593410402
1	26309328	26309501	174	12	0.636639722955249	0.35925929998572	0.277380422969529	40.0166005606759
1	34139690	34139766	77	15	0.569211899422109	0.300082781578154	0.269129117843955	40.0011346744454
1	306642678	306642815	138	12	0.131592117184588	0.426876355864436	-0.295284238679848	-39.9327041233079
1	46490294	46490450	157	13	0.416549673171761	0.155730679453868	0.260818993717894	39.9260681725643
1	248162068	248162139	72	14	0.896275033274861	0.648891828964432	0.247383204310429	39.8228791701865
1	250211390	250211747	358	13	0.485202429205008	0.746139843094837	-0.260937413889829	-39.7892569830622
1	121123817	121124119	303	13	0.320886779194988	0.614198937349119	-0.293312158154131	-39.6321276040888
1	290578811	290578983	173	12	0.443845614704997	0.708873591396906	-0.265027976691909	-39.6129899718848
1	298602148	298602388	241	13	0.506119177552414	0.211749048040223	0.294370129512191	39.5305963143727
1	187854342	187854413	72	15	0.593937081892673	0.324218462377883	0.26971861951479	39.4844955606819
1	271531241	271531456	216	14	0.212803306933243	0.492756428923677	-0.279953121990434	-39.445886105429
1	183468996	183469295	300	14	0.334328275058403	0.608530297042424	-0.27420202198402	-39.4167695958026
1	248321342	248321407	66	14	0.443762666491534	0.176132258672625	0.267630407818909	39.3379513996411
1	3753975	3754189	215	13	0.440418000847041	0.18749054999765	0.252927450849391	39.3042771105983
1	179140473	179140564	92	15	0.479782835423266	0.224437748562431	0.255345086860835	39.0234610604238
1	11030666	11030890	225	16	0.835388496163137	0.516128673125653	0.319259823037484	39.020488634375
1	215209259	215209565	307	12	0.500695820630423	0.793829127087376	-0.293133306456953	-38.8145814118149
1	137309457	137309682	226	14	0.460313215897383	0.718193190971106	-0.257879975073723	-38.7077335776199
1	306941948	306942329	382	10	0.403983731732811	0.721283072647956	-0.317299340915146	-38.623421641596
1	47312763	47312879	117	12	0.403700390608845	0.147045738872613	0.256654651736232	38.6107377438426
1	63730707	63730885	179	12	0.561579340426574	0.842537916332751	-0.280958575906177	-38.5657667006877
1	275615096	275615402	307	13	0.459980027680063	0.754317565268344	-0.294337537588281	-38.3773690202781
1	282722594	282722917	324	13	0.707157946443552	0.42070744004518	0.286450506398372	38.3392427852631
1	30926654	30926719	66	14	0.502101908463412	0.231866339382947	0.270235569080465	38.2968011097292
1	145067345	145067656	312	12	0.295333876199006	0.556083768174857	-0.26074989197585	-38.2389145410007
1	217908865	217908971	107	14	0.339057063184306	0.603937359075783	-0.264880295891477	-38.2160044038721
1	175336000	175336304	305	11	0.314535675281056	0.63101281559936	-0.316477140318304	-38.0921976560917
1	273537921	273538112	192	12	0.624442984617583	0.360806609580771	0.263636375036812	38.0596010831805
1	108634824	108635006	183	13	0.388188907053453	0.63799789248691	-0.249808985433457	-38.0586443087166
1	233411044	233411243	200	10	0.420543575492727	0.783386532381416	-0.362842956888689	-37.7071506619111
1	229186169	229186232	64	15	0.863477888725682	0.609947452312544	0.253530436413138	37.642053427727
1	175181821	175182006	186	11	0.571589658122287	0.805700496875188	-0.234110838752901	-37.4866270053308
1	145138867	145139287	421	12	0.817976434783663	0.544469115364211	0.273507319419452	37.4375178650227
1	178001032	178001137	106	14	0.586417486007144	0.269591734780222	0.316825751226922	37.4344535362362
1	200315052	200315167	116	14	0.594292858329064	0.265444281206822	0.328848577122242	37.4331385044925
1	78462033	78462151	119	14	0.123576429468211	0.403037712916864	-0.279461283448653	-37.4072006369262
1	169941296	169941534	239	13	0.814260956587851	0.486085444263484	0.328175512324367	37.3714976658632
1	256241882	256241933	52	13	0.526826065984117	0.267581749112392	0.259244316871725	37.3248497610348
1	194292233	194292294	62	13	0.443374739620182	0.204325461331789	0.239049278288393	37.2861858246538
1	171343392	171343578	187	14	0.487992828719637	0.851295365746533	-0.363302537026897	-37.2734883349364
1	49615396	49615657	262	14	0.709082073955293	0.411220823496659	0.297861250458634	37.1636881663712
1	283581362	283581685	324	12	0.722258926133429	0.420617260694294	0.301641665439135	37.1027134402386
1	298243728	298243809	82	13	0.413271257760985	0.175397983133107	0.237873274627878	37.0533307952112
1	111200219	111200324	106	14	0.15259460567277	0.464556247588664	-0.311961641915894	-37.0152773905861
1	129690395	129690454	60	12	0.235170706150862	0.497770711816213	-0.262600005665351	-36.8110200352437
1	63243782	63243979	198	11	0.531955539932445	0.81801588142761	-0.286060341495165	-36.808491893188
1	117890814	117891054	241	12	0.485892137471125	0.763384370675869	-0.277492233204744	-36.7688116842556
1	139550551	139550744	194	12	0.561961176805976	0.836501143085125	-0.274539966279148	-36.6711165255427
1	281835663	281835903	241	14	0.442037036062246	0.757928273286968	-0.315891237224722	-36.5995769639975
1	289190589	289190898	310	10	0.453142716212285	0.744927846153091	-0.291785129940806	-36.5873757847772
1	175254865	175255240	376	12	0.329657993405001	0.597926562267537	-0.268268568862536	-36.5588487799508
1	204597882	204598214	333	11	0.24457906804224	0.54160832977779	-0.297029261735551	-36.5457454223355
1	201138425	201138548	124	12	0.741486128130623	0.482325147774	0.259160980356623	36.5301691343208
1	204374594	204374869	276	10	0.873206586657719	0.504068590637996	0.369137996019723	36.3743130971093
1	229035640	229035830	191	12	0.807327385521741	0.538813172109356	0.268514213412385	36.1758740030438
1	172839910	172840249	340	11	0.393658562427798	0.691411864378406	-0.297753301950608	-36.1273053557431
1	250657166	250657254	89	13	0.405037551505595	0.166267910737684	0.23876964076791	36.1066455380756
1	248792705	248792889	185	13	0.844733134581768	0.562644336083898	0.28208879849787	36.0845552506495
1	288272815	288273092	278	12	0.719572315965173	0.330671055899436	0.388901260065738	35.9771348758405
1	256447357	256447595	239	12	0.7722235626407	0.448781007595445	0.323442555045254	35.9535719418275
1	270292070	270292131	62	13	0.469657106903832	0.186700354362415	0.282956752541417	35.9238720888036
1	64629244	64629350	107	11	0.492494870377758	0.222800452564305	0.269694417813453	35.9199223228944
1	9451163	9451344	182	10	0.808661136418099	0.450389300562	0.358271835856099	35.8093041978212
1	116763248	116763418	171	10	0.626368900882627	0.29879773460467	0.327571166277957	35.760032800495
1	289426673	289426952	280	12	0.446535682624555	0.732222293936251	-0.285686611311696	-35.6740034665693
1	155302136	155302313	178	10	0.460263947917394	0.743614017638616	-0.283350069721222	-35.6719470277274
1	37382801	37382879	79	13	0.500468143318267	0.75932115452749	-0.258853011209224	-35.6679992563643
1	51711493	51711772	280	11	0.760045354599056	0.388261065610643	0.371784288988412	35.6367819627573
1	31896361	31896494	134	13	0.210943220104593	0.455340583526374	-0.244397363421781	-35.4981594960655
1	52677510	52677563	54	12	0.34056195443745	0.106803919682257	0.233758034755193	35.4574119761042
1	63493313	63493692	380	11	0.354850835556488	0.684787865840986	-0.329937030284498	-35.4073206355416
1	49036213	49036295	83	12	0.414176468627504	0.176817261573165	0.23735920705434	35.2138719512981
1	75840933	75841046	114	12	0.475269226508518	0.215046145682501	0.260223080826017	35.2107885238983
1	15719827	15720004	178	13	0.251391800377121	0.502455861731817	-0.251064061354696	-35.1789075446286
1	117304365	117304683	319	12	0.377521958241666	0.651705178553216	-0.27418322031155	-35.1636488106682
1	114706322	114706429	108	12	0.16922799981507	0.423537025376981	-0.254309025561911	-35.0707539694317
1	159679638	159679750	113	13	0.675011029630056	0.418626083080974	0.256384946549083	35.0446586806351
1	192516022	192516111	90	12	0.50917033145118	0.846160651634756	-0.336990320183575	-35.0364718931948
1	302675937	302676150	214	13	0.51606156817213	0.244865632055332	0.271195936116798	34.9531380628892
1	204338148	204338225	78	13	0.883423703415557	0.603513741611611	0.279909961803946	34.9006557840484
1	75891671	75891838	168	12	0.566385707569265	0.276217223263335	0.290168484305929	34.8653449309825
1	42107893	42108041	149	11	0.574651233572531	0.815616444103688	-0.240965210531157	-34.7835187498338
1	142771846	142771917	72	13	0.631884210129734	0.870961958455329	-0.239077748325595	-34.700095464772
1	275604535	275605134	600	11	0.377130205706233	0.701724037618765	-0.324593831912532	-34.6846595789957
1	39788839	39789157	319	10	0.438408382166135	0.793839477367784	-0.355431095201649	-34.5999371002293
1	182651435	182651631	197	11	0.553009598960321	0.257881465128243	0.295128133832078	34.3989865579104
1	42052657	42052928	272	11	0.374372085581616	0.649581744014095	-0.27520965843248	-34.3928788627102
1	208798751	208798812	62	12	0.445231498417414	0.213736037074265	0.231495461343149	34.29268543474
1	134520440	134520751	312	11	0.434226606176883	0.704276632552822	-0.270050026375939	-34.2656229324217
1	40810256	40810382	127	11	0.528071997812612	0.819536278633665	-0.291464280821053	-34.2186253579976
1	35506476	35506784	309	11	0.533196427898156	0.780425309975323	-0.247228882077167	-34.173826773567
1	68114992	68115045	54	12	0.543488989009848	0.820226276729433	-0.276737287719586	-34.1279946340262
1	283788498	283788627	130	11	0.41350480905455	0.14137825503226	0.27212655402229	34.1127624770173
1	80009559	80009673	115	11	0.827565942964835	0.565542597106431	0.262023345858404	34.0901989468083
1	215231958	215232144	187	10	0.392559435768997	0.686590703345978	-0.294031267576981	-34.0899803710399
1	142341447	142341781	335	10	0.226972982807121	0.516129375169752	-0.28915639236263	-33.8157346563353
1	210453180	210453264	85	11	0.104241607303818	0.396260828766665	-0.292019221462847	-33.706873904176
1	127966520	127966741	222	10	0.300626233466113	0.581599314334702	-0.280973080868589	-33.6183111919176
1	142244117	142244199	83	12	0.879879230178924	0.626566509251912	0.253312720927011	33.5888580190527
1	285342307	285342532	226	12	0.48285394374213	0.216413323949199	0.266440619792931	33.5683505322423
1	79511065	79511166	102	12	0.499993282159005	0.230923364313724	0.269069917845281	33.3376327244318
1	142191164	142191218	55	12	0.25045480630388	0.501487087024779	-0.251032280720899	-33.1944614923241
1	206468931	206469155	225	10	0.410647223285495	0.696323500208608	-0.285676276923113	-33.1820561652206
1	20264689	20264834	146	12	0.46449994679331	0.119989542311357	0.344510404481953	32.9601536992081
1	161992140	161992298	159	12	0.346675196406781	0.599870941921149	-0.253195745514368	-32.9535148538864
1	124972047	124972287	241	10	0.535398240761803	0.808842421614493	-0.27344418085269	-32.9502530225246
1	210951074	210951610	537	10	0.800676014261157	0.433120101002338	0.367555913258819	32.9250811458114
1	239012370	239012476	107	10	0.482226447923203	0.773555127214004	-0.291328679290801	-32.7801163365458
1	70940397	70940592	196	12	0.739475801427862	0.437352885364304	0.302122916063558	32.7355056430029
1	294607482	294607581	100	11	0.30558669496259	0.564196579680085	-0.258609884717495	-32.7337968029548
1	269418457	269418648	192	11	0.299667779258558	0.574016832040354	-0.274349052781796	-32.722567373199
1	51353600	51353902	303	11	0.266737069931212	0.596835594548891	-0.330098524617679	-32.7150006230604
1	185812408	185812632	225	10	0.334576560339019	0.601328194533228	-0.266751634194209	-32.5832091733619
1	218101525	218101583	59	12	0.212422494320374	0.465511959075045	-0.253089464754671	-32.5233025546428
1	289449633	289449691	59	11	0.432924143663584	0.197311890082492	0.235612253581092	32.3260954320171
1	232018132	232018233	102	10	0.889344323121045	0.662256248124944	0.227088074996101	32.316409483355
1	44992414	44992480	67	11	0.56197542487888	0.862906967590034	-0.300931542711154	-32.3018132903976
1	67757920	67758098	179	11	0.471197851089027	0.74671480182351	-0.275516950734484	-32.2517212051147
1	109496599	109496777	179	9	0.340915036439003	0.861551486349039	-0.520636449910036	-32.2479815997994
1	54214210	54214291	82	11	0.442145566896398	0.188312923658231	0.253832643238167	32.2085727032951
1	138188342	138188461	120	12	0.53404449131173	0.865179937292455	-0.331135445980725	-32.2061633294552
1	9958257	9958323	67	11	0.402362984817107	0.660861450118617	-0.25849846530151	-32.1635644360636
1	235298712	235298944	233	11	0.494800379202578	0.822372714073432	-0.327572334870854	-32.1583087714227
1	202544401	202544452	52	11	0.834791309813935	0.565547829847804	0.269243479966131	32.0470962627487
1	163827205	163827427	223	10	0.168580192625317	0.426729546948902	-0.258149354323585	-31.9662754714775
1	24572912	24572989	78	12	0.472715241637263	0.201929211871596	0.270786029765667	31.9539143319093
1	74120566	74120632	67	11	0.773253073520403	0.505725468053388	0.267527605467016	31.9171985223312
1	96227069	96227179	111	12	0.301170525532353	0.564228301833034	-0.263057776300681	-31.893629155077
1	284009805	284009856	52	11	0.406367914944336	0.174868223160273	0.231499691784063	31.8733898164807
1	299412414	299412726	313	11	0.369917956234584	0.660085303679211	-0.290167347444627	-31.567778445727
1	300922377	300922525	149	10	0.564650626220701	0.251012555066833	0.313638071153868	31.4714272159542
1	203564923	203564990	68	11	0.482054853660413	0.233320267497856	0.248734586162557	31.3299716466341
1	101637075	101637296	222	10	0.729172295392348	0.32752607623058	0.401646219161768	31.2146661173321
1	138404052	138404245	194	9	0.822583514784191	0.530236711824749	0.292346802959441	31.1931799599947
1	265758099	265758149	51	10	0.399030932209969	0.152583198336811	0.246447733873158	31.1798678578249
1	199361093	199361293	201	9	0.192881012862187	0.56089757458635	-0.368016561724164	-31.1616920065548
1	99696347	99696571	225	10	0.391801686254541	0.652378802611622	-0.260577116357082	-31.1107485884129
1	56503512	56503623	112	7	0.340915038799589	0.941469559021872	-0.600554520222283	-31.1030378856082
1	136250464	136250626	163	10	0.531137363685809	0.788017089313781	-0.256879725627972	-31.0622951910821
1	128583901	128584072	172	11	0.436143612894571	0.703643543587009	-0.267499930692438	-30.8957439028375
1	212454315	212454370	56	10	0.596761873827092	0.872713673924684	-0.275951800097591	-30.8664074693189
1	283924621	283924845	225	10	0.776198557219789	0.469339552553094	0.306859004666695	30.7740684266173
1	153513997	153514181	185	9	0.512507715793869	0.763268066966497	-0.250760351172629	-30.7629286027716
1	156321004	156321088	85	9	0.497793350507332	0.220059510090494	0.277733840416838	30.7469183452769
1	285628081	285628294	214	11	0.795934578789304	0.491096377060817	0.304838201728487	30.6687285816468
1	152186953	152187034	82	10	0.411063294114524	0.67538464349125	-0.264321349376725	-30.6295958702314
1	115789951	115790026	76	11	0.413884540545389	0.670178331531467	-0.256293790986078	-30.6104740864718
1	132695295	132695398	104	11	0.328306525535053	0.597398806122974	-0.269092280587921	-30.6043429439465
1	15432711	15432809	99	9	0.555491530453771	0.829972641058763	-0.274481110604992	-30.4962392587035
1	265455060	265455154	95	10	0.620708911138195	0.338074219505492	0.282634691632703	30.4744224129199
1	74217037	74217141	105	10	0.335312424960116	0.600418186205238	-0.265105761245122	-30.4290861198769
1	240766464	240766591	128	10	0.471320788811281	0.145712612765416	0.325608176045866	30.4082098745633
1	255123210	255123288	79	10	0.645807429961826	0.874046856442409	-0.228239426480583	-30.3737036801382
1	301067153	301067248	96	9	0.617205784561846	0.287161789580811	0.330043994981034	30.3646100114687
1	131258080	131258140	61	11	0.369157992927106	0.620649547385425	-0.251491554458319	-30.3260204199585
1	79899629	79899706	78	9	0.338417566559186	0.629025558780984	-0.290607992221799	-30.3214404800864
1	80445981	80446097	117	11	0.411996023036889	0.672972772738482	-0.260976749701593	-30.3017757837394
1	146610446	146610570	125	11	0.279042030981686	0.564064116872611	-0.285022085890925	-30.2813613098019
1	206183517	206183774	258	11	0.440974110760014	0.159490652394034	0.281483458365979	30.2753265978094
1	30711882	30712186	305	9	0.885447240794532	0.50607881571193	0.379368425082602	30.2691056237614
1	46429856	46429973	118	10	0.554644849632667	0.780610603243838	-0.22596575361117	-30.2677711061029
1	86006289	86006409	121	10	0.664828137759241	0.365965898167244	0.298862239591997	30.2556396440137
1	12970117	12970250	134	10	0.895828858684132	0.657201528069345	0.238627330614787	30.1950873529557
1	76291983	76292122	140	10	0.373989257228455	0.14888064891978	0.225108608308675	30.1633076975883
1	139847560	139847799	240	9	0.521103667289011	0.783567817305993	-0.262464150016981	-30.0002038913566
1	32151786	32151886	101	11	0.306219412976572	0.560714011889248	-0.254494598912676	-29.8784167850397
1	298097245	298097311	67	10	0.421529935635417	0.17168663449675	0.249843301138667	29.834887819942
1	295823624	295823764	141	8	0.815932495225422	0.366017343266267	0.449915151959155	29.7952467787364
1	117330266	117330577	312	9	0.234964099100077	0.511503620540627	-0.27653952144055	-29.7898492364376
1	270953885	270953982	98	10	0.52954072256658	0.282532681528028	0.247008041038551	29.677629945787
1	293935251	293935471	221	8	0.347658665470329	0.688719118005948	-0.341060452535619	-29.6467559230334
1	282808502	282808613	112	10	0.432978268664872	0.155132029633821	0.277846239031051	29.6272344126566
1	137068971	137069072	102	10	0.467093127149399	0.717827284160645	-0.250734157011246	-29.5778889677552
1	141819934	141820001	68	10	0.831850395247547	0.556573791302258	0.275276603945289	29.5621363598775
1	201371579	201371805	227	11	0.70035232859314	0.404081401289877	0.296270927303263	29.5489723175125
1	42609396	42609490	95	10	0.469909962068102	0.212629561799045	0.257280400269058	29.5385876976598
1	271113912	271114041	130	10	0.750909394166828	0.485906807353889	0.265002586812939	29.5377707569612
1	240040352	240040562	211	11	0.731519827872394	0.39247319833742	0.339046629534974	29.520256065746
1	301475790	301475920	131	10	0.726691310795441	0.431200478645905	0.295490832149536	29.5193558479127
1	71871949	71872377	429	7	0.441706796088043	0.148199849847641	0.293506946240402	29.4851524342756
1	293110895	293111032	138	10	0.500426058574701	0.748897307154717	-0.248471248580016	-29.4597648188328
1	255547345	255547656	312	9	0.221296826618748	0.547878955905985	-0.326582129287236	-29.4561826169579
1	138274412	138274538	127	8	0.755951643572089	0.341636139383569	0.41431550418852	29.3406772184665
1	149844540	149844785	246	9	0.46879157318436	0.745452498732815	-0.276660925548455	-29.3194472539169
1	126441889	126442045	157	10	0.537974243343802	0.779823895437993	-0.241849652094191	-29.3054643197838
1	78695876	78696287	412	8	0.460703942097316	0.183017558579618	0.277686383517697	29.2101980641141
1	248287731	248287841	111	10	0.391838899039507	0.124840449149737	0.266998449889769	29.1833060081723
1	190365515	190365696	182	10	0.63271836422299	0.876567650627683	-0.243849286404693	-29.182931963686
1	225788416	225788564	149	10	0.825766506367481	0.518378532126078	0.307387974241404	29.1788118667766
1	304338204	304338523	320	10	0.679691350068739	0.403746945198653	0.275944404870086	29.0772256935088
1	296645356	296645654	299	8	0.79850197481329	0.343667007466014	0.454834967347277	29.0052701701112
1	23682164	23682515	352	9	0.758956255698502	0.354152665734382	0.40480358996412	28.9798203232056
1	292694316	292694464	149	10	0.814534859617799	0.496604820569947	0.317930039047852	28.8681740236068
1	301093790	301093957	168	10	0.6744909755222	0.407104777817411	0.267386197704788	28.8498163383558
1	173807017	173807097	81	10	0.430661977968169	0.170929705817917	0.259732272150251	28.8053610781194
1	132941210	132941273	64	11	0.34988518250552	0.614766786932529	-0.264881604427008	-28.7989068903664
1	189981006	189981185	180	9	0.503529168360582	0.755168168961144	-0.251639000600563	-28.7705922898411
1	38419308	38419487	180	9	0.437963691432587	0.722205342357933	-0.284241650925347	-28.7513254039016
1	230601990	230602068	79	11	0.504501122567321	0.240119000700303	0.264382121867018	28.6911114637771
1	115131692	115131765	74	10	0.862439423889443	0.615114340456831	0.247325083432612	28.6909318197179
1	175947144	175947366	223	9	0.348490477725047	0.604812379020694	-0.256321901295647	-28.6813532246531
1	150800922	150801040	119	10	0.632674046708382	0.373485200086676	0.259188846621705	28.6711131118535
1	245177538	245177745	208	10	0.775683759912634	0.493678595870903	0.282005164041731	28.6514192958906
1	162039970	162040033	64	10	0.441229449445532	0.190273345242507	0.250956104203025	28.6423349983824
1	41107123	41107285	163	11	0.310216772208536	0.642307972556517	-0.332091200347981	-28.6419569968103
1	261828541	261828762	222	8	0.377097284281216	0.702837687165391	-0.325740402884175	-28.6287987822792
1	300813866	300813961	96	10	0.324594902804219	0.603418396516291	-0.278823493712072	-28.5313550845043
1	78351283	78351443	161	9	0.498123687012386	0.776067966569947	-0.277944279557561	-28.4447934173057
1	232485752	232485806	55	10	0.394180281370096	0.151496861248647	0.24268342012145	28.394728283113
1	192316219	192316290	72	10	0.393767969004139	0.674583381505599	-0.28081541250146	-28.3410347975136
1	228466561	228466808	248	8	0.651349434882753	0.287525363852821	0.363824071029933	28.3292337974199
1	283111458	283111556	99	10	0.434516116466059	0.165380469103762	0.269135647362297	28.2814671638449
1	25853213	25853457	245	9	0.760229854059491	0.453169341681114	0.307060512378377	28.2740091679644
1	33095349	33095424	76	10	0.395123911855015	0.150492806344469	0.244631105510546	28.2225081023079
1	40616164	40616496	333	9	0.328273130977877	0.631190597613691	-0.302917466635814	-28.1942588269895
1	135378719	135378788	70	10	0.719226321758052	0.448265584161342	0.27096073759671	28.1801799146837
1	156640094	156640319	226	10	0.383366914565654	0.793011023412999	-0.409644108847345	-28.1555067770769
1	255190128	255190246	119	11	0.772540939060279	0.482076986614523	0.290463952445756	27.9970099855076
1	209866944	209867017	74	9	0.864099739536574	0.585538400701136	0.278561338835438	27.9731636137694
1	3472453	3472538	86	10	0.306982800314548	0.565175062287512	-0.258192261972964	-27.8989283398654
1	192996368	192996457	90	8	0.548921483527227	0.820569815948222	-0.271648332420994	-27.8825184816784
1	145464985	145465161	177	9	0.481561905033807	0.737137047054093	-0.255575142020286	-27.8792652413788
1	183340839	183340998	160	10	0.269468115519257	0.562511689948149	-0.293043574428892	-27.8362425039123
1	267694449	267694607	159	10	0.521449095062075	0.811840643604483	-0.290391548542408	-27.812457211356
1	157281802	157281967	166	11	0.484761862443928	0.836306782557005	-0.351544920113077	-27.7861419804292
1	59502983	59503141	159	10	0.204741768204691	0.467088073998789	-0.262346305794098	-27.7488256474243
1	3856302	3856389	88	10	0.442268441730204	0.192884829050696	0.249383612679507	27.6626010619095
1	270475895	270475965	71	10	0.414649801989511	0.161041052168465	0.253608749821046	27.6555158515368
1	260679653	260679736	84	10	0.537955111630887	0.81632767002229	-0.278372558391403	-27.6424571756988
1	30864959	30865182	224	9	0.242317608299917	0.522376472052122	-0.280058863752206	-27.6354218594418
1	22265113	22265202	90	9	0.342535880150395	0.104254679590661	0.238281200559734	27.6065213191288
1	51695381	51695625	245	9	0.56827811436542	0.903802534598783	-0.335524420233363	-27.5870672922633
1	143100133	143100186	54	10	0.50834876585672	0.234370395811028	0.273978370045692	27.5697790242617
1	209756532	209756764	233	10	0.8815992206045	0.532317421955642	0.349281798648858	27.4942066411325
1	180339871	180340082	212	9	0.825820872705987	0.507239398538008	0.318581474167979	27.4742386362598
1	40850937	40851038	102	10	0.615281196661876	0.876201755174252	-0.260920558512376	-27.4292534991793
1	200522645	200522732	88	9	0.909144829565289	0.660364911648711	0.248779917916578	27.4187145570204
1	298363200	298363268	69	10	0.134587135699742	0.403946187617622	-0.26935905191788	-27.3769848723417
1	275176289	275176365	77	10	0.48581871263959	0.215246496430733	0.270572216208857	27.2867207311459
1	72253810	72253952	143	9	0.517468806362734	0.756383886380322	-0.238915080017588	-27.2839733973091
1	54724484	54724706	223	9	0.471248890645524	0.71386949667382	-0.242620606028296	-27.2613919284559
1	202968062	202968162	101	9	0.473530842584109	0.130420797547776	0.343110045036333	27.2475704439897
1	75480581	75480726	146	9	0.544372180517129	0.230768265963458	0.313603914553671	27.2185295481173
1	254369699	254370057	359	9	0.87604039413653	0.599509636972247	0.276530757164283	27.1648324521747
1	56554587	56554771	185	9	0.402903607592342	0.649401527553995	-0.246497919961653	-27.1538442757086
1	42683668	42683788	121	9	0.4815199514661	0.752729324986807	-0.271209373520707	-26.9707326202751
1	78490684	78490841	158	9	0.775798972868806	0.498591243917603	0.277207728951204	26.9288981244275
1	264701488	264701699	212	10	0.205020609217079	0.513434149497938	-0.308413540280859	-26.8786846626849
1	200763189	200763268	80	10	0.444899271023958	0.70519683356973	-0.260297562545772	-26.8526476645942
1	304137474	304137577	104	9	0.163103133541402	0.418514417011722	-0.25541128347032	-26.8414388455558
1	3440367	3440428	62	10	0.434748011337764	0.174806624739429	0.259941386598335	26.8236359726926
1	167781809	167781876	68	10	0.410938302373189	0.151224800601346	0.259713501771843	26.8159986841024
1	285254815	285254913	99	9	0.573176618512193	0.797023271253557	-0.223846652741364	-26.8100915529014
1	285418785	285419049	265	8	0.564034420908039	0.829756130780861	-0.265721709872822	-26.7875262710069
1	68742271	68742460	190	7	0.527012695731849	0.789598307059299	-0.26258561132745	-26.7698747299672
1	46158667	46158735	69	10	0.449228424210026	0.18696178200232	0.262266642207706	26.7646710413955
1	220600989	220601269	281	10	0.871948761326115	0.514101053751375	0.357847707574739	26.6848970127714
1	229852050	229852227	178	8	0.813752903093876	0.550285076120761	0.263467826973115	26.6420724114235
1	26257700	26257847	148	8	0.686472924619608	0.361227930665452	0.325244993954156	26.5963940952546
1	78668179	78668292	114	9	0.526974753445954	0.752413333017526	-0.225438579571571	-26.5806143504659
1	265979655	265979739	85	9	0.873292627305371	0.62338346185047	0.249909165454901	26.5355412449793
1	281809439	281809541	103	10	0.83952994447047	0.530503330801185	0.309026613669285	26.5142426578511
1	262315737	262315862	126	10	0.468497553658074	0.18913564581076	0.279361907847315	26.4975794266683
1	198603287	198603400	114	9	0.441811345239352	0.712600528597166	-0.270789183357814	-26.4491971102896
1	135597786	135597901	116	10	0.286591872309042	0.558745447791347	-0.272153575482305	-26.4233842414773
1	22422157	22422304	148	8	0.817683863643191	0.501672177395857	0.316011686247334	26.3702704734717
1	243132885	243133034	150	9	0.827855266741832	0.392957408836832	0.434897857905	26.3525732661328
1	256429294	256429418	125	8	0.894497789413918	0.591080196030717	0.303417593383201	26.3474267501784
1	246434022	246434279	258	9	0.188988556311647	0.488061709353282	-0.299073153041635	-26.3426049796823
1	106984231	106984290	60	9	0.430768463216992	0.700697716617974	-0.269929253400983	-26.2072855421158
1	209039352	209039408	57	9	0.425751506700761	0.681861678762466	-0.256110172061705	-26.1281628581321
1	166404427	166404544	118	10	0.405484555016769	0.0829666831577046	0.322517871859064	26.0833254791581
1	197528243	197528318	76	9	0.393892264910838	0.627174166226761	-0.233281901315923	-25.9214235187146
1	91862491	91862571	81	9	0.239560793063533	0.487018702112956	-0.247457909049423	-25.8859517860886
1	278422181	278422382	202	8	0.843294483738456	0.533179182596731	0.310115301141725	25.8678938673085
1	113491740	113491953	214	9	0.301337641229499	0.571405936364498	-0.270068295134999	-25.8223850325555
1	145396373	145396468	96	9	0.689680178649091	0.360695109909255	0.328985068739836	25.7032287591241
1	117064510	117064671	162	9	0.393873308917787	0.669869100275847	-0.275995791358059	-25.6714121293407
1	133509770	133510191	422	7	0.395887197414315	0.720890356351951	-0.325003158937636	-25.66856006168
1	248093503	248093621	119	8	0.515808108450891	0.751524986264058	-0.235716877813167	-25.506644335522
1	166910538	166910594	57	9	0.221749142366792	0.536061590256555	-0.314312447889763	-25.4980696440293
1	230413535	230413633	99	7	0.124132485864803	0.408901211843526	-0.284768725978723	-25.4479323534847
1	258236756	258236828	73	9	0.413174220594467	0.167576355466608	0.245597865127858	25.4340067462224
1	95214698	95214806	109	7	0.443956377771246	0.728546036793274	-0.284589659022028	-25.3383847146849
1	127255208	127255263	56	9	0.500576532293574	0.753117763285234	-0.25254123099166	-25.3377190505707
1	303418724	303418872	149	9	0.288692129873098	0.621956786848674	-0.333264656975576	-25.324870991984
1	60364328	60364386	59	9	0.514545778564477	0.233492993867528	0.281052784696949	25.2586985502491
1	287454104	287454313	210	8	0.796053320374029	0.524504865767797	0.271548454606232	25.2478665067213
1	70751128	70751234	107	9	0.30278993042902	0.573429097546206	-0.270639167117186	-25.2323545990883
1	139080147	139080355	209	7	0.772053128899384	0.417190655763727	0.354862473135658	25.2059137856466
1	91649905	91650105	201	9	0.388652456388981	0.644469419621618	-0.255816963232637	-25.2014659816568
1	184939171	184939286	116	6	0.771223445179482	0.308952973255877	0.462270471923605	25.1549047862742
1	37621971	37622159	189	9	0.831115358200579	0.523141736778663	0.307973621421916	25.1240444753562
1	207573095	207573244	150	9	0.410688007887181	0.665952779641505	-0.255264771754324	-25.093844342514
1	102925696	102925879	184	7	0.482124509382774	0.725633062127736	-0.243508552744962	-25.0905106633796
1	125657992	125658104	113	8	0.18482803930301	0.423385165256824	-0.238557125953814	-25.0129703230604
1	3674195	3674246	52	8	0.553138452599282	0.311388884776277	0.241749567823005	24.9422972985532
1	199372270	199372449	180	9	0.316104711183344	0.585727036283502	-0.269622325100158	-24.9382843069964
1	24422128	24422187	60	9	0.545721518434872	0.244918400925445	0.300803117509427	24.845136423177
1	103177579	103177802	224	9	0.779330838343158	0.493849357581976	0.285481480761181	24.8119384925278
1	117302714	117302764	51	8	0.481873248939605	0.86508209489023	-0.383208845950625	-24.7101324445644
1	103435460	103435609	150	8	0.24515216704235	0.474633634386643	-0.229481467344294	-24.5683679112121
1	202007758	202007849	92	9	0.437090285001018	0.818173835338073	-0.381083550337055	-24.5321166898533
1	113359159	113359270	112	9	0.318667693667222	0.601686311230811	-0.283018617563589	-24.5154094434
1	252476471	252476556	86	9	0.825501269224719	0.599379780351402	0.226121488873317	24.5099001094903
1	59095249	59095418	170	8	0.9037618767159	0.639387218249431	0.264374658466469	24.4949695862605
1	125658976	125659052	77	8	0.426071801422311	0.695446654292534	-0.269374852870222	-24.4853836061941
1	208388108	208388159	52	8	0.793705333977935	0.521535553661844	0.272169780316091	24.4433433322345
1	30812123	30812204	82	9	0.435299177079669	0.19854338737865	0.236755789701019	24.4266841749847
1	9028693	9028762	70	8	0.409509538780759	0.144180525718774	0.265329013061985	24.3279767729237
1	232852199	232852373	175	9	0.383277581847915	0.664709318870442	-0.281431737022527	-24.3227194560351
1	203764056	203764109	54	9	0.562491181862175	0.299160635529015	0.26333054633316	24.3136599271534
1	28212750	28212930	181	9	0.889991604927182	0.628324448617143	0.261667156310039	24.2840886878278
1	211521292	211521391	100	7	0.821878091601923	0.408309586236837	0.413568505365086	24.2390737971103
1	220167166	220167278	113	7	0.854163072931533	0.482144350424909	0.372018722506624	24.1697851714575
1	188578688	188578978	291	7	0.737790472402881	0.44328421845617	0.294506253946711	24.138192603594
1	44554614	44554672	59	9	0.408327978113261	0.159710703418283	0.248617274694977	24.1124887613143
1	287397804	287398011	208	8	0.886102162519968	0.582894078509373	0.303208084010594	24.0720082930698
1	138814974	138815198	225	8	0.327949174732846	0.627761087094382	-0.299811912361536	-24.0696461463048
1	130157646	130157705	60	8	0.130116912672042	0.368512551235978	-0.238395638563936	-24.0416631003862
1	221488758	221489108	351	8	0.428927228423212	0.699056702033641	-0.27012947361043	-24.0230325433893
1	130210617	130210732	116	7	0.527049262481271	0.776969309920432	-0.249920047439161	-24.0009020058569
1	191762455	191762643	189	8	0.851452647804614	0.482402712338623	0.369049935465991	23.9878243011786
1	260282687	260282756	70	7	0.913812163152316	0.409692911730942	0.504119251421375	23.9834373857647
1	83779138	83779215	78	8	0.886725131297507	0.587381775132509	0.299343356164999	23.9709894214987
1	233261359	233261606	248	8	0.422013941108965	0.676306801286177	-0.254292860177212	-23.9271772749176
1	25601761	25601831	71	9	0.470854994718099	0.758420807994666	-0.287565813276567	-23.8870188954933
1	99707261	99707465	205	8	0.480533447496701	0.7395153371438	-0.258981889647099	-23.8362496396402
1	290455872	290456054	183	9	0.715794255832857	0.437676049229878	0.278118206602978	23.7809577873794
1	47822631	47822692	62	7	0.149245568334729	0.476345792054432	-0.327100223719703	-23.7662474578834
1	271520860	271521017	158	8	0.259991126833069	0.520229803835319	-0.26023867700225	-23.7479613103959
1	245336873	245336966	94	9	0.486503733384663	0.206472119446182	0.280031613938481	23.7032705051588
1	219565687	219565861	175	7	0.831964795245005	0.477861155266833	0.354103639978172	23.6189060902638
1	292442796	292442863	68	8	0.409055587857483	0.181580656074456	0.227474931783027	23.5997913829086
1	70625482	70625574	93	6	0.590461347613736	0.308670139386864	0.281791208226872	23.5780220281466
1	267690053	267690161	109	7	0.82303735076605	0.501349144957985	0.321688205808066	23.5357621206765
1	23644453	23644516	64	8	0.382935973897862	0.150422911000655	0.232513062897206	23.4904241304001
1	297280439	297280735	297	7	0.342911862743384	0.630093138958784	-0.287181276215399	-23.4587314880413
1	286378785	286378960	176	8	0.589496100221257	0.289035113554659	0.300460986666598	23.3793121411722
1	36801093	36801169	77	7	0.362662799933591	0.117951811202407	0.244710988731184	23.3654495221034
1	121327950	121328033	84	8	0.605298112583902	0.859251087286333	-0.253952974702431	-23.3412078417296
1	192023784	192023864	81	8	0.354026342479927	0.632223739930957	-0.27819739745103	-23.322283173274
1	87063119	87063246	128	8	0.691141552984944	0.38928764591584	0.301853907069104	23.3080401284904
1	43046690	43046855	166	7	0.458706051305773	0.752058833244968	-0.293352781939195	-23.2855703452116
1	306057583	306057679	97	7	0.89049681726416	0.610218728291227	0.280278088972933	23.2607593283111
1	54037390	54037442	53	9	0.287143707282377	0.550603250976219	-0.263459543693842	-23.2481345609833
1	81496406	81496478	73	8	0.585821713582913	0.341650810102413	0.244170903480499	23.1454651749534
1	90103333	90103409	77	8	0.816430940943992	0.527811347907306	0.288619593036686	23.0920525463277
1	266127787	266127884	98	8	0.568723201917826	0.305610581868032	0.263112620049793	23.0859223835432
1	243567096	243567254	159	7	0.723549030367839	0.425531287137686	0.298017743230152	22.9102587187094
1	220053224	220053334	111	8	0.0986500002343005	0.353469264620967	-0.254819264386666	-22.766077143705
1	307269676	307269813	138	7	0.193070911756371	0.442229215360051	-0.24915830360368	-22.7423876992516
1	163551841	163551949	109	7	0.574720825006727	0.797606743708007	-0.222885918701279	-22.7370922999359
1	224142326	224142391	66	8	0.56577696145871	0.324435297487535	0.241341663971175	22.7077003431467
1	57432355	57432476	122	8	0.224863696287654	0.454322926953164	-0.22945923066551	-22.5893550126177
1	238553896	238553956	61	8	0.457233028901193	0.192722275216819	0.264510753684373	22.5713855943576
1	25892264	25892381	118	9	0.287445042563446	0.591627861238371	-0.304182818674925	-22.5053366773911
1	268527534	268527645	112	8	0.914626380302552	0.508413921439938	0.406212458862614	22.5016725537694
1	156299923	156300011	89	7	0.855560815930721	0.584768197821846	0.270792618108874	22.4918644122586
1	129577747	129577923	177	7	0.420927591795114	0.67666162419383	-0.255734032398716	-22.480046139164
1	113777280	113777430	151	7	0.55598470701003	0.808708197242313	-0.252723490232283	-22.4460688601745
1	240552440	240552499	60	8	0.758571824242299	0.467757306561196	0.290814517681103	22.2901149424752
1	292907217	292907320	104	8	0.433745179087995	0.174393342972124	0.259351836115871	22.2781638974207
1	142026683	142026738	56	8	0.611278481322013	0.355570251102154	0.25570823021986	22.1384785184823
1	171855246	171855334	89	8	0.204345976744046	0.455977518220191	-0.251631541476145	-22.1250486228194
1	137963751	137963804	54	8	0.471608570583116	0.757389819616453	-0.285781249033337	-22.0773588362922
1	120471327	120471468	142	8	0.653376239065797	0.353462406660757	0.29991383240504	22.0741615980724
1	174551910	174552132	223	7	0.414797283707789	0.684808772259247	-0.270011488551458	-22.0658490854742
1	185697870	185697920	51	8	0.487065799154316	0.243792796581391	0.243273002572925	22.0287298208521
1	229532315	229532372	58	7	0.44719438101851	0.203472974875456	0.243721406143054	22.0272758448273
1	220143100	220143162	63	8	0.469570878272843	0.722873992166839	-0.253303113893996	-21.9918909542228
1	227926268	227926329	62	8	0.788477995216067	0.334383148707447	0.45409484650862	21.9844244265496
1	5341544	5341769	226	8	0.430744358193822	0.770521696116851	-0.339777337923029	-21.9420224096124
1	58725153	58725597	445	5	0.808076610745081	0.34322086571273	0.464855745032351	21.9076768033837
1	156851035	156851096	62	8	0.132502322652864	0.387246726916065	-0.254744404263201	-21.8745254246677
1	190157868	190158015	148	7	0.38771797326864	0.652347825654116	-0.264629852385476	-21.8640995177183
1	285419168	285419351	184	7	0.597987279846243	0.856655014852035	-0.258667735005792	-21.6547754398392
1	292872405	292872584	180	6	0.519176376340519	0.83111417159453	-0.311937795254011	-21.5646905941502
1	258971730	258971818	89	7	0.40999350761015	0.180772765315534	0.229220742294616	21.5488758068275
1	68931110	68931204	95	7	0.855112560272044	0.550238942098292	0.304873618173752	21.5345959890198
1	291521433	291521492	60	8	0.820190568870067	0.499462401892183	0.320728166977884	21.4962785106042
1	242269028	242269082	55	7	0.114387917602593	0.460569715821327	-0.346181798218735	-21.4575535774731
1	183122866	183122954	89	7	0.800701559740019	0.542417999354077	0.258283560385942	21.4078720817339
1	146530398	146530511	114	7	0.457053002916063	0.705204209604667	-0.248151206688603	-21.350224302516
1	275929724	275929787	64	7	0.848999721607561	0.423692748602862	0.425306973004699	21.3212532059506
1	78954471	78954581	111	7	0.704787740737648	0.412178581199659	0.292609159537989	21.3171977017749
1	59868881	59869041	161	7	0.472121232195201	0.729439099259542	-0.257317867064341	-21.2577818832038
1	218996389	218996497	109	8	0.375446464892721	0.645108152257923	-0.269661687365201	-21.2544383882229
1	70240393	70240503	111	6	0.824461549936151	0.375765602042828	0.448695947893323	21.2172951162262
1	84964312	84964417	106	8	0.826510327145134	0.536844486177777	0.289665840967357	21.1881437153588
1	21466593	21466985	393	6	0.697309663092464	0.329645703116485	0.367663959975979	20.9741967242437
1	105774260	105774329	70	6	0.503503839145223	0.760980210611813	-0.25747637146659	-20.9015243599457
1	2501834	2501927	94	7	0.708108057268865	0.417045694642072	0.291062362626793	20.8788590348953
1	5287642	5287787	146	6	0.593044394311216	0.325168671360274	0.267875722950942	20.8768487474285
1	200979191	200979354	164	7	0.631734932607881	0.345366460898771	0.286368471709111	20.7822122898431
1	217018932	217019094	163	6	0.842278528449555	0.538953272680907	0.303325255768648	20.7768085454108
1	87538188	87538431	244	6	0.337382069342308	0.656410588307221	-0.319028518964913	-20.7370848282565
1	126816192	126816373	182	7	0.456763127190519	0.728020654839505	-0.271257527648986	-20.7011089954954
1	72253674	72253746	73	7	0.531942571556301	0.770061753527427	-0.238119181971125	-20.6843159965273
1	113545535	113545735	201	7	0.297908037720263	0.577636998361085	-0.279728960640823	-20.5583988327188
1	55484979	55485029	51	7	0.847144473109253	0.556404896969668	0.290739576139585	20.5425449462844
1	234415574	234415681	108	7	0.801215039086098	0.50690104405652	0.294313995029578	20.5176639011875
1	147252826	147252901	76	7	0.478504462670931	0.145346748872663	0.333157713798268	20.4314089288838
1	186101619	186101772	154	7	0.828094224581496	0.520091546559622	0.308002678021874	20.3017431242214
1	6346814	6346876	63	7	0.415407567872453	0.114768388360251	0.300639179512203	20.2930799356645
1	89973798	89973991	194	7	0.333055774128848	0.636685409538185	-0.303629635409337	-20.2701219027645
1	287272068	287272167	100	6	0.826246343488698	0.575074429507808	0.25117191398089	20.1946183464538
1	77549366	77549461	96	7	0.830408747922458	0.561884525864979	0.268524222057479	20.1131840264167
1	141820193	141820260	68	7	0.831493156478149	0.562175206071168	0.269317950406981	20.1054843826586
1	303749558	303749614	57	7	0.810220804558987	0.57387726063503	0.236343543923957	20.0518745580641
1	75979151	75979337	187	7	0.808818138393969	0.517870802607655	0.290947335786315	19.9952650622788
1	159050832	159051052	221	7	0.385512216446884	0.655726288562759	-0.270214072115875	-19.9605720880425
1	286108550	286108863	314	5	0.788251562112237	0.444805957332126	0.343445604780111	19.8573499574637
1	234487761	234487908	148	6	0.727702202778094	0.368523055191695	0.359179147586399	19.8512043588336
1	43902759	43902912	154	8	0.802423599361553	0.400279190957174	0.40214440840438	19.7696434801163
1	190373498	190373571	74	5	0.905709029675469	0.602748381067486	0.302960648607983	19.7582847469418
1	204785106	204785175	70	7	0.368961161725376	0.135881163344538	0.233079998380838	19.7528152052714
1	4267765	4267870	106	7	0.377238652304775	0.645347728587561	-0.268109076282786	-19.7196558830644
1	81284123	81284239	117	8	0.500123952290332	0.817620793013436	-0.317496840723104	-19.6423488269134
1	232946330	232946544	215	6	0.85558819316727	0.600589326238044	0.254998866929226	19.6402504483628
1	50268966	50269031	66	7	0.445549234707415	0.198878063633179	0.246671171074236	19.4898266924746
1	54131032	54131086	55	7	0.497467157640702	0.204690593345716	0.292776564294986	19.4868784861888
1	151076591	151076835	245	7	0.427847860329582	0.699475237709812	-0.27162737738023	-19.4605536843045
1	59492745	59492796	52	7	0.160384580469334	0.409427761590976	-0.249043181121642	-19.4541625092933
1	91258281	91258445	165	7	0.911933898970555	0.637358726257482	0.274575172713073	19.4410083467161
1	221360275	221360335	61	7	0.810423138055593	0.539840201619366	0.270582936436227	19.3237834132406
1	190379594	190379653	60	7	0.865899666659562	0.587819012014014	0.278080654645548	19.305909956507
1	262379378	262379485	108	6	0.726612459264912	0.432686727946431	0.293925731318481	19.2903215933281
1	57201778	57201890	113	6	0.0707327435557679	0.310031307988579	-0.239298564432811	-19.2796643872554
1	71719388	71719441	54	7	0.423598419951529	0.737104915807038	-0.31350649585551	-19.2720559793855
1	184135963	184136023	61	7	0.494132586540757	0.754993847317982	-0.260861260777225	-19.2687790249645
1	133894193	133894266	74	7	0.199752082260513	0.456888021279423	-0.25713593901891	-19.2257367458362
1	151056999	151057062	64	7	0.417002727517172	0.661393910070478	-0.244391182553306	-19.2160513145845
1	277335766	277335947	182	6	0.194093851215388	0.471219484131021	-0.277125632915634	-19.1574956478574
1	149041042	149041115	74	8	0.799405802791376	0.471401098315419	0.328004704475958	19.1452784392174
1	146940664	146940714	51	7	0.397797279394084	0.655310824149796	-0.257513544755712	-19.1423935194693
1	118579160	118579305	146	6	0.502395537212643	0.762187905841986	-0.259792368629342	-19.1394318749782
1	278963344	278963406	63	7	0.533246842728451	0.228384622997997	0.304862219730453	19.1251026640512
1	79105110	79105266	157	6	0.477176497337911	0.773796356375165	-0.296619859037254	-19.0816069709583
1	306112789	306112840	52	7	0.260316302732773	0.510043566588024	-0.249727263855251	-19.0724207219251
1	22429812	22429950	139	6	0.761725843384196	0.4604472074487	0.301278635935496	19.0646938983815
1	184467748	184467827	80	5	0.344485357438519	0.620661039853063	-0.276175682414544	-18.9652432324995
1	68981735	68981786	52	6	0.869799731233075	0.619578463375753	0.250221267857322	18.9370173688706
1	35506918	35506981	64	6	0.560040453114665	0.782711319229735	-0.22267086611507	-18.9327995294674
1	199766875	199767114	240	7	0.721016375114527	0.436500639936148	0.284515735178379	18.8399169786502
1	169183793	169183859	67	7	0.841022019090125	0.554240432641522	0.286781586448603	18.8370590926959
1	226066669	226066752	84	6	0.427442153509959	0.132088249736731	0.295353903773228	18.7673406599531
1	252341344	252341466	123	7	0.48535362407784	0.841838286202888	-0.356484662125049	-18.7269671106126
1	44251504	44251695	192	7	0.892624980911212	0.516233951980624	0.376391028930588	18.699639432278
1	96226829	96226917	89	7	0.236929086065954	0.495184265516692	-0.258255179450738	-18.6851564362499
1	285209121	285209174	54	6	0.67051555460215	0.382643774098259	0.287871780503892	18.6700946820485
1	67477296	67477402	107	6	0.0643883636971904	0.283959853015011	-0.21957148931782	-18.617607540679
1	54744513	54744642	130	5	0.769524384905143	0.309419613912609	0.460104770992535	18.5821078797294
1	193053117	193053230	114	7	0.494305679536284	0.861551486349039	-0.367245806812756	-18.5766477941886
1	54735275	54735342	68	5	0.512655904309491	0.791842917393969	-0.279187013084478	-18.5378958577287
1	127585223	127585330	108	6	0.662791637411318	0.380929726964245	0.281861910447073	18.5282567230787
1	106685572	106685754	183	6	0.407791281518764	0.722962429935493	-0.315171148416729	-18.5098911739128
1	137974123	137974278	156	7	0.400816642027994	0.716855328698233	-0.316038686670239	-18.4886951892315
1	138987228	138987386	159	6	0.377158608612324	0.661952490065283	-0.28479388145296	-18.4724574231746
1	6720132	6720204	73	6	0.359784777890366	0.635941531688323	-0.276156753797958	-18.4374795273451
1	284839467	284839524	58	7	0.469489009761007	0.211038753037181	0.258450256723825	18.4373144804616
1	266201265	266201351	87	6	0.811380121437811	0.514664338728879	0.296715782708932	18.4299445886487
1	277608890	277609020	131	6	0.85044904688359	0.553694317975334	0.296754728908256	18.3652734927653
1	262680171	262680243	73	6	0.824108467553239	0.553704187601704	0.270404279951536	18.3198411036265
1	72506619	72506702	84	6	0.450801723952575	0.762416811121995	-0.311615087169421	-18.3147254476853
1	141381233	141381284	52	6	0.148164016158042	0.382587925237934	-0.234423909079892	-18.2869544197643
1	185228802	185228916	115	6	0.806895314255075	0.546519294519472	0.260376019735603	18.2526966676398
1	28001991	28002061	71	6	0.832658634889513	0.501389561021271	0.331269073868242	18.1935348716856
1	293239584	293239649	66	7	0.702127265198077	0.404910658473331	0.297216606724747	18.1584383346599
1	192299850	192299906	57	6	0.496613092776047	0.238114192388182	0.258498900387866	18.0658089298973
1	265552854	265553066	213	6	0.814082095976102	0.536080027918762	0.27800206805734	18.0386358042135
1	194191360	194191479	120	6	0.70322155206397	0.429527686191324	0.273693865872646	17.9801227613532
1	192117797	192117886	90	6	0.840936185180817	0.595546645381277	0.24538953979954	17.9652607474761
1	235485626	235485752	127	6	0.390208363785635	0.134642660075901	0.255565703709734	17.9532276792839
1	64325378	64325428	51	7	0.687148111402976	0.432420940289638	0.254727171113338	17.9458658518594
1	105617224	105617289	66	6	0.393070074671177	0.625444963254457	-0.232374888583279	-17.8400918503349
1	142352473	142352538	66	6	0.216716539476915	0.487271049457274	-0.270554509980359	-17.8189621978114
1	137984781	137984845	65	5	0.728807408559707	0.371812903028398	0.356994505531309	17.8164668701802
1	255678483	255678552	70	5	0.515920484706159	0.810549122045111	-0.294628637338952	-17.8000373465866
1	89437449	89437511	63	7	0.824150860201609	0.573252676360093	0.250898183841516	17.7754357107881
1	302459151	302459238	88	6	0.247550393588759	0.548552171657334	-0.301001778068575	-17.7076890248521
1	244802988	244803063	76	6	0.492844710968504	0.21797755199116	0.274867158977344	17.7054944243548
1	125592379	125592446	68	6	0.157943293603275	0.405317587652072	-0.247374294048797	-17.6863507463201
1	218072562	218072666	105	7	0.554770002025184	0.25268931378317	0.302080688242014	17.6829419829106
1	160678738	160678923	186	6	0.478939744785793	0.737912294158369	-0.258972549372576	-17.6461724707556
1	73622579	73622729	151	5	0.941337562035848	0.634713462880804	0.306624099155044	17.5651779648856
1	50000222	50000354	133	6	0.831702266716615	0.427147273319746	0.404554993396869	17.5274950556361
1	84586868	84586939	72	6	0.803075498618648	0.516419070195635	0.286656428423012	17.5193480065704
1	199718545	199718609	65	6	0.327233185143026	0.580887399385301	-0.253654214242275	-17.5046999829263
1	222442795	222442943	149	6	0.800466717762274	0.448096129714496	0.352370588047778	17.4022102368998
1	237862804	237862978	175	6	0.783165117791027	0.522853873577836	0.260311244213191	17.3018891934293
1	274382642	274382745	104	6	0.732772588525916	0.37883582285057	0.353936765675346	17.2978248758908
1	207972984	207973082	99	6	0.876653375990396	0.60557662787609	0.271076748114306	17.2935262637651
1	138825650	138825719	70	6	0.280477207204591	0.567252847158994	-0.286775639954403	-17.2743244677975
1	17412890	17413017	128	4	0.607229989868687	0.318649961607331	0.288580028261356	17.2579810898916
1	293977793	293978042	250	5	0.775420316610037	0.346987108677205	0.428433207932832	17.2442113863678
1	297611431	297611513	83	6	0.333872944902925	0.604522653922312	-0.270649709019387	-17.2349952433671
1	178164186	178164307	122	6	0.742708568247091	0.475567539073155	0.267141029173935	17.1274196162241
1	155539372	155539583	212	5	0.392973289934194	0.741717710321779	-0.348744420387585	-17.1258728067454
1	275800988	275801117	130	6	0.222314958635318	0.612801165251539	-0.39048620661622	-17.0957359737652
1	288752900	288753110	211	6	0.853482315481194	0.582939914236977	0.270542401244218	17.0884263724778
1	222652132	222652208	77	7	0.503767184761415	0.220923384437394	0.282843800324021	17.0659011582998
1	130937899	130937966	68	5	0.498777842167585	0.75569804782187	-0.256920205654285	-17.0636068617842
1	7237496	7237611	116	6	0.808243324682946	0.522609111492977	0.285634213189969	17.0529087931312
1	184066084	184066152	69	6	0.494681085543904	0.748655048750574	-0.253973963206671	-17.0207230744134
1	303776244	303776317	74	6	0.753216665568171	0.496373113595515	0.256843551972657	16.9707231636083
1	211819471	211819527	57	6	0.806766832570724	0.532396084783806	0.274370747786918	16.9234047362486
1	292028717	292028785	69	6	0.194110364185895	0.498682342694267	-0.304571978508372	-16.9037696114148
1	213833497	213833550	54	6	0.229869007249716	0.513996200843847	-0.284127193594131	-16.8792563964793
1	252207481	252207670	190	6	0.743568124457246	0.395893973523235	0.347674150934011	16.8537113676458
1	198278644	198278744	101	6	0.892808038503177	0.611065262407689	0.281742776095488	16.8471125186016
1	117074886	117074955	70	6	0.419373407762087	0.67270905897761	-0.253335651215523	-16.8386562235403
1	9594156	9594216	61	5	0.895013624401247	0.640498344493659	0.254515279907588	16.7815075347569
1	294512133	294512413	281	5	0.913684398430919	0.520671507051673	0.393012891379246	16.7692533770377
1	61332258	61332333	76	6	0.773948752663953	0.469824156310801	0.304124596353152	16.7552106864955
1	36261873	36262000	128	5	0.943422076389009	0.652987898924227	0.290434177464782	16.7518217763465
1	244419147	244419323	177	6	0.807588511247407	0.529128333996708	0.278460177250699	16.7237623246471
1	304539687	304539772	86	7	0.669526745475363	0.379283487645636	0.290243257829727	16.6038685727773
1	34849464	34849526	63	6	0.64656058667906	0.355245768251519	0.291314818427541	16.5918071664027
1	66396979	66397216	238	5	0.884529968023466	0.557298837534628	0.327231130488838	16.5586702443327
1	80077220	80077290	71	5	0.204255604904644	0.551155006989543	-0.346899402084899	-16.4914607842851
1	245014945	245015157	213	5	0.715437234765152	0.362996246257368	0.352440988507784	16.4036621179589
1	106744729	106744779	51	6	0.437875277686356	0.708164161051961	-0.270288883365605	-16.299842872992
1	114299186	114299264	79	6	0.828893456902797	0.569074899111998	0.259818557790799	16.2865433680288
1	228715053	228715263	211	5	0.760295583061374	0.455597809541493	0.304697773519881	16.2727297388974
1	111701767	111701835	69	6	0.52984261038006	0.821800742399115	-0.291958132019054	-16.2485385214327
1	307818553	307818628	76	5	0.81960913631161	0.484598020290197	0.335011116021413	16.2263440376053
1	125741420	125741577	158	5	0.458023875366314	0.722520414085247	-0.264496538718933	-16.195682337959
1	106872597	106872663	67	5	0.0830435794061393	0.302362630050708	-0.219319050644569	-16.1947732826423
1	176734512	176734593	82	6	0.904637096043825	0.671061206700294	0.233575889343531	16.1907408342744
1	23848001	23848159	159	5	0.775286948649501	0.478655041959632	0.296631906689868	16.1712614859266
1	285626836	285626935	100	5	0.403806137812131	0.880760350510298	-0.476954212698167	-16.1664858968832
1	188818253	188818312	60	5	0.873803767593135	0.558295841718094	0.315507925875041	16.1583011384352
1	62593132	62593392	261	5	0.767959058478549	0.378134254654392	0.389824803824157	16.1379300997178
1	73266175	73266275	101	5	0.401059659339593	0.158853449507037	0.242206209832556	16.0691940770725
1	151435360	151435483	124	7	0.491611711244147	0.861551486349039	-0.369939775104892	-15.9301612140944
1	59492460	59492557	98	5	0.148925116886192	0.415235269972295	-0.266310153086103	-15.9258068705848
1	27996361	27996442	82	5	0.697304773147427	0.398124425913986	0.299180347233441	15.9240954932961
1	305749787	305749852	66	6	0.868369201570657	0.611029538350133	0.257339663220525	15.9032745188711
1	96702264	96702331	68	5	0.480046121732716	0.726207527796128	-0.246161406063412	-15.8910402882374
1	180276425	180276567	143	5	0.820069273590829	0.502871520046253	0.317197753544577	15.8710475463847
1	251643286	251643514	229	4	0.818046443713572	0.371542076611717	0.446504367101855	15.8624559926728
1	270996552	270996631	80	5	0.76989349592369	0.474645443424649	0.295248052499041	15.8500169607154
1	111641715	111641781	67	5	0.0897042880153025	0.295333155450096	-0.205628867434793	-15.8276497741553
1	113254739	113254795	57	5	0.368870311172394	0.14087681304236	0.227993498130034	15.7516590884462
1	267955371	267955437	67	5	0.112632696371383	0.340066309383854	-0.227433613012471	-15.4418581566292
1	251346813	251346882	70	6	0.339264505372286	0.667979579003695	-0.328715073631409	-15.4252215452383
1	276068445	276068581	137	5	0.36942836823316	0.640631355043119	-0.271202986809959	-15.4228477892489
1	268493633	268493710	78	5	0.860760137068989	0.593267307084075	0.267492829984914	15.4053079179767
1	44977714	44977833	120	6	0.428821431287582	0.861551488747324	-0.432730057459742	-15.3314801260641
1	156300106	156300232	127	5	0.897098700814351	0.634868516793246	0.262230184021104	15.3161293809132
1	147665229	147665404	176	5	0.462961081858589	0.735210617853021	-0.272249535994432	-15.2960570071466
1	290579037	290579093	57	5	0.555921221975948	0.797860829647924	-0.241939607671976	-15.2787009949039
1	63244126	63244185	60	5	0.548533710201977	0.807507491288631	-0.258973781086653	-15.2528372327507
1	98542687	98542754	68	5	0.491865768626753	0.712470389511025	-0.220604620884272	-15.217508578682
1	38113248	38113331	84	4	0.746410957443287	0.254741346304082	0.491669611139206	15.1831204398505
1	252855832	252855939	108	5	0.715290304222933	0.420888505364255	0.294401798858678	15.1046064223629
1	230828202	230828329	128	5	0.908247233615548	0.634215017753477	0.274032215862071	15.1029841694862
1	82623979	82624195	217	5	0.771625884658846	0.4666266259835	0.304999258675347	15.0899793921112
1	155556219	155556289	71	4	0.397484450113934	0.688168525558935	-0.290684075445	-15.0497164249351
1	288468063	288468191	129	5	0.833233119585934	0.397279909977553	0.435953209608381	15.0416402663628
1	53620257	53620362	106	5	0.834625006947489	0.527112277071119	0.30751272987637	15.0040023954335
1	208262909	208262977	69	5	0.736028156132362	0.457207378252954	0.278820777879408	14.9972297445364
1	88577553	88577681	129	5	0.302434283245638	0.577231329190553	-0.274797045944915	-14.9630262691117
1	121764934	121764987	54	5	0.331864354017795	0.621894941581382	-0.290030587563587	-14.9589293012225
1	58415251	58415333	83	5	0.848366577370147	0.578885269500182	0.269481307869965	14.9561704655445
1	174378748	174378845	98	5	0.217092285261743	0.517609448167874	-0.300517162906131	-14.9355099691502
1	33977265	33977376	112	5	0.858826423634917	0.600879897105485	0.257946526529433	14.9321878033861
1	190511676	190511773	98	5	0.765685910408584	0.477079041979384	0.2886068684292	14.9074864959072
1	267694733	267694826	94	5	0.513164246039651	0.829661586400475	-0.316497340360825	-14.9042986867045
1	234540831	234540891	61	5	0.686840233381149	0.415846180890649	0.2709940524905	14.8905341389622
1	137208228	137208384	157	5	0.382358050069725	0.631847089493686	-0.24948903942396	-14.8882481935598
1	72782719	72782782	64	5	0.37867305311893	0.147894838505051	0.230778214613879	14.7556679431913
1	79918015	79918150	136	5	0.885924316637516	0.570574888113013	0.315349428524502	14.7138386894719
1	291881293	291881359	67	5	0.560519755578123	0.852063334597232	-0.291543579019108	-14.70600350366
1	143568375	143568442	68	5	0.313977721572711	0.56536509440902	-0.251387372836308	-14.620458444721
1	165924960	165925034	75	5	0.578097498035396	0.847908602770712	-0.269811104735316	-14.5787425074973
1	162888604	162888657	54	4	0.400548425514739	0.725025126524703	-0.324476701009964	-14.5061543727195
1	132662558	132662619	62	4	0.617270120543031	0.887872407239084	-0.270602286696053	-14.5020279658443
1	171885758	171885814	57	6	0.823920246728601	0.468381750346808	0.355538496381794	14.4979015683974
1	297472003	297472145	143	4	0.712660747514646	0.308553825538546	0.404106921976099	14.4876931627317
1	178897395	178897926	532	4	0.738808752561092	0.360025811511422	0.37878294104967	14.4863669634616
1	136606948	136606998	51	5	0.410011064453079	0.174595764888168	0.235415299564911	14.4190711155698
1	258335129	258335186	58	5	0.768482769249229	0.486301040294587	0.282181728954642	14.3919106588633
1	217779488	217779619	132	4	0.924339189042844	0.531326362469075	0.393012826573769	14.2547794395564
1	174875980	174876032	53	5	0.830450075932403	0.570023903730843	0.26042617220156	14.2492693935807
1	59492241	59492291	51	5	0.259233330612002	0.506537967246813	-0.24730463663481	-14.2171735200389
1	91069707	91069791	85	5	0.529274496927641	0.270209688174382	0.259064808753258	14.1756072510064
1	254007236	254007325	90	5	0.737987726963713	0.472171794694676	0.265815932269037	14.1261069683956
1	261715109	261715176	68	5	0.381603900506816	0.636383844553072	-0.254779944046256	-14.1244536578276
1	110254655	110254791	137	5	0.815295937843373	0.557986612608652	0.25730932523472	14.1057598697279
1	293945430	293945481	52	4	0.76612647186017	0.443071364569721	0.323055107290449	14.0976864406028
1	62590702	62590767	66	6	0.342586949957753	0.710695373938196	-0.368108423980444	-14.078313454985
1	67333156	67333215	60	5	0.838764984968452	0.621958168770711	0.21680681619774	14.0547808696591
1	230814706	230814994	289	5	0.835293590320757	0.498608441981094	0.336685148339663	14.0074279214254
1	10314868	10315042	175	5	0.791055918163719	0.415680937860133	0.375374980303586	14.0040494209575
1	190324723	190324944	222	4	0.493047242764108	0.858070619555395	-0.365023376791287	-14.0013672397827
1	184100292	184100347	56	5	0.582914098539814	0.3299415165696	0.252972581970214	13.9621951679599
1	188932043	188932094	52	5	0.31997894377455	0.611444131116922	-0.291465187342372	-13.8995803668946
1	294493539	294493666	128	6	0.872600566650186	0.510105929095601	0.362494637554585	13.8329450063978
1	63979908	63980036	129	4	0.264451075312184	0.569741950434648	-0.305290875122464	-13.7930779962449
1	161992450	161992519	70	4	0.42097718065362	0.697740375121026	-0.276763194467406	-13.7065873968673
1	230406260	230406413	154	5	0.187919635041978	0.500282502404948	-0.31236286736297	-13.7027707586653
1	85282202	85282269	68	5	0.340105234994141	0.612759391428412	-0.272654156434271	-13.6820195962707
1	3772944	3772998	55	5	0.824504156629187	0.518821510823316	0.305682645805871	13.6121107546294
1	51544353	51544485	133	5	0.746720106265727	0.465529866117922	0.281190240147805	13.5565124820075
1	231120555	231120667	113	4	0.713530395234062	0.441573381670049	0.271957013564014	13.529994082919
1	68638277	68638438	162	4	0.56586770338897	0.829715655485697	-0.263847952096727	-13.5183533594561
1	187485393	187485458	66	4	0.234162606881965	0.497433118661578	-0.263270511779614	-13.4831455986546
1	42766765	42766818	54	5	0.692039486595237	0.434642178372409	0.257397308222827	13.4785086411851
1	34378888	34379040	153	4	0.793097680736967	0.471107762180992	0.321989918555976	13.464325155976
1	153237603	153237806	204	4	0.643539812520613	0.174480940252201	0.469058872268412	13.4615371470721
1	191460453	191460611	159	6	0.340915037639317	0.751890885620005	-0.410975847980688	-13.3974012202977
1	182756669	182756725	57	5	0.472360605776241	0.720311176340411	-0.24795057056417	-13.391515203992
1	41876083	41876161	79	5	0.334075758502344	0.618100842272334	-0.28402508376999	-13.3898581914661
1	5793363	5793459	97	4	0.864020708309068	0.59135942590792	0.272661282401148	13.3740465201164
1	152887547	152887605	59	4	0.49201940330117	0.209486523207946	0.282532880093224	13.358480871838
1	106342832	106342947	116	4	0.963319991493332	0.754752826368204	0.208567165125128	13.3445911100059
1	232833879	232833975	97	4	0.821913151513698	0.469586643154898	0.3523265083588	13.2843974452786
1	306170208	306170263	56	4	0.508785870022303	0.825229579421787	-0.316443709399484	-13.283021472705
1	44266493	44266595	103	4	0.88279748073755	0.691267996029541	0.191529484708009	13.2753950287852
1	285729678	285730292	615	5	0.813093036365613	0.519622580965012	0.293470455400601	13.2690323148717
1	184896599	184896655	57	5	0.62707158792175	0.353894963100945	0.273176624820805	13.2678818645614
1	171068642	171071077	2436	5	0.759056314668655	0.419128125720976	0.339928188947679	13.2675363071144
1	246625589	246625760	172	4	0.354013043327551	0.660044347715696	-0.306031304388144	-13.2584297209228
1	176734351	176734410	60	4	0.90496273334417	0.661374681907343	0.243588051436828	13.2432831244145
1	113545217	113545286	70	4	0.451681836653776	0.726070337704701	-0.274388501050925	-13.2221439201389
1	208779352	208779445	94	4	0.367522973101483	0.63008544082283	-0.262562467721347	-13.2051493383473
1	207581263	207581576	314	5	0.468492111975734	0.757240450939254	-0.288748338963519	-13.1839609463727
1	283825434	283825514	81	4	0.624547658683526	0.344567060240616	0.27998059844291	13.1415823219783
1	176766967	176767030	64	5	0.371886901885383	0.639700035510288	-0.267813133624906	-13.0275767069832
1	16590950	16591027	78	5	0.764631246519086	0.500050959736857	0.264580286782229	13.0216666345828
1	279551664	279551715	52	4	0.777817765772136	0.336766879544608	0.441050886227528	13.0121138575921
1	216238225	216238433	209	4	0.173255030296801	0.47018450026832	-0.296929469971519	-13.0064448367144
1	283908234	283908325	92	4	0.474533573508309	0.72860819622833	-0.254074622720021	-12.9920402017032
1	289609540	289609643	104	4	0.684500193443751	0.337768303719462	0.346731889724288	12.9094578602954
1	7018071	7018141	71	5	0.774231651572898	0.504296986457261	0.269934665115637	12.8307672559557
1	47444946	47445155	210	5	0.537730245920667	0.857793691996904	-0.320063446076237	-12.7672632039737
1	288399802	288399887	86	4	0.879704902636249	0.644312619956807	0.235392282679441	12.6309494938902
1	136680686	136680779	94	5	0.608502273934667	0.885398209166997	-0.276895935232329	-12.5549145493479
1	241150634	241150695	62	5	0.881127351891599	0.589656038481097	0.291471313410502	12.5540776236692
1	285569448	285569602	155	4	0.63722393496589	0.308438144319465	0.328785790646425	12.4945628879368
1	216607519	216607659	141	4	0.837964443255922	0.606525469786861	0.231438973469061	12.3371163433667
1	164771231	164771331	101	4	0.615198654282364	0.852449353879484	-0.23725069959712	-12.3317269101095
1	56519021	56519171	151	4	0.24175617042444	0.567579741244003	-0.325823570819563	-12.2748848503537
1	33348218	33348268	51	4	0.924110268649193	0.606159354412896	0.317950914236297	12.217210516015
1	223712382	223712524	143	4	0.883909952058097	0.61294797239133	0.270961979666767	12.2115172682258
1	257445816	257445891	76	5	0.8208752172332	0.557193859002679	0.263681358230521	12.2009434853944
1	22643786	22643906	121	4	0.374662953009149	0.659332270402145	-0.284669317392996	-12.1355025301353
1	207928075	207928240	166	4	0.381077958463483	0.698363558482086	-0.317285600018602	-12.1259109885835
1	306102790	306102858	69	4	0.532048370940185	0.767446395100329	-0.235398024160144	-12.1195514648829
1	71654623	71654689	67	4	0.84478358847003	0.601852462612124	0.242931125857906	12.0992266006604
1	287869153	287869250	98	5	0.868353391735365	0.439816816940339	0.428536574795025	12.0756791994024
1	28923694	28923776	83	4	0.736610870597232	0.421002614935529	0.315608255661703	12.0747721431771
1	263585120	263585196	77	5	0.868353391735365	0.439816816940339	0.428536574795025	12.0233610786647
1	165405495	165405565	71	4	0.493470662710133	0.212684065255005	0.280786597455128	12.0075560689341
1	24079068	24079149	82	4	0.876649133949387	0.429223166100165	0.447425967849222	11.9981557765426
1	237662668	237662738	71	4	0.844231258043571	0.552606928671314	0.291624329372257	11.9649549174615
1	245326754	245326821	68	4	0.573920544192881	0.835601387958563	-0.261680843765682	-11.9613054152771
1	238464468	238464537	70	4	0.373164050471134	0.616124394415257	-0.242960343944123	-11.9414111916948
1	140562736	140562804	69	4	0.457435566179601	0.714776720764947	-0.257341154585346	-11.9000526725461
1	244183265	244183458	194	4	0.308083119830358	0.572213775505468	-0.264130655675109	-11.8982113350194
1	180925605	180925853	249	4	0.494562302234516	0.746169134817311	-0.251606832582795	-11.8585923380019
1	55260401	55260492	92	4	0.891146869220799	0.629279943472033	0.261866925748766	11.8420709974949
1	56196177	56196308	132	4	0.748053188900648	0.415988914873998	0.33206427402665	11.8139477435737
1	141476628	141476726	99	4	0.476304482474624	0.769037931442326	-0.292733448967701	-11.7523665675499
1	301556197	301556292	96	4	0.881422782553335	0.624780654796667	0.256642127756668	11.749194473254
1	243360450	243360542	93	4	0.487362325896062	0.239518155693858	0.247844170202204	11.7340992946584
1	166200125	166200204	80	4	0.465877017818179	0.817570220103124	-0.351693202284945	-11.7336798728743
1	194188397	194188452	56	4	0.839777813246168	0.593061823273888	0.246715989972281	11.7295793768545
1	23848407	23848496	90	4	0.818947819389354	0.542990842679326	0.275956976710028	11.7006472008385
1	78291185	78291339	155	4	0.724327968984522	0.36666788142383	0.357660087560692	11.6920563230635
1	178015925	178016062	138	4	0.794350797145398	0.489518134341476	0.304832662803921	11.6565203043361
1	193404206	193404315	110	4	0.420406973175292	0.65519896697813	-0.234791993802838	-11.624360143886
1	60598953	60599070	118	4	0.810492457081612	0.490115710609352	0.320376746472259	11.5983634342691
1	306102637	306102702	66	4	0.358479186594652	0.608585838463352	-0.250106651868701	-11.5848590755942
1	304546348	304546421	74	4	0.360533861133755	0.640190033069079	-0.279656171935323	-11.5664989418521
1	126707238	126707306	69	4	0.424399601985477	0.688852431705901	-0.264452829720425	-11.4795804146326
1	138587340	138587411	72	4	0.488909975940872	0.736809776345044	-0.247899800404172	-11.4743519038015
1	42001850	42001909	60	4	0.368658586245259	0.650383380272344	-0.281724794027085	-11.4520969058442
1	132696058	132696145	88	4	0.354476723793889	0.633422789467576	-0.278946065673688	-11.4391586999846
1	161172296	161172346	51	4	0.489785788219873	0.776365661511611	-0.286579873291738	-11.4332419379636
1	74578799	74578865	67	4	0.414603483203476	0.695583391695701	-0.280979908492225	-11.3997592156272
1	68637649	68637728	80	4	0.523543963529741	0.797062345804296	-0.273518382274555	-11.3854511280823
1	78736116	78736273	158	4	0.362198000621935	0.627074104820805	-0.264876104198869	-11.3794766044176
1	223522930	223523023	94	4	0.795854088250076	0.516312679965655	0.279541408284421	11.3728694243912
1	167262765	167262832	68	4	0.801188755164598	0.504512488815794	0.296676266348804	11.2788765926837
1	40151355	40151442	88	4	0.212192992388103	0.486866754897366	-0.274673762509263	-11.2650993354792
1	213010847	213010933	87	4	0.465206082435334	0.73362769750323	-0.268421615067896	-11.2506895597049
1	271706403	271706453	51	4	0.219240424223858	0.49479335900326	-0.275552934779402	-11.2191328994612
1	271053083	271053162	80	5	0.856747875312532	0.558825070312533	0.297922804999999	11.1906870091307
1	183571745	183571817	73	4	0.806296452434735	0.514546027913301	0.291750424521434	11.1324953904032
1	169980194	169980244	51	4	0.200137023110045	0.456411215527723	-0.256274192417677	-10.9865233857637
1	39192796	39192859	64	4	0.614787898928448	0.348967163308842	0.265820735619606	10.9736945210651
1	42409026	42409099	74	4	0.906556878993857	0.65138845200349	0.255168426990367	10.8738833912109
1	274772260	274772335	76	4	0.815961553872207	0.504944039919916	0.311017513952291	10.7972979400278
1	201371860	201371950	91	4	0.616348143825365	0.333708513993941	0.282639629831423	10.739341863496
1	275176165	275176215	51	4	0.614494654191932	0.323450321853463	0.291044332338469	10.703227506371
1	268226015	268226070	56	4	0.781754626193949	0.482553639904137	0.299200986289812	10.6952200699674
1	24367380	24367505	126	4	0.360296384868093	0.642237355593656	-0.281940970725563	-10.5754505558873
1	64875994	64876066	73	4	0.718969440445264	0.425552108589059	0.293417331856205	10.5099910992441
1	247242815	247242887	73	4	0.778095325088686	0.513251202321495	0.264844122767191	10.4749937566926
1	300658738	300658794	57	4	0.416727423975686	0.683073419313066	-0.26634599533738	-10.4639883764982
1	160916296	160916409	114	4	0.674491932248395	0.377792048484037	0.296699883764358	10.461361056299
1	160334604	160334657	54	4	0.540242418471668	0.818678392199907	-0.278435973728239	-10.400369415
1	59074574	59074644	71	4	0.504630752700542	0.823023279177496	-0.318392526476954	-10.3440870436858
1	16594553	16594624	72	4	0.715907019347425	0.404981469549441	0.310925549797984	10.2103007490396
1	177491725	177491838	114	4	0.681506759453273	0.364771190485163	0.31673556896811	9.96034979687846
1	271496420	271496515	96	4	0.868353391735365	0.480502987694793	0.387850404040571	9.86746014737418
1	67847048	67847121	74	4	0.643829832978435	0.276151761268071	0.367678071710364	9.61646473684601
2	130841495	130842732	1238	98	0.394418612681111	0.810660986667649	-0.416242373986538	-491.063788232048
2	48531431	48532753	1323	91	0.247430977623734	0.631935726928976	-0.384504749305242	-451.181886449009
2	112534142	112535184	1043	80	0.39709998666971	0.80321547107576	-0.406115484406049	-441.860507410158
2	19618949	19620077	1129	72	0.392351321735127	0.840989508550284	-0.448638186815157	-390.10522815893
2	246268593	246269565	973	99	0.535661808264534	0.820815328613773	-0.285153520349239	-351.168379790458
2	126139386	126140512	1127	70	0.353683190946449	0.67866006569631	-0.324976874749862	-270.051295436281
2	213681084	213681610	527	75	0.544663329251782	0.228713595091251	0.315949734160531	251.822253462986
2	202310358	202310959	602	66	0.313578833872443	0.594110198632903	-0.28053136476046	-245.431718229242
2	47528872	47529374	503	81	0.518467542447352	0.242190135936623	0.276277406510729	238.492609184896
2	242946651	242947194	544	60	0.481681976094719	0.819169477542462	-0.337487501447743	-237.188100056954
2	105324565	105325351	787	67	0.128043332399957	0.424689430618644	-0.296646098218687	-236.726968002198
2	37154043	37154507	465	63	0.477908170809533	0.152517365988098	0.325390804821435	236.621799503475
2	96949020	96949992	973	69	0.228161523114081	0.537219339807303	-0.309057816693222	-235.712633931041
2	190655673	190656061	389	74	0.65681329281303	0.391262402748126	0.265550890064904	233.450814058154
2	167926642	167927351	710	68	0.308357001092039	0.615374670335978	-0.307017669243939	-232.052125195456
2	80166401	80167076	676	58	0.246878000380434	0.591307400790612	-0.344429400410179	-223.545456550335
2	128963891	128964446	556	62	0.61106611504046	0.294498148180833	0.316567966859627	221.950915223244
2	250709601	250710071	471	72	0.457178255012423	0.207467113040539	0.249711141971883	221.320897268104
2	13065019	13065504	486	63	0.465176216872484	0.16678215549785	0.298394061374635	218.982095957678
2	114547698	114548347	650	53	0.26626906219042	0.669257873608912	-0.402988811418492	-213.352178613144
2	243376436	243377192	757	66	0.212264087396662	0.524256306756085	-0.311992219359422	-211.868743308788
2	107457553	107458135	583	38	0.22274013680392	0.709141749236878	-0.486401612432958	-208.926780777899
2	224978690	224979502	813	36	0.325849596552955	0.744466487250384	-0.418616890697429	-208.647556100642
2	221391086	221391646	561	40	0.740320192898031	0.254681236899224	0.485638955998806	208.557071237919
2	227005403	227005848	446	50	0.803680265271527	0.413155114982789	0.390525150288737	208.218396092661
2	49632308	49632890	583	60	0.126429262291129	0.390260639320586	-0.263831377029458	-202.97979086362
2	199540471	199541596	1126	58	0.185560179716104	0.481971786018861	-0.296411606302757	-196.673796951362
2	200770906	200771381	476	51	0.511547935139358	0.16127790817134	0.350270026968018	195.250756004922
2	84699299	84699646	348	62	0.537273227023219	0.226198104263622	0.311075122759597	192.845310469755
2	133274703	133275322	620	58	0.13173390842092	0.430063872925451	-0.298329964504531	-192.315815712839
2	83627574	83628207	634	57	0.165228947977169	0.474010504910192	-0.308781556933023	-186.164933396048
2	223492254	223492821	568	60	0.299696197357492	0.584365854446445	-0.284669657088953	-180.637079601895
2	127403154	127403905	752	58	0.188821903390517	0.470507948737001	-0.281686045346484	-175.729253147869
2	83494178	83494767	590	50	0.148966162713257	0.464756209540152	-0.315790046826895	-175.237082290396
2	6200682	6201136	455	52	0.483548199822964	0.180308275229739	0.303239924593226	174.458254845115
2	68049288	68049733	446	51	0.543492942792354	0.205711055822402	0.337781886969952	173.476211098781
2	232879771	232880128	358	47	0.414490878203333	0.117735646166196	0.296755232037137	172.518499661526
2	201258006	201258271	266	52	0.528412414462775	0.237561766173582	0.290850648289193	169.376197304796
2	27363623	27364057	435	51	0.0928099479731675	0.352900436580639	-0.260090488607471	-166.56768505427
2	143338269	143338739	471	55	0.305101732246613	0.607961821617501	-0.302860089370888	-165.27299690639
2	146909874	146911077	1204	49	0.389398942625298	0.737593277517171	-0.348194334891873	-165.119788203322
2	129422283	129422649	367	53	0.705547890638584	0.411309225625954	0.29423866501263	163.568821474168
2	120740641	120741408	768	52	0.247309437617815	0.557183244085647	-0.309873806467832	-161.206582979742
2	249452690	249452977	288	45	0.474773646196914	0.175798902239521	0.298974743957393	160.499478958439
2	60437704	60437981	278	54	0.468928731800879	0.193250965650462	0.275677766150417	159.869319844369
2	7114262	7114601	340	51	0.397346833580923	0.138203485740296	0.259143347840627	159.460453706432
2	11576386	11576735	350	46	0.531906411800063	0.23821704371818	0.293689368081883	159.385737735614
2	173957577	173957863	287	49	0.377349040038441	0.131074408155422	0.246274631883019	158.010598849408
2	48793167	48793762	596	47	0.282352368186243	0.596041935400669	-0.313689567214425	-157.790351361707
2	102336755	102337852	1098	40	0.609301513722018	0.250900932946857	0.358400580775161	155.252042746497
2	143274313	143274921	609	42	0.205560700763423	0.565295325837693	-0.35973462507427	-155.014140126668
2	176213056	176213505	450	38	0.353599786187887	0.698699482144361	-0.345099695956474	-150.421898626576
2	150820986	150821567	582	40	0.299280199550771	0.65452478010109	-0.355244580550319	-148.199651886962
2	36475917	36476338	422	41	0.221526457343369	0.550761295264926	-0.329234837921557	-146.959051202644
2	239109052	239109864	813	40	0.491592744695326	0.822916458924579	-0.331323714229253	-146.540722610114
2	21938740	21939094	355	46	0.477827596699092	0.175627648947558	0.302199947751534	144.931531270559
2	131276762	131277246	485	47	0.173300523048422	0.448306284078834	-0.275005761030413	-142.562514947725
2	206037106	206037480	375	43	0.443436471644135	0.163838650841468	0.279597820802667	142.171809028372
2	102348560	102348911	352	30	0.537393608871678	0.21734777975649	0.320045829115188	141.551215053578
2	9835788	9836132	345	44	0.54052558642014	0.210823361199556	0.329702225220584	141.46637657331
2	166470365	166470955	591	40	0.299808998603975	0.651003005994552	-0.351194007390577	-139.744401059995
2	126192480	126193246	767	34	0.345330021769536	0.728320842406232	-0.382990820636696	-139.453759437802
2	98808544	98809321	778	33	0.329999518701973	0.694609960277155	-0.364610441575181	-139.05775405537
2	177728226	177728397	172	36	0.610770851943874	0.303265237210822	0.307505614733052	138.606311761591
2	211381007	211381361	355	42	0.225358846267934	0.537838373550607	-0.312479527282674	-135.4172726452
2	84613697	84614115	419	42	0.286241590307755	0.593743930382197	-0.307502340074442	-135.271040396514
2	222832622	222832967	346	38	0.454559765762782	0.127309241440099	0.327250524322683	134.247443306107
2	3092646	3092895	250	43	0.485562079143724	0.205490084025459	0.280071995118265	133.075806769906
2	227916210	227916571	362	44	0.528176524266381	0.252295976899471	0.27588054736691	132.779177420267
2	246059798	246059973	176	36	0.444003428508746	0.116859878855346	0.327143549653399	132.137437389295
2	187021706	187022055	350	50	0.575597458709922	0.25195043471382	0.323647023996102	128.99435593432
2	200966317	200966587	271	38	0.439441816217174	0.152934534154245	0.286507282062929	128.18801229255
2	151924231	151924414	184	42	0.468864410432522	0.183865875581151	0.284998534851372	127.635619392127
2	213953264	213953656	393	38	0.294342826069621	0.626579103112006	-0.332236277042386	-127.088065875242
2	31361225	31361535	311	40	0.447187807552848	0.166261149632845	0.280926657920003	125.941723510487
2	19584873	19585073	201	43	0.457259051619708	0.191179996664008	0.2660790549557	125.422884068
2	229712421	229712631	211	37	0.463658253109028	0.181130974882443	0.282527278226585	125.377074373065
2	167924648	167925275	628	43	0.280204269181453	0.58854991908642	-0.308345649904967	-125.293039218183
2	3954396	3954715	320	35	0.429156397514205	0.738452552694661	-0.309296155180456	-124.953943184213
2	127085708	127086521	814	31	0.384936705707038	0.731123817789518	-0.34618711208248	-123.267128359286
2	214631974	214632377	404	29	0.597880188545615	0.235694567551846	0.362185620993769	122.24559277886
2	213386060	213386492	433	34	0.560685624075494	0.214230741402929	0.346454882672566	122.092451863985
2	139504642	139505053	412	42	0.26251385848345	0.532413828441953	-0.269899969958503	-121.849090656348
2	160511552	160511721	170	39	0.442631913344339	0.190366309227591	0.252265604116748	121.637150753627
2	173961930	173962323	394	38	0.395746500632295	0.675175790699366	-0.279429290067071	-121.589177158683
2	197080445	197080761	317	35	0.478078996500026	0.172567534994675	0.305511461505351	121.472117175024
2	69778886	69779291	406	37	0.094864300699312	0.359213492599095	-0.264349191899783	-120.641664078477
2	103504783	103505183	401	39	0.212554581455186	0.475937801286185	-0.263383219830999	-120.571971255424
2	168147355	168147593	239	34	0.418264317779986	0.12904471653453	0.289219601245456	120.449873067736
2	2988721	2989175	455	30	0.462198635941414	0.794346633386211	-0.332147997444797	-118.42380912833
2	6536864	6537305	442	32	0.183772107841538	0.481290704388868	-0.29751859654733	-117.428815971711
2	61648889	61649405	517	31	0.324374658582259	0.625540168675232	-0.301165510092974	-117.265103795174
2	207624772	207625009	238	41	0.461534206637477	0.195352144924377	0.2661820617131	116.481633775848
2	186360539	186360832	294	41	0.111876008175202	0.385010029992934	-0.273134021817731	-115.974911837575
2	14901969	14902251	283	37	0.457936672448546	0.18536552475579	0.272571147692755	115.949809416189
2	60076700	60077237	538	30	0.552625410857919	0.826125086440157	-0.273499675582238	-115.473607092464
2	106534890	106535157	268	38	0.108181879869069	0.348770510698181	-0.240588630829112	-115.388871488316
2	59361737	59362030	294	36	0.562481246118742	0.278758779694074	0.283722466424668	114.528897037606
2	48801111	48801522	412	38	0.261154755233703	0.561569727228073	-0.30041497199437	-114.35339984847
2	36381248	36381876	629	35	0.403853725152973	0.713050945716981	-0.309197220564008	-113.072132648319
2	29189257	29189547	291	38	0.364019030965287	0.62705891965361	-0.263039888688323	-111.983883046515
2	125102140	125102567	428	32	0.170669317246025	0.459551933022481	-0.288882615776456	-111.659495357938
2	166267228	166267669	442	22	0.13011543678278	0.543155186108839	-0.413039749326059	-111.646685627534
2	25207674	25207916	243	34	0.43697819398165	0.152853771725692	0.284124422255958	111.097119134031
2	25847212	25847449	238	41	0.524910814134039	0.253235576643187	0.271675237490852	111.09027298377
2	43302150	43302332	183	39	0.477175974316707	0.20954842739771	0.267627546918997	110.905370879238
2	246235873	246236253	381	34	0.65697342292905	0.339139064578945	0.317834358350105	110.435644292491
2	44247761	44248475	715	25	0.257147502408328	0.617281095698477	-0.360133593290149	-110.40955445669
2	230061822	230062280	459	34	0.308059119972455	0.605168637020993	-0.297109517048538	-110.282309807034
2	68951540	68952154	615	24	0.206679371465717	0.580126386675197	-0.37344701520948	-110.249962309981
2	234032104	234032507	404	32	0.339398994666634	0.639824255369881	-0.300425260703247	-108.420074211066
2	155711225	155711419	195	36	0.342273294267313	0.115657444576511	0.226615849690802	108.342706059205
2	240085102	240085333	232	41	0.489862887950647	0.219060741091163	0.270802146859484	108.159161578476
2	129865718	129866428	711	35	0.472837446615405	0.729742273943422	-0.256904827328017	-107.924578106909
2	210277475	210277695	221	36	0.395926276856672	0.156018275602874	0.239908001253799	107.211555910691
2	79659490	79659754	265	28	0.374256715585342	0.729055085937877	-0.354798370352535	-107.087648776551
2	101874952	101875708	757	30	0.433552469824771	0.719160240429327	-0.285607770604556	-105.668154189799
2	202535416	202535660	245	32	0.194751409342182	0.488295292652767	-0.293543883310586	-105.478148443532
2	195494699	195495296	598	26	0.377625543654019	0.70599552029331	-0.328369976639291	-105.293598482161
2	80314279	80314679	401	33	0.377037114266379	0.712140183047254	-0.335103068780875	-105.0302315728
2	190435981	190436385	405	34	0.38463275685431	0.68204753390637	-0.29741477705206	-104.171566596782
2	49673571	49673767	197	31	0.449534424214427	0.145684846643563	0.303849577570863	103.71836388722
2	171229318	171229683	366	39	0.480616563201733	0.219417817826168	0.261198745375565	103.681476601392
2	104046024	104046542	519	27	0.371039099053114	0.698096285251868	-0.327057186198754	-103.521978094147
2	94174364	94175118	755	30	0.337604962864315	0.659767161121391	-0.322162198257076	-102.794683765584
2	100500173	100500819	647	28	0.241409843039151	0.563326130013463	-0.321916286974312	-102.718026403339
2	145374739	145375633	895	27	0.435412721201765	0.747122999802228	-0.311710278600463	-101.70073048506
2	215886891	215887096	206	31	0.125487880895619	0.41255129740885	-0.287063416513231	-101.55713042131
2	127182027	127182787	761	31	0.24594508492001	0.528917462831078	-0.282972377911069	-101.476156231266
2	228063954	228064272	319	34	0.222516289746828	0.518608021418135	-0.296091731671308	-101.192449232713
2	9579331	9579574	244	37	0.423282795304129	0.167096743166094	0.256186052138035	101.158479460925
2	175494356	175494596	241	33	0.404535835815505	0.151011759597016	0.253524076218489	101.097069005851
2	95553734	95553975	242	28	0.618607445339889	0.32184648009536	0.296760965244528	100.374490241531
2	34451611	34451839	229	34	0.450557100392837	0.196516233749822	0.254040866643016	98.9832485967997
2	193050040	193050255	216	30	0.498872237215846	0.177563290864515	0.321308946351331	98.7587442892405
2	12817351	12817554	204	33	0.486559443997407	0.196077785210566	0.290481658786841	98.2776066897365
2	154300305	154300449	145	35	0.823444967730104	0.547468538899281	0.275976428830823	98.1837518655864
2	44685955	44686544	590	26	0.310069506986322	0.624323153332408	-0.314253646346086	-97.6222717865099
2	37443593	37444346	754	28	0.392819178479504	0.68262179622225	-0.289802617742746	-97.3536364803411
2	65046252	65046583	332	33	0.101152176499786	0.349754379665807	-0.248602203166022	-97.3452394763742
2	18851794	18852464	671	26	0.239290540152831	0.575564125560478	-0.336273585407647	-97.3059676458408
2	101672936	101673190	255	31	0.119986090557943	0.36789706930878	-0.247910978750837	-97.1279838966925
2	78818638	78819447	810	29	0.188035620121384	0.491994899031296	-0.303959278909912	-97.1022346499788
2	216329494	216329726	233	33	0.501054882704105	0.233061331775404	0.267993550928701	96.968075812293
2	204359288	204359973	686	34	0.47388563978896	0.189871908238223	0.284013731550737	96.5899893577511
2	32246413	32246766	354	31	0.518452502583395	0.208851550230491	0.309600952352904	95.8958676886079
2	31575504	31576177	674	28	0.257293362295045	0.53541407085084	-0.278120708555795	-95.5299531439926
2	241184440	241184997	558	24	0.282741080901888	0.667514039827268	-0.38477295892538	-95.4714767827239
2	225244726	225244988	263	29	0.432419182754225	0.145786641917874	0.286632540836351	95.3079939170826
2	239153587	239153933	347	31	0.18119824631586	0.452424330901181	-0.271226084585321	-94.6067276464018
2	26884839	26885313	475	24	0.394824139800664	0.736090734467054	-0.34126659466639	-94.5079398186087
2	66024624	66024748	125	28	0.533207526004438	0.237558446403755	0.295649079600683	94.3606507458609
2	4542561	4542759	199	31	0.47388449790397	0.198651138183849	0.275233359720121	93.5154788573855
2	29623324	29624009	686	26	0.3535744668543	0.669592275435794	-0.316017808581494	-93.4594519418241
2	239108108	239108955	848	27	0.22773497442978	0.58183975343559	-0.35410477900581	-93.4248214178231
2	112094346	112095018	673	27	0.426692476407813	0.707840537644785	-0.281148061236972	-93.3623647134078
2	243909789	243910068	280	31	0.466361585731908	0.174580672902263	0.291780912829645	93.1411122070983
2	246048266	246048636	371	29	0.273460882938915	0.551519711272862	-0.278058828333947	-91.5284588129425
2	116283307	116283473	167	31	0.50778055494332	0.229028858880036	0.278751696063284	90.6970530211161
2	138182854	138183384	531	25	0.267828177857172	0.602977099586713	-0.335148921729542	-90.1316557038791
2	55141441	55141653	213	33	0.451658573574128	0.196530524723747	0.255128048850382	89.9024340969931
2	21640440	21640885	446	25	0.50224275098349	0.792522093893559	-0.290279342910068	-89.7321731637702
2	206798608	206798783	176	30	0.526451082406613	0.236930781556329	0.289520300850284	89.7264752235229
2	93234386	93234915	530	23	0.431262065137756	0.771228694073983	-0.339966628936227	-89.5225855011144
2	18018213	18018364	152	32	0.223262934236656	0.498583824226772	-0.275320889990116	-89.2623535718236
2	19949851	19950003	153	26	0.539214966367015	0.239430148557339	0.299784817809676	89.1994331687946
2	43364678	43365017	340	27	0.353209371575593	0.650946369239977	-0.297736997664384	-88.8594498864654
2	36649146	36649327	182	31	0.39972888994317	0.155451335031939	0.244277554911231	88.7227386519013
2	11223854	11224147	294	32	0.508315741001087	0.234158557288877	0.27415718371221	88.6965432319418
2	101902677	101903229	553	25	0.373207392195443	0.694444951601333	-0.32123755940589	-88.4555403585609
2	225417993	225418239	247	31	0.626312351732362	0.358177109517541	0.268135242214821	88.2063229190377
2	30474823	30475084	262	30	0.466661124330237	0.19427340061319	0.272387723717047	87.6446419584329
2	221711174	221711415	242	28	0.487383944442501	0.223326788675673	0.264057155766828	87.5672791731253
2	146376313	146376865	553	23	0.4495532727073	0.782289996480333	-0.332736723773034	-87.1351994786256
2	117686932	117687174	243	32	0.462052381001394	0.200450066677431	0.261602314323963	86.9388391357978
2	100950347	100950554	208	26	0.243476707966771	0.537342278968554	-0.293865571001783	-86.5443039010945
2	210346171	210346370	200	25	0.489165780621219	0.22918221391195	0.259983566709269	86.4717876744059
2	25853551	25853731	181	27	0.544834734088716	0.236481083002887	0.308353651085829	86.2885762006892
2	13995648	13995914	267	31	0.540162935043524	0.253291519211106	0.286871415832417	86.1583566353308
2	69649395	69649884	490	21	0.28914370620293	0.63546495875839	-0.34632125255546	-85.8149897472746
2	22084228	22084483	256	28	0.25284330726853	0.500449200531337	-0.247605893262807	-85.5778264273538
2	22128720	22128985	266	29	0.478731676154403	0.17360849899927	0.305123177155133	85.176496226011
2	78958975	78959491	517	20	0.421972038997636	0.748505175187831	-0.326533136190195	-85.0883546410443
2	18096078	18096564	487	23	0.378313252194164	0.758636496250333	-0.38032324405617	-85.0853335235232
2	186992682	186992954	273	26	0.409832737220151	0.14153715391774	0.268295583302411	84.6051208595275
2	72691604	72692225	622	22	0.374662433509814	0.692867082117875	-0.318204648608061	-84.415096068968
2	239056059	239056456	398	28	0.604996172933107	0.298913603780817	0.30608256915229	84.2586025476207
2	63710019	63710422	404	27	0.342022832046124	0.67393640659934	-0.331913574553216	-84.137598936781
2	216686526	216686735	210	25	0.460334341409878	0.149107621988966	0.311226719420912	83.9895895938547
2	224646598	224647272	675	26	0.303600623720986	0.605145172566343	-0.301544548845357	-83.3252572401268
2	56849683	56849899	217	28	0.246175500301314	0.528235601004934	-0.282060100703619	-83.3144062863794
2	33960433	33960594	162	25	0.358311681437789	0.111155733505361	0.247155947932428	83.0830870877838
2	126181976	126182486	511	24	0.377345268676376	0.670581252279301	-0.293235983602925	-82.7697832110406
2	79897799	79898573	775	20	0.310122683732836	0.67968395796201	-0.369561274229174	-82.7275671446069
2	156355228	156355844	617	23	0.377005421996868	0.6889980950422	-0.311992673045332	-82.6273876286912
2	65515724	65515931	208	29	0.503503598110379	0.198768878833347	0.304734719277033	82.3523204179312
2	237725016	237725493	478	27	0.774040959482487	0.465693747748118	0.308347211734368	82.29084913043
2	198906054	198906271	218	30	0.56649029120152	0.80568296815168	-0.23919267695016	-82.1175634215964
2	103523822	103524379	558	21	0.335898029438516	0.712283983753227	-0.376385954314711	-81.8591270995544
2	174523469	174523607	139	25	0.424703654914385	0.122416127832448	0.302287527081937	81.8585226664319
2	240083188	240083532	345	30	0.700660649854417	0.428248480190729	0.272412169663687	81.765481358466
2	24615408	24616010	603	16	0.337784705239905	0.800524730368177	-0.462740025128272	-81.5369455783605
2	23420421	23420630	210	29	0.599964735527354	0.277219079134487	0.322745656392867	81.1229850581689
2	69811550	69812041	492	22	0.257510574510733	0.577041127108772	-0.319530552598039	-80.8716533036735
2	172868869	172869112	244	28	0.311464424185605	0.627994895358972	-0.316530471173367	-80.6717093849137
2	45610775	45611330	556	23	0.290329825290456	0.605085622101123	-0.314755796810667	-80.565083034972
2	190886806	190887296	491	23	0.314064186029171	0.604989204935218	-0.290925018906047	-80.4003307268505
2	123029343	123029725	383	24	0.538486049775571	0.798353799505737	-0.259867749730165	-80.0672591130975
2	240672945	240673152	208	28	0.434765111491182	0.184542530243098	0.250222581248084	80.0420169490692
2	104283802	104284376	575	25	0.449786060308554	0.733585968381855	-0.283799908073301	-79.9225037806674
2	162907880	162908211	332	25	0.2337213005268	0.546592200621269	-0.312870900094468	-79.5712692719333
2	212936162	212936643	482	27	0.217401564621028	0.54437592801144	-0.326974363390412	-79.558819933338
2	207338816	207338980	165	29	0.835131434891464	0.573080248285558	0.262051186605906	79.4199744877673
2	38095939	38096495	557	22	0.390694573874035	0.674743762708913	-0.284049188834879	-78.843021270539
2	32241431	32241645	215	27	0.424842399037896	0.171527898656118	0.253314500381778	78.2088804346041
2	44227658	44228175	518	19	0.288025971491896	0.658144505984994	-0.370118534493098	-77.9324102039888
2	190820106	190820604	499	22	0.401306706626024	0.698973149698887	-0.297666443072863	-77.7667729415588
2	196935835	196936095	261	26	0.473094463889531	0.189267072018867	0.283827391870665	77.7320043716172
2	183776125	183776300	176	24	0.655048953883618	0.352585324388484	0.302463629495134	77.7011032631764
2	229847126	229847349	224	26	0.458074015008847	0.172934551883224	0.285139463125623	77.5073114696915
2	43962246	43962581	336	20	0.552753208515685	0.828908529051219	-0.276155320535535	-77.2958525153224
2	103658522	103658975	454	20	0.727271638968917	0.370847734220798	0.356423904748119	76.7333202645825
2	196194460	196194709	250	25	0.438828263036689	0.186231425420994	0.252596837615695	76.6058693510085
2	142984781	142984971	191	27	0.450054342006631	0.19002473652033	0.2600296054863	76.5181052436335
2	230940328	230940507	180	24	0.609275568031598	0.336664254169581	0.272611313862018	76.4871893148889
2	126123997	126124157	161	27	0.497158908555437	0.198335200945441	0.298823707609997	76.4794423271093
2	88409214	88409455	242	28	0.311241352606018	0.597012648563873	-0.285771295957856	-76.4643108863984
2	159224121	159224266	146	27	0.440597411554192	0.158148582116122	0.28244882943807	76.3727991654174
2	64348838	64349308	471	20	0.323986773864283	0.662353261520727	-0.338366487656444	-76.3157215006556
2	237888121	237888513	393	22	0.263960538652723	0.576079087064471	-0.312118548411749	-76.1249077892732
2	188160854	188161080	227	21	0.351258717163164	0.645375133137152	-0.294116415973988	-76.0539120351706
2	29611010	29611287	278	26	0.468931590908675	0.772737832549299	-0.303806241640624	-76.0217811981249
2	154940592	154940792	201	26	0.75362322760642	0.485710502391946	0.267912725214474	75.9703799732626
2	186523246	186523433	188	25	0.432488727540563	0.168328260682305	0.264160466858258	74.9031921256167
2	226718457	226719036	580	18	0.31646158648107	0.694024651183577	-0.377563064702507	-74.7166239792808
2	223945551	223945739	189	25	0.489871127165356	0.23356155762575	0.256309569539606	74.197558352076
2	13362390	13362588	199	27	0.209823877204898	0.464950538149038	-0.25512666094414	-73.9527570572278
2	9200366	9200461	96	26	0.551294712691826	0.289051915268459	0.262242797423367	73.9281124314549
2	170727309	170727438	130	25	0.501313410530587	0.232299847659006	0.26901356287158	73.550898508179
2	213934079	213934572	494	20	0.336104475421761	0.682937788651319	-0.346833313229558	-73.5301414496192
2	102362033	102362509	477	25	0.573628615958027	0.216768489197045	0.356860126760981	73.4295491101424
2	133333100	133333735	636	19	0.241339470775203	0.545265526452797	-0.303926055677594	-73.2994076359599
2	219127954	219128315	362	23	0.189626402520544	0.476491550380129	-0.286865147859585	-73.2911391901213
2	94783077	94783395	319	20	0.505094842667269	0.843226004617913	-0.338131161950644	-73.2834420844338
2	73660525	73661061	537	19	0.331837432620715	0.657758808814048	-0.325921376193332	-73.1397802347681
2	35978625	35978762	138	25	0.418624073549905	0.17453400634099	0.244090067208915	72.7838845156146
2	227976421	227976606	186	27	0.50978107421473	0.249181190548335	0.260599883666395	72.758110963532
2	16562442	16562599	158	24	0.705060021063226	0.441934105133684	0.263125915929542	72.3507288330161
2	124329771	124330090	320	20	0.472592038394272	0.773952920587238	-0.301360882192966	-72.1004857491748
2	11023596	11023806	211	23	0.447805435269582	0.171565482801807	0.276239952467775	71.997829428841
2	44696600	44696980	381	15	0.385441117320161	0.788707978767219	-0.403266861447058	-71.8317836819948
2	3942162	3942488	327	23	0.227224754577599	0.561921201350422	-0.334696446772823	-71.7160864953889
2	88257464	88257708	245	24	0.277166499877237	0.565181989019942	-0.288015489142706	-71.3159052630757
2	174831868	174832049	182	24	0.898922869850182	0.619195462950031	0.279727406900151	71.1257135016973
2	66334751	66335289	539	18	0.313191372555332	0.662058088917059	-0.348866716361728	-71.1227313630294
2	109734598	109735196	599	20	0.412816898485282	0.762225602787627	-0.349408704302345	-71.0456909332755
2	57967006	57967118	113	20	0.257078508039155	0.475851272908127	-0.218772764868972	-70.9147599634601
2	51313624	51313848	225	26	0.52018440561001	0.827856379216701	-0.307671973606691	-70.6682193108836
2	214976460	214976616	157	27	0.498400785904605	0.232274710149888	0.266126075754717	70.0923675647064
2	31886421	31886587	167	26	0.374071436506559	0.130365216903165	0.243706219603394	70.0122364970592
2	24496841	24497011	171	23	0.385075006801208	0.142745681816192	0.242329324985016	69.8223465818744
2	25232835	25233031	197	25	0.532789739928118	0.236034335822228	0.29675540410589	69.6315446473701
2	219717809	219718365	557	20	0.248767982034146	0.572438915772826	-0.32367093373868	-69.5598408589788
2	95955702	95956034	333	22	0.127767228542928	0.36784359398776	-0.240076365444832	-69.5527913995845
2	113300710	113301151	442	21	0.354979477777459	0.646716496381484	-0.291737018604025	-69.5200432542944
2	99207749	99208232	484	19	0.47822236001861	0.833764395867893	-0.355542035849283	-69.4637166651806
2	94971426	94971748	323	25	0.343973528233738	0.615973083041815	-0.271999554808077	-69.3599530370013
2	90731300	90731858	559	22	0.474960402323734	0.753289198736411	-0.278328796412677	-69.1930670723351
2	47039660	47039842	183	24	0.776269947998254	0.527289295389303	0.248980652608951	69.1385712589805
2	123403662	123403815	154	22	0.428375615481415	0.152105548529537	0.276270066951878	68.9957409742728
2	183769950	183770418	469	21	0.503704311061307	0.774636142183094	-0.270931831121787	-68.9350117574737
2	19855311	19855583	273	25	0.284005728988526	0.570059143301914	-0.286053414313389	-68.8632868497862
2	194750053	194750203	151	23	0.35585297578463	0.12556381093466	0.23028916484997	68.7236788984929
2	39963354	39963495	142	24	0.538794113104863	0.245097859265091	0.293696253839773	68.6280444593068
2	41279274	41279385	112	22	0.367962877667333	0.132024284851786	0.235938592815547	68.5901608060439
2	199127789	199128182	394	23	0.550764544597937	0.241211304555029	0.309553240042908	68.3030989650704
2	215336104	215336486	383	20	0.385648685431329	0.678342906567113	-0.292694221135784	-68.0882180119233
2	133334794	133335037	244	24	0.222623499012077	0.489285897212567	-0.266662398200489	-67.7648481003631
2	16918872	16919001	130	24	0.42971802064958	0.184084339778176	0.245633680871404	67.7296447116725
2	112526296	112526546	251	23	0.571455659297064	0.833542498873999	-0.262086839576935	-67.3734824119864
2	75630273	75630463	191	22	0.54880221366307	0.188050855546765	0.360751358116306	67.3591622217659
2	147668039	147668557	519	18	0.398224934930417	0.712495435876554	-0.314270500946136	-67.3024176995567
2	205622683	205623124	442	25	0.283175146333968	0.582417711708016	-0.299242565374048	-67.1564746490023
2	191493217	191493526	310	23	0.43632661042242	0.171300134884492	0.265026475537928	66.9345031946665
2	239391365	239391611	247	22	0.629454918736974	0.299601758631322	0.329853160105653	66.7499274337073
2	220079799	220079922	124	23	0.497945754389705	0.203458047325753	0.294487707063952	66.1523608508281
2	176409215	176409369	155	16	0.618363353816704	0.226156871172965	0.392206482643739	65.8327123031432
2	90988362	90988566	205	22	0.136293139446664	0.372687684839662	-0.236394545392999	-65.7916593365188
2	210826829	210827299	471	19	0.392006442412662	0.69844948002584	-0.306443037613178	-65.728019292732
2	26945818	26946204	387	20	0.64188568061039	0.323236669553399	0.318649011056991	65.3955830023423
2	125321394	125321636	243	23	0.127132344681182	0.375797626482498	-0.248665281801316	-65.3830474531031
2	195472097	195472253	157	25	0.536229081113646	0.267970053718863	0.268259027394783	65.3403641721286
2	38439685	38439842	158	23	0.523638440924703	0.256267616199164	0.267370824725539	65.2921234733427
2	214963202	214963321	120	23	0.21116195716982	0.464241019334731	-0.253079062164911	-65.2840971570298
2	64214819	64215202	384	18	0.39908433157563	0.677768018008214	-0.278683686432584	-65.2265541959532
2	5317168	5317645	478	16	0.269220148026025	0.640849460222537	-0.371629312196512	-65.1319401762607
2	114865316	114865666	351	18	0.157601910153061	0.430350286563136	-0.272748376410075	-64.9303313910957
2	1860572	1860794	223	21	0.499806306835435	0.208560226833822	0.291246080001613	64.7992747911201
2	188078267	188078389	123	20	0.339542709889868	0.1100836955802	0.229459014309668	64.7899742744681
2	216253362	216253502	141	23	0.247448169689176	0.527759120948056	-0.28031095125888	-64.7876120293397
2	176748121	176748239	119	22	0.491664154274965	0.741079736371108	-0.249415582096143	-64.6389505021644
2	1125765	1125987	223	24	0.480542333948048	0.168536313465151	0.312006020482897	64.5691949288203
2	125050508	125050894	387	24	0.264663938894694	0.545039875437026	-0.280375936542332	-64.4771946615485
2	158820407	158820499	93	22	0.446322968759544	0.194347478316784	0.25197549044276	64.4667017507805
2	68005255	68005808	554	20	0.362588403710708	0.66729044816054	-0.304702044449832	-64.4556838470411
2	54552787	54552910	124	20	0.886525199476655	0.610247303915602	0.276277895561053	64.4334942679231
2	90874511	90874866	356	21	0.523400846791922	0.771358425254425	-0.247957578462503	-64.3557825155293
2	227040078	227040193	116	21	0.475223105208118	0.210163839312138	0.26505926589598	64.2586920900206
2	162140256	162140595	340	20	0.472116106705107	0.753517063512073	-0.281400956806967	-63.8048945285592
2	149473816	149474238	423	15	0.380298727867069	0.72041104516189	-0.340112317294821	-63.730054168338
2	213440051	213440272	222	21	0.452554251315485	0.738955654845033	-0.286401403529548	-63.6787950906976
2	107610953	107611075	123	22	0.441210679435679	0.180703692374068	0.26050698706161	63.6417508280719
2	216816741	216817020	280	20	0.428693012781051	0.675093274747887	-0.246400261966836	-63.6137122253019
2	236926124	236926292	169	21	0.433332437476787	0.167619356112293	0.265713081364493	63.5979488770657
2	250506888	250507122	235	23	0.490498109653726	0.749062761738504	-0.258564652084778	-63.5977951605754
2	30474647	30474772	126	22	0.450722548362192	0.179019166102586	0.271703382259606	63.5318936596393
2	27017175	27017339	165	22	0.66432797190298	0.430500249452354	0.233827722450626	63.4718084640938
2	138244800	138245180	381	18	0.332927231965737	0.635271971097452	-0.302344739131716	-63.3952375453625
2	230550952	230551462	511	20	0.387501231437856	0.71007565643111	-0.322574424993254	-62.8030433790862
2	162716084	162716242	159	22	0.273707637199097	0.518390443943751	-0.244682806744654	-62.8017090560827
2	65363892	65364074	183	23	0.557487893088544	0.269825069130885	0.28766282395766	62.7041426107717
2	107506372	107506580	209	22	0.43743775280636	0.697694276937282	-0.260256524130922	-62.1757174100254
2	102349400	102349717	318	16	0.594706943395668	0.311494043656982	0.283212899738686	62.1527983215927
2	12923848	12924080	233	18	0.352790559920719	0.699673498121902	-0.346882938201183	-62.1525308192921
2	78572981	78573117	137	19	0.558371224958973	0.28152820939511	0.276843015563863	61.5371322569364
2	171622637	171622986	350	22	0.812139388123219	0.483138541670711	0.329000846452507	61.521067034693
2	96308621	96308739	119	19	0.0687690671747868	0.296077391540821	-0.227308324366035	-61.4394118218084
2	27710627	27711030	404	16	0.359065595408792	0.706484475835913	-0.347418880427121	-61.4279261644141
2	105796433	105796771	339	20	0.35795760067221	0.641897078344435	-0.283939477672225	-61.4176067138923
2	247658931	247659024	94	24	0.278434837843017	0.55636493941752	-0.277930101574503	-61.2774038774628
2	209372489	209372717	229	19	0.405843346946731	0.128145006520357	0.277698340426374	61.154089126629
2	81958073	81958293	221	22	0.370175182401552	0.652933394501459	-0.282758212099907	-61.1155465541398
2	223979255	223979746	492	16	0.835414082097595	0.426400748858857	0.409013333238739	61.0705918274459
2	226735712	226735915	204	18	0.206242950221536	0.525465481672895	-0.319222531451358	-60.925939824933
2	126020211	126020671	461	13	0.250852465140471	0.65902128315593	-0.408168818015459	-60.5954428831309
2	177845587	177846058	472	20	0.455652473029954	0.714478014374121	-0.258825541344167	-60.4780827685859
2	1384328	1384640	313	17	0.408901036808502	0.69829626682864	-0.289395230020138	-60.258153432517
2	32188326	32188585	260	17	0.209106189332845	0.523656131575119	-0.314549942242275	-60.167566676623
2	6943817	6943965	149	19	0.367107236612292	0.124068545385462	0.24303869122683	59.8502130404391
2	24124826	24125573	748	19	0.269730148749895	0.563035659480575	-0.29330551073068	-59.5300517160394
2	14210288	14210790	503	19	0.352421846892393	0.636601062220903	-0.28417921532851	-59.3592350834134
2	28816864	28817328	465	18	0.446496946926492	0.722672252775718	-0.276175305849226	-59.3067034378232
2	106332123	106332423	301	19	0.337903779620953	0.657257855325615	-0.319354075704662	-59.2831219223789
2	100489687	100490065	379	17	0.418214700973321	0.715071873432152	-0.296857172458831	-58.3442421218724
2	115496426	115496768	343	16	0.512336735475339	0.799126231177999	-0.286789495702661	-58.2901051106126
2	181574199	181574520	322	18	0.153340549956617	0.483417528777554	-0.330076978820938	-57.6150996745578
2	89308475	89308861	387	17	0.279269611460336	0.564044057629525	-0.284774446169189	-57.547757577836
2	26888193	26888540	348	14	0.496167312014975	0.818502719083157	-0.322335407068182	-57.4961283200718
2	1848335	1848552	218	23	0.533842690220849	0.225792496522665	0.308050193698183	57.3613156127187
2	56168838	56168942	105	19	0.857453399666807	0.568717470559836	0.28873592910697	57.0499235791734
2	178556176	178556512	337	18	0.36992072104115	0.674726801700583	-0.304806080659432	-56.8739682844562
2	15648564	15648727	164	14	0.615466217586617	0.322906679305964	0.292559538280653	56.8184373301327
2	123708598	123709094	497	17	0.359350510294703	0.634852296977495	-0.275501786682791	-56.8108972833823
2	157189683	157189805	123	20	0.473546460079121	0.732191144801877	-0.258644684722755	-56.7836735280053
2	230130820	230131053	234	19	0.827412078275127	0.570202584791029	0.257209493484098	56.780822929492
2	95134548	95134980	433	17	0.379115258588711	0.683199519106499	-0.304084260517788	-56.7323324294817
2	190872888	190873050	163	18	0.551241418046585	0.816383898011979	-0.265142479965394	-56.3124038413673
2	84097813	84098091	279	19	0.478115348109783	0.727741865675265	-0.249626517565482	-56.2895837601346
2	72240560	72240910	351	18	0.394941549872545	0.67312552114115	-0.278183971268605	-56.2565085920585
2	213805418	213805492	75	20	0.581257582686867	0.279752154902096	0.30150542778477	56.1483782236941
2	233054569	233054844	276	20	0.84248088406958	0.567019555026092	0.275461329043488	56.1023472756782
2	170583055	170583485	431	17	0.29451732675116	0.570942438506696	-0.276425111755536	-55.6983414818813
2	143789519	143789659	141	18	0.429091936630598	0.178476076033645	0.250615860596953	55.6588521381649
2	103066946	103067152	207	16	0.116516300923932	0.396526503336508	-0.280010202412576	-55.6296479559053
2	214089712	214090055	344	19	0.570747976024087	0.871028397831497	-0.30028042180741	-55.4102693186016
2	128884360	128884737	378	18	0.359539939588078	0.633919878282822	-0.274379938694745	-55.118045546162
2	94156228	94156710	483	17	0.235324121823957	0.55287196923944	-0.317547847415482	-54.861912419572
2	55174522	55174737	216	20	0.529724476790715	0.787426074180649	-0.257701597389933	-54.8408555538247
2	112068871	112069339	469	17	0.385882896585353	0.664715905796403	-0.27883300921105	-54.8255480006729
2	3814850	3814931	82	19	0.429002103371128	0.172006176180311	0.256995927190817	54.5356811146988
2	4943888	4944028	141	19	0.440593284499872	0.148761953789118	0.291831330710753	54.5264105376688
2	127075534	127075891	358	17	0.410388470936141	0.6873951545245	-0.277006683588358	-54.4773675504449
2	99041053	99041306	254	17	0.545950567467642	0.781942933173677	-0.235992365706034	-54.2808999738025
2	30531364	30531443	80	19	0.513033926548723	0.238505711798145	0.274528214750579	54.1233681843073
2	158363446	158363796	351	10	0.466481085114958	0.1377177642145	0.328763320900458	54.0421150020813
2	103884020	103884259	240	17	0.468004646229044	0.749933611599739	-0.281928965370695	-54.0008391550028
2	51928812	51929090	279	17	0.518522138943988	0.759025824309373	-0.240503685365386	-53.8154467459432
2	152746224	152746674	451	11	0.356531930613038	0.742139133315355	-0.385607202702317	-53.8018187843555
2	206949517	206949700	184	18	0.596713306293627	0.325506110648287	0.27120719564534	53.7605187885715
2	18014036	18014251	216	18	0.777975026524057	0.504576912026985	0.273398114497072	53.4029064069393
2	166286927	166287252	326	16	0.756959519774909	0.384388178901817	0.372571340873091	53.2795769147967
2	25068308	25068434	127	19	0.731883360062575	0.489789957984611	0.242093402077965	53.2235268328057
2	29393499	29393627	129	14	0.191907502756517	0.476574693652042	-0.284667190895525	-53.2176119723935
2	30229784	30229894	111	18	0.431608111657209	0.207934820285352	0.223673291371857	53.0835723583412
2	126168022	126168396	375	15	0.511130644226997	0.769962473990363	-0.258831829763366	-52.9278451994238
2	26875152	26875252	101	18	0.672944896656883	0.417051662456901	0.255893234199982	52.832424098483
2	30081550	30081708	159	18	0.284647608999236	0.559511645488764	-0.274864036489527	-52.5009961143878
2	93962782	93963188	407	14	0.301534732234365	0.64474861462953	-0.343213882395164	-52.4847869874735
2	109174563	109174875	313	14	0.469745743951214	0.774160792264834	-0.30441504831362	-52.3352483643201
2	222246215	222246644	430	17	0.25200910762448	0.571797288944404	-0.319788181319923	-51.8688622556355
2	236604954	236605080	127	20	0.53120828029107	0.804945289928761	-0.273737009637691	-51.7448610752094
2	89864960	89865232	273	17	0.428762471565247	0.691280925037486	-0.262518453472239	-51.7196152872
2	98929429	98929789	361	16	0.392526234096988	0.646976843850432	-0.254450609753444	-51.6390611182375
2	148064986	148065219	234	17	0.574203158672399	0.266167851331906	0.308035307340493	51.4074394052946
2	23541763	23542005	243	18	0.481309370317261	0.200971250162655	0.280338120154606	51.2539407360991
2	18841173	18841509	337	14	0.277122650163743	0.594036029141805	-0.316913378978062	-51.1864214494812
2	245218849	245218948	100	16	0.922121919234336	0.668578674215572	0.253543245018764	51.1049524147289
2	39665716	39666013	298	17	0.524655978851218	0.77404775130221	-0.249391772450993	-50.6179802279057
2	182258894	182259232	339	16	0.357344933191508	0.672690388013918	-0.315345454822409	-50.5406321249104
2	179296180	179296341	162	16	0.315875417911465	0.640874874202852	-0.324999456291387	-50.3702002056225
2	211083388	211083563	176	16	0.368379022945754	0.122917494577314	0.245461528368439	50.3664513017667
2	219523459	219523650	192	16	0.398888724110714	0.144945190998004	0.25394353311271	50.3634329008634
2	168451699	168451794	96	18	0.67421552095021	0.428916347071537	0.245299173878673	50.3260420930491
2	28935962	28936344	383	16	0.321937715604432	0.589322959473555	-0.267385243869123	-50.2459494131655
2	49418689	49418782	94	18	0.299778307507938	0.571041615355644	-0.271263307847706	-50.1930554875536
2	181780227	181780392	166	15	0.377412060687494	0.142804122803067	0.234607937884428	50.146844765673
2	79656774	79657087	314	16	0.190052077694357	0.516624962026689	-0.326572884332332	-50.125394982417
2	190962721	190962925	205	17	0.610916323273959	0.358553464383611	0.252362858890348	49.9485944524694
2	181596686	181596814	129	17	0.248329084943612	0.553678446676686	-0.305349361733074	-49.6874537101164
2	55504086	55504466	381	16	0.316909207671413	0.583884334070568	-0.266975126399155	-49.6749288086342
2	183234640	183234768	129	16	0.167386031426407	0.43097802708986	-0.263591995663454	-49.6676412101917
2	206036326	206036522	197	16	0.620640422709477	0.300895814824467	0.31974460788501	49.6667326646665
2	116904561	116904872	312	15	0.829591866580402	0.435855054727022	0.393736811853379	49.5755287668534
2	215895075	215895213	139	14	0.688121227269067	0.919187054340923	-0.231065827071856	-49.4156249979328
2	31336580	31336693	114	18	0.471410483167894	0.213378011124015	0.258032472043879	49.3869295349878
2	239054886	239054978	93	15	0.462307707504125	0.184914497652068	0.277393209852057	49.3245639869835
2	140320902	140321079	178	17	0.577986621976286	0.28390426255596	0.294082359420325	49.1464967644168
2	125229586	125229731	146	16	0.155566327581673	0.418363350585904	-0.262797023004231	-49.114945424679
2	129913656	129913847	192	16	0.151121324551027	0.414700371998416	-0.26357904744739	-49.0629894258222
2	112084263	112084750	488	13	0.404333165093908	0.722542460155137	-0.31820929506123	-49.0074179741947
2	161219844	161220177	334	14	0.309216882953803	0.6114804777189	-0.302263594765097	-48.990075411717
2	124082945	124083116	172	16	0.450586390124142	0.144640612817748	0.305945777306393	48.925907293264
2	51199653	51199873	221	16	0.665039412388433	0.382031285042901	0.283008127345532	48.8846599128327
2	39899152	39899465	314	17	0.717952853658016	0.426552630995273	0.291400222662743	48.7802297596976
2	53911391	53911770	380	14	0.369015296114121	0.651132769912039	-0.282117473797918	-48.7718310174019
2	120748431	120748614	184	16	0.400199898126798	0.67648251060858	-0.276282612481783	-48.6957794254333
2	182269894	182270273	380	14	0.243562521067945	0.562146529681662	-0.318584008613717	-48.6885553976655
2	120741946	120742431	486	14	0.173825260806493	0.461958943025145	-0.288133682218652	-48.5977951865165
2	68604678	68605059	382	14	0.416655984154856	0.710954224014842	-0.294298239859986	-48.2586979510521
2	161185429	161185890	462	14	0.366005762960215	0.657801960202579	-0.291796197242363	-48.242217649422
2	12205900	12206102	203	16	0.647763250757759	0.335887650715243	0.311875600042516	48.0649666341644
2	90081831	90081943	113	16	0.830374426985279	0.557363296481009	0.27301113050427	48.0508975216781
2	87747424	87747551	128	17	0.458715691739495	0.196489891587002	0.262225800152493	48.0246324228494
2	118185206	118185585	380	15	0.28974734138637	0.574101750613851	-0.284354409227481	-47.9884726264404
2	146214580	146214802	223	15	0.584911602305173	0.313547558676363	0.27136404362881	47.880645900041
2	223117072	223117312	241	14	0.597701559345674	0.317659033376551	0.280042525969123	47.7907356462414
2	122452264	122452704	441	14	0.377948130428342	0.656691522458953	-0.278743392030611	-47.5725200990507
2	220192719	220192822	104	15	0.493900344354489	0.22168664424528	0.272213700109209	47.5437856725028
2	47962166	47962256	91	18	0.46640176177376	0.205543678578539	0.260858083195221	47.4711397346947
2	63054882	63055143	262	16	0.874917325493995	0.592764073028688	0.282153252465307	47.3457610725904
2	29842107	29842180	74	15	0.515556519040452	0.20346031514208	0.312096203898372	47.1580857217521
2	125350787	125350894	108	14	0.16064636216487	0.40628536585481	-0.24563900368994	-47.1424177083369
2	49300841	49301058	218	14	0.403483491428261	0.708751759920294	-0.305268268492033	-47.0163078555802
2	212158335	212158443	109	17	0.534301315485536	0.264661018807096	0.26964029667844	47.0162800932983
2	212157821	212157903	83	16	0.249803682878096	0.525290710601193	-0.275487027723097	-46.9282481725767
2	230135233	230135455	223	16	0.314863956066567	0.597077397358668	-0.2822134412921	-46.9003788363079
2	145091880	145091961	82	16	0.188895997790325	0.447453779181232	-0.258557781390907	-46.8657738945256
2	120339456	120339879	424	13	0.439709541028622	0.747130988580743	-0.307421447552121	-46.8613172852196
2	214191637	214191724	88	17	0.505370888496945	0.218096848830823	0.287274039666122	46.8143436633165
2	2102008	2102131	124	17	0.147954060382267	0.424484291060952	-0.276530230678685	-46.7177049136973
2	85943057	85943137	81	16	0.644275759893577	0.379441555596954	0.264834204296624	46.5204126197888
2	61199978	61200263	286	15	0.484090973829599	0.202358560034318	0.28173241379528	46.3058869073542
2	196493076	196493182	107	16	0.866588309982947	0.616615170144015	0.249973139838932	46.0736335999982
2	176748312	176748412	101	16	0.504966477199882	0.75466822377176	-0.249701746571878	-45.9936387046848
2	139759460	139759778	319	14	0.358769126813114	0.65457588888285	-0.295806762069736	-45.8652861578269
2	175738222	175738388	167	15	0.748827545330363	0.43091782518215	0.317909720148213	45.7297799461941
2	26373238	26373440	203	14	0.438411890391848	0.704954174198224	-0.266542283806376	-45.6950065319983
2	73671219	73671625	407	13	0.303219907898785	0.621347040841833	-0.318127132943048	-45.5266878544272
2	44237187	44237959	773	13	0.424554303004017	0.744875461202135	-0.320321158198118	-45.5210721063909
2	8984906	8984967	62	15	0.587262643611579	0.315500645803019	0.27176199780856	45.4925509020118
2	149104823	149104921	99	15	0.443378404538169	0.175963017984771	0.267415386553397	45.3956353499107
2	243924119	243924500	382	14	0.309109002809412	0.596429950584994	-0.287320947775582	-45.2638201996832
2	141969160	141969401	242	16	0.336038723667272	0.608799893872247	-0.272761170204975	-45.2370888407422
2	102354458	102354673	216	16	0.751938328075326	0.464636069043588	0.287302259031738	45.2157559601741
2	162716294	162716431	138	16	0.243112639545686	0.507021912060587	-0.263909272514901	-44.8926757212767
2	212105964	212106069	106	14	0.484237949698189	0.217486665257558	0.26675128444063	44.7254697985913
2	201948078	201948206	129	16	0.412694245051993	0.691605753327633	-0.27891150827564	-44.6961874496832
2	57766145	57766307	163	15	0.690210889265932	0.422150780236069	0.268060109029862	44.5465521449124
2	32323065	32323349	285	16	0.236341593163061	0.510532598541186	-0.274191005378126	-44.3557668670995
2	81578784	81578857	74	14	0.586756562907293	0.826963392510218	-0.240206829602925	-43.8961255832858
2	69167188	69167457	270	13	0.684566463098583	0.369803423815021	0.314763039283562	43.741246589401
2	114765459	114765662	204	15	0.355384764447841	0.621095897123325	-0.265711132675485	-43.7282259973779
2	95442663	95442730	68	14	0.257641486103369	0.518321096468261	-0.260679610364892	-43.6622493850608
2	58366850	58367023	174	16	0.369351237979352	0.606181127411162	-0.236829889431809	-43.5742073969584
2	208128136	208128258	123	15	0.445688727970018	0.17472435916013	0.270964368809888	43.5359636321785
2	162381042	162381352	311	12	0.303686232094497	0.60028431272467	-0.296598080630173	-43.5219167307532
2	44419022	44419174	153	14	0.606266749130578	0.282316643977823	0.323950105152755	43.3933321223493
2	185183755	185184023	269	15	0.834934915995946	0.55208385204427	0.282851063951676	43.0494486959677
2	164649751	164650040	290	12	0.395156784749927	0.709016564038201	-0.313859779288274	-43.0315038838911
2	213339507	213339676	170	15	0.33497246843794	0.614972004173433	-0.279999535735493	-42.9353403567418
2	21916829	21916898	70	16	0.439535394952446	0.183983359616973	0.255552035335473	42.8636242907408
2	219655454	219655855	402	12	0.30391627456805	0.649888564442008	-0.345972289873958	-42.8400980075147
2	189966094	189966503	410	15	0.790662001823324	0.51029351000968	0.280368491813644	42.7948977289314
2	27516706	27516838	133	14	0.474890480352499	0.207731330823435	0.267159149529064	42.6601411245393
2	214672804	214672872	69	14	0.484511295368914	0.192995131686291	0.291516163682623	42.5317860091211
2	58643432	58643489	58	15	0.495456426773919	0.224071264328765	0.271385162445154	42.5239593726059
2	219558734	219558873	140	14	0.400622652971502	0.682035528598767	-0.281412875627264	-42.4616501874101
2	10829712	10829780	69	13	0.449773576027835	0.186676438444467	0.263097137583367	42.444530978953
2	246593344	246593539	196	14	0.856451951345238	0.576566777527368	0.279885173817869	42.3513773553167
2	92646838	92646980	143	16	0.742776277262948	0.462819448139267	0.279956829123681	42.2347616533272
2	120602786	120602972	187	15	0.253303492310955	0.529639813399117	-0.276336321088162	-42.1370161218128
2	186996913	186996966	54	15	0.496608649156806	0.248700873784837	0.24790777537197	42.0833271039123
2	164140027	164140288	262	14	0.521112621229616	0.852787306033157	-0.331674684803541	-42.0457780417813
2	121897675	121897780	106	15	0.372846432905085	0.655129371986417	-0.282282939081331	-41.8927691476144
2	220216735	220216817	83	15	0.226464589882869	0.516852038923869	-0.290387449041	-41.8467389299107
2	25713269	25713433	165	13	0.526375291404254	0.807788660752287	-0.281413369348033	-41.8325515024699
2	125272143	125272226	84	14	0.416643505650897	0.169714340710151	0.246929164940746	41.7140777169958
2	200420455	200420541	87	15	0.412757078883209	0.177098116070114	0.235658962813095	41.6963140622601
2	202650641	202650738	98	15	0.625146516581274	0.321469146894017	0.303677369687257	41.5890034638065
2	7347012	7347116	105	15	0.536044256246695	0.269790376704394	0.266253879542302	41.4554439186996
2	22732581	22732692	112	13	0.249219629651957	0.547855370881324	-0.298635741229367	-41.3547675166786
2	58679927	58680188	262	13	0.823339328924878	0.536226619277123	0.287112709647754	41.2163281541904
2	45870333	45870519	187	12	0.317410819539044	0.603009494001207	-0.285598674462163	-41.1851109050611
2	190099169	190099348	180	16	0.459415712547427	0.762095865660914	-0.302680153113487	-40.9692012891826
2	67681169	67681225	57	15	0.544201636983394	0.274103182899132	0.270098454084261	40.9327532117274
2	57681272	57681521	250	14	0.856409030675642	0.563210897418926	0.293198133256716	40.8006724648103
2	18875528	18875638	111	15	0.498860794662326	0.23463735221554	0.264223442446785	40.6427163183729
2	26711538	26711671	134	15	0.471987725999749	0.208813063039142	0.263174662960607	40.5417288903927
2	211383528	211383642	115	15	0.371985231664043	0.647331226013548	-0.275345994349505	-40.4656842330213
2	36382212	36382488	277	12	0.259152507902303	0.546926981553033	-0.28777447365073	-40.447372762902
2	54232073	54232228	156	15	0.402758122643114	0.654756749313002	-0.251998626669888	-40.4031677440965
2	83620304	83620412	109	14	0.148541002103925	0.404708912341942	-0.256167910238017	-40.3694029076314
2	47530337	47530402	66	14	0.427878886334843	0.16408200469731	0.263796881637533	40.3359244534855
2	106535913	106536257	345	10	0.178037253978594	0.529036484865326	-0.350999230886733	-40.0957287614939
2	52501217	52501298	82	13	0.854178233670174	0.619407739499452	0.234770494170722	40.0597583285416
2	183947355	183947758	404	12	0.44288870880774	0.710873842588148	-0.267985133780409	-40.0490659089959
2	215533197	215533420	224	15	0.551904385585472	0.255667961018653	0.296236424566819	39.9986580969461
2	93188991	93189193	203	10	0.36316565461069	0.722062402739819	-0.358896748129129	-39.8661502489456
2	65755823	65756142	320	13	0.468889639394432	0.728628844898145	-0.259739205503714	-39.7681160290753
2	237632294	237632512	219	13	0.418327102800113	0.170765841190382	0.24756126160973	39.510783451964
2	240397493	240397607	115	14	0.317000236794899	0.574677510620773	-0.257677273825874	-39.5095353597319
2	77020938	77021162	225	11	0.435438666051166	0.759272920147238	-0.323834254096073	-39.1570105406127
2	101202767	101203085	319	12	0.312267798359124	0.56390463600443	-0.251636837645305	-39.0641482958007
2	91139577	91139829	253	13	0.428040863834662	0.691914124066853	-0.263873260232191	-39.0420505910508
2	138027269	138027394	126	15	0.618042623926429	0.345292358072592	0.272750265853837	38.9122237487119
2	102309138	102309514	377	12	0.422474015829424	0.697393824820732	-0.274919808991308	-38.7848920095165
2	167917430	167917506	77	12	0.318509408686165	0.613623294128062	-0.295113885441897	-38.7764458057373
2	110723349	110723506	158	13	0.466160115711736	0.705964853769131	-0.239804738057394	-38.5964866391747
2	200888449	200888699	251	14	0.799328626795874	0.481161031800287	0.318167594995587	38.5226775485463
2	136677437	136677516	80	12	0.427857005916933	0.159373268994885	0.268483736922048	38.3892654779537
2	316630	316727	98	12	0.50582093651453	0.267923295874031	0.237897640640499	38.3081345173379
2	109900976	109901187	212	13	0.408462010177526	0.689605619565317	-0.28114360938779	-38.2673508309463
2	78209399	78209855	457	12	0.436687022093913	0.709999848736405	-0.273312826642492	-38.2359168700862
2	249056615	249056710	96	13	0.276052146090397	0.538278681785001	-0.262226535694604	-38.0494442924889
2	100942757	100942816	60	12	0.12354282055507	0.36460856586528	-0.241065745310211	-38.0490112941746
2	45415809	45415968	160	12	0.491815838277525	0.223680884024394	0.268134954253131	37.9366525330165
2	146015868	146016148	281	14	0.254752627141889	0.547817647345423	-0.293065020203534	-37.8396905922641
2	58370835	58371028	194	13	0.461040035901069	0.187447477501473	0.273592558399596	37.7573338246204
2	219286941	219287028	88	13	0.230926069374773	0.493216733428911	-0.262290664054138	-37.5422912367522
2	244400811	244401008	198	13	0.84616749603508	0.544953364529676	0.301214131505404	37.4770019100106
2	96308996	96309055	60	12	0.0996868045117515	0.32529091757193	-0.225604113060179	-37.3850520325156
2	19461607	19461668	62	14	0.461052058576311	0.207489162170318	0.253562896405993	37.0274784621332
2	63562565	63562803	239	12	0.770762802984648	0.471504399434767	0.299258403549881	36.9817706181451
2	122766036	122766198	163	12	0.187164136740925	0.467401627376963	-0.280237490636038	-36.9754776643388
2	128233407	128233705	299	12	0.480308359354505	0.737694506983056	-0.257386147628551	-36.8668744369233
2	158593629	158593867	239	12	0.366550172227145	0.6086081990393	-0.242058026812155	-36.8101731755734
2	182421928	182422038	111	13	0.459483903347609	0.205257182036182	0.254226721311427	36.7884402218753
2	51720578	51720752	175	13	0.600799206933382	0.306835704741898	0.293963502191484	36.7380339358539
2	124696022	124696185	164	13	0.43633620985405	0.802417679228796	-0.366081469374745	-36.6337829473294
2	148451386	148451452	67	13	0.16823904894002	0.442287020619313	-0.274047971679293	-36.5793196686345
2	178294005	178294074	70	13	0.595813665809477	0.331793150392061	0.264020515417415	36.4539965007697
2	225671179	225671487	309	12	0.304320915136634	0.627996375301788	-0.323675460165155	-36.4208461385378
2	4305137	4305341	205	13	0.588102676232859	0.26228041064952	0.325822265583339	36.3394650851001
2	191985138	191985194	57	13	0.510199683141788	0.256219570912711	0.253980112229077	36.3011423594198
2	201127513	201127730	218	11	0.890346115717469	0.5320708106034	0.358275305114069	36.1367841803162
2	45838959	45839039	81	14	0.513720552061075	0.237542274073788	0.276178277987287	36.1018639816672
2	149737448	149737762	315	11	0.428313719015767	0.705001007524338	-0.276687288508571	-36.0250761794798
2	55004835	55004926	92	12	0.566252321441557	0.875254966569712	-0.309002645128155	-36.0125540789603
2	150240202	150240442	241	12	0.823443011906362	0.4973476958444	0.326095316061962	35.9774316246367
2	188777556	188777704	149	11	0.0871679470689828	0.322885679789129	-0.235717732720146	-35.9128905874396
2	179866904	179867217	314	12	0.484222281416953	0.764938940395814	-0.280716658978861	-35.8608399882181
2	89082441	89082679	239	11	0.465627293589896	0.731687673728752	-0.266060380138857	-35.8120517525245
2	170601166	170601391	226	10	0.38014014112663	0.671168205603294	-0.291028064476664	-35.8081506404891
2	219483138	219483342	205	12	0.864683030343484	0.587675886156352	0.277007144187132	35.7609511505921
2	213034596	213034817	222	11	0.291875906446225	0.606568388075459	-0.314692481629234	-35.7026250354133
2	93120011	93120121	111	13	0.291979232881771	0.560365105433537	-0.268385872551766	-35.6890656759796
2	244100611	244100701	91	13	0.521729309826009	0.218087783018441	0.303641526807568	35.6763596300271
2	182663333	182663609	277	10	0.397022338619031	0.711519354843876	-0.314497016224845	-35.6055593362065
2	102363114	102363201	88	11	0.838095582703526	0.615536224406083	0.222559358297443	35.5063363414857
2	229392282	229392430	149	13	0.351335057163591	0.613353150310522	-0.262018093146931	-35.4693929195563
2	185119764	185119828	65	12	0.636065162255723	0.378896741200121	0.257168421055602	35.4662687133111
2	218391381	218391519	139	13	0.593823411141556	0.305149354418706	0.288674056722851	35.3736644660212
2	79726217	79726391	175	13	0.235119359326184	0.499836285297973	-0.264716925971789	-35.3691883962017
2	143759648	143759984	337	10	0.340926100949635	0.654958015567159	-0.314031914617524	-35.3619297050746
2	80313707	80313792	86	13	0.421878556037138	0.690429975287723	-0.268551419250585	-35.2146707334916
2	126612923	126612986	64	13	0.22066670877765	0.478718507758508	-0.258051798980858	-35.1640005255342
2	224847179	224847553	375	10	0.328025837428945	0.637450738524128	-0.309424901095183	-35.1577032463718
2	237368931	237369102	172	10	0.32428925847317	0.658652440253283	-0.334363181780114	-35.0417869688112
2	224078556	224078648	93	13	0.89690293016047	0.648161668003603	0.248741262156868	34.9470941141837
2	225467299	225467437	139	13	0.573022542341235	0.282649341088237	0.290373201252998	34.8626725793593
2	59010794	59010961	168	9	0.248777287424908	0.550683018359138	-0.30190573093423	-34.8108209021167
2	131210958	131211088	131	12	0.137471150654647	0.394874823105746	-0.257403672451099	-34.7377476488744
2	133051756	133051994	239	11	0.839938061073153	0.472445404909637	0.367492656163516	34.6438368755356
2	196773329	196773465	137	12	0.762801488069888	0.479753108534085	0.283048379535803	34.617005732056
2	41215610	41215695	86	12	0.242979960608545	0.512092564277705	-0.269112603669159	-34.5600108708831
2	85395639	85395824	186	10	0.458406267811634	0.720359424574833	-0.2619531567632	-34.5326049131002
2	219929877	219929957	81	13	0.239559299495144	0.499789256365795	-0.260229956870651	-34.5178525917472
2	250583522	250583599	78	13	0.26336410971202	0.536937895582004	-0.273573785869985	-34.4678630318846
2	199619751	199619850	100	12	0.788729244802934	0.50324617600137	0.285483068801564	34.4644224905583
2	93637874	93638079	206	10	0.318932428064927	0.615270257893398	-0.296337829828471	-34.4252583492601
2	34946783	34946854	72	13	0.493003027257535	0.21630582463216	0.276697202625375	34.3649675070581
2	96019604	96019920	317	11	0.389562277399434	0.669016745483384	-0.27945446808395	-34.337655237944
2	123654549	123654726	178	10	0.0608067663750834	0.294282167346552	-0.233475400971468	-34.2894859443235
2	102367116	102367337	222	11	0.558930453587881	0.304667637106537	0.254262816481344	34.2341639973727
2	190655538	190655609	72	12	0.713049741257192	0.463789757498833	0.24925998375836	34.1388504928501
2	45438650	45438702	53	12	0.229406373003839	0.521074582682784	-0.291668209678945	-34.1153823352631
2	48277123	48277273	151	11	0.417076095938031	0.144809784881123	0.272266311056908	34.1123824555319
2	37793447	37793535	89	12	0.551411656752263	0.249423484008548	0.301988172743715	34.1056262973644
2	88346410	88346569	160	11	0.422938921971302	0.693498723083444	-0.270559801112143	-33.9485805580993
2	216648041	216648104	64	9	0.80762329464272	0.468161375710316	0.339461918932403	33.902565164182
2	85334114	85334259	146	10	0.92080541107454	0.648143537418983	0.272661873655557	33.8880899469775
2	143741130	143741354	225	10	0.376708755290396	0.668991135080382	-0.292282379789986	-33.8618673773389
2	218673138	218673314	177	13	0.584757734611893	0.859642360163068	-0.274884625551174	-33.8478510124533
2	95762113	95762385	273	10	0.211521548821473	0.479009727151506	-0.267488178330033	-33.6764196315256
2	83892145	83892307	163	11	0.342894359894445	0.64720885908111	-0.304314499186665	-33.6130613776401
2	157960731	157961012	282	12	0.55833971323115	0.264594723191289	0.29374499003986	33.5581469110794
2	8629203	8629285	83	12	0.531691629916411	0.223054175611081	0.30863745430533	33.4049604009019
2	208811324	208811387	64	10	0.922695227873348	0.569592928163553	0.353102299709795	33.3318797259876
2	91681837	91682060	224	10	0.892091450760199	0.614657482057131	0.277433968703067	33.2336767240567
2	37153514	37153565	52	12	0.473172397379808	0.208611299056272	0.264561098323535	33.1932052163803
2	240223039	240223279	241	10	0.254610215437955	0.559038486340705	-0.30442827090275	-33.1538752073746
2	235953958	235954277	320	11	0.803958292091354	0.521078134691902	0.282880157399452	33.0065738987783
2	81154192	81154347	156	12	0.502966419055024	0.765817785151727	-0.262851366096702	-32.9453181788867
2	181596898	181596962	65	13	0.272807773009776	0.558643154471088	-0.285835381461312	-32.9230400098866
2	228806786	228806918	133	9	0.868941886197737	0.455957423410568	0.412984462787169	32.8952454312024
2	241008307	241008454	148	12	0.486821789842469	0.819678460290824	-0.332856670448354	-32.8755131792557
2	80174175	80174268	94	11	0.159428432745168	0.41279556982458	-0.253367137079412	-32.8180826771148
2	236965625	236965809	185	11	0.746668490767748	0.468358403661226	0.278310087106522	32.7617932737638
2	217064412	217064633	222	10	0.397211483011927	0.750281748904056	-0.353070265892129	-32.5713091468628
2	199777804	199777878	75	10	0.20388980907044	0.458549366434867	-0.254659557364427	-32.5145902837985
2	101177528	101177752	225	10	0.406315871348379	0.750724684943356	-0.344408813594977	-32.4889666944473
2	179601946	179602220	275	9	0.860085364906114	0.541259166844255	0.31882619806186	32.4828988515488
2	51107394	51107461	68	10	0.313813347272952	0.584150439963891	-0.270337092690939	-32.4087206374831
2	198545764	198545899	136	10	0.500852316300402	0.165390815390703	0.335461500909699	32.3448975992719
2	83381848	83382230	383	10	0.394760789655829	0.677373195499071	-0.282612405843241	-32.3155007726248
2	99016292	99016624	333	11	0.299570612201729	0.581185461415718	-0.281614849213989	-32.2821775250756
2	18440333	18440402	70	11	0.438717485402354	0.182636455325415	0.256081030076939	32.1796060149538
2	127797274	127797450	177	11	0.310507356281346	0.556409397363487	-0.245902041082141	-32.1283765919777
2	170572798	170573049	252	11	0.334903934805835	0.595077195158939	-0.260173260353104	-32.0914565883394
2	3606490	3606643	154	12	0.72310507563269	0.457572488192702	0.265532587439988	32.044353239095
2	89093240	89093501	262	10	0.343630093841732	0.615682359076222	-0.272052265234489	-32.0015218413643
2	125321746	125321822	77	10	0.148423872578403	0.389472372455695	-0.241048499877292	-31.9876854427274
2	49289494	49289631	138	9	0.549967789982322	0.802897757112285	-0.252929967129963	-31.9116609016674
2	190231569	190231798	230	11	0.841478504676572	0.575450156369102	0.26602834830747	31.9040476584941
2	117171216	117171410	195	11	0.764721758316149	0.459766974440369	0.30495478387578	31.8954953816915
2	212739181	212739427	247	10	0.268862495322325	0.56859224183036	-0.299729746508036	-31.725299558231
2	229973329	229973448	120	11	0.720630188573685	0.363423746768554	0.357206441805131	31.6654085540724
2	38530899	38531212	314	10	0.364744524791053	0.642462504218243	-0.27771797942719	-31.5431457767865
2	237988820	237988923	104	10	0.649864877633765	0.379570532100637	0.270294345533128	31.5339101366696
2	246827409	246827483	75	11	0.485126238626609	0.243529128603983	0.241597110022626	31.5331657117011
2	28872367	28872576	210	10	0.241653121459273	0.523322175571206	-0.281669054111933	-31.5194956679728
2	250785885	250785985	101	10	0.709018554471183	0.321399172577548	0.387619381893635	31.5166343072001
2	245088717	245088909	193	12	0.691136539316129	0.388535360258952	0.302601179057178	31.4881281922258
2	99995189	99995267	79	11	0.335376898233882	0.606079340326287	-0.270702442092405	-31.4399016030178
2	179602333	179602494	162	9	0.874147889983271	0.598926263430253	0.275221626553018	31.3668768683093
2	6536453	6536565	113	11	0.255462048004012	0.523155136453304	-0.267693088449292	-31.3501927922389
2	50795314	50795543	230	9	0.83934062083655	0.545754134062964	0.293586486773585	31.3218222447554
2	216817084	216817284	201	11	0.440818274837775	0.684449192839202	-0.243630918001427	-31.279373622439
2	240580403	240580571	169	11	0.793437919950874	0.525614213635825	0.267823706315049	31.2598834468067
2	205089661	205089844	184	9	0.467593283039881	0.757094478706602	-0.289501195666721	-31.1767830048914
2	4300663	4300729	67	11	0.442910011558256	0.203927703752778	0.238982307805479	31.1263135051595
2	149261885	149262164	280	9	0.852208570329574	0.53470643034825	0.317502139981324	31.1213300960642
2	114676564	114676691	128	11	0.422607163396893	0.688339547437326	-0.265732384040433	-30.8137597928297
2	204242064	204242160	97	10	0.752695557440882	0.304185290296287	0.448510267144595	30.7772054956324
2	129911661	129911767	107	11	0.333695041319309	0.599903511503986	-0.266208470184677	-30.7098667630558
2	156202332	156202503	172	11	0.283390264516533	0.578258635851602	-0.294868371335069	-30.6958925835689
[truncated: 7,633 more rows]
