# Supplementary material for: Chromosome-level genome assembly of a regenerable maize inbred line A188
Source: Genome Biol. 2021 Jun 9;22:175. doi: 10.1186/s13059-021-02396-x (PMC8188678; doi:10.1186/s13059-021-02396-x)
Supplement: Supplementary file 11 — Additional file 11. CHH DMRs between seedling and callus. [file 13059_2021_2396_MOESM11_ESM.txt]

# DMR output from the DSS R package (github.com/haowulab/DSS)
chr	start	end	length	nCG	meanMethy_callus	meanMethy_seedling	diff.Methy	areaStat
1	68598254	68599402	1149	427	0.383344631982804	0.0555408399232596	0.327803792059545	1924.0224175482
1	265963664	265964847	1184	368	0.313272836551247	0.0491411112745319	0.264131725276715	1400.30114317817
1	16806793	16808089	1297	355	0.368984818739897	0.0686030569034912	0.300381761836405	1389.83461246269
1	169693514	169694626	1113	323	0.258067464476376	0.012220257035701	0.245847207440676	1284.4620668386
1	60495943	60496972	1030	347	0.261773276883611	0.0367772200140659	0.224996056869545	1224.7903342774
1	269543464	269544250	787	228	0.336499199196227	0.0480779341430122	0.288421265053215	919.85881009339
1	257356636	257357359	724	210	0.420063476125669	0.0814215128600382	0.338641963265631	913.669408408727
1	115109569	115110243	675	236	0.246184451575273	0.0176873172997422	0.228497134275531	904.527689826983
1	110906470	110908677	2208	260	0.360033167856811	0.0744489760198069	0.285584191837004	897.79882420862
1	271331165	271331834	670	222	0.488913401100076	0.133661038749826	0.35525236235025	897.448626635517
1	68739887	68740603	717	226	0.529656384584858	0.175809686555722	0.353846698029136	868.296189430987
1	297319875	297320726	852	269	0.394100349464502	0.135037993650072	0.25906235581443	864.964468807324
1	48869668	48870332	665	218	0.305787287196704	0.0381140994514832	0.26767318774522	854.186966214846
1	5029971	5030830	860	232	0.27759105115662	0.0294581833711528	0.248132867785467	843.863655020736
1	12554323	12555004	682	214	0.258389546130655	0.0176999043156596	0.240689641814995	841.74798501754
1	82798342	82798898	557	182	0.341343960715344	0.0386179370885822	0.302726023626761	812.458558242503
1	94527032	94527646	615	190	0.352468018158423	0.0328779944552752	0.319590023703147	807.469947735654
1	254364631	254365272	642	230	0.435025678079796	0.138619705559365	0.296405972520431	797.866128164796
1	177751348	177752017	670	178	0.365701524061791	0.0298959626611276	0.335805561400663	779.11821638923
1	84958157	84958916	760	224	0.401401246172383	0.11056654358336	0.290834702589024	777.868770495384
1	248880314	248880863	550	190	0.321675538519117	0.0408509528807806	0.280824585638337	770.593757972749
1	17166498	17167299	802	235	0.466404677770337	0.169166873732508	0.297237804037829	769.393036099508
1	254371009	254371591	583	195	0.27050487916131	0.0222658608754344	0.248239018285876	767.05904188852
1	257285414	257286116	703	220	0.412285097264805	0.11662695240873	0.295658144856075	765.69519962869
1	227909294	227910019	726	194	0.464287420390159	0.134222302272441	0.330065118117718	754.40222203209
1	231638187	231639078	892	200	0.399444490766332	0.089181930567717	0.310262560198615	752.2847003421
1	298807864	298808516	653	213	0.242195260307557	0.0250031022246546	0.217192158082902	751.393458076148
1	63839741	63840487	747	180	0.401282113767226	0.0923479211269937	0.308934192640233	738.799465814478
1	2976226	2977075	850	208	0.325274612869346	0.0617956660974701	0.263478946771876	738.508870334163
1	208968791	208969407	617	167	0.439273833760006	0.0589220634276648	0.380351770332341	738.501612346034
1	183640049	183640622	574	184	0.412247505526209	0.0616366588913965	0.350610846634812	735.134481219447
1	12680612	12681197	586	170	0.359973135071047	0.0452864733825996	0.314686661688447	729.414114219281
1	13165568	13166250	683	227	0.381851345696393	0.12885359131616	0.252997754380233	718.666213895029
1	82226003	82226629	627	172	0.448315949488835	0.0842900348398525	0.364025914648982	712.945516834648
1	254371816	254373082	1267	209	0.329788874819675	0.082360737800316	0.247428137019359	712.244048889989
1	66404846	66405326	481	172	0.309682351625402	0.0463065818952553	0.263375769730147	705.908888846087
1	230298198	230298809	612	174	0.312308374085299	0.0322616629389164	0.280046711146382	701.822152747996
1	220937181	220937701	521	177	0.286769463437544	0.0372683024554122	0.249501160982132	698.342526124751
1	246193085	246193772	688	181	0.360550496743136	0.0638132570767836	0.296737239666353	689.553759165193
1	264381747	264382399	653	165	0.372554883890408	0.0514248456264313	0.321130038263977	687.381051722906
1	255053716	255054349	634	178	0.394316222471978	0.0765519387869619	0.317764283685016	680.24976117306
1	5424421	5425252	832	228	0.374200244407986	0.106759269830426	0.26744097457756	677.428435335621
1	24564864	24565493	630	202	0.362517196765889	0.0806697622656633	0.281847434500226	676.074137327479
1	305910304	305910840	537	174	0.36193770668589	0.067647305657686	0.294290401028204	667.443382893289
1	285529576	285530091	516	183	0.304385516122269	0.0445185502305867	0.259866965891682	666.689964272452
1	275921419	275921970	552	171	0.331183326413783	0.05356224243834	0.277621083975443	662.333586122763
1	43143868	43144425	558	189	0.354974347283041	0.0738396678377294	0.281134679445311	659.174835179075
1	240296180	240296780	601	179	0.374956413193134	0.0799128469016641	0.29504356629147	656.177490423197
1	295779213	295779950	738	210	0.458199579014578	0.188820346777189	0.269379232237389	653.952486637513
1	238826397	238826835	439	157	0.439839728667034	0.112550064426928	0.327289664240106	644.446445396357
1	293058333	293058943	611	184	0.505591374887519	0.197530016988916	0.308061357898603	643.157534159134
1	70404862	70405447	586	164	0.363925825297035	0.0729385983702216	0.290987226926813	641.869778616103
1	3177812	3178326	515	174	0.383206713690648	0.0835914237456107	0.299615289945037	641.790414350208
1	36154926	36155676	751	198	0.408095994436716	0.129698216495307	0.278397777941409	638.526130555188
1	179860726	179861267	542	148	0.430961364139929	0.0698338676122736	0.361127496527655	637.147624148469
1	301684898	301685491	594	171	0.481364229178643	0.141246153926711	0.340118075251933	633.755385880892
1	177479058	177479654	597	170	0.3757791957531	0.0819291223944946	0.293850073358606	624.793203755957
1	17163390	17163947	558	165	0.483385435386574	0.117209572649422	0.366175862737152	622.896467756886
1	192295342	192295897	556	184	0.314578537724473	0.0484614010914865	0.266117136632987	617.865640228933
1	49937056	49937504	449	161	0.307128996892299	0.0331926415720899	0.273936355320209	617.363245617009
1	303329854	303330452	599	172	0.37716846359574	0.0800732044563412	0.297095259139398	611.952234992254
1	240640564	240641063	500	163	0.381918168253473	0.0941670937801248	0.287751074473348	611.478763676714
1	56696247	56696811	565	179	0.489652763468182	0.173534566863572	0.31611819660461	610.082354110349
1	303349869	303350349	481	168	0.281733053397262	0.0480886784959816	0.233644374901281	609.573061667006
1	80714532	80715068	537	148	0.342748236640283	0.0344902238346667	0.308258012805616	605.61058503638
1	35748188	35748681	494	177	0.341633021006271	0.0685364438781381	0.273096577128133	602.177092907121
1	254026724	254027231	508	151	0.284247390412209	0.027729694098885	0.256517696313324	601.80895020669
1	151524852	151525386	535	170	0.331178580978999	0.064992923065033	0.266185657913966	599.883383985045
1	48636765	48637327	563	152	0.358340349333977	0.0623333860357386	0.296006963298239	595.178138555796
1	152374004	152374494	491	167	0.375987405711284	0.0927010920252996	0.283286313685984	594.210194099798
1	97428340	97428944	605	169	0.41334460360804	0.120042158267955	0.293302445340084	593.004570330337
1	29187073	29187635	563	151	0.459182018052962	0.104402584730078	0.354779433322883	591.836209355752
1	92255052	92255465	414	144	0.298958138231908	0.0320219252743612	0.266936212957547	588.626414440343
1	205118939	205119507	569	158	0.443694325509834	0.109149046605385	0.33454527890445	587.285088442423
1	218388218	218388845	628	190	0.458176874935868	0.164091673361978	0.29408520157389	586.532849846812
1	150800792	150801294	503	167	0.364316446121448	0.0857324344768825	0.278584011644565	586.251562131807
1	277185508	277186137	630	143	0.378172414611943	0.0772682403480133	0.30090417426393	586.20439543061
1	42315101	42315601	501	151	0.351501626470163	0.0594106433445215	0.292090983125642	584.442233420961
1	258130514	258131114	601	159	0.3010309432584	0.0352540560508342	0.265776887207565	584.091055105565
1	4998362	4998893	532	157	0.404088267604604	0.0828807046409269	0.321207562963677	579.676507728792
1	291560842	291561525	684	167	0.302955162520133	0.0469814743702347	0.255973688149898	578.747099524609
1	70930378	70930876	499	150	0.398456815981422	0.0875432940263888	0.310913521955033	577.010978057138
1	208339472	208339969	498	153	0.406899160542384	0.100903296843876	0.305995863698507	576.95758424378
1	273213494	273213944	451	157	0.232252938272876	0.0169493389586634	0.215303599314212	575.785359585303
1	17078964	17079537	574	171	0.443350836354466	0.111422569865904	0.331928266488562	574.921660561006
1	279328255	279328814	560	147	0.35558150314805	0.0555500694820403	0.30003143366601	572.277805431557
1	43454328	43454949	622	154	0.37914286526561	0.0722507432745884	0.306892121991022	572.090646866018
1	102613912	102614435	524	152	0.417139858066925	0.115928357463748	0.301211500603177	569.918412773846
1	205243870	205244344	475	150	0.285164492930096	0.0238137589178297	0.261350734012266	567.143144746318
1	177465378	177465852	475	157	0.277331600870182	0.0179329301578187	0.259398670712363	566.208088436449
1	49785242	49785814	573	154	0.353093929990296	0.0771338442463114	0.275960085743984	563.007574342716
1	145778732	145779291	560	164	0.413260470465529	0.0890136655587556	0.324246804906773	561.99657718584
1	165978716	165979216	501	137	0.347421215533044	0.057259264092782	0.290161951440262	558.455062907987
1	125180091	125180561	471	145	0.310869792264153	0.0398577239855939	0.27101206827856	557.169152645319
1	298094202	298094765	564	149	0.423581592608113	0.106638379336326	0.316943213271787	555.107373117794
1	23068100	23068638	539	151	0.441403465858727	0.0782529680061957	0.363150497852531	554.841452527975
1	270307903	270308352	450	143	0.248076342482981	0.00771588863078038	0.240360453852201	554.342311901942
1	176342456	176342993	538	164	0.444524104461039	0.14509338926882	0.299430715192219	553.767510574779
1	180281761	180282243	483	155	0.30395191697553	0.0507334720357693	0.253218444939761	553.656577051042
1	32856509	32857058	550	164	0.424727722422615	0.111008298775719	0.313719423646896	553.094937459628
1	195617816	195618356	541	172	0.479741129334097	0.169744367540915	0.309996761793182	552.223155042947
1	4673029	4673526	498	161	0.320242275602335	0.0342702576179504	0.285972017984385	551.962754690562
1	274324631	274325141	511	174	0.386305736861539	0.109287751750541	0.277017985110998	549.501223028497
1	109412872	109413374	503	162	0.308014544894292	0.0498153027871855	0.258199242107107	548.315762690039
1	233622852	233623311	460	141	0.243355172509588	0.0100005185318658	0.233354653977722	548.122675556999
1	272259586	272260139	554	143	0.397437532731696	0.0896708409727476	0.307766691758949	547.60915375777
1	4994894	4995384	491	146	0.334318198322127	0.0563645845613403	0.277953613760787	547.388977819948
1	278463355	278463864	510	140	0.361181558242471	0.0691765183849293	0.292005039857541	546.446037842742
1	55579568	55580078	511	155	0.420362675364145	0.10527371934114	0.315088956023005	545.608019214696
1	77334938	77335537	600	147	0.380529929834037	0.0826570168931745	0.297872912940862	545.330473981142
1	281627500	281628007	508	163	0.497862143936853	0.184697358523196	0.313164785413657	545.245951784378
1	238355524	238356083	560	159	0.464349475084972	0.162018377739444	0.302331097345528	543.963456676073
1	186754956	186755435	480	145	0.33024648847861	0.0604780679009216	0.269768420577688	542.087851245248
1	229491972	229492454	483	172	0.499997773034157	0.212385468479065	0.287612304555092	541.337914975485
1	245511476	245511964	489	176	0.376284412143505	0.108921459731295	0.267362952412211	540.986728120207
1	298709365	298709828	464	146	0.299783771552851	0.0191737507655717	0.280610020787279	540.430405853991
1	254360000	254360539	540	162	0.372250868064901	0.101458465641316	0.270792402423585	539.170242056436
1	72152873	72153425	553	167	0.493277368776999	0.183550636961059	0.30972673181594	538.057204833254
1	83373096	83373572	477	142	0.314133067195522	0.0502049743329081	0.263928092862614	535.695127177247
1	151915051	151915547	497	150	0.311351628992046	0.0477986929883134	0.263552936003733	534.673299099393
1	162479107	162479612	506	142	0.318056012279079	0.0380457882925519	0.280010223986528	533.421703410444
1	70918777	70919227	451	151	0.346216955975256	0.0732467934339674	0.272970162541289	533.170561207582
1	226962155	226962770	616	155	0.392820357865768	0.108988944452183	0.283831413413585	532.027573869241
1	230826210	230826717	508	145	0.259982596835648	0.0194132149058104	0.240569381929838	531.580222129464
1	7197738	7198339	602	152	0.325112556940247	0.0693131573288551	0.255799399611392	527.88310682784
1	207324588	207325109	522	154	0.560429143436386	0.234502462070002	0.325926681366384	527.810784736906
1	277693446	277694089	644	151	0.353115396203967	0.0882332561489637	0.264882140055003	524.548191496689
1	190706766	190707241	476	144	0.301835519763564	0.0501024466234121	0.251733073140152	524.141249444014
1	198911571	198912083	513	150	0.373279173919633	0.0893342800261481	0.283944893893485	522.721785884791
1	276582332	276582699	368	142	0.22238306655829	0.0138545375522313	0.208528529006059	521.410860112652
1	278185874	278186263	390	134	0.264735948660556	0.0202189381418349	0.244517010518721	520.021080576481
1	192558273	192558813	541	141	0.331205041063872	0.0628051920860523	0.26839984897782	518.165030961374
1	241117667	241118156	490	156	0.431066730104116	0.14004674801186	0.291019982092256	515.724100742624
1	273545580	273546142	563	129	0.329795617615917	0.0332412738372968	0.29655434377862	515.463872303322
1	215432666	215433180	515	120	0.316321327505698	0.0214642601552705	0.294857067350428	511.369549226284
1	83763278	83763868	591	150	0.411417450877886	0.100361573228759	0.311055877649127	511.125819140668
1	57133171	57133609	439	151	0.307585272127781	0.0646758385414294	0.242909433586351	509.204956626402
1	169688497	169688922	426	146	0.267584534809454	0.0436673067598712	0.223917228049583	509.120450337093
1	294788805	294789320	516	143	0.394372782737988	0.102060102071632	0.292312680666356	508.987894454036
1	3029504	3030002	499	134	0.336980986788412	0.0518950803067603	0.285085906481652	508.630901312719
1	53358653	53359143	491	148	0.344001055811641	0.0738406136769961	0.270160442134645	504.118662027212
1	275999063	275999656	594	151	0.485373134330906	0.17004169689231	0.315331437438596	503.949576725041
1	14629500	14630026	527	157	0.509415010527442	0.206378363223417	0.303036647304024	503.921036589211
1	28866230	28866692	463	139	0.351352023087251	0.0858615038951898	0.265490519192062	502.92502931171
1	199634020	199634501	482	137	0.387352838486804	0.0884552202880018	0.298897618198802	502.858677662148
1	284012848	284013337	490	138	0.34678016052798	0.069364547179025	0.277415613348955	502.078852236118
1	261051862	261052392	531	150	0.476190024924944	0.179103332971156	0.297086691953788	500.225446935604
1	300667473	300667960	488	152	0.440012048151919	0.158615685674332	0.281396362477587	499.044208860581
1	294478963	294479566	604	159	0.417645612084044	0.140346430756657	0.277299181327387	497.759665561909
1	69092894	69093356	463	155	0.330846838380615	0.076026383886897	0.254820454493718	497.446548533085
1	6104821	6105303	483	161	0.447244981228576	0.141990569367008	0.305254411861568	496.629683121818
1	14724983	14725499	517	138	0.430035651407372	0.109672432000895	0.320363219406476	496.481653253232
1	275450885	275451417	533	146	0.40147983921096	0.106120401976904	0.295359437234056	494.962404192658
1	84719819	84720319	501	149	0.447254717934004	0.137641822822236	0.309612895111767	493.457472035096
1	220047034	220047536	503	141	0.419013213841686	0.119472757946484	0.299540455895202	493.406248331787
1	179121579	179122078	500	146	0.358912308381149	0.0713405863118985	0.287571722069251	493.394804024242
1	303764845	303765223	379	129	0.247141517705328	0.0248049341857446	0.222336583519583	492.586852785611
1	102593597	102594127	531	135	0.371505800679697	0.093590969671531	0.277914831008166	491.69839091941
1	259265072	259265531	460	146	0.401041899098132	0.119649582959243	0.281392316138888	491.195210620086
1	284847355	284847881	527	140	0.336514857511626	0.0753136792954289	0.261201178216198	490.180023581923
1	46175664	46176101	438	130	0.296598366249437	0.0366987127718674	0.259899653477569	489.221810361112
1	216789762	216790180	419	141	0.353646936958531	0.0720642921956002	0.281582644762931	489.065232731079
1	255718436	255718866	431	133	0.262885068271465	0.0185114054274841	0.244373662843981	488.621325136144
1	295234763	295235178	416	141	0.236945898929291	0.00585556442190948	0.231090334507381	487.345575236216
1	223764924	223765327	404	125	0.314019967586801	0.0408341017165747	0.273185865870226	486.59592287466
1	155447352	155447749	398	131	0.277458373316401	0.0211456058988874	0.256312767417514	485.947407239733
1	189472832	189473309	478	150	0.257310686644763	0.0358016182424261	0.221509068402337	484.302650291447
1	202243908	202244281	374	146	0.343348197303567	0.0902728846765594	0.253075312627008	484.203188774653
1	77371674	77372195	522	124	0.349249040039615	0.0379596660073241	0.311289374032291	481.904596151505
1	57077545	57078001	457	135	0.333383557444508	0.0410382880449177	0.29234526939959	480.690447848496
1	303985534	303986113	580	131	0.396337669040188	0.102077335221659	0.29426033381853	480.353568288837
1	19274119	19274604	486	149	0.400755659555039	0.130970845898097	0.269784813656941	478.720759941159
1	259801667	259802160	494	136	0.354625108519756	0.0739143659516148	0.280710742568141	478.545942429061
1	231534950	231535440	491	152	0.382540783053357	0.114050976518914	0.268489806534443	478.501066440066
1	45750022	45750511	490	147	0.523271074103102	0.226222370733926	0.297048703369176	477.075240122402
1	188656384	188656915	532	138	0.374029107708733	0.0949707772552876	0.279058330453446	476.73733538068
1	145778111	145778568	458	127	0.374715268465753	0.0841390658614315	0.290576202604321	476.663031655351
1	171198606	171199133	528	130	0.344754417991892	0.0708676188796659	0.273886799112226	475.829182840931
1	198102289	198102744	456	152	0.375314428215319	0.107889057133352	0.267425371081968	474.986905389073
1	67362174	67362673	500	141	0.446408941881962	0.142840774630514	0.303568167251448	474.47277643417
1	190413464	190413913	450	150	0.338095125855802	0.0641166838473115	0.273978442008491	473.675976525081
1	206185487	206185898	412	140	0.410339469226982	0.132344404306561	0.277995064920421	473.330995135873
1	47653634	47654147	514	145	0.387211336292121	0.121666057235246	0.265545279056875	472.587540175605
1	297336832	297337348	517	129	0.434938627697209	0.133912379735028	0.301026247962182	472.448008644909
1	8663804	8664240	437	136	0.282952277151499	0.0153448687777984	0.267607408373701	472.187003579494
1	57484961	57485893	933	134	0.303001615520357	0.0454089886525669	0.25759262686779	471.404096146204
1	195658926	195659309	384	143	0.318230100670117	0.0659103261976171	0.2523197744725	471.349395243938
1	85718001	85718420	420	141	0.361003863623742	0.0898485476832027	0.27115531594054	470.935389753716
1	58557537	58557998	462	135	0.280247015691199	0.0454430895191429	0.234803926172056	469.665650784138
1	126501108	126501530	423	139	0.300649953118773	0.0387431279233575	0.261906825195416	469.272525689769
1	57486243	57486653	411	148	0.356522928540514	0.0931538072167947	0.263369121323719	468.660769559674
1	229072000	229072515	516	141	0.455509619792996	0.164575312810701	0.290934306982295	467.915895771664
1	294066935	294067387	453	144	0.381840640585869	0.11461669947899	0.267223941106879	467.50199272055
1	36831088	36831558	471	156	0.543747874461711	0.22106099958541	0.322686874876301	466.862642554857
1	294476656	294477191	536	142	0.434379901896588	0.157077197317412	0.277302704579176	466.799564350506
1	211452913	211453368	456	140	0.362614499933731	0.0859913860470894	0.276623113886642	466.450657884337
1	281407006	281407471	466	143	0.399716834548593	0.119676681448846	0.280040153099747	465.529689862049
1	265353896	265354386	491	158	0.410311524723037	0.137652253957389	0.272659270765648	465.351729050637
1	242147939	242148434	496	141	0.383441422548164	0.0836299532438318	0.299811469304332	464.479809126799
1	104636454	104636925	472	151	0.324390403872253	0.0492286861578299	0.275161717714423	464.259938161422
1	72390596	72391050	455	130	0.307857679024746	0.0579743527362768	0.249883326288469	463.08528835467
1	115803954	115804470	517	143	0.440985229584809	0.16237423190315	0.278610997681659	462.951042693341
1	158615822	158616309	488	151	0.45010742914798	0.165768004634773	0.284339424513207	462.215659013802
1	36091951	36092483	533	147	0.307348038611493	0.0638235217580232	0.24352451685347	462.189409559154
1	5287541	5287993	453	137	0.459302767856823	0.147521805041009	0.311780962815814	461.669023160948
1	253681002	253681330	329	121	0.221832450430455	0.0105733979552751	0.21125905247518	461.357703127243
1	189350440	189350878	439	132	0.312355943041953	0.0530550194091177	0.259300923632835	461.351510399539
1	204664097	204664583	487	159	0.604234963843139	0.321961868834297	0.282273095008841	461.306957307803
1	117579290	117579658	369	129	0.266302207208996	0.0396714383558613	0.226630768853135	461.129429804695
1	223639572	223640074	503	136	0.321891847298836	0.0575453987536865	0.264346448545149	461.013309873905
1	39195676	39196150	475	146	0.4467554419904	0.178064694698382	0.268690747292018	460.509998802301
1	252855586	252856024	439	125	0.314286716423319	0.0446219214804823	0.269664794942837	458.655969582397
1	175174159	175174556	398	132	0.331382370837381	0.0539653689332422	0.277417001904139	456.993444280285
1	38255114	38255632	519	140	0.386444486590191	0.111192170133473	0.275252316456718	456.937959514969
1	176895317	176895715	399	129	0.345772283906413	0.0765686644452883	0.269203619461124	455.805514094911
1	121927474	121927993	520	142	0.390535529748069	0.0962237339185726	0.294311795829496	455.770065722481
1	243103919	243104411	493	137	0.377472239292287	0.109641942694328	0.26783029659796	455.626551480264
1	38358727	38359178	452	143	0.450476527428723	0.140726498504385	0.309750028924338	455.22093552448
1	26718615	26719101	487	135	0.471824337693017	0.163934350736916	0.307889986956102	455.089452716796
1	5219769	5220286	518	131	0.422760196640481	0.101965997997666	0.320794198642816	454.992551222086
1	277855747	277856247	501	129	0.361993004634636	0.091223758229682	0.270769246404954	454.887474415346
1	65840904	65841339	436	148	0.359627125417353	0.0748926752533937	0.284734450163959	453.828621691945
1	234878290	234878732	443	144	0.422009188749263	0.119570138875583	0.302439049873681	453.289098197058
1	242457038	242457415	378	128	0.282930222932548	0.0303239567202746	0.252606266212273	453.043624779603
1	249206684	249207072	389	126	0.294905855134685	0.0530192891384136	0.241886565996271	452.317782745953
1	269718864	269719328	465	130	0.293548993787714	0.0458579891727739	0.24769100461494	452.158834992015
1	272301594	272301993	400	127	0.273640644596516	0.0378407549321282	0.235799889664388	451.444466495316
1	4905479	4905907	429	130	0.342132179090356	0.0772498241394574	0.264882354950899	451.39842009982
1	97754321	97754845	525	148	0.501987464521785	0.212285989257258	0.289701475264527	451.387892252398
1	192727530	192728032	503	144	0.449415144490097	0.150939415435834	0.298475729054262	451.382969785227
1	51383025	51383512	488	133	0.339029506414501	0.0626871157552385	0.276342390659263	451.361021719712
1	14318317	14318742	426	138	0.293021039250621	0.0430455418047941	0.249975497445827	451.26886893298
1	70271105	70271633	529	138	0.428040451143906	0.142631711998124	0.285408739145782	451.157394592879
1	20969662	20970090	429	120	0.285350394696117	0.0433644476175576	0.24198594707856	451.09726867959
1	145789551	145790009	459	134	0.343362600803115	0.0846305911257177	0.258732009677398	451.003549739637
1	74902241	74902531	291	115	0.30895605466752	0.00561749693587293	0.303338557731647	450.749183062473
1	272131435	272131796	362	140	0.317149049768056	0.0731117997025473	0.244037250065509	450.45849315298
1	5284144	5284639	496	138	0.466825090115202	0.157943013909499	0.308882076205704	449.875372409706
1	198520112	198520539	428	128	0.28384365534382	0.0275845654781785	0.256259089865642	449.42416506944
1	10117489	10117951	463	129	0.284379283925216	0.0304485775105649	0.253930706414651	447.765393701926
1	208396458	208396873	416	132	0.37764541207798	0.108643827538986	0.269001584538994	446.836988814066
1	208519316	208519806	491	129	0.327914579501353	0.0659511257564084	0.261963453744945	446.513657093363
1	169687702	169688062	361	116	0.241768606968871	0.0106925939490974	0.231076013019774	445.422580615284
1	207280923	207281356	434	139	0.405848084505067	0.140731607457307	0.26511647704776	444.967952854227
1	299092508	299092965	458	143	0.464185314779689	0.1625229554512	0.30166235932849	444.958753777585
1	237885893	237886249	357	137	0.295517819895263	0.0556038037371361	0.239914016158126	443.17650141801
1	277750779	277751275	497	129	0.321155227621579	0.0527944792410571	0.268360748380522	442.262641824976
1	216604630	216605000	371	136	0.355156916775909	0.105126207035958	0.250030709739951	442.187425742749
1	237914805	237915297	493	139	0.312782006230792	0.0613348355363308	0.251447170694461	439.703040130399
1	161221081	161221477	397	109	0.254627160242275	0.0194998176614106	0.235127342580865	439.367164935088
1	218115863	218116320	458	135	0.416220256475242	0.118710061713769	0.297510194761472	439.284407035829
1	210776517	210777088	572	132	0.46991570119607	0.174750066335394	0.295165634860676	439.062129089995
1	173482636	173483130	495	121	0.338880513624496	0.0732595795633277	0.265620934061168	438.881514617871
1	218620803	218621354	552	142	0.450905309009988	0.165491975667655	0.285413333342333	438.65188367417
1	270361414	270361783	370	115	0.254770189330774	0.0210842718875461	0.233685917443228	438.555374660888
1	184611526	184611924	399	131	0.277473919017818	0.0401013469309986	0.237372572086819	438.270387193394
1	19361507	19361950	444	125	0.324424060781079	0.0494466871609797	0.274977373620099	437.438659941494
1	248782164	248782604	441	140	0.490137531443788	0.193660600658511	0.296476930785277	437.431322275411
1	233638354	233638798	445	129	0.427935418848781	0.101835207710507	0.326100211138273	437.176996363287
1	231631484	231631942	459	127	0.336077914608769	0.0756065252356491	0.26047138937312	437.1519674566
1	206794675	206795126	452	125	0.348589763018821	0.0881132418555055	0.260476521163316	436.510505988086
1	86080238	86080681	444	124	0.340700136501346	0.0761109605068454	0.2645891759945	435.706909287895
1	159899259	159899735	477	132	0.402484851226779	0.104587005294778	0.297897845932001	435.41464513746
1	5337326	5337919	594	128	0.260587719538874	0.0353650051700384	0.225222714368836	435.263338558636
1	245698032	245698543	512	130	0.325018766223539	0.061737570435373	0.263281195788166	434.771775148099
1	159618608	159619071	464	135	0.364896020850102	0.083767182275114	0.281128838574988	433.104174924974
1	257001739	257002188	450	128	0.376427356018232	0.103875578951898	0.272551777066334	432.206369017725
1	235853148	235853568	421	110	0.266950924943475	0.0249740568382769	0.241976868105198	430.31533754456
1	217018503	217018846	344	126	0.304960532815326	0.0490203825481603	0.255940150267166	430.305244324936
1	230919668	230920089	422	138	0.373953700064122	0.0926133083620234	0.281340391702099	429.707306497943
1	271300212	271300623	412	131	0.386689811398599	0.12205235530673	0.264637456091869	429.606394560237
1	104265232	104265553	322	114	0.22520384916892	0.0122913013079086	0.212912547861011	429.470647241459
1	253764254	253764705	452	139	0.370780497062655	0.0583190351051533	0.312461461957502	429.383683109498
1	271541383	271541830	448	129	0.363068171283524	0.0917514682331834	0.27131670305034	429.142026860511
1	287994232	287994706	475	128	0.332540069910503	0.0587089267247439	0.273831143185759	428.846755419574
1	253804965	253805388	424	110	0.265091357273931	0.0300832022487813	0.23500815502515	428.585531177908
1	190683601	190683949	349	106	0.242566353388104	0.00859560512936728	0.233970748258736	426.351274416699
1	154080831	154081206	376	127	0.304357970365927	0.0503792552250429	0.253978715140884	425.920891108567
1	285818633	285819067	435	117	0.323796196447011	0.0302406751416362	0.293555521305375	425.210893966916
1	87875152	87875673	522	130	0.416480005913596	0.139574859153224	0.276905146760372	424.224497296134
1	304253624	304254092	469	131	0.388800970805912	0.123381359409123	0.265419611396789	423.938026945859
1	233178975	233179441	467	117	0.405774911864066	0.109797433639817	0.295977478224249	423.754998918917
1	4909647	4910093	447	141	0.427703443908836	0.150958332888057	0.27674511102078	423.680302491998
1	58124148	58124526	379	133	0.392641899145354	0.127732997824836	0.264908901320518	421.996425022606
1	291925465	291925966	502	139	0.472808240794304	0.188753190354329	0.284055050439975	420.481572243547
1	51981210	51981658	449	130	0.336461030463877	0.0701117395298501	0.266349290934026	419.720726310456
1	23588168	23588663	496	149	0.587869020347443	0.301873247880308	0.285995772467135	419.367509125714
1	292798306	292798817	512	123	0.292624244360694	0.0581479728467157	0.234476271513979	419.271905461332
1	25170103	25170558	456	125	0.375687367160322	0.103781834694024	0.271905532466298	419.087743475362
1	190945178	190945552	375	113	0.267997944251461	0.025639884411533	0.242358059839928	418.347513252371
1	94932982	94933470	489	137	0.478760218064966	0.184404707251214	0.294355510813752	418.299342631697
1	13312410	13312804	395	115	0.24176757011172	0.0195437799919642	0.222223790119755	417.564658773066
1	223093869	223094264	396	128	0.355519380192727	0.0991945885993161	0.256324791593411	417.472087913843
1	251226087	251226564	478	122	0.415564161599428	0.122859389717562	0.292704771881866	417.079542125332
1	102595142	102595564	423	125	0.424924286928729	0.119264432200797	0.305659854727932	415.825180101794
1	276583998	276584322	325	117	0.241185609144315	0.0266406594328481	0.214544949711467	415.700006398077
1	202572733	202573202	470	120	0.345553086416906	0.0751839401856793	0.270369146231227	414.951158663361
1	278854080	278854475	396	128	0.345684655928354	0.0756626855427736	0.27002197038558	414.645109149907
1	39737243	39737700	458	127	0.354435533112775	0.100352052803184	0.254083480309591	413.958651099943
1	14091559	14091935	377	124	0.287127648943158	0.0360654611057849	0.251062187837373	412.709766770031
1	14309785	14310212	428	140	0.465875900492829	0.191104346252672	0.274771554240157	411.568936979141
1	22246360	22246826	467	115	0.305838742997887	0.0468566519651086	0.258982091032779	411.16231110176
1	99902377	99902828	452	137	0.368479907582248	0.0867345326314904	0.281745374950758	410.758961495065
1	133874481	133874912	432	122	0.331161725158406	0.0674962393133303	0.263665485845076	410.739867979117
1	191684879	191685308	430	132	0.473347051985669	0.178126438046052	0.295220613939618	410.171514356652
1	105471442	105471770	329	116	0.258099335921166	0.0301502899359756	0.22794904598519	409.971306348095
1	253938363	253938834	472	131	0.427396275394276	0.148467473515432	0.278928801878845	409.946436983023
1	34823302	34823747	446	123	0.460261894476358	0.178438031948982	0.281823862527376	409.674158339732
1	280400620	280400960	341	117	0.305305500404407	0.0576452746516795	0.247660225752728	409.59834268526
1	210699467	210699892	426	132	0.347292734339264	0.0816508788326082	0.265641855506655	408.687333393799
1	110905148	110905590	443	136	0.353259485852157	0.0746485274481891	0.278610958403967	408.577126708093
1	166583195	166583636	442	114	0.341720912831008	0.0585390580983111	0.283181854732697	407.637387309238
1	78086833	78087208	376	111	0.304893890496996	0.0460590451203769	0.258834845376619	407.159505675317
1	177736543	177736984	442	126	0.353045369290728	0.0929449546145407	0.260100414676188	406.83427651336
1	73269748	73270212	465	123	0.365883745399156	0.0902194611416828	0.275664284257473	406.665061345553
1	19310562	19311106	545	131	0.401468126552841	0.136186577076899	0.265281549475942	405.89871163399
1	235675594	235676076	483	119	0.298638715378496	0.0547575201744701	0.243881195204026	404.800982521375
1	198022175	198022645	471	111	0.359019895414505	0.0812003225526795	0.277819572861825	404.217783767369
1	63306335	63306731	397	129	0.322430652823712	0.0716496935344784	0.250780959289233	404.040869498314
1	38128555	38129008	454	125	0.414653812845711	0.1278644713607	0.286789341485012	403.587010981555
1	67367420	67367898	479	119	0.385054870250106	0.104677088400244	0.280377781849863	403.524404998808
1	220447310	220447795	486	116	0.351248086419416	0.0753904862398024	0.275857600179613	403.423603721348
1	242911610	242911980	371	123	0.305403852655011	0.0583160889408324	0.247087763714179	403.305746831805
1	276006364	276006824	461	121	0.320150272123128	0.0638425269246633	0.256307745198465	401.940910090148
1	222537221	222537656	436	126	0.345630249588007	0.094984171163151	0.250646078424856	401.198333438496
1	173308642	173309170	529	125	0.36827719807317	0.105096234189447	0.263180963883723	399.896282350585
1	259488835	259489327	493	125	0.454785204449034	0.153801410669559	0.300983793779475	398.151944407293
1	16546117	16546576	460	132	0.516275655301378	0.208684535105601	0.307591120195776	397.463509743473
1	299160221	299160684	464	118	0.351906770197416	0.0930984215423991	0.258808348655017	397.106228899752
1	30001820	30002310	491	135	0.473727644441166	0.151824748303309	0.321902896137858	397.061533497596
1	14962005	14962398	394	126	0.318926304794924	0.080928478054628	0.237997826740296	396.17484417454
1	277563473	277563812	340	118	0.374828353862797	0.113513358060106	0.261314995802691	395.708900815437
1	17152392	17152830	439	116	0.359969467085428	0.0945944975533215	0.265374969532106	395.590268271479
1	82615398	82615777	380	132	0.422121138241619	0.146765019933087	0.275356118308532	395.262967644134
1	256918700	256919046	347	107	0.328325514474623	0.0613377387816988	0.266987775692925	395.170153887548
1	35155834	35156219	386	114	0.309433580815871	0.0589635210840119	0.250470059731859	393.89610281906
1	227501181	227501621	441	118	0.459323777798652	0.14289761841767	0.316426159380982	393.803747634644
1	144630285	144630638	354	117	0.311148676073256	0.0602353323392763	0.250913343733979	393.536696732173
1	240747345	240747604	260	105	0.240888447936313	0.00876625258939683	0.232122195346916	393.394237589583
1	245721405	245721850	446	129	0.332225655902881	0.0557485260858324	0.276477129817049	393.10534184627
1	206099649	206100054	406	118	0.303859800863767	0.0542760717094155	0.249583729154352	392.954024967139
1	272278343	272278756	414	117	0.274002426040649	0.0356892793295539	0.238313146711095	392.350605205518
1	297150070	297150490	421	115	0.314974885303182	0.0644937918808747	0.250481093422307	392.10583710896
1	282867159	282867622	464	120	0.304068810138832	0.049914539793519	0.254154270345313	391.646827208154
1	188547282	188547609	328	109	0.255023841168923	0.0287530796580577	0.226270761510866	391.618604731863
1	159695024	159695509	486	115	0.332872589265706	0.0492609026026071	0.283611686663099	391.465528404235
1	49122405	49122827	423	111	0.317574435432922	0.0591089436137122	0.25846549181921	391.429785659495
1	67888041	67888469	429	125	0.335344774403278	0.0480711161132935	0.287273658289985	391.329358254168
1	16686450	16686849	400	132	0.383200247477335	0.111720841938663	0.271479405538672	391.170030730614
1	3670935	3671379	445	122	0.352350984601705	0.0887553038782868	0.263595680723419	391.091127458943
1	56770972	56771463	492	124	0.379205064851371	0.105800345137035	0.273404719714337	390.891351384106
1	51551406	51551765	360	122	0.346852581603277	0.0874996633497426	0.259352918253534	390.555012147402
1	43881685	43881977	293	102	0.240945178548623	0.0134238597173777	0.227521318831245	390.498546618624
1	5028930	5029364	435	113	0.328460378383325	0.0571790597253884	0.271281318657936	390.354955808876
1	302005995	302006320	326	117	0.278487039630252	0.0466150990175075	0.231871940612744	389.610253280238
1	223640614	223640979	366	117	0.3037790897017	0.0511789493611465	0.252600140340554	389.261552257268
1	25177172	25177607	436	113	0.346186955915823	0.0826825528160637	0.263504403099759	389.141415452346
1	55724416	55724869	454	143	0.439931256569515	0.171998661533623	0.267932595035892	388.46658625012
1	250510488	250510790	303	124	0.305629770161592	0.0770059276795699	0.228623842482022	388.43441170103
1	188968398	188968826	429	119	0.301938690886684	0.0624639754407552	0.239474715445929	388.429237045329
1	295228097	295228399	303	110	0.300685989894763	0.0652332807589284	0.235452709135835	388.370995832441
1	234270977	234271371	395	105	0.282585290298548	0.0388376610164883	0.24374762928206	387.147851699491
1	211008347	211008788	442	125	0.402012385210728	0.134545625243231	0.267466759967496	386.611467781822
1	200671439	200671812	374	122	0.301422966365913	0.0691803091655851	0.232242657200328	386.526515126635
1	263050131	263050533	403	115	0.315642783788375	0.0406339108862707	0.275008872902104	386.29858953205
1	171579445	171579779	335	107	0.273331488693704	0.0227909138726189	0.250540574821086	386.279698958894
1	1447129	1447499	371	104	0.461031771448978	0.11921683859322	0.341814932855758	385.894615692924
1	202286229	202286645	417	118	0.36060766763265	0.0984868906312605	0.262120777001389	385.607889639873
1	100359981	100360424	444	123	0.332250987362328	0.0656316222880451	0.266619365074283	385.454357655458
1	23868342	23868876	535	120	0.382596472989549	0.121428052332084	0.261168420657464	384.98103818695
1	181943652	181944057	406	105	0.249881022770627	0.014382968933486	0.235498053837142	384.802290204425
1	32607419	32607801	383	106	0.304167882301212	0.0381225601790831	0.266045322122129	384.423375713964
1	300684305	300684669	365	115	0.226041597154155	0.0144501779427955	0.21159141921136	383.901125773366
1	169778776	169779185	410	114	0.281458541403283	0.0468491076765847	0.234609433726699	383.723108996153
1	19272686	19273092	407	122	0.406516162910061	0.105269131090281	0.30124703181978	383.392685911953
1	185091517	185091961	445	130	0.474806187156763	0.164858458766337	0.309947728390426	382.367383995439
1	37957845	37958144	300	113	0.308694311666967	0.062021551124334	0.246672760542633	381.827066026793
1	239845373	239845735	363	120	0.386760453472102	0.114571197862013	0.272189255610089	380.99206410223
1	241199960	241200407	448	118	0.356155909456342	0.0935301943935457	0.262625715062797	380.60724473344
1	261137699	261138051	353	103	0.26996487349267	0.0221633013321769	0.247801572160494	380.420827243619
1	128665645	128666076	432	117	0.262730659615987	0.0307819301780224	0.231948729437964	380.240436107857
1	199015201	199015681	481	117	0.395367997241138	0.128882460346051	0.266485536895087	379.533322852342
1	194511698	194512079	382	122	0.342523249697519	0.09122451236505	0.251298737332469	379.170678190983
1	293420392	293420840	449	113	0.274558693278565	0.0276578396110864	0.246900853667479	378.808375753013
1	178881130	178881460	331	113	0.311427932320163	0.0623117542352407	0.249116178084922	378.636409241148
1	105788144	105788523	380	103	0.387531442468308	0.0938653369019104	0.293666105566398	378.325953677225
1	129314230	129314664	435	111	0.291386655502368	0.0410073561751576	0.250379299327211	377.753228018293
1	1478418	1478779	362	116	0.336296947954971	0.0843416926544897	0.251955255300481	377.672751881235
1	70115516	70115887	372	119	0.31718682514215	0.0870958717475047	0.230090953394646	377.25019138939
1	262074942	262075449	508	104	0.409279068826581	0.111929856163225	0.297349212663357	377.076623559357
1	291526712	291527180	469	124	0.39313402137019	0.111495148660888	0.281638872709302	376.866821964817
1	297098687	297099137	451	109	0.331151441605678	0.077891333687171	0.253260107918507	375.818128630242
1	11838646	11838989	344	106	0.232411726409935	0.0146318736851755	0.21777985272476	375.340551183949
1	286942276	286942687	412	125	0.375991358445321	0.120283337915922	0.255708020529399	375.040003166553
1	261250071	261250511	441	126	0.372498917397479	0.111751053454385	0.260747863943094	374.16241945914
1	294818370	294818727	358	110	0.306327770297162	0.0623688015693004	0.243958968727861	373.940283876948
1	78462369	78462897	529	117	0.398198179449587	0.103177411177363	0.295020768272223	373.522189589535
1	280236207	280236728	522	102	0.429060509894207	0.117876473714908	0.311184036179299	373.212212619871
1	26374052	26374493	442	123	0.413782005923469	0.154484662542783	0.259297343380686	372.458591046531
1	36959241	36959706	466	125	0.410614868606062	0.144823363208671	0.265791505397392	372.245790226086
1	250745749	250746195	447	128	0.367378409354747	0.0994792618637038	0.267899147491043	372.154566143065
1	17796516	17796923	408	114	0.434139507528299	0.145151088338059	0.28898841919024	370.498751462768
1	265384308	265384759	452	112	0.377725236056667	0.108643726409341	0.269081509647327	370.38230329312
1	178886148	178886562	415	107	0.279344787474338	0.0439646502099701	0.235380137264368	370.331231105088
1	44357035	44357408	374	110	0.26289768555355	0.0337323092111997	0.229165376342351	369.885720112231
1	91603482	91603896	415	113	0.338389800407649	0.055486764784199	0.28290303562345	369.615193367781
1	273262235	273262661	427	107	0.356732260457306	0.0905096291585447	0.266222631298762	369.408261569678
1	5563121	5563624	504	120	0.40556167588645	0.133875576659787	0.271686099226663	368.610483993277
1	67181365	67181791	427	120	0.410891211569738	0.140548427300995	0.270342784268743	368.535059678395
1	54706509	54706995	487	109	0.364456330369259	0.0797146423560723	0.284741688013187	368.19245670232
1	214475608	214476171	564	127	0.409689340162997	0.135484275539832	0.274205064623165	367.989067598723
1	89410615	89411111	497	110	0.333840882572354	0.0794708589463004	0.254370023626054	367.929159701105
1	187174307	187174759	453	109	0.302844656219582	0.0512350010840627	0.251609655135519	366.982727953375
1	224710288	224710675	388	116	0.37930972736847	0.108426213135642	0.270883514232828	366.788073480949
1	251185664	251186013	350	114	0.347685336564349	0.0913596632938896	0.256325673270459	366.77500569905
1	49453537	49453941	405	105	0.326482480453762	0.066683361054781	0.259799119398981	366.499786897135
1	303759153	303759454	302	97	0.227464940479088	0.00710528384833931	0.220359656630749	366.171238497351
1	269927034	269927390	357	119	0.318096340728101	0.0789499787870582	0.239146361941042	366.097678171976
1	277754877	277755225	349	121	0.306256793992382	0.0675972712102741	0.238659522782108	365.893291326876
1	175006005	175006454	450	127	0.489660832356077	0.203497367708844	0.286163464647233	365.843967778066
1	7175443	7175789	347	109	0.31468948043634	0.0684146281392224	0.246274852297118	365.703547187409
1	118942609	118942970	362	103	0.262580940102456	0.0263719866186662	0.236208953483789	365.486919131894
1	175008994	175009431	438	102	0.297557108943661	0.0406890069281312	0.256868102015529	364.227923143375
1	245952692	245953067	376	112	0.411850420632454	0.115871533082707	0.295978887549747	364.03563084149
1	62662658	62662957	300	99	0.24215987854508	0.0196944776711964	0.222465400873883	362.132066151453
1	189569053	189569560	508	111	0.362064199970448	0.112082337100998	0.249981862869451	362.109927816406
1	31895766	31896110	345	123	0.362070061535078	0.115021499088218	0.24704856244686	361.914811294149
1	37418133	37418599	467	118	0.367314805343396	0.116422680273832	0.250892125069564	361.844565334431
1	252484644	252485081	438	114	0.311167330269995	0.0689943618079209	0.242172968462074	361.794252545063
1	192490334	192490668	335	109	0.338635394945177	0.0696132618207288	0.269022133124448	361.625800825604
1	267216820	267217247	428	109	0.345091941781408	0.0941480161325056	0.250943925648903	360.861849459818
1	190044296	190044605	310	104	0.3035311702875	0.0615226111372522	0.242008559150248	360.053196821935
1	31499665	31500112	448	114	0.36100998669733	0.0940774508584764	0.266932535838854	359.907240694481
1	300218100	300218593	494	121	0.47315991670455	0.195204621322038	0.277955295382512	359.427166868234
1	233361939	233362356	418	126	0.411559650323407	0.127342251046683	0.284217399276724	359.268957846935
1	214968937	214969257	321	112	0.319412387142894	0.0798983066827244	0.23951408046017	358.381708367604
1	210666794	210667184	391	105	0.309918952694607	0.0565325828428712	0.253386369851736	358.311627734386
1	227905042	227905449	408	113	0.33030144117082	0.0936403976338844	0.236661043536935	357.727301822988
1	275219871	275220244	374	114	0.365114745785133	0.114280939073265	0.250833806711867	357.718284354241
1	296671335	296671763	429	135	0.503628413647824	0.215526064413794	0.28810234923403	357.160838634815
1	303356576	303356908	333	107	0.283249254844187	0.0535078613917509	0.229741393452436	357.067054886329
1	8539192	8539567	376	118	0.467220463375248	0.162905716759738	0.30431474661551	356.796548104024
1	23766089	23766430	342	111	0.358977475827879	0.0779615049309066	0.281015970896973	355.66470393105
1	52346359	52346755	397	104	0.373728039240682	0.105406437579598	0.268321601661084	354.436422996523
1	28496434	28496895	462	112	0.292707989705753	0.0577370629974296	0.234970926708323	354.390300066722
1	55852061	55852418	358	110	0.451754597946419	0.167846578859709	0.283908019086711	354.134489218088
1	165687506	165687884	379	107	0.336087746371823	0.0807099839609519	0.255377762410871	354.012068686572
1	98722248	98722619	372	105	0.270841351127672	0.04899404149757	0.221847309630102	353.987854735795
1	76668137	76668543	407	98	0.284333125061743	0.0390724719448283	0.245260653116914	353.897401069207
1	174437890	174438268	379	123	0.54104230123028	0.261497719507315	0.279544581722966	353.563526501201
1	10188740	10189159	420	109	0.423330392316222	0.118393914243386	0.304936478072836	353.485575935812
1	9224471	9224862	392	122	0.374741640266422	0.0888233173950919	0.28591832287133	353.466514286626
1	256991542	256991949	408	111	0.364200594111072	0.119943950155115	0.244256643955957	352.896546827796
1	17069428	17069915	488	113	0.36516493390686	0.0955411746595057	0.269623759247354	352.762709500519
1	199784935	199785312	378	117	0.450698078570978	0.188330153489534	0.262367925081443	352.623085562168
1	46160100	46160489	390	117	0.42692948774363	0.131170766842757	0.295758720900874	351.013622396503
1	35565756	35566149	394	119	0.405931926009918	0.154107633665791	0.251824292344127	350.79999434095
1	184697226	184697629	404	105	0.315280855509877	0.0589015090983934	0.256379346411484	349.762308708051
1	23639377	23639679	303	114	0.40913578145967	0.149007559517423	0.260128221942247	349.290660541031
1	59524904	59525271	368	103	0.329327148899925	0.0688545770344995	0.260472571865426	348.758940407936
1	231049189	231049526	338	108	0.33870569367558	0.0918372057164716	0.246868487959108	348.721396780041
1	174093419	174093915	497	99	0.349672188112307	0.0803828955425375	0.269289292569769	348.642217601436
1	233096394	233096712	319	100	0.225657025923881	0.0150977084589291	0.210559317464952	348.357258638187
1	212271295	212271668	374	98	0.261399448901935	0.0351545854219936	0.226244863479941	348.282846963448
1	190403457	190403844	388	116	0.40480093533596	0.131847671125788	0.272953264210172	348.215067643783
1	254374684	254375111	428	106	0.310532412637576	0.0704634109828438	0.240069001654732	348.031721073287
1	293055142	293055535	394	98	0.404709572989042	0.118522854023371	0.286186718965671	346.974697504097
1	110187632	110187980	349	109	0.26881983009116	0.0454102053184947	0.223409624772666	346.895851900292
1	289789010	289789423	414	116	0.296960928794519	0.0445756376591863	0.252385291135333	345.873483222054
1	116386734	116387189	456	124	0.441127788761824	0.188577271970653	0.25255051679117	345.797644897113
1	299845515	299845936	422	103	0.362295838673738	0.0924438793700613	0.269851959303676	344.627311218014
1	168510472	168510836	365	106	0.294022757959991	0.0624087870200291	0.231613970939962	344.601193256561
1	158617015	158617314	300	95	0.298184323972584	0.0418161441772538	0.25636817979533	344.173393887687
1	287850768	287851114	347	104	0.30712778475691	0.0539372133171641	0.253190571439746	343.997576055979
1	263252340	263252730	391	108	0.315030685163454	0.0694504259144254	0.245580259249028	343.921168522774
1	19492232	19492555	324	105	0.435168156967864	0.10674251492783	0.328425642040034	343.026097091924
1	10187952	10188420	469	100	0.399049616949241	0.125085802904135	0.273963814045106	342.925711010313
1	219075389	219075874	486	100	0.464389280268904	0.160397460565549	0.303991819703355	342.882682946985
1	164270135	164270669	535	100	0.260378138861897	0.0208312519733818	0.239546886888515	342.206904788816
1	71482171	71482611	441	114	0.426294289099121	0.161486316718744	0.264807972380377	342.143204553871
1	77025898	77026309	412	126	0.453642568079296	0.159738199111791	0.293904368967505	341.984643272545
1	206223563	206223999	437	89	0.261770382179791	0.0166001579772649	0.245170224202526	341.825501246358
1	208251811	208252222	412	104	0.30861468727886	0.0764781141324082	0.232136573146452	341.033688010597
1	76408300	76408656	357	111	0.329607753809526	0.0775094415499011	0.252098312259625	340.474544199177
1	285681748	285682155	408	110	0.369098781553153	0.0972377907917901	0.271860990761363	338.971101124672
1	14830748	14831122	375	103	0.32037835358744	0.072569768133176	0.247808585454264	338.936179378304
1	263444096	263444537	442	111	0.400453360502178	0.113903294733216	0.286550065768963	338.841767681783
1	258330613	258331021	409	117	0.434163533549611	0.160306055167802	0.273857478381809	338.232527153898
1	45841090	45841380	291	93	0.241656537755401	0.0173310705279457	0.224325467227456	337.894787399418
1	214474920	214475344	425	119	0.443004317809347	0.168324415789135	0.274679902020212	337.493397562167
1	34755294	34755717	424	108	0.405303187354646	0.138798776148263	0.266504411206382	337.11345441276
1	202302417	202302851	435	99	0.376578399263191	0.102909680471461	0.27366871879173	337.073016022325
1	160947910	160948309	400	115	0.358629206988376	0.106284548274525	0.252344658713851	336.410204046691
1	124728026	124728284	259	94	0.239865486026309	0.0243686402097342	0.215496845816575	336.312476281524
1	7716108	7716464	357	102	0.286897588980579	0.0504045050956352	0.236493083884943	336.287351259311
1	950001	950475	475	116	0.386780376699456	0.133233410573144	0.253546966126312	335.929785781586
1	113818149	113818463	315	95	0.301998082746733	0.0625113054137812	0.239486777332952	335.704988994424
1	183843452	183843840	389	92	0.372084499863581	0.0854657629029999	0.286618736960581	332.368994169575
1	300992820	300993183	364	86	0.279777804986211	0.0321611719738095	0.247616633012401	332.173819947121
1	254502900	254503373	474	102	0.44030070223473	0.147770077548483	0.292530624686247	332.030456763826
1	12378883	12379246	364	114	0.434009227066692	0.154606801076124	0.279402425990568	331.263883667609
1	106371175	106371641	467	101	0.351645248837895	0.0896914494375583	0.261953799400337	331.233652398862
1	202811216	202811583	368	114	0.568584845611732	0.28284811424593	0.285736731365802	331.066683462493
1	237884765	237885072	308	97	0.299119158862696	0.0588064404806383	0.240312718382057	330.153930952875
1	231383599	231383916	318	107	0.383142910766203	0.135420926893167	0.247721983873036	330.069866200854
1	214819765	214820198	434	94	0.298914819745593	0.0344883087163393	0.264426511029253	330.009757780651
1	80814374	80814722	349	112	0.458748798560646	0.167100420628101	0.291648377932545	329.669008887303
1	160314892	160315318	427	101	0.481767028916618	0.141727662679693	0.340039366236925	329.131111288644
1	29572554	29572949	396	100	0.360314354244778	0.0961796294282824	0.264134724816495	329.074178981914
1	108647838	108648150	313	89	0.231310220140224	0.00931329087166116	0.221996929268563	328.343484368019
1	292629394	292629794	401	98	0.335421625687089	0.0863022036332961	0.249119422053793	328.264906146332
1	6354076	6354399	324	97	0.296612521239406	0.0593687142090211	0.237243807030385	327.877381460292
1	168559122	168559433	312	104	0.368078328356643	0.102159003360193	0.26591932499645	326.545416391954
1	201114681	201115062	382	100	0.390162745880901	0.120772319453433	0.269390426427468	325.62970285776
1	24559427	24559859	433	111	0.521317264355672	0.230691493546159	0.290625770809513	324.900668966256
1	10269694	10269955	262	92	0.311024372463008	0.0670954295961707	0.243928942866837	324.57366038312
1	177800	178243	444	107	0.461036597507935	0.116879058721392	0.344157538786543	324.563057957821
1	50607102	50607451	350	100	0.319010673881373	0.0703933291161867	0.248617344765186	323.493540189363
1	299581651	299581918	268	91	0.246018237573952	0.0304164531077808	0.215601784466172	323.167040274804
1	271548321	271548687	367	97	0.39543498288513	0.105141057739183	0.290293925145947	322.701230653478
1	144050488	144050796	309	105	0.309062877459423	0.0705612759384909	0.238501601520932	322.267974644355
1	175230016	175230325	310	92	0.239585336648762	0.0209659418473983	0.218619394801363	321.740997882528
1	2321931	2322250	320	99	0.313668791486829	0.0783222704891924	0.235346520997637	321.192029555947
1	251116340	251116697	358	103	0.409300324691307	0.120862756926198	0.288437567765108	320.866551622857
1	115189085	115189492	408	114	0.393602458497647	0.128598239101317	0.26500421939633	320.693944492164
1	106489373	106489671	299	95	0.322803065080602	0.072485498957734	0.250317566122868	320.686673156193
1	284140165	284140545	381	102	0.334239094977609	0.0776108666456237	0.256628228331985	320.202572141279
1	272130727	272130967	241	97	0.240464070644388	0.0186654628963779	0.22179860774801	320.079811218361
1	261807220	261807521	302	97	0.348215750525623	0.0904234154805616	0.257792335045061	319.77694177748
1	95808591	95808993	403	106	0.446334804274676	0.15581976580037	0.290515038474306	319.434551072286
1	83934581	83934984	404	103	0.352404090850641	0.0999918538034205	0.25241223704722	318.888623513398
1	307891363	307891634	272	94	0.230983467536138	0.0207719811117879	0.21021148642435	318.606494375881
1	8727633	8728081	449	103	0.371247645809449	0.118190012283572	0.253057633525877	318.497876871724
1	154306251	154306609	359	90	0.376338532606915	0.0907175324743591	0.285621000132556	318.247383830842
1	5344032	5344301	270	88	0.289024875429642	0.0258284463671919	0.26319642906245	318.127393126024
1	201595461	201595773	313	96	0.280778863391308	0.0571590879037564	0.223619775487552	317.23185548504
1	56765985	56766323	339	102	0.364167357251687	0.105198297064066	0.258969060187621	316.097890442608
1	24825794	24826237	444	96	0.324366418467196	0.0815869416523941	0.242779476814802	316.090569420558
1	116825450	116825689	240	89	0.215996898525389	0.00959211487019333	0.206404783655196	315.436249435292
1	19485393	19485817	425	104	0.393325520864219	0.131933148587167	0.261392372277052	315.024247502798
1	195660578	195660893	316	91	0.326332313577642	0.065020573394108	0.261311740183534	314.678379341714
1	216381320	216381611	292	97	0.334866978499294	0.0894862417399372	0.245380736759357	313.924092787196
1	240761785	240762133	349	103	0.271195905725948	0.0324543591421924	0.238741546583755	313.505808694528
1	259426287	259426628	342	103	0.516820221227491	0.222388865197503	0.294431356029988	313.167313520183
1	55239140	55239504	365	102	0.315440247634713	0.0659115240238849	0.249528723610828	312.848667745804
1	68907749	68908077	329	97	0.488342589827795	0.17318109821973	0.315161491608065	312.552392043289
1	208512348	208512752	405	105	0.400346975908279	0.127344264833883	0.273002711074396	312.32241891785
1	202250737	202251050	314	92	0.356728947957123	0.0911131651435764	0.265615782813546	311.723342016327
1	204489771	204490100	330	100	0.358409627591658	0.109936689910657	0.248472937681	310.505735146935
1	68496586	68496863	278	88	0.229404665276021	0.0160931832270442	0.213311482048977	308.925834404468
1	263167989	263168282	294	92	0.298120966397366	0.0598012180813037	0.238319748316062	308.906257571896
1	93897070	93897383	314	91	0.302927330973594	0.0709555417735463	0.231971789200048	308.375137526616
1	70842164	70842498	335	94	0.281551524353528	0.0295545603067918	0.251996964046737	307.894578799509
1	165994080	165994449	370	96	0.365309061787503	0.110217633427056	0.255091428360448	307.386413899404
1	91076343	91076646	304	94	0.247492638850525	0.025131149677156	0.222361489173369	306.960624844708
1	86006049	86006360	312	94	0.374204994493962	0.0894580887331789	0.284746905760783	306.679109490958
1	294407762	294408098	337	95	0.358103328054379	0.104794416526138	0.253308911528241	306.140873262131
1	31257893	31258224	332	89	0.273108852023255	0.0358364324994707	0.237272419523785	306.135082629892
1	175828673	175829080	408	112	0.530010376015716	0.222515266914019	0.307495109101696	305.290318787694
1	222726224	222726568	345	95	0.300701361380142	0.0666967113457933	0.234004650034348	304.393374880265
1	234268652	234268960	309	98	0.385271481769205	0.12225734102222	0.263014140746985	304.267378014732
1	46524090	46524353	264	85	0.229366518822761	0.0238702477375095	0.205496271085252	303.869120878789
1	79627314	79627724	411	100	0.386739056515728	0.1375651770038	0.249173879511928	303.396113172945
1	12090296	12090616	321	96	0.427167037763962	0.131083496602394	0.296083541161568	302.95381829058
1	287348524	287348839	316	107	0.44576767614467	0.182914324832923	0.262853351311747	302.896052247758
1	30018192	30018591	400	105	0.366254526819724	0.114630128703639	0.251624398116085	302.115347461086
1	17794060	17794425	366	103	0.433278878926108	0.169697649651222	0.263581229274886	301.651286114792
1	158618025	158618353	329	97	0.416466751940519	0.146204687625244	0.270262064315275	301.540984905914
1	21740838	21741229	392	97	0.327290896823949	0.0841035600679199	0.24318733675603	301.052943960526
1	6747524	6747907	384	107	0.52987683078208	0.232071769219387	0.297805061562693	299.915813066814
1	27296157	27296633	477	84	0.246369838631126	0.0312082403775655	0.21516159825356	299.326969243455
1	278975242	278975495	254	88	0.259812816565286	0.0392043979974634	0.220608418567822	299.107959631403
1	296008106	296008513	408	88	0.291167720780617	0.0429987475574788	0.248168973223138	298.310707337229
1	16823809	16824129	321	89	0.32132205829781	0.0733157836988265	0.248006274598984	297.719910457092
1	286946309	286946615	307	83	0.298787615124936	0.0537406399309829	0.245046975193953	297.654970451727
1	265853240	265853604	365	94	0.308344663794059	0.0527153266067065	0.255629337187353	296.8665833613
1	54119579	54119928	350	89	0.406209797420755	0.130341145730385	0.27586865169037	296.201293477706
1	12481070	12481331	262	86	0.247514697744966	0.0309004816495591	0.216614216095407	295.903342804868
1	233711178	233711504	327	90	0.290683841109905	0.0498930387640352	0.240790802345869	295.820998704293
1	198109393	198109696	304	97	0.357327056502484	0.109769700533754	0.24755735596873	295.804432783554
1	24847303	24847615	313	103	0.425329341537487	0.167781384723405	0.257547956814082	295.771526152757
1	13599060	13599424	365	87	0.240021268437034	0.0152709862654691	0.224750282171565	295.716488112616
1	28641537	28641833	297	94	0.317927536472633	0.0759781659812254	0.241949370491408	295.110879543114
1	231463860	231464183	324	81	0.253573954632367	0.0262308148397214	0.227343139792646	295.099932091936
1	8728855	8729313	459	95	0.376182338494425	0.112351674999074	0.263830663495352	295.073232822518
1	28769383	28769702	320	100	0.347461950211124	0.0969523092305451	0.250509640980578	294.760133981598
1	231732738	231733072	335	100	0.445049723990658	0.183599973347381	0.261449750643277	294.427439202645
1	93959659	93960030	372	104	0.400571553567016	0.118897567976625	0.281673985590391	294.361832773035
1	298011577	298011943	367	86	0.313722662930745	0.0736274219200746	0.240095241010671	294.025630070815
1	295781396	295781739	344	92	0.394779187107486	0.121689928058353	0.273089259049133	292.962769650179
1	225523922	225524200	279	83	0.261115188543703	0.0332831011534875	0.227832087390216	292.777218004002
1	263632834	263633184	351	100	0.447560629102518	0.179853410874001	0.267707218228516	291.973792345589
1	104690225	104690565	341	99	0.444683706688029	0.172955607678676	0.271728099009353	291.919897178504
1	283275637	283275905	269	85	0.272381641307859	0.0373782287598628	0.235003412547996	291.55770393679
1	38498420	38498713	294	89	0.313076727149045	0.0649235262828536	0.248153200866192	291.54533355914
1	187572178	187572470	293	85	0.225045523442702	0.0121765033042034	0.212869020138498	291.281236910704
1	95252302	95252581	280	101	0.399314113635084	0.152679677690096	0.246634435944988	291.074519271882
1	259719391	259719722	332	100	0.503899559241487	0.213662169912418	0.290237389329069	290.849245663143
1	37873526	37873859	334	91	0.30953436954469	0.079349771968408	0.230184597576282	290.799934476342
1	220448379	220448737	359	91	0.348667855598403	0.0620237165306823	0.286644139067721	290.491139807419
1	220030896	220031264	369	83	0.315684531357562	0.0719619301435019	0.24372260121406	290.235287581935
1	81021735	81022020	286	77	0.224689197939719	0.0112590327034786	0.21343016523624	289.211283738708
1	24802187	24802428	242	88	0.312453168304562	0.081746202885795	0.230706965418767	289.066874678994
1	7562307	7562587	281	97	0.369132553438271	0.119207908710917	0.249924644727354	288.35547898331
1	11909804	11910050	247	81	0.257379528565616	0.0338775096817885	0.223502018883827	288.303133024242
1	231052465	231052822	358	101	0.443980547254798	0.181161850839286	0.262818696415511	287.932163568356
1	9946965	9947302	338	91	0.478973960693634	0.184972126345218	0.294001834348416	287.49108309551
1	31134013	31134287	275	88	0.447624929831716	0.14718447704752	0.300440452784196	287.470123384763
1	300212504	300212804	301	96	0.493348388819908	0.181955491945742	0.311392896874166	287.378818551336
1	258359679	258359895	217	79	0.206755435718843	0.00851315971014271	0.1982422760087	286.662788979568
1	46216062	46216294	233	82	0.216499243304098	0.016735245948282	0.199763997355816	286.62710645501
1	64628875	64629248	374	86	0.382418231045397	0.117261489061173	0.265156741984224	286.234896337555
1	102103509	102103831	323	88	0.394082652863853	0.121460685758678	0.272621967105176	286.226185568867
1	269869848	269870140	293	91	0.354730551167139	0.101842520382974	0.252888030784165	286.138047425213
1	268895018	268895343	326	100	0.420308548334213	0.17599276544682	0.244315782887394	285.433285746744
1	169068460	169068835	376	90	0.301410776690434	0.0617921499804349	0.239618626709999	285.088912814313
1	251474249	251474581	333	93	0.382215585952529	0.0995708020135375	0.282644783938991	284.869354856657
1	160130531	160130871	341	87	0.429403645293263	0.147520757101729	0.281882888191534	284.825489865502
1	5286154	5286465	312	84	0.338169606097329	0.0848104302318299	0.253359175865499	284.393072023743
1	151531842	151532129	288	90	0.319805281408065	0.0685921925108585	0.251213088897206	284.208999139373
1	55154798	55155098	301	92	0.332885091924457	0.0741961401216222	0.258688951802835	283.844807950396
1	278295000	278295312	313	95	0.430799051460428	0.159097814529653	0.271701236930775	283.689104027081
1	18372190	18372463	274	85	0.346018983154379	0.09393352076869	0.252085462385689	283.652440461502
1	251490559	251490841	283	96	0.434466681772289	0.176703254566696	0.257763427205593	283.135957730976
1	75860440	75860818	379	81	0.401758129173707	0.108413763544748	0.293344365628958	282.819694593086
1	28829035	28829334	300	92	0.367651342372522	0.116653871852573	0.250997470519949	282.655089744872
1	174946076	174946343	268	81	0.27018211503425	0.0400490020262975	0.230133113007953	282.608864116727
1	58421229	58421503	275	96	0.367436322332594	0.118558186191535	0.248878136141059	282.076194973897
1	30242664	30242981	318	79	0.265111645222606	0.0301564230053705	0.234955222217235	281.116320176751
1	32898280	32898579	300	85	0.31235222855346	0.0696836565110612	0.242668572042399	281.088749997249
1	226620593	226620832	240	79	0.311061286991931	0.0417606734518082	0.269300613540123	280.100694664486
1	44556281	44556593	313	91	0.386816172056464	0.115941519861765	0.2708746521947	279.777532414425
1	184462805	184463110	306	84	0.34230745936345	0.0861383311442402	0.25616912821921	279.64391300409
1	173401113	173401412	300	85	0.29618862518258	0.0557405343883002	0.24044809079428	279.042646715322
1	285660639	285660991	353	93	0.403601726989757	0.128877674297831	0.274724052691926	278.196368085224
1	186427189	186427489	301	88	0.35814957334149	0.0991151742161066	0.259034399125383	277.992444634367
1	73731659	73731996	338	82	0.33910869774078	0.0925430958309748	0.246565601909805	277.019229983008
1	291723571	291723861	291	84	0.283047165498888	0.0567972876745992	0.226249877824289	276.988345674175
1	196907844	196908113	270	87	0.321865807947459	0.0872420652149177	0.234623742732541	276.926879334842
1	267988657	267988899	243	81	0.291781959398798	0.0501328839834268	0.241649075415371	276.498169035452
1	75037909	75038308	400	86	0.359252815868275	0.095227647098803	0.264025168769472	275.947915773556
1	37397525	37397828	304	94	0.337069525666119	0.09213566969099	0.244933855975129	275.936216644645
1	10851352	10851762	411	98	0.424710362715185	0.155593132390342	0.269117230324843	275.929203353913
1	290751101	290751420	320	81	0.300214305524059	0.0612959562352475	0.238918349288811	275.90881689325
1	288290405	288290684	280	76	0.223888812291382	0.0066136739572433	0.217275138334139	275.803982001009
1	58847073	58847303	231	88	0.303986089879379	0.072443648485148	0.231542441394231	275.285161928648
1	258869965	258870311	347	92	0.46597132888031	0.197202242443559	0.268769086436751	274.515116214657
1	19131238	19131558	321	80	0.367483362080555	0.102490107381777	0.264993254698778	274.274019893349
1	196349029	196349331	303	87	0.365537579432511	0.117147862080916	0.248389717351595	274.270094136822
1	277286639	277286958	320	100	0.441905250397536	0.158535788662506	0.28336946173503	273.880846764913
1	270752857	270753146	290	85	0.322930963504598	0.075676204586074	0.247254758918524	273.561986879961
1	99842513	99842914	402	87	0.329531566598271	0.0718175726903314	0.257713993907939	273.371298046675
1	53429197	53429444	248	83	0.417162769549854	0.109420622034253	0.307742147515601	273.184777972838
1	288452407	288452673	267	89	0.366424630373726	0.112829169231337	0.253595461142389	272.748595832303
1	36288276	36288623	348	79	0.211061091313377	0.00553262496847243	0.205528466344905	272.609215675391
1	297898342	297898618	277	85	0.31466319817601	0.0715371335638731	0.243126064612137	272.574936954413
1	46323400	46323767	368	85	0.292069912107447	0.0588123267439248	0.233257585363522	272.467420104753
1	6864194	6864479	286	83	0.334363354667567	0.0853388457958662	0.249024508871701	272.434772763847
1	41115107	41115383	277	81	0.297379369350178	0.0600350084956385	0.237344360854539	271.367263634788
1	12555514	12555699	186	67	0.235726738448416	0.0115338698473561	0.22419286860106	271.049655121988
1	42704944	42705155	212	86	0.298916076577845	0.0753840598575629	0.223532016720282	270.956668408132
1	143940160	143940416	257	81	0.307406589319195	0.0466669403624196	0.260739648956775	270.795779766399
1	192522492	192522815	324	84	0.286147296669216	0.0505033796913069	0.235643916977909	269.688478039595
1	16135606	16135848	243	80	0.299548834573446	0.0569905140010365	0.24255832057241	268.710035203464
1	259416688	259416933	246	77	0.259693531934492	0.0338439058449942	0.225849626089498	268.015475128661
1	251828005	251828285	281	84	0.292925226496382	0.0644418193453397	0.228483407151042	267.386539341792
1	28679468	28679710	243	65	0.331446833514983	0.00993081035565026	0.321516023159333	267.347257141882
1	282192761	282193118	358	80	0.349995663387622	0.0906555338833051	0.259340129504317	267.227648360043
1	303355908	303356096	189	71	0.229411878777115	0.0174761881033692	0.211935690673746	267.133130921315
1	83541266	83541639	374	92	0.358951617841239	0.0827337026466624	0.276217915194577	266.498619244997
1	260930596	260930872	277	69	0.254901377171339	0.0181704608759187	0.23673091629542	266.474114526167
1	269540601	269540795	195	73	0.262707746936518	0.0304414500097505	0.232266296926767	265.807661495433
1	194584512	194584788	277	88	0.351524472746644	0.0909392467914403	0.260585225955204	265.491327683546
1	70250599	70250969	371	96	0.550802322371993	0.279863121730232	0.270939200641761	265.166626610705
1	7632334	7632656	323	87	0.357567363876323	0.0942095564912411	0.263357807385082	265.00967758992
1	268797739	268798006	268	89	0.368997748817844	0.0884436166451303	0.280554132172714	264.504197129753
1	111138920	111139225	306	77	0.316824929171678	0.0660521429106713	0.250772786261007	263.945095271412
1	186237191	186237420	230	82	0.272667287130392	0.0574615887140835	0.215205698416309	263.841604548537
1	256639112	256639362	251	78	0.286726308514325	0.0473160192571189	0.239410289257206	263.786215244334
1	256394840	256395146	307	86	0.398403759953454	0.144046763163642	0.254356996789811	263.26037042263
1	184555918	184556275	358	88	0.401819277054307	0.141213997882043	0.260605279172264	262.725380615589
1	273283499	273283827	329	86	0.333876642207991	0.0991560311353205	0.234720611072671	262.171718403209
1	296894249	296894557	309	85	0.289647519841804	0.0525588848490355	0.237088634992769	262.133909230826
1	7320376	7320708	333	90	0.38368431269871	0.115683997545015	0.268000315153695	261.110755303897
1	19595358	19595577	220	79	0.303032100856444	0.0750468421086515	0.227985258747792	261.079763504599
1	289617284	289617576	293	90	0.416604860111869	0.169814849425925	0.246790010685944	261.076675229549
1	248433694	248434076	383	80	0.423337354341876	0.151502013667926	0.27183534067395	261.016229569621
1	248313335	248313661	327	69	0.305485828654408	0.0519184602499814	0.253567368404427	260.06973701136
1	50666023	50666261	239	89	0.473158846702412	0.198573291130043	0.274585555572369	259.352650593048
1	2143285	2143560	276	76	0.252721034426117	0.0339619686881658	0.218759065737951	258.975094628775
1	151818007	151818325	319	77	0.292231844844807	0.0579707631594986	0.234261081685308	258.29183067071
1	145143365	145143562	198	79	0.258829814267198	0.0249581843969993	0.233871629870199	258.043371333414
1	70339057	70339296	240	74	0.244912741337333	0.0246120269141284	0.220300714423205	257.919959086217
1	304822633	304822932	300	95	0.481274357636322	0.20258193259822	0.278692425038102	257.612425132109
1	196721706	196721946	241	62	0.304820931112204	0.0159464395207293	0.288874491591475	257.123060594593
1	165120722	165120970	249	81	0.341416212832181	0.0944887303003688	0.246927482531813	257.122440125543
1	159900145	159900437	293	90	0.417905623680645	0.164680369932042	0.253225253748603	256.415469490601
1	284402593	284402940	348	85	0.413571692886778	0.143024838061792	0.270546854824985	255.0673991705
1	234495218	234495579	362	79	0.345073086570949	0.086465789867068	0.258607296703881	254.837952478656
1	228032101	228032382	282	84	0.43814384086324	0.1767739799388	0.26136986092444	254.693699468081
1	261806179	261806378	200	65	0.396736857353362	0.0681633857839844	0.328573471569377	254.561690673426
1	238548119	238548352	234	78	0.324580678414289	0.0905356319199633	0.234045046494326	254.338279494117
1	295480904	295481153	250	72	0.303795768718775	0.0647867609152426	0.239009007803532	253.789751912678
1	5142867	5143174	308	86	0.502369877704626	0.20019777607968	0.302172101624946	253.331891350364
1	21377179	21377529	351	89	0.495993717604901	0.216616263297147	0.279377454307754	253.007661165332
1	94878473	94878801	329	86	0.581980110042223	0.297462737667677	0.284517372374546	252.855584649641
1	13754812	13755065	254	80	0.366959014771206	0.101401638476013	0.265557376295193	252.369403670169
1	265374333	265374692	360	86	0.39225893982084	0.147659441504213	0.244599498316627	251.838761406679
1	33106007	33106269	263	83	0.353929168604843	0.106407715988878	0.247521452615966	251.74251419575
1	266443207	266443470	264	73	0.292576126114385	0.0534225210087122	0.239153605105672	251.249935409899
1	203291225	203291485	261	78	0.306838713864722	0.0764503010634922	0.23038841280123	250.969415337084
1	110922538	110922872	335	75	0.355231225811216	0.0947819371712881	0.260449288639928	250.67880164447
1	1471960	1472187	228	67	0.269077905151737	0.0207690263116318	0.248308878840105	250.331649812976
1	257486079	257486322	244	81	0.34410262315361	0.110289094947473	0.233813528206136	250.216428750452
1	128350809	128351095	287	89	0.446828089195738	0.174281969775457	0.272546119420282	249.950840108451
1	178592322	178592612	291	76	0.23345520489835	0.0283634294903584	0.205091775407992	249.571267943023
1	248700184	248700571	388	71	0.263748652543323	0.0317262408776917	0.232022411665631	248.538927966256
1	77558876	77559097	222	85	0.36496071173376	0.121227640292527	0.243733071441233	248.480000442418
1	197090965	197091242	278	78	0.357405185097491	0.0922863290699217	0.26511885602757	248.456402222883
1	3917181	3917492	312	73	0.391345714429152	0.0952687525717066	0.296076961857445	247.090790017083
1	307286939	307287154	216	76	0.282791154778646	0.0604872164154034	0.222303938363243	246.62249185064
1	277738439	277738668	230	75	0.289537934677805	0.0411981487953743	0.248339785882431	246.407835661826
1	302843661	302843869	209	74	0.26218010325482	0.030605788204711	0.231574315050109	246.374890645042
1	277022202	277022506	305	86	0.495853120632779	0.240894913622865	0.254958207009914	246.3199696036
1	297150591	297150838	248	83	0.320702780324604	0.0759554775444972	0.244747302780107	246.281636910011
1	269043392	269043604	213	77	0.363251042771248	0.117376344472609	0.245874698298639	245.851674253614
1	54680011	54680365	355	71	0.322964106566636	0.0638669219812025	0.259097184585433	245.308698064521
1	271065670	271065920	251	75	0.359148324643444	0.0853963503836254	0.273751974259819	244.387038103625
1	191549174	191549662	489	78	0.368562939971076	0.102587890629582	0.265975049341494	244.365815816354
1	11043897	11044080	184	82	0.366938685369983	0.129918108530675	0.237020576839309	243.60282867529
1	201682486	201682743	258	68	0.29733135698939	0.0345832886170271	0.262748068372363	243.208909780023
1	269690937	269691207	271	73	0.376344894795207	0.100742405528519	0.275602489266688	242.33557067879
1	304343700	304343975	276	82	0.402985073832315	0.137232217595837	0.265752856236478	242.236407991321
1	176524439	176524631	193	73	0.229866317881624	0.0199390084470081	0.209927309434616	241.959037738623
1	298558153	298558444	292	73	0.29421314017687	0.0589473741241456	0.235265766052725	241.80857256553
1	87264278	87264523	246	74	0.256571211391783	0.042278496769502	0.214292714622281	241.716172045823
1	58739335	58739564	230	65	0.316167189670783	0.0551527697105219	0.261014419960261	241.609257106089
1	190037525	190037732	208	67	0.227346607058903	0.015041543431566	0.212305063627337	241.445636694756
1	7895826	7896100	275	71	0.254250856697269	0.0357787904505549	0.218472066246714	241.250180899844
1	219391455	219391676	222	75	0.35000541906935	0.0818619138925896	0.26814350517676	241.099577667891
1	256637909	256638179	271	74	0.327313612038409	0.0727945994856724	0.254519012552736	240.739164130913
1	165006223	165006499	277	76	0.360282893101861	0.107063913368003	0.253218979733859	240.737785200881
1	281431882	281432143	262	86	0.425841208617975	0.165308143746919	0.260533064871055	240.561713862524
1	241383809	241384163	355	82	0.507843966254434	0.226999563843464	0.28084440241097	240.424025085423
1	23008517	23008774	258	79	0.399561757346748	0.12485376123067	0.274707996116078	240.406379095449
1	210678974	210679240	267	81	0.54219793078051	0.202277856605905	0.339920074174604	240.316046180374
1	8906721	8906961	241	63	0.234411976035356	0.00451700647440323	0.229894969560952	240.059265098172
1	90483240	90483492	253	72	0.297987859313903	0.0674344580322513	0.230553401281652	239.099904289576
1	286934607	286934888	282	80	0.340566676532579	0.0996110125947346	0.240955663937844	238.99726958454
1	211267110	211267318	209	69	0.268762301108318	0.0420794369136823	0.226682864194636	238.337017308514
1	25412296	25412531	236	73	0.37055920432048	0.113434951994923	0.257124252325557	237.29270783699
1	199272219	199272503	285	67	0.380841852871372	0.0786749554742361	0.302166897397136	237.226777611468
1	79496068	79496311	244	72	0.324120495675464	0.0753848337375878	0.248735661937876	236.694366367629
1	277441311	277441550	240	76	0.312651449477554	0.0720859143867775	0.240565535090776	236.67562944033
1	59835269	59835471	203	70	0.240393725288539	0.0255479130842365	0.214845812204303	236.666036910601
1	287454055	287454315	261	75	0.259564885327318	0.0305414787904074	0.229023406536911	236.153965606934
1	39530920	39531128	209	74	0.287600390501751	0.0594979442878811	0.22810244621387	236.006104609188
1	232817357	232817703	347	77	0.42876165576962	0.160723208519763	0.268038447249856	235.323875542705
1	298739138	298739391	254	78	0.390861733280846	0.143677181510713	0.247184551770133	235.187236365669
1	197295292	197295585	294	73	0.352435618890806	0.0966996972559803	0.255735921634826	234.699011533777
1	190836098	190836374	277	73	0.380150053306094	0.102957900478418	0.277192152827675	234.612078828431
1	277292172	277292428	257	69	0.304848575179592	0.0633910490648457	0.241457526114747	233.796433802267
1	20526127	20526364	238	73	0.282628731328208	0.0549404354071583	0.22768829592105	233.266036191629
1	3898921	3899228	308	72	0.323844176773255	0.0755894812618759	0.248254695511379	233.192826335501
1	17809740	17809932	193	67	0.237575390523017	0.0138595730041175	0.223715817518899	233.083532153461
1	114880881	114881227	347	69	0.325536598105757	0.0709751392585674	0.25456145884719	233.000485810064
1	301036784	301036978	195	67	0.375795336855862	0.0718021280499227	0.30399320880594	232.861332638337
1	262201878	262202165	288	85	0.510186962523123	0.222669909383566	0.287517053139556	232.70224665124
1	41117430	41117726	297	75	0.346715760459727	0.0903614762306277	0.256354284229099	232.658623499558
1	297674969	297675225	257	71	0.35275398181488	0.100115329193333	0.252638652621547	231.223317225462
1	292832800	292833085	286	75	0.400902553922408	0.142631330672618	0.25827122324979	230.41525999806
1	30955189	30955462	274	76	0.386367937507826	0.129491862055702	0.256876075452124	230.191928599574
1	287484097	287484398	302	79	0.467620894527601	0.208119747508413	0.259501147019189	230.152617749571
1	3812172	3812417	246	70	0.325946420845704	0.0543496355005222	0.271596785345182	229.66518467379
1	288121841	288122126	286	66	0.32522325570919	0.0722511095118382	0.252972146197352	229.296166299182
1	243445654	243445877	224	71	0.316449915694914	0.0714245545081342	0.245025361186779	229.072109859993
1	183612403	183612678	276	74	0.38167126787128	0.115410750147792	0.266260517723488	228.869968818606
1	286652595	286652845	251	72	0.32611755919246	0.0792351170246933	0.246882442167767	228.718611089647
1	303442410	303442603	194	78	0.333496880874171	0.0941172795196503	0.23937960135452	228.627299065692
1	244597604	244597843	240	65	0.248672031702278	0.0338472263959792	0.214824805306298	227.6515987219
1	249806592	249806800	209	65	0.261945389983876	0.0263980080889845	0.235547381894892	227.312858030899
1	200989449	200989646	198	74	0.403769885142056	0.163227627955623	0.240542257186433	226.942660186686
1	270711377	270711618	242	63	0.285238221185485	0.0265548016911885	0.258683419494297	226.762667086916
1	149301950	149302212	263	64	0.28936526519517	0.0591793072893152	0.230185957905855	226.59694458261
1	30169744	30170067	324	70	0.390364875536476	0.112364869511894	0.278000006024581	226.026204352251
1	268657011	268657205	195	60	0.268223953613723	0.036500997898352	0.231722955715371	225.577004729712
1	18442409	18442678	270	70	0.341425447522286	0.0911967340353851	0.250228713486901	225.507158436838
1	54457113	54457395	283	76	0.42816072496784	0.163980783201904	0.264179941765936	225.484782140766
1	26026829	26027084	256	80	0.39351810518144	0.131313182124541	0.262204923056899	224.958884186827
1	9547223	9547504	282	70	0.311977820248628	0.0769532802222373	0.235024540026391	224.38219906002
1	201865027	201865192	166	61	0.237925693597344	0.0159950762909012	0.221930617306443	223.77748824703
1	221741064	221741368	305	69	0.3042576105994	0.0718995634582755	0.232358047141125	222.427126071159
1	50396740	50397025	286	68	0.253099712141101	0.0388997698649527	0.214199942276149	222.132453796896
1	231020349	231020550	202	63	0.323828712984105	0.0557927594100012	0.268035953574104	222.05388998578
1	198116735	198116985	251	74	0.424552851246403	0.159332563914659	0.265220287331744	221.507092370251
1	57496662	57496892	231	70	0.286947398128247	0.0562356313994969	0.23071176672875	221.502502055101
1	79451600	79451807	208	74	0.386760149018838	0.12740795254743	0.259352196471408	220.34329715257
1	268251513	268251723	211	75	0.331714407380109	0.0857202026615046	0.245994204718604	219.1086630965
1	276346206	276346403	198	69	0.294529094721231	0.0740329627272033	0.220496131994028	218.892611672947
1	109820558	109820720	163	62	0.256614502646039	0.0383948396102011	0.218219663035838	218.675551238947
1	210675948	210676188	241	70	0.343703023006152	0.078637016282197	0.265066006723955	218.430023088688
1	48638915	48639173	259	66	0.247483205633643	0.00957664469230314	0.23790656094134	218.131668469222
1	42761426	42761642	217	61	0.257480872092939	0.036608318240738	0.220872553852201	217.851888670916
1	38652062	38652241	180	62	0.278370822765401	0.0398717913102173	0.238499031455184	217.329549153146
1	245720539	245720792	254	72	0.452814361781633	0.187218627772787	0.265595734008846	216.997182825628
1	271595847	271596097	251	76	0.481394697871222	0.199217272088527	0.282177425782695	216.824151200273
1	60488159	60488389	231	62	0.253195779250605	0.0166200027127501	0.236575776537855	216.535671204956
1	39357740	39357933	194	70	0.331830573946605	0.0908007423309934	0.241029831615611	216.490693103752
1	79869789	79870062	274	72	0.485820744948642	0.215102722171218	0.270718022777424	216.340492544357
1	208802983	208803231	249	64	0.294058440813685	0.0522584980792883	0.241799942734397	216.273716772278
1	217495466	217495664	199	64	0.285060796051233	0.0605607348887192	0.224500061162514	215.697866729827
1	284138782	284139034	253	65	0.28166879708194	0.0492584560882856	0.232410340993655	215.622751686081
1	207201754	207201954	201	66	0.284404388960251	0.0502923254487393	0.234112063511512	215.556909464298
1	96428745	96428994	250	70	0.31791205391738	0.0817584812463078	0.236153572671072	215.225553788509
1	168000110	168000390	281	68	0.375703447491178	0.12443389546185	0.251269552029328	214.82846672937
1	273212840	273213022	183	61	0.217826594968803	0.0148006934971649	0.203025901471638	214.654832198817
1	231400768	231401054	287	72	0.384729510611246	0.138299856716849	0.246429653894397	214.341789647698
1	2535360	2535583	224	69	0.306956044906861	0.0641761155278214	0.24277992937904	214.152973674853
1	201659277	201659448	172	63	0.260891989380127	0.0477098231923688	0.213182166187758	213.766381150693
1	34792325	34792503	179	65	0.297400316103646	0.0638177782158382	0.233582537887808	213.441393624715
1	160143544	160143741	198	69	0.342207536674886	0.0784525250730732	0.263755011601812	213.337913516085
1	264060044	264060219	176	65	0.290789583483979	0.0691874611505725	0.221602122333406	213.192575700539
1	68043840	68044076	237	60	0.216306504000775	0.013905439832064	0.202401064168711	212.817978541791
1	229679610	229679865	256	63	0.278742007398049	0.0390595220039542	0.239682485394095	212.355135639739
1	240768022	240768235	214	67	0.33827334133195	0.0884248628785131	0.249848478453437	212.160502477252
1	295046123	295046325	203	68	0.357481292578172	0.116193841260072	0.2412874513181	211.828573863559
1	183645344	183645571	228	73	0.327914471843374	0.0847473632122972	0.243167108631077	211.709136346438
1	196097575	196097807	233	66	0.33241282233477	0.0809637105258006	0.251449111808969	211.016995544615
1	17671254	17671452	199	64	0.260282206216866	0.041810004762121	0.218472201454745	210.12540614652
1	286936845	286937180	336	75	0.609762387507605	0.336592565223011	0.273169822284594	209.940788754897
1	30323683	30323901	219	65	0.307098852296403	0.0802376392711988	0.226861213025204	209.919292683685
1	144356350	144356610	261	66	0.387393070910685	0.125221653719691	0.262171417190994	209.121685149322
1	266111012	266111178	167	58	0.244065993942566	0.00959887431650624	0.23446711962606	208.847905777995
1	226964944	226965152	209	62	0.24953196317994	0.0353629153250835	0.214169047854856	208.471644612667
1	259204434	259204716	283	73	0.352032524549922	0.101576426081453	0.250456098468469	208.070070098205
1	79843987	79844231	245	60	0.261700886158909	0.0372885047017844	0.224412381457125	207.050023525627
1	298447883	298448076	194	68	0.386562543896609	0.131026752552849	0.255535791343759	206.964844480887
1	19162629	19162903	275	72	0.418207521899334	0.14342251724245	0.274785004656885	206.961057701129
1	239129937	239130208	272	68	0.410962819915726	0.141581825750964	0.269380994164762	206.853595978686
1	282624862	282625138	277	68	0.390550070421916	0.135996125908198	0.254553944513718	206.851349125624
1	78094023	78094269	247	66	0.332677242546348	0.0935426664541542	0.239134576092194	206.61088258022
1	77787890	77788163	274	58	0.299120054295849	0.0427116964474327	0.256408357848417	205.743634696233
1	230389552	230389849	298	69	0.383089968804802	0.127884267490926	0.255205701313875	205.622908306973
1	216837429	216837606	178	61	0.232113791254458	0.0145125580724969	0.217601233181961	205.129884767787
1	269229768	269229958	191	62	0.238541391069109	0.033195425401908	0.205345965667201	204.63241317284
1	140427275	140427520	246	61	0.259052868556925	0.0479707827732033	0.211082085783721	203.677063925606
1	272063191	272063546	356	69	0.386439886908331	0.139190359007901	0.247249527900431	203.566049947147
1	170270901	170271147	247	71	0.371396234327591	0.111325231034901	0.260071003292689	203.449678737428
1	89640491	89640693	203	66	0.313279352928824	0.0673743392991273	0.245905013629697	203.261740200476
1	278837523	278837806	284	68	0.429285066553157	0.154263198583833	0.275021867969324	203.205452271994
1	201371499	201371761	263	68	0.33422805877184	0.109649014269869	0.224579044501972	203.085935514745
1	46785093	46785270	178	60	0.280020616922884	0.0529795289016083	0.227041088021276	202.114267416381
1	42154046	42154244	199	60	0.338244713400565	0.0944136278028496	0.243831085597715	201.891571088634
1	202071963	202072218	256	61	0.355965825359776	0.0958881451225157	0.26007768023726	201.603811390779
1	124728829	124729049	221	59	0.252471252762865	0.0372718797095431	0.215199373053322	201.43883463727
1	225090042	225090208	167	59	0.259921349594556	0.0466168826753695	0.213304466919187	200.656244017121
1	3056419	3056622	204	69	0.307888241427194	0.060790040377652	0.247098201049542	200.614153537967
1	190499382	190499564	183	63	0.299418249675222	0.0788549088866805	0.220563340788541	200.605545276472
1	301664515	301664755	241	60	0.319807098785855	0.0648468317928297	0.254960266993026	200.406200329031
1	46156801	46157033	233	75	0.373910481510948	0.105625290860841	0.268285190650107	200.199789819601
1	161061022	161061235	214	70	0.523596467416922	0.255544674120331	0.268051793296591	199.860616414793
1	258527199	258527433	235	66	0.284467849943871	0.0617591512174499	0.222708698726422	199.708228342833
1	262668116	262668375	260	71	0.480817754671965	0.222388007618727	0.258429747053238	198.643679480265
1	102989966	102990240	275	67	0.331850465671908	0.0935579211501573	0.238292544521751	197.776723965155
1	254361569	254361826	258	58	0.255275791908018	0.0387261539506355	0.216549637957383	197.609956892875
1	251324634	251324873	240	67	0.329830322820429	0.0971027674592125	0.232727555361216	197.405530561377
1	273756309	273756534	226	62	0.301319874841749	0.0574192309419043	0.243900643899845	197.293587855307
1	38220378	38220566	189	64	0.326938883009933	0.0889842503249793	0.237954632684954	197.242803615112
1	275277857	275278197	341	70	0.574965934233941	0.298813361988581	0.276152572245359	196.757300316321
1	150776933	150777143	211	58	0.257211816194976	0.0438953382048473	0.213316477990129	196.696000259876
1	2724733	2724911	179	64	0.32033986566949	0.088167105889597	0.232172759779893	196.684470280309
1	165405872	165406020	149	59	0.294997840188022	0.0562285785279029	0.238769261660119	196.194254614814
1	253553829	253554026	198	61	0.274768138445316	0.0501403281752178	0.224627810270098	195.956511789711
1	273219537	273219687	151	58	0.238354648164848	0.0359638256489596	0.202390822515888	195.559617678767
1	95442697	95442916	220	67	0.347721308690086	0.110941501073721	0.236779807616365	195.525036848176
1	125021244	125021434	191	63	0.310926337593157	0.0608253070826776	0.25010103051048	195.50294882794
1	238915369	238915636	268	62	0.352071752708381	0.104950492460765	0.247121260247617	195.187021532197
1	279889819	279890125	307	64	0.344063147348754	0.106975633060841	0.237087514287913	194.770403778091
1	76055607	76055875	269	53	0.32085511655375	0.0493857404017655	0.271469376151985	194.135584440087
1	240150543	240150742	200	55	0.231950108876064	0.0290903878083081	0.202859721067756	194.057911206688
1	12069408	12069590	183	68	0.387293043525447	0.142870746639342	0.244422296886106	193.790054143601
1	79464011	79464223	213	58	0.276535759228407	0.0451661157885256	0.231369643439881	193.576061224864
1	66296154	66296342	189	61	0.401321694873124	0.0824438047319701	0.318877890141154	193.344884378765
1	46523417	46523575	159	52	0.232897741877238	0.019948251292378	0.21294949058486	192.98519361665
1	112944920	112945122	203	56	0.281728875152675	0.0357098054001169	0.246019069752558	192.928612906189
1	275183458	275183735	278	53	0.267085609254279	0.0326216500232397	0.234463959231039	192.703245547282
1	13257038	13257261	224	67	0.444521649025484	0.189628881798816	0.254892767226668	191.634844878592
1	295564154	295564371	218	60	0.327051031472214	0.0759629472082293	0.251088084263984	191.285605294623
1	292669952	292670244	293	71	0.587898919561888	0.311553947655185	0.276344971906703	190.914345219819
1	38649183	38649368	186	58	0.241816428199988	0.0205938454226332	0.221222582777355	190.766967970217
1	32153386	32153623	238	59	0.348169497227969	0.102767867042325	0.245401630185643	190.668992401505
1	254999390	254999594	205	65	0.329387484742847	0.0857162181303655	0.243671266612481	190.637105804402
1	282973104	282973315	212	62	0.31887293418943	0.0791371354044964	0.239735798784934	190.613355230551
1	207877428	207877693	266	61	0.325341886711168	0.0834731220221828	0.241868764688985	190.298369421031
1	303171420	303171689	270	62	0.395507432923834	0.113917466763698	0.281589966160136	190.260917745635
1	202552910	202553164	255	69	0.491071323488581	0.221246969662538	0.269824353826043	189.908689946161
1	284413287	284413499	213	68	0.453635018603768	0.185281195589719	0.268353823014049	189.464329141101
1	187428426	187428637	212	69	0.557239066034539	0.28676654127659	0.270472524757949	189.433479639082
1	73297904	73298127	224	66	0.402561570818415	0.159055922140952	0.243505648677462	189.312118186117
1	272442082	272442240	159	53	0.271238505244226	0.0481639336953831	0.223074571548842	189.029821829086
1	302216597	302216824	228	61	0.366606473098935	0.0919263251601911	0.274680147938744	188.779634672125
1	228422630	228422891	262	61	0.356161295747126	0.108125742810991	0.248035552936135	188.187217251409
1	223843341	223843503	163	58	0.301121028698054	0.0685899742489418	0.232531054449112	188.169608530469
1	162034400	162034611	212	63	0.327745943310724	0.0767469902129711	0.250998953097753	188.137888647465
1	250878493	250878725	233	62	0.404955941017322	0.146303476259958	0.258652464757365	186.350904799078
1	231278303	231278559	257	57	0.287342282441039	0.0698221770358356	0.217520105405203	186.291307854213
1	73983080	73983271	192	50	0.253252859865356	0.022645372041826	0.23060748782353	185.927189404485
1	240571769	240571933	165	53	0.243315033190992	0.0249503731822016	0.218364660008791	185.89934759525
1	51082280	51082467	188	60	0.284574266276143	0.0531351954649752	0.231439070811168	185.407298425821
1	302655928	302656084	157	56	0.28677205236997	0.0618726202040809	0.224899432165889	184.924672912252
1	75883022	75883190	169	52	0.295753203080246	0.0421324386103803	0.253620764469866	184.892005726139
1	152066298	152066533	236	50	0.308256111817517	0.0461829819628404	0.262073129854677	184.312746051981
1	186593026	186593190	165	55	0.241178742993752	0.0233947514458496	0.217783991547902	184.103550900908
1	30968173	30968327	155	62	0.340493511257962	0.0948835256845902	0.245609985573372	183.808094989681
1	251045298	251045470	173	60	0.295022630385417	0.0711073953550928	0.223915235030324	183.721288076807
1	189095069	189095244	176	57	0.275924192384286	0.0601286540494818	0.215795538334805	183.718970845591
1	289307237	289307441	205	58	0.33803755936625	0.0871500927367541	0.250887466629496	182.752914143591
1	68820934	68821133	200	49	0.308688376702673	0.0329369162047366	0.275751460497936	182.677911818961
1	176341715	176341952	238	64	0.435355764391332	0.165530561827922	0.26982520256341	182.561405844887
1	306472222	306472451	230	54	0.281289997642534	0.0557677623612228	0.225522235281311	181.636889348232
1	20752333	20752475	143	55	0.235232771083676	0.0308632032634339	0.204369567820242	181.32070466183
1	18982914	18983083	170	60	0.332750302556678	0.0911734349226227	0.241576867634056	181.06532784906
1	289618203	289618388	186	62	0.441955052146967	0.175925484699945	0.266029567447022	180.683653580743
1	286614197	286614347	151	55	0.292481128764131	0.06348914275189	0.228991986012241	180.45375647495
1	34796403	34796676	274	62	0.423521672817856	0.151859830760429	0.271661842057427	180.148221606907
1	217769554	217769746	193	54	0.289748791622845	0.062641723514242	0.227107068108603	179.423915917292
1	265021057	265021196	140	54	0.2629942534849	0.0417007603237263	0.221293493161174	178.30254758423
1	52860024	52860257	234	55	0.296488090935847	0.070848848380737	0.22563924255511	178.269486422816
1	36073753	36073932	180	63	0.352932640980716	0.105589333384783	0.247343307595933	178.109687188562
1	257418004	257418176	173	56	0.30457795080995	0.0580065972281694	0.246571353581781	177.693533895869
1	36855892	36856080	189	59	0.461807717147277	0.171718118205154	0.290089598942123	176.673784429516
1	269251701	269251841	141	52	0.258645280284409	0.0400956427041673	0.218549637580241	176.544211350366
1	84716914	84717126	213	60	0.356611755484833	0.121418560678204	0.235193194806629	176.378931600509
1	108647660	108647782	123	50	0.209814325733222	0.01434174744654	0.195472578286682	175.460510623844
1	279178616	279178764	149	52	0.222721676377939	0.0223264235243729	0.200395252853566	175.133747502196
1	152337606	152337746	141	48	0.240231889023016	0.0231592017557572	0.217072687267259	175.051048421664
1	91505300	91505457	158	60	0.348914645556935	0.114102728062923	0.234811917494012	174.974533491622
1	301670696	301670945	250	60	0.420555229634954	0.163677096904	0.256878132730955	174.759775546789
1	213595559	213595752	194	59	0.342722854422095	0.0982683941833851	0.24445446023871	174.599393055231
1	291121004	291121139	136	50	0.219122360680533	0.0233087807571036	0.19581357992343	174.57349602723
1	295650209	295650350	142	54	0.232620352047108	0.0260791684524246	0.206541183594683	174.011083083601
1	190507923	190508091	169	55	0.292254322407957	0.0579125614034238	0.234341761004534	173.835514049151
1	56518526	56518753	228	52	0.261813666853327	0.0439109489034453	0.217902717949882	173.564700332923
1	259774376	259774587	212	60	0.417933211328892	0.142347704781128	0.275585506547764	172.276331772742
1	50416169	50416368	200	59	0.434183325904561	0.17348800160526	0.2606953242993	172.10942212629
1	65292852	65293066	215	64	0.521913385076446	0.216733635533367	0.305179749543079	171.758489594496
1	228969242	228969394	153	52	0.270387093990615	0.0564139000561848	0.21397319393443	171.749341520464
1	199395356	199395557	202	54	0.30268741451575	0.0666275630698397	0.236059851445911	171.648063305558
1	44851088	44851287	200	58	0.37343078477966	0.130499826834495	0.242930957945165	171.343129380171
1	274852896	274853057	162	57	0.397402066353065	0.140858038834137	0.256544027518928	171.333349280767
1	85614764	85614928	165	56	0.314567956868846	0.0782644750241616	0.236303481844684	171.150008154218
1	286495051	286495227	177	53	0.281335837398355	0.0466242353325695	0.234711602065786	170.359869107567
1	264927172	264927362	191	53	0.284713946556983	0.0299526283046752	0.254761318252307	170.056015589811
1	296913574	296913704	131	48	0.22882055221094	0.02489206368993	0.20392848852101	169.771552904633
1	184529252	184529452	201	53	0.289784418672157	0.0669585828740402	0.222825835798117	169.043821159627
1	190712480	190712684	205	61	0.442184805308457	0.161108996505876	0.281075808802581	168.634823121056
1	289353024	289353222	199	52	0.35343389178243	0.103753657397402	0.249680234385028	168.470095553197
1	210512375	210512510	136	47	0.225604562770152	0.0269318987834796	0.198672663986672	168.375531965603
1	154504364	154504533	170	51	0.271794176384008	0.044854672159247	0.226939504224761	168.369968188124
1	301021556	301021757	202	56	0.449501566172882	0.176281699385267	0.273219866787615	168.298904438659
1	124896074	124896321	248	55	0.339431780753623	0.0946762492992181	0.244755531454405	167.90845502907
1	68685694	68685877	184	56	0.38540129994045	0.131373501081859	0.254027798858591	167.831598351422
1	301571146	301571317	172	56	0.34564961893756	0.104032994827561	0.241616624109999	167.549009968392
1	129637411	129637689	279	51	0.293675909895224	0.0547484531868145	0.238927456708409	167.178396969154
1	51323942	51324161	220	53	0.336679583451988	0.0904549403926373	0.24622464305935	166.521975001343
1	193266432	193266645	214	57	0.416612074938467	0.151992462856205	0.264619612082262	166.289342535829
1	301573972	301574191	220	54	0.410329463724399	0.141214814910195	0.269114648814204	166.028674682882
1	287421814	287422013	200	47	0.231290979318279	0.0264297140890682	0.204861265229211	165.924540331115
1	259392347	259392551	205	53	0.318441125411194	0.0826276730592811	0.235813452351913	165.118001028775
1	16063351	16063493	143	41	0.267672759349449	0.0399565806063509	0.227716178743098	164.427682800964
1	203536152	203536370	219	58	0.393937903987263	0.135077188266803	0.25886071572046	164.257435989007
1	38931011	38931203	193	52	0.340289201092741	0.0827513097846953	0.257537891308045	164.171146177274
1	32460054	32460229	176	48	0.240925055648723	0.0305149708800764	0.210410084768647	163.998922089638
1	161693071	161693310	240	53	0.26023275577824	0.0283348020583614	0.231897953719878	163.918561109599
1	199976798	199976998	201	49	0.284661321313605	0.0551135711621615	0.229547750151443	163.845726266006
1	305611020	305611217	198	47	0.340981018053291	0.056579230557944	0.284401787495347	163.654811063053
1	286651837	286652072	236	55	0.327086843616007	0.0891157319166717	0.237971111699336	163.202904569325
1	101586638	101586829	192	50	0.265802563488025	0.0427733444643926	0.223029219023633	162.70461257097
1	180335107	180335256	150	45	0.21526389672569	0.0141459783301765	0.201117918395513	162.68521938476
1	201371956	201372115	160	56	0.401154533339511	0.14298848242052	0.258166050918991	161.824400314546
1	179812195	179812341	147	52	0.315893574693227	0.0888743735789763	0.22701920111425	161.674185822804
1	173276483	173276645	163	48	0.263513762644645	0.0477511280941405	0.215762634550504	160.825975701227
1	93880319	93880489	171	54	0.336269028172692	0.0995859890797155	0.236683039092977	160.787148522383
1	85346031	85346269	239	55	0.451337055500416	0.187114520760967	0.264222534739448	160.418221631538
1	102987733	102987961	229	50	0.345630510414108	0.0899053052558535	0.255725205158255	160.402569997824
1	153836147	153836309	163	53	0.320116821507359	0.0886959004179758	0.231420921089383	160.323846632829
1	210579864	210580017	154	49	0.256722588841678	0.034586787033315	0.222135801808363	159.801914586344
1	9046621	9046742	122	48	0.27045252301298	0.0342129123986455	0.236239610614334	159.748688543992
1	121404627	121404826	200	48	0.260631352564794	0.0329144935471006	0.227716859017694	159.524983897813
1	54650432	54650651	220	59	0.464175962958369	0.188864018810434	0.275311944147935	159.509161296051
1	32660090	32660267	178	50	0.314108616847938	0.078178353997598	0.23593026285034	159.451207541275
1	270689911	270690153	243	56	0.33671870454223	0.0809768646538343	0.255741839888395	159.376981790908
1	180030888	180031031	144	40	0.291919147444983	0.00697962684812149	0.284939520596862	159.198080693084
1	203075244	203075413	170	54	0.356891899124111	0.11441010701308	0.242481792111031	159.096870666803
1	68635596	68635731	136	49	0.36617607068578	0.0894145418392921	0.276761528846488	159.067254404912
1	70391706	70391950	245	54	0.35711570119176	0.108636382999701	0.24847931819206	158.907090025213
1	241112680	241112865	186	49	0.34497608381608	0.0642716250101874	0.280704458805893	158.763788157144
1	305255817	305255949	133	46	0.22687686186567	0.0250989378086307	0.20177792405704	158.066160374242
1	224226612	224226766	155	47	0.214363627501034	0.00887312385463105	0.205490503646403	157.605372298379
1	44314949	44315157	209	49	0.257692370199187	0.0337649684717072	0.22392740172748	157.375980920832
1	141454654	141454809	156	44	0.25817781247542	0.0398813503196642	0.218296462155756	157.182947504653
1	253682015	253682136	122	43	0.215263400658894	0.0135559523678928	0.201707448291001	157.179641678449
1	33096126	33096326	201	51	0.322742231080942	0.0921417036615463	0.230600527419396	156.952090579585
1	19098552	19098716	165	49	0.353802582948411	0.101702187818555	0.252100395129856	156.880977413489
1	174360961	174361146	186	51	0.355743822343091	0.0983246129029053	0.257419209440186	156.571416174112
1	271395111	271395361	251	46	0.293340053564061	0.0489904436757758	0.244349609888285	156.562185357924
1	3592972	3593147	176	45	0.282551650520268	0.0450340302862156	0.237517620234052	156.48992362896
1	242090658	242090839	182	49	0.286772091941963	0.0444262233954567	0.242345868546507	156.229992139442
1	3813099	3813303	205	56	0.373406066893625	0.0843266670252139	0.289079399868411	156.219600429864
1	48816332	48816561	230	49	0.28705796365303	0.0633543418872121	0.223703621765818	155.789532581861
1	186009023	186009184	162	54	0.408419035701426	0.158560405310825	0.2498586303906	155.29984836331
1	277045906	277046107	202	53	0.427594992861874	0.151221144042812	0.276373848819063	155.295039392197
1	61832945	61833149	205	50	0.337596198257023	0.0981657419281605	0.239430456328862	153.977739972311
1	7988033	7988163	131	44	0.255344774536161	0.0142005871166636	0.241144187419497	153.687092463299
1	306198255	306198388	134	44	0.202261076397608	0.010888772649184	0.191372303748424	152.997353382541
1	168562462	168562658	197	55	0.461251283884825	0.197023294075677	0.264227989809148	152.848480750762
1	5040705	5040866	162	46	0.27893056768336	0.0373284047970011	0.241602162886359	152.542818833452
1	31685779	31685917	139	45	0.229065436273244	0.0201552991723756	0.208910137100869	152.423295162148
1	296002526	296002685	160	44	0.248329170331627	0.00674222866638476	0.241586941665243	152.187705038022
1	13475991	13476309	319	40	0.31399755194327	0.00624906467461494	0.307748487268655	151.083131347699
1	192294978	192295177	200	50	0.339481971352957	0.101817885282695	0.237664086070262	150.500737166645
1	292674422	292674583	162	50	0.318592240713844	0.0857567523487248	0.232835488365119	150.370897148936
1	279729105	279729336	232	49	0.389698867612052	0.129128212825421	0.260570654786632	150.125692139897
1	14656327	14656525	199	52	0.396069589335808	0.135804890545273	0.260264698790535	149.886676990306
1	233742611	233742735	125	49	0.342826876585066	0.0768597990850804	0.265967077499986	149.671956245741
1	27294118	27294298	181	42	0.273739264232575	0.0385358751905656	0.23520338904201	149.389853893066
1	236724866	236725032	167	48	0.336714305421632	0.0859767707340532	0.250737534687578	149.385261383
1	78912912	78913029	118	47	0.312125614093478	0.0590752326177903	0.253050381475688	149.344714674095
1	34432419	34432580	162	56	0.540860761671684	0.2710714679734	0.269789293698284	149.046276613721
1	52656822	52656958	137	44	0.236426728724221	0.0276255109592104	0.208801217765011	148.745707953802
1	230806109	230806342	234	52	0.374085431086628	0.12016718702949	0.253918244057138	148.731430067804
1	40743375	40743504	130	46	0.290831208716204	0.066858652931038	0.223972555785166	148.119393952537
1	193283426	193283597	172	53	0.414479304553225	0.15145302019281	0.263026284360415	148.039518846156
1	301709899	301710075	177	54	0.413599797742028	0.148587939388894	0.265011858353134	148.034474187799
1	39485861	39486050	190	52	0.403524914852326	0.1329282901101	0.270596624742226	148.012386873816
1	148448801	148448955	155	49	0.321972683066365	0.0909544268192018	0.231018256247164	147.85549162721
1	277698092	277698230	139	41	0.308335184913825	0.0532017899691921	0.255133394944633	147.02367732738
1	211497521	211497679	159	46	0.234007629515629	0.0134703882838762	0.220537241231753	146.220240818649
1	265732416	265732604	189	47	0.368240638021077	0.120984621993801	0.247256016027276	146.218949385587
1	147926491	147926621	131	44	0.296037602095619	0.0586080117667412	0.237429590328878	146.208697221651
1	304403181	304403352	172	49	0.326949867185984	0.0944446648884385	0.232505202297546	145.866949742291
1	80087901	80088123	223	51	0.407729309122149	0.148471924998939	0.259257384123209	145.763637670911
1	264783080	264783260	181	48	0.355997625881638	0.107364366247346	0.248633259634292	145.752824566094
1	274856576	274856768	193	52	0.475287932283501	0.204992474083386	0.270295458200115	145.640062647987
1	231538180	231538426	247	41	0.284227376992143	0.0483788750145609	0.235848501977582	145.476632301735
1	292715742	292715893	152	47	0.30670099823144	0.0719272501132835	0.234773748118157	145.251995365523
1	40763841	40763957	117	46	0.270902912229215	0.045275676424283	0.225627235804932	144.930178120212
1	188970151	188970308	158	49	0.394758517849512	0.146046384859373	0.248712132990139	144.731928246716
1	246074896	246075103	208	49	0.372711100520402	0.117705727894027	0.255005372626376	144.595320541482
1	258963295	258963445	151	52	0.558070756843038	0.280669197053859	0.277401559789179	144.017644234527
1	31443946	31444143	198	48	0.310816155249471	0.072601182234015	0.238214973015456	143.592170493074
1	291727589	291727725	137	47	0.362541156992247	0.127177404750199	0.235363752242049	143.318547023417
1	16559780	16559968	189	47	0.42278983917576	0.140309857246285	0.282479981929475	143.251942192902
1	157408050	157408210	161	40	0.263236829252564	0.0464265664916087	0.216810262760955	142.99897456449
1	144018578	144018772	195	44	0.269707236952591	0.0354037166010983	0.234303520351493	142.965261416583
1	154257025	154257206	182	44	0.269134629998043	0.0489040466485685	0.220230583349474	142.571289039828
1	186567554	186567678	125	43	0.272706282779267	0.034437629295306	0.238268653483961	142.523857811462
1	248759797	248759979	183	47	0.301426586031579	0.0683222502151671	0.233104335816412	142.317151433392
1	297502746	297502912	167	49	0.456237009516431	0.174956757182545	0.281280252333885	142.237880265941
1	91920445	91920627	183	50	0.37152380518335	0.116453570894155	0.255070234289195	142.144337138269
1	8309399	8309560	162	44	0.292673168996334	0.0597789656098689	0.232894203386465	141.739601764761
1	185875251	185875393	143	47	0.282511788514732	0.0541836542060804	0.228328134308651	141.719510004999
1	216643899	216644063	165	41	0.27839629566098	0.0390619162074664	0.239334379453513	141.38864397264
1	150634323	150634475	153	45	0.265300933960359	0.0426191339783756	0.222681799981983	141.326726921994
1	97220792	97220934	143	44	0.288298434038879	0.0648991884182528	0.223399245620626	141.067630168527
1	123553759	123553887	129	40	0.221370691357453	0.0183217872112679	0.203048904146185	140.922456529949
1	238749005	238749147	143	46	0.321271160327939	0.0795471404999341	0.241724019828005	140.881946152645
1	40975154	40975350	197	43	0.416464052388022	0.138251094132343	0.278212958255679	140.420704184253
1	78433177	78433334	158	43	0.284192110937239	0.0370982386219051	0.247093872315334	140.293609920176
1	228744032	228744214	183	44	0.390985543023932	0.11190126815068	0.279084274873252	140.064969974672
1	202649695	202649878	184	44	0.362445138296237	0.093411378341087	0.26903375995515	139.735826743237
1	26286408	26286528	121	41	0.244809641570623	0.0433459413579962	0.201463700212627	139.655515328443
1	284887829	284887973	145	48	0.41798336461465	0.140510822596575	0.277472542018075	139.609342435682
1	284669709	284669861	153	47	0.363561204954402	0.126962631986807	0.236598572967595	139.584538943398
1	274872777	274872913	137	45	0.418018115020662	0.113538397772433	0.304479717248229	139.375948200523
1	285682528	285682756	229	49	0.535473456582565	0.255018932947598	0.280454523634967	139.329293602517
1	90011775	90011908	134	44	0.277501623846063	0.0633007634641489	0.214200860381914	139.286914547735
1	242912889	242913068	180	49	0.365842225571685	0.103630764065928	0.262211461505758	139.090728162159
1	275865026	275865191	166	42	0.259407697382826	0.0400790039479329	0.219328693434893	139.020526442
1	50416494	50416651	158	44	0.32636058593024	0.0919991371581236	0.234361448772116	138.988727149626
1	257415316	257415493	178	45	0.315564438597329	0.0724539565106275	0.243110482086701	138.947731302573
1	2669706	2669857	152	46	0.338436754449217	0.108637037622137	0.229799716827081	138.857177254996
1	193167579	193167786	208	47	0.343925225295616	0.0888241811032114	0.255101044192404	138.772355321633
1	145729806	145729921	116	36	0.245027561858007	0.0170944160722369	0.22793314578577	138.252774789431
1	262623527	262623676	150	39	0.229576306061811	0.0166633950251731	0.212912911036638	137.923707967964
1	297339942	297340067	126	44	0.295107310677218	0.0746313717482368	0.220475938928982	137.632031665833
1	11657220	11657312	93	41	0.244542936917903	0.0301284528592417	0.214414484058661	137.593680638169
1	253748645	253748836	192	48	0.453487887081511	0.186707908404252	0.266779978677259	137.203943529364
1	84590870	84591044	175	42	0.29217681401231	0.0542711241834151	0.237905689828895	137.098478124285
1	81637924	81638054	131	44	0.294455246358971	0.0631221524266951	0.231333093932276	137.054439077163
1	82380140	82380318	179	43	0.374420110824595	0.114160249764378	0.260259861060216	137.016656904495
1	273549159	273549306	148	46	0.427692954157361	0.168413457171845	0.259279496985516	136.136646218344
1	23361254	23361375	122	39	0.207955366012544	0.0123884030288858	0.195566962983658	135.864149786032
1	72985614	72985797	184	47	0.40825832682616	0.146732468458568	0.261525858367592	135.553803371115
1	262200216	262200322	107	43	0.289957038512159	0.0727921721757756	0.217164866336383	135.53212818284
1	164926936	164927058	123	42	0.252658599278503	0.0418671002244825	0.210791499054021	135.507883860919
1	219404745	219404908	164	47	0.401884077676458	0.155106346176056	0.246777731500402	135.461838247827
1	282122424	282122575	152	47	0.406141072255163	0.151358950832137	0.254782121423025	134.759475327444
1	89474773	89474910	138	45	0.293564391451242	0.0673682307999033	0.226196160651339	134.679672443098
1	162174643	162174794	152	43	0.333940023569012	0.0936751278902547	0.240264895678757	134.182576690531
1	236102278	236102414	137	47	0.468317435906862	0.21269430205337	0.255623133853492	133.97745935445
1	79894095	79894321	227	43	0.34460172016657	0.0937772001213348	0.250824520045236	133.718069819588
1	284273634	284273791	158	47	0.278122449763649	0.0338474838545529	0.244274965909096	133.373839482187
1	34236734	34236862	129	44	0.280983642479803	0.0520920212173837	0.22889162126242	133.36038581629
1	14500112	14500248	137	43	0.284385307418936	0.0637558749075294	0.220629432511407	133.347926465584
1	186571948	186572125	178	44	0.367016767360046	0.109816077166793	0.257200690193253	133.295565835809
1	131757996	131758118	123	38	0.200246727524456	0.00718807118807155	0.193058656336385	133.254973441725
1	113454914	113455051	138	36	0.225837898343518	0.0188539781482149	0.206983920195303	132.906790003834
1	194291030	194291176	147	46	0.347622946657042	0.0993756639105145	0.248247282746527	132.607507734384
1	234204999	234205151	153	40	0.260582858308825	0.027898428221711	0.232684430087114	132.534406993033
1	292385577	292385730	154	42	0.291359671345945	0.0538088599463011	0.237550811399644	132.125454123379
1	234078291	234078437	147	42	0.267591439726805	0.0487093146564045	0.218882125070401	132.030619374024
1	283835268	283835448	181	47	0.449503059154886	0.176859260912171	0.272643798242715	131.891669683242
1	3243176	3243322	147	42	0.315944393175073	0.0760963137746065	0.239848079400466	131.584376104226
1	17347572	17347691	120	40	0.356483879819337	0.114063461359097	0.24242041846024	131.35505266832
1	68022815	68022981	167	40	0.310198996343208	0.0691771442011802	0.241021852142027	131.290253117284
1	83896670	83896838	169	42	0.266778482125863	0.0477942936160278	0.218984188509835	131.046274988148
1	99723787	99723937	151	40	0.322887867359237	0.0907973211643611	0.232090546194876	131.019984910337
1	198020988	198021160	173	41	0.384235498032706	0.110965289433232	0.273270208599474	130.890174542005
1	292438554	292438691	138	42	0.30973424247201	0.0756070494231078	0.234127193048902	130.837561771957
1	231927874	231928035	162	39	0.210079129537515	0.00674133038431874	0.203337799153196	130.542287244168
1	10259414	10259549	136	39	0.27200240180528	0.0410537741285463	0.230948627676733	130.406165530675
1	159615215	159615368	154	41	0.441667140984595	0.17155587913589	0.270111261848705	130.37562251385
1	106099502	106099624	123	42	0.294941688178492	0.0659664484137377	0.228975239764755	130.296307186546
1	126054956	126055146	191	41	0.299122438766427	0.078362090841136	0.220760347925291	130.245820371735
1	304427607	304427796	190	46	0.402882281890945	0.138652691361602	0.264229590529343	130.234772933285
1	203628631	203628782	152	44	0.368266545095106	0.105499878704653	0.262766666390453	129.757422343727
1	160143341	160143487	147	44	0.33945450959497	0.0908120697523822	0.248642439842588	129.434404240113
1	227207057	227207275	219	41	0.288819008605943	0.0647268283831882	0.224092180222755	129.31146008815
1	178100213	178100369	157	38	0.244812472502476	0.0376628048369548	0.207149667665522	129.27676068418
1	223175937	223176142	206	40	0.293631306036016	0.0617688345585172	0.231862471477499	129.237481555449
1	58368005	58368175	171	42	0.287280536408037	0.0574798531644096	0.229800683243627	129.056109755906
1	278966575	278966728	154	40	0.328662560955358	0.0780393880333623	0.250623172921996	129.017034377912
1	265280445	265280563	119	41	0.348494121276733	0.104691898049354	0.24380222322738	128.868772658885
1	230995798	230995923	126	41	0.335641980621684	0.10633696297101	0.229305017650674	128.314504963661
1	275668214	275668349	136	42	0.300854104829401	0.0785718303880579	0.222282274441343	128.295670479225
1	229674865	229674995	131	40	0.31254032070366	0.0828059660149896	0.22973435468867	128.209275581311
1	259049513	259049631	119	42	0.337814625162764	0.095515691578702	0.242298933584062	128.099046275799
1	99326600	99326737	138	38	0.278532746239044	0.0510303763296363	0.227502369909408	128.016915346373
1	248450913	248451053	141	39	0.258949523723823	0.0415414799955659	0.217408043728257	127.6627966233
1	81633093	81633262	170	42	0.329703457095818	0.0638665199257209	0.265836937170097	127.370387520018
1	242268507	242268662	156	43	0.27907960779424	0.0484347228097233	0.230644884984517	127.185635040555
1	307570458	307570596	139	40	0.280626165723276	0.0613602216384802	0.219265944084796	126.391520584143
1	11773270	11773374	105	42	0.354796061218671	0.121471307042371	0.2333247541763	126.296718827623
1	92260458	92260561	104	37	0.237273162225884	0.0317343640924504	0.205538798133433	126.072042788033
1	195806619	195806761	143	40	0.314222833385363	0.0745118010059767	0.239711032379387	125.982502291436
1	202359140	202359305	166	41	0.296542215107128	0.0629800588392126	0.233562156267916	125.799277005153
1	249775273	249775413	141	42	0.379886469983475	0.123419595134835	0.25646687484864	125.655297662191
1	267159917	267160103	187	46	0.477402049400899	0.207222360870521	0.270179688530378	125.599854948025
1	19578700	19578853	154	39	0.401247062383009	0.136815345163697	0.264431717219312	125.01800488798
1	75891739	75891907	169	39	0.342132007697227	0.0851420682863182	0.256989939410909	124.883932760351
1	250660125	250660282	158	39	0.293234297832287	0.0627375459056995	0.230496751926588	124.715350428869
1	217671428	217671608	181	38	0.280324046347828	0.0520172381793883	0.22830680816844	124.452235891534
1	32124507	32124656	150	39	0.31213220080437	0.0732551505181515	0.238877050286219	124.202131228857
1	237916127	237916281	155	47	0.537639551009423	0.264230046341164	0.273409504668259	124.065032612926
1	230824707	230824811	105	36	0.221320778109642	0.0186233955011113	0.202697382608531	124.051751617272
1	96461138	96461284	147	38	0.260468338999225	0.0404244900834631	0.220043848915762	123.752093168135
1	287428019	287428134	116	43	0.402306665057969	0.160065860538396	0.242240804519572	123.710869925438
1	48073875	48073981	107	41	0.367027594019408	0.0947432894818333	0.272284304537575	123.523201868541
1	255988625	255988735	111	40	0.355611400189854	0.100969687982924	0.25464171220693	123.34887350277
1	10254828	10254995	168	40	0.342035085428295	0.0948777215669704	0.247157363861324	122.554229337536
1	21008642	21008781	140	39	0.253973490812806	0.04216876233414	0.211804728478666	122.265365547253
1	95609648	95609783	136	36	0.248595326500965	0.0392408386631364	0.209354487837829	122.047520888877
1	112193439	112193567	129	35	0.226089389178855	0.024125399208111	0.201963989970744	121.874637396908
1	226995364	226995467	104	36	0.238593759531067	0.0210392171872935	0.217554542343773	121.437159609959
1	214186659	214186814	156	37	0.285698403650039	0.055100021625444	0.230598382024595	121.13276488942
1	210174764	210174893	130	41	0.335728727288603	0.0986056614917901	0.237123065796813	121.03425427999
1	244890147	244890265	119	39	0.311532582778809	0.0561214781806597	0.255411104598149	120.955376011962
1	223176209	223176319	111	36	0.222988286053444	0.00839589497315829	0.214592391080286	120.866784910938
1	42468422	42468544	123	38	0.267237390097596	0.0465235111298665	0.22071387896773	120.69331472548
1	110872677	110872855	179	40	0.334234843309382	0.0933735676817886	0.240861275627594	120.15002139893
1	21221790	21221919	130	38	0.250396763404368	0.0395604806735149	0.210836282730853	120.135064171605
1	15981816	15981944	129	37	0.266998974585973	0.0569954488240653	0.210003525761908	119.818357170138
1	29894607	29894722	116	42	0.343144015859142	0.0904068262612385	0.252737189597904	119.807547508471
1	192294728	192294859	132	40	0.338162661774339	0.107172826951696	0.230989834822642	119.321920455503
1	22104782	22104919	138	31	0.231796928182423	0.0197182660355508	0.212078662146873	119.096190301391
1	245336974	245337160	187	35	0.290859838960337	0.051504057498649	0.239355781461688	119.094551665495
1	82711285	82711521	237	37	0.364037726936883	0.0840420406971593	0.279995686239723	118.819876152696
1	14220965	14221086	122	40	0.327829797127935	0.0784749981886995	0.249354798939236	118.759077565089
1	181115537	181115829	293	40	0.284382000097776	0.00848196240035314	0.275900037697422	118.466120837945
1	80981680	80981927	248	34	0.312108612847148	0.0555049838532544	0.256603628993893	118.43506248287
1	227827186	227827339	154	40	0.329906298664567	0.0906392304204827	0.239267068244084	118.339055135915
1	236463535	236463710	176	42	0.456835791062904	0.189407985562261	0.267427805500643	118.246022980668
1	67567671	67567785	115	37	0.2812713377725	0.0601541037654725	0.221117234007028	118.171308518453
1	192478331	192478465	135	36	0.273134030453372	0.0417441735570068	0.231389856896365	118.155382138243
1	214910657	214910926	270	35	0.269477822744833	0.025148911323936	0.244328911420897	118.147630010597
1	287472982	287473130	149	36	0.266595448646333	0.0386852725257304	0.227910176120602	117.940454575029
1	260885836	260885942	107	36	0.286971874234349	0.0506611221630725	0.236310752071276	117.644271368975
1	69070793	69070959	167	38	0.279897187771587	0.0462529170176154	0.233644270753972	117.402776726563
1	289014562	289014664	103	36	0.228185514224386	0.0190651334692631	0.209120380755123	117.256702445128
1	253883156	253883248	93	35	0.262809809272628	0.0325720821496084	0.230237727123019	117.112877727581
1	277586599	277586702	104	37	0.28051324571886	0.0579928674717981	0.222520378247062	116.926337094044
1	227740178	227740287	110	32	0.22776548994537	0.0165692747124031	0.211196215232967	116.809800651511
1	50959466	50959590	125	39	0.308175869141364	0.0832395868609646	0.224936282280399	116.735045910894
1	274747182	274747288	107	34	0.244318376750766	0.0321236492008527	0.212194727549913	116.726248894875
1	80797210	80797339	130	36	0.318027419356064	0.085230853847109	0.232796565508955	116.639828871826
1	297150929	297151111	183	40	0.356072650150955	0.112226329226268	0.243846320924687	116.508802197404
1	272975059	272975195	137	32	0.222597194911269	0.0150109263624544	0.207586268548815	116.009364205277
1	301827673	301827824	152	38	0.465111873097749	0.202060037233558	0.263051835864191	115.863114531805
1	184923016	184923142	127	31	0.27709762539931	0.024550319655112	0.252547305744198	115.810311864947
1	10763364	10763522	159	37	0.320619243905735	0.0661422592697851	0.254476984635949	115.627487977131
1	52525005	52525126	122	35	0.292790442664336	0.0600874347504917	0.232703007913844	115.396589586758
1	6868956	6869073	118	36	0.278772863357569	0.0398096559451236	0.238963207412445	114.899931205259
1	237299517	237299733	217	37	0.358690093947953	0.0958724155485903	0.262817678399363	114.722742460925
1	223843554	223843681	128	39	0.38084191690773	0.130729993145002	0.250111923762727	114.633500058963
1	161587596	161587713	118	34	0.259296170717836	0.0464474384143107	0.212848732303525	114.133879055355
1	9151913	9152002	90	40	0.46473735777733	0.175425875309275	0.289311482468055	113.920533797458
1	62656094	62656201	108	33	0.225870433295663	0.024346721151976	0.201523712143687	113.809959419713
1	113515198	113515335	138	37	0.296614847268532	0.0697439403123877	0.226870906956144	113.752071816994
1	229409158	229409282	125	37	0.340945383075494	0.107243743008738	0.233701640066756	113.658267262317
1	68997166	68997288	123	36	0.289269625764086	0.0395572912716973	0.249712334492388	113.531873549298
1	83823911	83824045	135	36	0.404397737612404	0.110042606690667	0.294355130921736	113.409953495197
1	192170325	192170439	115	40	0.41147461543083	0.160395727042749	0.251078888388081	113.354895112078
1	246612009	246612169	161	42	0.403043470398011	0.145631208671633	0.257412261726378	113.216524658997
1	291479146	291479269	124	36	0.331944896062212	0.100198828851963	0.231746067210249	113.157427120299
1	187508587	187508743	157	36	0.313985550751976	0.0808214199998202	0.233164130752156	113.109077057395
1	287342117	287342233	117	39	0.420440228943686	0.16635877820743	0.254081450736257	112.700948625935
1	59294395	59294488	94	36	0.299608184556693	0.0574628308666854	0.242145353690007	112.214728694783
1	95816008	95816166	159	37	0.322791415317766	0.0859821385315003	0.236809276786265	112.004051031376
1	167623053	167623166	114	35	0.249498229305181	0.0357730847417064	0.213725144563475	111.857194769035
1	85910605	85910728	124	35	0.328085822861685	0.0729648359311597	0.255120986930526	111.849778967556
1	107662929	107663066	138	29	0.210462862737198	0.00737431351024214	0.203088549226955	111.69720206927
1	224406237	224406353	117	34	0.359217855560833	0.0805882203752112	0.278629635185622	111.382099389649
1	181464298	181464417	120	34	0.287201762502595	0.0488074890618146	0.238394273440781	111.366766955968
1	199089260	199089382	123	37	0.436559081548757	0.14633376322957	0.290225318319187	111.346329536023
1	39485669	39485807	139	38	0.346925265502954	0.101573795793291	0.245351469709663	110.987566685175
1	50268586	50268758	173	35	0.411290509746333	0.13345223489855	0.277838274847783	110.816566821236
1	290496325	290496471	147	38	0.450890156655857	0.184251946290416	0.266638210365441	110.462696404351
1	202517611	202517717	107	36	0.325248836969264	0.0876700848185685	0.237578752150695	110.254712127411
1	304196786	304196907	122	34	0.242191338846032	0.0112498883338349	0.230941450512197	110.071224974435
1	272283404	272283492	89	32	0.249262746112907	0.0279072532027369	0.22135549291017	110.055975356729
1	112704067	112704161	95	40	0.400634087555549	0.148295499141655	0.252338588413894	109.963583830821
1	106042147	106042303	157	35	0.272802882569195	0.0489851687325002	0.223817713836695	109.906795611869
1	298543700	298543832	133	36	0.308709675539785	0.0725547622165121	0.236154913323273	109.872098935803
1	272490836	272490962	127	39	0.379711310239972	0.121927064441746	0.257784245798226	109.857340840478
1	98765890	98766028	139	37	0.401102696128046	0.147316436260849	0.253786259867198	109.306618686719
1	219114402	219114509	108	29	0.232131521617378	0.0136445446100992	0.218486977007279	109.137236339386
1	161215359	161215488	130	37	0.34307661045117	0.0722662792096939	0.270810331241476	108.754941811401
1	38847019	38847167	149	39	0.494930789955087	0.198679857898917	0.296250932056171	107.87902707199
1	176610080	176610181	102	34	0.280292272618649	0.0661173342245491	0.2141749383941	107.647166084746
1	49840501	49840598	98	40	0.488576660407769	0.224833510197858	0.26374315020991	107.436079334626
1	89409827	89409986	160	34	0.44298920876459	0.168095744139285	0.274893464625305	107.307569149188
1	258481228	258481360	133	34	0.32183673964433	0.0676813606757362	0.254155378968594	107.275179816844
1	55150376	55150535	160	38	0.364804842318233	0.100209558655158	0.264595283663075	107.229170413413
1	298819615	298819739	125	37	0.341816304427469	0.0869467185936787	0.25486958583379	107.185150967926
1	12554158	12554243	86	30	0.203915966717238	0.0129540444172617	0.190961922299976	107.113139950733
1	3812865	3812995	131	39	0.342425501766617	0.062417496368182	0.280008005398435	106.839566629144
1	79897418	79897573	156	40	0.543297113432214	0.267964013673828	0.275333099758385	106.769135937655
1	185882673	185882786	114	36	0.311956344774329	0.0557603030532898	0.256196041721039	106.708193455201
1	107016571	107016660	90	32	0.240910211935958	0.0323626255393442	0.208547586396613	106.474818599474
1	70797732	70797844	113	31	0.245569640316684	0.0314482208425962	0.214121419474088	106.431284763911
1	83251912	83252034	123	37	0.430306371313951	0.159381183080716	0.270925188233236	106.325253306314
1	292947922	292948036	115	36	0.438156164616166	0.179207904444799	0.258948260171368	106.221628346432
1	13481482	13481616	135	34	0.353058994486999	0.108628281107329	0.24443071337967	105.93576943934
1	83370520	83370651	132	34	0.286847070428736	0.0702955676326003	0.216551502796136	105.904211601743
1	53797928	53798080	153	38	0.392073316546439	0.136478073346678	0.255595243199761	105.863414106961
1	8770688	8770840	153	30	0.2280205014049	0.0175118915329226	0.210508609871977	105.022405758948
1	190043640	190043717	78	30	0.206253803273199	0.0116401188330199	0.194613684440179	104.893203421461
1	235089784	235089891	108	33	0.258483683916248	0.0465483156573385	0.211935368258909	104.713433100074
1	105391358	105391494	137	29	0.277847598264699	0.029415068184268	0.248432530080431	104.538769063734
1	126969736	126969862	127	34	0.272409337464647	0.044346658511329	0.228062678953318	104.48465716725
1	165487225	165487327	103	32	0.263084273881383	0.0377075571030801	0.225376716778303	104.290232795067
1	25886660	25886775	116	37	0.402266968027721	0.149627103117383	0.252639864910338	104.247027957374
1	96462019	96462139	121	36	0.360805314579583	0.118791773653834	0.242013540925749	104.143342829794
1	26100593	26100720	128	31	0.270602633841106	0.0407432408024187	0.229859393038688	103.996092002349
1	23853297	23853406	110	34	0.350159492718788	0.118075435973028	0.23208405674576	103.476844398738
1	302352265	302352361	97	37	0.436521946934742	0.186018753190953	0.250503193743789	103.458991206547
1	135241782	135241920	139	35	0.414371855158771	0.161800872171054	0.252570982987717	103.448244619573
1	69486667	69486759	93	35	0.292940856616642	0.0675830144427584	0.225357842173884	103.311714826534
1	228527785	228527905	121	30	0.242470535841475	0.0293201365276498	0.213150399313826	103.143819977639
1	32620136	32620269	134	34	0.395563526692786	0.11881109823442	0.276752428458366	103.084202588283
1	106593864	106593974	111	32	0.321633376911101	0.06160592348526	0.260027453425841	102.955657131754
1	187854164	187854282	119	29	0.279124822631629	0.0331125215460303	0.246012301085599	102.95523593431
1	239091857	239092008	152	28	0.29504723762473	0.0452193394198268	0.249827898204903	102.93582539813
1	213124946	213125041	96	35	0.384424947900875	0.131740236104053	0.252684711796822	102.92205101811
1	7319219	7319309	91	31	0.233973278384441	0.0298232257833229	0.204150052601118	102.855734208389
1	33696900	33697062	163	37	0.405400440459582	0.157434565959896	0.247965874499686	102.838108583335
1	37377927	37378053	127	33	0.295844247189506	0.0683041263887016	0.227540120800805	102.682653261154
1	7755614	7755724	111	35	0.35398886720332	0.108148057876126	0.245840809327194	102.499463801591
1	211368595	211368702	108	35	0.284749999454961	0.050354989464007	0.234395009990954	102.463901451031
1	188462091	188462221	131	35	0.378790489683943	0.12578510853209	0.253005381151853	102.226621039181
1	51662233	51662293	61	28	0.206247525188827	0.00825740082332883	0.197990124365498	101.921703963307
1	59997006	59997066	61	28	0.361420126564526	0.0827943392394209	0.278625787325105	101.807712803418
1	238272050	238272170	121	26	0.26822550365123	0.0464557467157579	0.221769756935472	101.694115719213
1	4933608	4933705	98	36	0.364838317389915	0.10977623086454	0.255062086525375	101.689380166803
1	167448069	167448217	149	27	0.214766827673992	0.00906565018681545	0.205701177487177	101.42187312964
1	34430829	34430989	161	33	0.435253707376228	0.165035050345457	0.270218657030771	100.91441274215
1	202024971	202025115	145	35	0.407101362107791	0.157274646569156	0.249826715538635	100.732047262912
1	305613088	305613185	98	30	0.253678879389116	0.0411831485532674	0.212495730835848	100.714694825809
1	34795503	34795644	142	35	0.347481723956384	0.0980135458182442	0.24946817813814	100.685258479911
1	93900302	93900492	191	38	0.504099403292264	0.217544936759606	0.286554466532658	99.4955593245271
1	260616226	260616362	137	32	0.379767768724803	0.119950125219804	0.259817643504999	99.0367601759605
1	183393863	183393941	79	33	0.312854972231634	0.0836567184993049	0.229198253732329	98.8354233769725
1	219388472	219388600	129	35	0.422412742304873	0.151330792857531	0.271081949447342	98.3515906340601
1	228676830	228676939	110	27	0.387754703377473	0.111403835860316	0.276350867517157	98.2699071922346
1	50770852	50770936	85	32	0.314886924604146	0.0577057522214071	0.257181172382739	97.8089189019752
1	9165036	9165181	146	31	0.566927832775841	0.222669406810865	0.344258425964977	97.6899163529215
1	228692305	228692399	95	31	0.302503139308324	0.0589438344381719	0.243559304870152	97.6519116038748
1	61887820	61887924	105	33	0.371422612254068	0.105676890031527	0.265745722222541	97.4640166745302
1	169343544	169343622	79	31	0.247966254521315	0.0337563188663878	0.214209935654927	97.4460074076201
1	173399953	173400099	147	30	0.261164015576309	0.0479594283364103	0.213204587239899	97.4328036032487
1	301871861	301871975	115	33	0.394813077892356	0.15083784395353	0.243975233938827	97.4081516572224
1	293836298	293836414	117	34	0.410140819922079	0.153406850696445	0.256733969225634	97.3166340925998
1	187356646	187356839	194	31	0.37490323891109	0.132408353155797	0.242494885755293	97.2905475888262
1	153300394	153300505	112	30	0.232670597734971	0.027802214183691	0.20486838355128	97.1280832180848
1	89758056	89758172	117	34	0.320228901733742	0.0699250570911728	0.250303844642569	97.081968801919
1	259720466	259720565	100	35	0.333012516042379	0.073635625338775	0.259376890703604	97.0532359256028
1	175008419	175008502	84	35	0.4191564416586	0.163792525799019	0.255363915859581	96.509774360905
1	64621764	64621888	125	32	0.351007379332261	0.110510051553946	0.240497327778314	96.2394311091302
1	2875399	2875487	89	33	0.355817018249843	0.108160469345194	0.247656548904649	95.4917275813797
1	241981268	241981392	125	32	0.360932630541963	0.122190664934724	0.238741965607239	95.1190465199066
1	132104685	132104763	79	31	0.343548139349587	0.11511569538341	0.228432443966176	94.988382447258
1	116702605	116702712	108	27	0.296467946953791	0.0385777546307093	0.257890192323082	94.9673304556274
1	266126779	266126863	85	31	0.304466343899434	0.0713936699398084	0.233072673959625	94.8907461654469
1	248784943	248785072	130	31	0.33158221693498	0.0885077049696794	0.2430745119653	94.7262121646939
1	106099298	106099381	84	31	0.300402887555259	0.0684685943538042	0.231934293201455	94.5641356112424
1	5259468	5259583	116	32	0.311054720715017	0.0746840766196298	0.236370644095388	94.5288642423682
1	270152293	270152382	90	33	0.361870554241136	0.121394764012308	0.240475790228828	94.3721701565326
1	287733993	287734080	88	35	0.468715644308646	0.20374024407881	0.264975400229836	94.3303313577749
1	32358405	32358513	109	31	0.308272543927353	0.039525182249057	0.268747361678296	94.0287243196066
1	217563673	217563758	86	30	0.309330587918499	0.0766927383388953	0.232637849579603	93.8070414069794
1	126969066	126969215	150	31	0.309401533306887	0.0751111435503496	0.234290389756538	93.7549080077716
1	304830390	304830506	117	31	0.318257632734545	0.0542984024314085	0.263959230303136	93.5358352563364
1	36996448	36996626	179	26	0.336728040338734	0.0692948916519506	0.267433148686783	93.3925782836899
1	41285282	41285368	87	27	0.221805755981882	0.012866917120443	0.208938838861439	92.9751568168792
1	216154333	216154454	122	31	0.34750311140202	0.107622305855079	0.239880805546941	92.7697134016282
1	294069195	294069294	100	32	0.354139467258059	0.106147763485964	0.247991703772095	92.7081510639339
1	18327669	18327755	87	29	0.264181816011384	0.0505093636918293	0.213672452319554	92.6971267169374
1	46290078	46290156	79	29	0.286168785207854	0.0669631676896981	0.219205617518156	92.5924761971377
1	287879881	287880000	120	29	0.421093784122403	0.131559392599782	0.289534391522621	92.566260642807
1	250964288	250964406	119	35	0.43209842909153	0.152348560847116	0.279749868244414	92.4523140160534
1	31157413	31157521	109	27	0.219885427532018	0.0218370789921657	0.198048348539853	92.3110823086012
1	242862519	242862614	96	30	0.320504369826776	0.0869614426315777	0.233542927195198	92.03845198656
1	206105303	206105383	81	30	0.277288189035962	0.0563801345852282	0.220908054450734	92.0042553059883
1	20524497	20524634	138	30	0.331660920491461	0.0980940479087448	0.233566872582716	91.7140048954018
1	173281269	173281354	86	28	0.234751176627841	0.0275164312884036	0.207234745339438	91.7002582112851
1	244163430	244163502	73	28	0.247597799810182	0.0365534204460222	0.21104437936416	91.6733083078535
1	250311308	250311388	81	29	0.313483550988111	0.0882239327520764	0.225259618236035	91.6566585335911
1	196996206	196996399	194	27	0.274852567391283	0.0317830320614271	0.243069535329856	91.6549138865208
1	159616642	159616716	75	30	0.303410688149644	0.0799518008532183	0.223458887296425	91.1569243844415
1	259069994	259070087	94	31	0.45154412380419	0.207863638759863	0.243680485044327	91.0150540786703
1	24534297	24534404	108	28	0.240809616568845	0.0189000572895175	0.221909559279327	90.7544120728798
1	80998636	80998751	116	30	0.366348334780684	0.128061501255547	0.238286833525138	90.6274356355287
1	202327396	202327496	101	28	0.303506619029757	0.08493078457169	0.218575834458067	90.4901645813422
1	239970109	239970217	109	29	0.261728024460405	0.0407475647190037	0.220980459741402	90.488573455186
1	43056437	43056516	80	30	0.283457970685177	0.053835821177413	0.229622149507764	90.4631832894759
1	2481157	2481238	82	26	0.205645926736819	0.00430862384946266	0.201337302887357	90.4021294412665
1	31134339	31134452	114	34	0.376787072458313	0.103854383329985	0.272932689128328	89.7156220522875
1	171047490	171047598	109	30	0.296249947708918	0.0464173629957173	0.249832584713201	89.63815595949
1	109375231	109375384	154	29	0.392718797216346	0.139479901495643	0.253238895720703	89.6176836844676
1	55403614	55403688	75	27	0.290007127300053	0.0651107121122569	0.224896415187796	89.3308676263759
1	85797587	85797692	106	26	0.44615630857647	0.12489104713151	0.321265261444961	89.0188389808549
1	273257907	273257998	92	26	0.314234103418359	0.0608662236131521	0.253367879805207	88.9870342905586
1	17061074	17061169	96	29	0.326069452168848	0.0918177799150088	0.234251672253839	88.6938443080507
1	218901664	218901797	134	24	0.265597552973833	0.0365934899708912	0.229004063002942	88.0140186178323
1	210446457	210446552	96	30	0.350150251754209	0.109734415072429	0.240415836681779	87.7731468663658
1	203147343	203147455	113	29	0.345746143602938	0.104917633559308	0.24082851004363	87.5968364108075
1	289887953	289888066	114	29	0.303128005211218	0.0719023701007985	0.231225635110419	87.4614820685542
1	303765809	303765886	78	26	0.259542636261368	0.0506299309096475	0.20891270535172	87.3983879282179
1	215873034	215873152	119	28	0.311718376494382	0.0728720129572735	0.238846363537109	87.356842956153
1	287733678	287733811	134	28	0.48000585549491	0.17138661442917	0.308619241065741	87.3231356248483
1	25928706	25928801	96	25	0.268726722464249	0.0277884179968007	0.240938304467448	87.3158745291142
1	300242934	300243042	109	28	0.332068993436309	0.098460046425554	0.233608947010755	87.1214979427691
1	3056257	3056343	87	28	0.292419348308179	0.0520764953190442	0.240342852989134	87.0662274035891
1	73040737	73040810	74	32	0.38296215566406	0.130677777488218	0.252284378175843	86.714048317435
1	125353803	125353925	123	25	0.242974342443906	0.0274055241859786	0.215568818257928	86.6612029901624
1	18192632	18192749	118	29	0.406058140535325	0.138149163202553	0.267908977332772	86.2501113976083
1	50215316	50215406	91	29	0.368035744079855	0.128189840409633	0.239845903670222	86.1982902148072
1	8309185	8309262	78	28	0.289261134894069	0.0579068954971112	0.231354239396958	86.1514708887294
1	26074497	26074611	115	29	0.428307480402077	0.142937887819133	0.285369592582943	85.8440786928592
1	142116	142252	137	25	0.370759029313059	0.0830279105152774	0.287731118797782	85.7756942472112
1	58308697	58308794	98	23	0.308228383765677	0.0504607346725999	0.257767649093077	85.4872189341177
1	8460922	8461014	93	31	0.420816725698764	0.161438063570193	0.259378662128571	85.4648624119087
1	269870195	269870279	85	32	0.407780516720842	0.137588511940647	0.270192004780194	85.1612426163717
1	279828291	279828423	133	27	0.316791591892454	0.0776131066416483	0.239178485250806	85.0942838483169
1	263814747	263814820	74	24	0.2180008737742	0.0230644585279225	0.194936415246278	85.0674644854032
1	39693779	39693946	168	29	0.0256906377756391	0.312677768698878	-0.286987130923239	-84.9493912758126
1	2670448	2670516	69	29	0.400536848868267	0.155009921528318	0.245526927339949	84.8428435436619
1	100339076	100339164	89	27	0.292200982044019	0.0591091651967227	0.233091816847296	84.6166538716047
1	307299227	307299324	98	29	0.319463085153571	0.0809455713578302	0.238517513795741	84.4827755549154
1	211497357	211497421	65	26	0.221533116106723	0.0120210818523146	0.209512034254408	84.4501233065217
1	205975909	205976005	97	27	0.260375831101758	0.0452691953704333	0.215106635731325	84.438924363078
1	172565351	172565478	128	30	0.38682101230652	0.137678067616086	0.249142944690434	84.4282240262869
1	48849682	48849750	69	27	0.39999203483473	0.114410401333437	0.285581633501293	84.387534769005
1	176951122	176951213	92	27	0.266308352589832	0.0535302040567145	0.212778148533117	84.1547797110019
1	229992999	229993110	112	27	0.272883869089285	0.0566270426340546	0.21625682645523	84.0737467312326
1	79006901	79006997	97	27	0.324379279492255	0.103539962501662	0.220839316990592	83.6005511144057
1	227715550	227715630	81	27	0.284293243190937	0.0659370256537075	0.218356217537229	83.5354353622029
1	255129106	255129218	113	31	0.380061860755265	0.109627112259173	0.270434748496092	83.5204893292343
1	40764096	40764195	100	25	0.263135149386088	0.0480776729198791	0.215057476466209	83.4696814471001
1	272515406	272515470	65	30	0.427214823448783	0.166381282310195	0.260833541138589	83.4691076786121
1	70880252	70880337	86	27	0.320778747592654	0.0847377494169693	0.236040998175685	83.4024557585224
1	52525254	52525333	80	26	0.265031519639646	0.0520886441855452	0.2129428754541	83.3132760161879
1	261768406	261768484	79	28	0.369130112818725	0.131038911589147	0.238091201229578	83.3023434375078
1	199962056	199962220	165	24	0.251765838809239	0.0414752140870729	0.210290624722166	83.2560979693226
1	44151562	44151636	75	27	0.328479141140028	0.0928506707136696	0.235628470426359	83.2409016184513
1	74879542	74879685	144	26	0.315883986874185	0.0625762306937749	0.25330775618041	83.1652387930433
1	68597458	68597542	85	28	0.307566324755147	0.0738542490249779	0.233712075730169	83.076651860142
1	222188924	222189021	98	27	0.295788336533159	0.0712454837200663	0.224542852813093	83.0553860898583
1	83432013	83432110	98	25	0.251899711341805	0.0368870562442858	0.215012655097519	82.9638252073961
1	250751062	250751174	113	29	0.467094753148587	0.207765902245966	0.259328850902621	82.9534303355854
1	26012852	26013078	227	27	0.335741348985465	0.00939661002870678	0.326344738956758	82.8517802876489
1	98525493	98525567	75	23	0.259447697804315	0.0168514324235397	0.242596265380775	82.6990550829697
1	172801940	172802040	101	27	0.28674320362594	0.0506521242359347	0.236091079390005	82.5967974614039
1	17268104	17268187	84	28	0.330241416340938	0.102694042007982	0.227547374332955	82.5625100697416
1	79870180	79870270	91	29	0.389741904098666	0.133642259785445	0.256099644313221	82.3408652225493
1	11087768	11087899	132	25	0.329570912640487	0.0820956662266981	0.247475246413789	82.322898183906
1	37801795	37801906	112	26	0.278198823584618	0.0625984784055206	0.215600345179097	82.2616417741045
1	223460311	223460381	71	27	0.395302464615094	0.156389859091891	0.238912605523203	82.2374726572855
1	306553051	306553113	63	27	0.314277907824093	0.0910442643792177	0.223233643444875	81.706214171049
1	267554488	267554584	97	27	0.300164581196119	0.0793712375522228	0.220793343643896	81.6838920364286
1	30328122	30328220	99	25	0.264687705028424	0.0389330688307867	0.225754636197637	81.5608109220002
1	290437273	290437406	134	27	0.322140413872307	0.0777699695657673	0.244370444306539	81.4742759523502
1	227992266	227992345	80	23	0.211675710146427	0.00572434300285101	0.205951367143576	81.2642214009456
1	7877558	7877629	72	28	0.410797020839721	0.156864630857559	0.253932389982162	81.1980687352965
1	32871183	32871288	106	29	0.407633901669977	0.137793514884098	0.269840386785879	81.0029319005778
1	175016896	175016999	104	26	0.31753947079602	0.0888210352833696	0.22871843551265	80.6493554517277
1	169343319	169343394	76	24	0.243290078500619	0.0378716221677597	0.205418456332859	80.5250714005236
1	64026959	64027043	85	25	0.26194282638401	0.0361804851866981	0.225762341197312	79.808264906056
1	69231946	69232010	65	28	0.441678308192686	0.160589256765127	0.281089051427559	79.6082979193849
1	254370053	254370118	66	24	0.228320478415004	0.0257332507604414	0.202587227654562	79.5305633030142
1	179354430	179354488	59	22	0.228888365889805	0.0335134818232365	0.195374884066569	79.4241402536422
1	122772774	122772875	102	25	0.247283765576473	0.0293669845468732	0.2179167810296	79.1383117012355
1	188993061	188993189	129	25	0.296890571096213	0.0769225451314645	0.219968025964748	79.1159130513031
1	150634576	150634665	90	28	0.300706204808314	0.0681867912449608	0.232519413563353	79.1084012266422
1	92923630	92923705	76	29	0.56244254244476	0.292477993544861	0.269964548899899	78.6816912954984
1	35057003	35057081	79	27	0.352425934671233	0.120563791140732	0.231862143530501	78.655623518026
1	298738966	298739059	94	29	0.458774720315393	0.197597016736988	0.261177703578404	78.5068178835927
1	4994059	4994169	111	24	0.275701360691424	0.0487575216103489	0.226943839081075	78.4471162804048
1	175662270	175662347	78	25	0.299371861322568	0.0786205978673498	0.220751263455218	78.3155686824824
1	130539763	130539933	171	26	0.327684889087254	0.0922857344751517	0.235399154612102	78.1874040691172
1	68597274	68597378	105	24	0.280481383625404	0.0495691544694929	0.230912229155911	77.9851429949837
1	202640813	202640937	125	25	0.332233062241399	0.0805322972195235	0.251700765021875	77.9338760959535
1	65144628	65144708	81	22	0.252443601426809	0.0405603625251283	0.211883238901681	77.8515247791943
1	6845692	6845808	117	24	0.32429009693204	0.0800843476427775	0.244205749289262	77.8479036648114
1	259583191	259583266	76	25	0.309442683050533	0.0865597572298199	0.222882925820713	77.8463059483896
1	269042735	269042837	103	26	0.33817914357628	0.106482353250606	0.231696790325674	77.8107045195576
1	164656164	164656218	55	24	0.28262966425726	0.0778806081064482	0.204749056150812	77.5455758564447
1	152489395	152489606	212	26	0.32331054790279	0.0459569639577998	0.27735358394499	77.5172888852997
1	98224560	98224630	71	25	0.2733136289583	0.0572534875468852	0.216060141411415	77.5147055014592
1	232509264	232509380	117	24	0.316344574783343	0.0735453584959783	0.242799216287365	77.4964441346774
1	222694110	222694181	72	26	0.267954789094957	0.0437437818129533	0.224211007282003	77.2746969516995
1	24274587	24274686	100	24	0.277309430711546	0.0311418288214482	0.246167601890098	77.1855096092102
1	204566606	204566698	93	27	0.392657432197665	0.145860769047231	0.246796663150434	77.0707864002195
1	89475589	89475678	90	21	0.207407745983648	0.0113070644842851	0.196100681499363	76.9961416266713
1	4933310	4933426	117	28	0.399301377741681	0.117099358146071	0.28220201959561	76.7860558502071
1	21619704	21619802	99	24	0.259705632094439	0.0488432962153255	0.210862335879114	76.7360931945002
1	304484816	304484866	51	24	0.247515877817553	0.0336695794111849	0.213846298406369	76.4896822484675
1	304682198	304682295	98	27	0.359863880745367	0.119490857625009	0.240373023120358	76.3038439660061
1	237561742	237561831	90	25	0.30313806088975	0.061916971479975	0.241221089409775	76.2451163997624
1	185882392	185882496	105	24	0.358259777023506	0.0738480276877904	0.284411749335715	76.2149076128495
1	82375698	82375771	74	24	0.297669752423567	0.0786220144422244	0.219047737981343	76.1175069910195
1	189831512	189831573	62	20	0.239252100127703	0.0317948625680016	0.207457237559701	76.0630868568081
1	87506886	87506963	78	25	0.298803259647231	0.0742825356925107	0.224520723954721	76.025141680752
1	292669800	292669900	101	27	0.445754552281823	0.18507479252752	0.260679759754302	75.9701166760792
1	185866207	185866293	87	25	0.286934887911569	0.0574210062668235	0.229513881644746	75.9080557172829
1	2034998	2035072	75	23	0.247199312696339	0.0321434976132283	0.215055815083111	75.3868956908504
1	289558043	289558143	101	24	0.282013590836291	0.064481057660198	0.217532533176093	75.1674196800054
1	230830613	230830721	109	23	0.250731748602326	0.0223908761360527	0.228340872466274	75.115253085317
1	152337865	152337932	68	22	0.253849600784762	0.0376098855704124	0.21623971521435	74.8571045236734
1	290035120	290035192	73	25	0.282168625933399	0.0439887812097874	0.238179844723611	74.7894563197857
1	95809728	95809803	76	22	0.237165220478005	0.029770071656721	0.207395148821284	74.7411213066438
1	245336807	245336908	102	24	0.249185999074734	0.0334120705425958	0.215773928532138	74.5728934487826
1	50771136	50771262	127	25	0.287809955337589	0.0431819255363521	0.244628029801237	74.4101051378469
1	17360178	17360256	79	28	0.530072048087657	0.257712537411004	0.272359510676653	74.348590475823
1	224012261	224012341	81	22	0.289750549889379	0.039624485593641	0.250126064295738	74.2972130597592
1	38083379	38083462	84	23	0.289566203553835	0.0675005383196325	0.222065665234202	74.2676725833874
1	26065220	26065309	90	25	0.266980188298526	0.0437242207725665	0.223255967525959	74.1928337398914
1	52657038	52657112	75	22	0.251852590986441	0.0377560956721109	0.21409649531433	74.079591047609
1	216979841	216979923	83	25	0.290344791032069	0.064216637700071	0.226128153331998	74.0622385505585
1	219073121	219073215	95	26	0.50796253864645	0.222356631364968	0.285605907281481	73.3830689432988
1	10210957	10211187	231	23	0.447066266303614	0.134996207492849	0.312070058810764	73.2302135158593
1	40242843	40242929	87	24	0.425848195422887	0.154388817237705	0.271459378185182	73.0306146932738
1	2724544	2724616	73	25	0.341841393981463	0.101148344057342	0.240693049924121	72.6944094718405
1	219244114	219244196	83	26	0.356674132395714	0.101908090861203	0.254766041534511	72.4191045888651
1	285971323	285971402	80	19	0.230298978110076	0.0232278020667624	0.207071176043314	72.3005990142425
1	248393410	248393483	74	24	0.33782293081077	0.102670907967302	0.235152022843469	72.2308793913899
1	75564809	75564869	61	20	0.209991283733753	0.0147705258815082	0.195220757852245	72.0543721977396
1	205646786	205646862	77	24	0.266452710906472	0.0294484905620229	0.237004220344449	72.0540574083162
1	36909966	36910033	68	24	0.301618235871538	0.0743977338405475	0.22722050203099	72.0476787603517
1	277026658	277026765	108	22	0.302157586749313	0.0849940052794375	0.217163581469876	71.993637973729
1	228680655	228680742	88	23	0.316736334265058	0.0402877696966246	0.276448564568433	71.496756337447
1	256639432	256639491	60	22	0.241617547043913	0.0331573536423331	0.20846019340158	71.3424163332253
1	305184699	305184774	76	21	0.33355212986478	0.0585538317354246	0.274998298129356	71.3014462295637
1	260553440	260553507	68	23	0.257225096529697	0.0318564450317515	0.225368651497946	71.2244529515808
1	69071050	69071114	65	24	0.318158510775466	0.0849331036994549	0.233225407076011	70.5052990671158
1	22952686	22952757	72	22	0.308863887326389	0.0685168645544037	0.240347022771986	70.3936748741166
1	189427757	189427826	70	23	0.311798322219692	0.0881180029358763	0.223680319283816	69.8941240183617
1	230403591	230403682	92	20	0.226093888512989	0.0276057449057827	0.198488143607206	69.5404672348313
1	231281559	231281639	81	25	0.4694829599695	0.205061896029956	0.264421063939543	69.4765085420261
1	300541325	300541379	55	22	0.25387268055061	0.0123325708489858	0.241540109701624	68.9978222978092
1	302570124	302570196	73	23	0.304606724046621	0.0648801629024495	0.239726561144172	68.6704847857941
1	284779035	284779099	65	22	0.298458734166714	0.0788642494855845	0.21959448468113	68.6638473807712
1	219403538	219403611	74	22	0.301314288410349	0.0689491459415701	0.232365142468779	68.6477704057878
1	32966242	32966328	87	21	0.36245571123376	0.0853217960688137	0.277133915164947	68.5779725554944
1	66300461	66300537	77	22	0.254473300198503	0.0309901183798286	0.223483181818675	68.5203160250692
1	103003253	103003313	61	20	0.24260774432865	0.0359725525361937	0.206635191792457	68.3706777163729
1	91323090	91323195	106	22	0.290243117921998	0.0666332037118273	0.22360991421017	68.2655667840207
1	305322133	305322191	59	19	0.228043998840004	0.0326771922929909	0.195366806547013	68.135002380224
1	197040967	197041054	88	24	0.38224400265433	0.119163742842017	0.263080259812313	68.097437151793
1	8009944	8010019	76	23	0.359822399344456	0.110694168699724	0.249128230644732	67.9412408358717
1	224007653	224007732	80	21	0.262557245586582	0.0487028553969575	0.213854390189625	67.8199776865271
1	191360462	191360566	105	17	0.250475623325646	0.0408590467735	0.209616576552145	67.597956621761
1	296913253	296913412	160	20	0.238076946976341	0.00471353465942654	0.233363412316915	67.4974485329427
1	249927215	249927280	66	23	0.321410470463201	0.0650771517322028	0.256333318730998	67.2614115692558
1	124277333	124277414	82	22	0.317039409409808	0.0802518688902963	0.236787540519511	66.7842475629454
1	307787301	307787422	122	21	0.319043718285713	0.0905444329663175	0.228499285319396	66.7717633634596
1	9772774	9772862	89	24	0.394691794093779	0.141050524208837	0.253641269884943	66.6792877159016
1	8824229	8824336	108	21	0.281852781757597	0.0509720358558199	0.230880745901777	66.6751705889977
1	252393458	252393585	128	20	0.330672155003065	0.0754757227303342	0.255196432272731	66.384111499672
1	286431482	286431568	87	22	0.315901653979631	0.0795767930613113	0.236324860918319	66.29634058272
1	294478608	294478689	82	22	0.40374161366859	0.162543998361916	0.241197615306675	66.0851229991122
1	76408874	76408970	97	21	0.283650608669577	0.0488649102968948	0.234785698372682	65.9599481942936
1	9944388	9944464	77	22	0.325760540456957	0.0790420819174381	0.246718458539519	65.8083393845808
1	71481300	71481360	61	21	0.313354716860378	0.0890338807928435	0.224320836067535	65.5623278294109
1	54914736	54914806	71	20	0.258174521544056	0.0445357555294417	0.213638766014615	65.5485349568355
1	79007056	79007131	76	22	0.345191135242953	0.11339510911298	0.231796026129973	65.1162165685791
1	273699802	273699900	99	24	0.430191167070685	0.157165956454332	0.273025210616353	65.0702411291524
1	47429380	47429444	65	22	0.301607573987698	0.0614534830683673	0.240154090919331	64.8530185841093
1	214141113	214141281	169	20	0.380407895178264	0.120505493167374	0.25990240201089	64.828659827603
1	283600145	283600212	68	22	0.385500112883868	0.14302035338175	0.242479759502119	64.2659664315338
1	220395140	220395222	83	20	0.422536557345693	0.110923988703667	0.311612568642026	64.1362690030705
1	256990782	256990853	72	20	0.260101033493363	0.0383607971027031	0.22174023639066	64.1362039877166
1	96034004	96034099	96	20	0.313380194309596	0.0529613397857405	0.260418854523856	63.9724697618007
1	46157168	46157220	53	21	0.300082720125182	0.0622796237313442	0.237803096393838	63.8438998859531
1	196225034	196225132	99	23	0.426482152739991	0.168849326722676	0.257632826017315	63.7319228023036
1	96493626	96493688	63	21	0.311827344502913	0.0801464156062962	0.231680928896617	63.7215615941201
1	13138548	13138617	70	20	0.26226261847069	0.0492590058534852	0.213003612617205	63.6669201653337
1	263358160	263358245	86	20	0.262383369914007	0.0385723310093674	0.22381103890464	63.5794371311094
1	113825542	113825616	75	18	0.23775701131999	0.0304246999687352	0.207332311351255	63.3543321244384
1	284478825	284478879	55	21	0.305595957922498	0.0791660918797149	0.226429866042783	63.1587844925177
1	278090180	278090257	78	23	0.466957364476825	0.21331197961212	0.253645384864706	62.7675440660272
1	39063067	39063137	71	20	0.382476039303994	0.116410681717864	0.26606535758613	62.485014574577
1	87290441	87290511	71	18	0.241191692215957	0.026160418240735	0.215031273975222	62.2838644777717
1	67436984	67437041	58	19	0.252315322671831	0.0409172558281611	0.21139806684367	62.0878315558849
1	91553128	91553192	65	21	0.358684430797754	0.118716027626474	0.23996840317128	61.8349719838043
1	178741466	178741537	72	21	0.326794888111644	0.0808344337050285	0.245960454406615	61.7684502105361
1	201682896	201682966	71	20	0.252580044357161	0.019910473994047	0.232669570363114	61.7679192459884
1	243858357	243858426	70	21	0.310627614048968	0.0791103690340995	0.231517245014869	61.7480405891829
1	165905855	165905931	77	21	0.371604188304204	0.135227561573251	0.236376626730953	61.6660189090069
1	254370717	254370780	64	18	0.237223252703172	0.0283503182269128	0.208872934476259	61.6197211694826
1	211368403	211368458	56	20	0.293259490437871	0.0514342305295062	0.241825259908365	61.5339779513576
1	94113189	94113270	82	21	0.297627280730423	0.0668786363442106	0.230748644386213	61.443361855633
1	214928199	214928255	57	20	0.30514349916758	0.0809498072290873	0.224193691938492	61.2567787037513
1	250821720	250821776	57	20	0.331253578318538	0.0988146355009669	0.232438942817571	61.2454796865049
1	270595175	270595291	117	22	0.457601188143961	0.208268304556974	0.249332883586987	61.2403572709883
1	298817919	298817978	60	21	0.324316417059564	0.0841917839685672	0.240124633090997	60.9937719212825
1	55633508	55633590	83	20	0.347304750446197	0.104768873779253	0.242535876666944	60.9454305376008
1	96421371	96421424	54	18	0.219135004559869	0.0162759475202144	0.202859057039655	60.8452766859759
1	282625243	282625328	86	21	0.40584105005165	0.167213581027053	0.238627469024598	60.8366472477738
1	203709609	203709671	63	22	0.465683521789731	0.200048223864242	0.265635297925489	60.4406018201613
1	186910924	186910981	58	18	0.249445089844057	0.0396038952807284	0.209841194563328	60.4352303236979
1	250504923	250505000	78	17	0.227028369515171	0.0279830520305038	0.199045317484667	60.2047753299755
1	50959819	50959873	55	21	0.363774771870145	0.113051062626995	0.25072370924315	60.1601903941032
1	32403698	32403796	99	21	0.340816208867055	0.0782335620524758	0.262582646814579	60.0927316100184
1	219303277	219303401	125	20	0.403236384313093	0.150966331701827	0.252270052611267	60.0909583095011
1	109428720	109428791	72	19	0.309261072778061	0.0830102769212963	0.226250795856765	59.7960581918168
1	202554776	202554856	81	20	0.287754499660454	0.0513472527629626	0.236407246897491	59.6953922098608
1	227064783	227064881	99	20	0.3389597778995	0.0984810952138759	0.240478682685624	59.6428983129706
1	93919251	93919304	54	19	0.289297678907269	0.0754832305580823	0.213814448349187	59.6055130275296
1	181601965	181602027	63	20	0.305868671113963	0.0756791393586819	0.230189531755281	59.5869719029164
1	74266315	74266366	52	16	0.212247634775327	0.00501244212713707	0.20723519264819	59.2943317173442
1	37823188	37823278	91	20	0.379022666470076	0.129763849866417	0.249258816603658	59.2146024941337
1	36430353	36430439	87	21	0.494277903828355	0.227303676640762	0.266974227187593	59.1903992907394
1	27637316	27637376	61	19	0.270120923036159	0.0539399818029392	0.216180941233219	58.9299194905228
1	254145948	254146016	69	21	0.396594280626711	0.151226648356778	0.245367632269933	58.8959953931345
1	264783378	264783460	83	21	0.356427450281134	0.099534698889578	0.256892751391556	58.6502466464897
1	262889685	262889761	77	19	0.290183111903009	0.0614254577058716	0.228757654197137	58.6122483350608
1	271448747	271448799	53	20	0.367799961044872	0.108510918816276	0.259289042228597	58.4424862719918
1	92750825	92750883	59	19	0.354364411273516	0.106579794453071	0.247784616820445	58.3172869448965
1	209285423	209285497	75	19	0.259025908379132	0.0229946176415718	0.23603129073756	58.2575134396628
1	259537495	259537551	57	19	0.27932299472774	0.0582653220886871	0.221057672639053	58.2229623245785
1	250504786	250504851	66	17	0.242402510157995	0.0299981001944082	0.212404409963587	58.1848186632265
1	21329725	21329792	68	19	0.280447510019461	0.0540969098427968	0.226350600176665	58.1513004042437
1	191928994	191929059	66	19	0.282937635996128	0.0620516458216869	0.220885990174441	57.7502596087163
1	259509907	259509978	72	20	0.383385465906709	0.137345686669832	0.246039779236877	57.5956622899765
1	208681106	208681170	65	18	0.259905636816668	0.0454557685046182	0.21444986831205	57.5201341619694
1	295034799	295034911	113	18	0.288286309224573	0.0654051432720416	0.222881165952532	57.4881536545863
1	86885981	86886045	65	18	0.242413334910635	0.00798720571159285	0.234426129199042	57.4850851602527
1	294328528	294328596	69	19	0.329250610893288	0.0959116200492824	0.233338990844005	57.3626460246812
1	185447232	185447450	219	19	0.285381477326227	0.0236186600362784	0.261762817289949	57.3034192415943
1	189357833	189357910	78	20	0.380989959467682	0.136257038897361	0.244732920570322	57.2978005685165
1	15234187	15234293	107	19	0.320246087013478	0.09389266809345	0.226353418920028	57.2044898936566
1	168014487	168014550	64	20	0.415414861287779	0.158631751224009	0.25678311006377	57.1765828992389
1	214140956	214141024	69	21	0.447340458239301	0.185227387434935	0.262113070804366	57.0528981764639
1	167778931	167778996	66	18	0.279503499552759	0.0575824342035854	0.221921065349174	57.0511902087581
1	295564963	295565038	76	20	0.415408073923414	0.166876684583124	0.24853138934029	56.7393407290995
1	160356199	160356260	62	22	0.519185656811008	0.232501641229516	0.286684015581492	56.6133012219829
1	180031563	180031650	88	19	0.401598536175724	0.136185492138156	0.265413044037568	56.4703136746679
1	195171310	195171371	62	21	0.473138768357152	0.207103164181218	0.266035604175934	56.4570918567884
1	87075984	87076063	80	19	0.300860081556966	0.0734542211382379	0.227405860418729	56.4559628966375
1	223025985	223026035	51	19	0.295124010106175	0.0539429826186346	0.241181027487541	55.6704128095153
1	193266277	193266330	54	20	0.390204993249118	0.123710696355873	0.266494296893245	55.5994697240376
1	122389711	122389816	106	17	0.270462514176658	0.0530990828456489	0.21736343133101	55.4088312691133
1	84402074	84402127	54	17	0.254174016167035	0.0399687499341051	0.21420526623293	55.1876780807365
1	190830611	190830683	73	19	0.352334961912	0.121531824530728	0.230803137381272	55.090180638935
1	20324690	20324754	65	20	0.435414279698397	0.177033068402888	0.25838121129551	55.0141555810826
1	257415117	257415178	62	18	0.298254091383527	0.0738506460426387	0.224403445340888	54.9818953242175
1	233012376	233012438	63	18	0.284271495717951	0.0542603485103305	0.23001114720762	54.0710308896274
1	226546461	226546513	53	15	0.217442515123004	0.0195849968672137	0.19785751825579	53.9523228105818
1	129771185	129771271	87	15	0.220426509943512	0.0203421473616051	0.200084362581907	53.8158301295392
1	270354021	270354076	56	15	0.198967224788696	0.00449816105612177	0.194469063732574	53.7197811754227
1	196062761	196062832	72	15	0.205800095505441	0.0183493383549553	0.187450757150485	53.6890457656699
1	13164419	13164494	76	18	0.340226214284	0.104183913801872	0.236042300482127	53.668178695836
1	231611292	231611344	53	18	0.347400220929683	0.112312120207297	0.235088100722386	53.5698630099798
1	225406740	225406804	65	19	0.370596725126228	0.116000472398919	0.254596252727309	53.2046576502956
1	97764116	97764198	83	19	0.410942056713183	0.160746887267082	0.250195169446102	53.0541526673134
1	58367849	58367909	61	17	0.255858420754973	0.0376410085429881	0.218217412211985	52.7728786835039
1	203367600	203367673	74	17	0.363764136629636	0.122865310628905	0.240898826000732	52.7635316440272
1	65435055	65435122	68	17	0.31889565068393	0.0838226263302551	0.235073024353675	52.6925827776995
1	261545965	261546040	76	17	0.308801394781994	0.0875928441543214	0.221208550627672	52.6536613445444
1	10492460	10492569	110	17	0.265874159312303	0.0333456206060468	0.232528538706256	52.540036976805
1	72341211	72341384	174	15	0.280342570641394	0.0352916136634205	0.245050956977973	52.4839620295027
1	53799377	53799434	58	18	0.339578153458886	0.105664032006847	0.233914121452039	52.2502797535078
1	302569903	302569962	60	18	0.328544210151988	0.0867839584692053	0.241760251682783	52.0101814682922
1	204945549	204945606	58	16	0.251820585117641	0.0358935947356335	0.215926990382007	51.7290442001584
1	292795655	292795715	61	18	0.391909210695078	0.151731862125148	0.24017734856993	51.6174839128217
1	2143613	2143679	67	16	0.236682754515979	0.0221102511459898	0.214572503369989	51.5878064578996
1	250755958	250756028	71	17	0.297020906631574	0.0584994581729572	0.238521448458617	51.5807962322984
1	59239836	59239904	69	18	0.369799782232369	0.13115330564767	0.238646476584699	51.494967682017
1	65839701	65839756	56	17	0.293511450111811	0.0711659249443717	0.22234552516744	51.4584534405189
1	264915940	264916004	65	17	0.316441999926483	0.0849949917316388	0.231447008194844	51.4283359153644
1	232827950	232828006	57	17	0.31854521367767	0.0847731946286401	0.233772019049029	51.3201686440165
1	81167595	81167669	75	18	0.411359446588964	0.128054545961635	0.28330490062733	51.2901592469002
1	74537031	74537086	56	19	0.487558399770075	0.225452184320392	0.262106215449683	51.1454685015855
1	228840614	228840668	55	18	0.385914452807378	0.139896623018176	0.246017829789202	51.1430908447844
1	48868278	48868331	54	20	0.481373759018662	0.199318516351215	0.282055242667447	51.0841373051042
1	294718032	294718085	54	18	0.379659833353346	0.107963605451855	0.271696227901491	50.9061923381526
1	299459116	299459184	69	16	0.287322647014533	0.0502325576760065	0.237090089338526	50.8244560611346
1	37906130	37906184	55	17	0.354893927699968	0.113375137024611	0.241518790675357	50.7233882355368
1	80258483	80258558	76	18	0.430362795341062	0.17787202881866	0.252490766522402	50.5924300484053
1	285977284	285977357	74	15	0.31948974941563	0.0580868159672115	0.261402933448418	50.5105994145868
1	47039150	47039229	80	18	0.384882031053808	0.137455100399045	0.247426930654763	50.0906234842956
1	199432961	199433015	55	16	0.271125426194847	0.0516610582098617	0.219464367984985	50.0493379359247
1	53459452	53459514	63	15	0.257578988297584	0.055792128162009	0.201786860135575	49.8827996211844
1	286494821	286494885	65	16	0.287001783921336	0.0585106105851361	0.228491173336199	48.8140083966756
1	52657753	52657811	59	15	0.314957127360877	0.0912258940148801	0.223731233345997	48.6290620740599
1	294452635	294452685	51	16	0.332028122763097	0.0913803482642827	0.240647774498814	48.0030397605516
1	72648110	72648229	120	16	0.401328692424818	0.157367643375391	0.243961049049427	47.8942835764422
1	165080689	165080743	55	14	0.210603757703799	0.0100551867863476	0.200548570917451	47.7216695977008
1	183038573	183038628	56	17	0.333562196112774	0.0829908323793799	0.250571363733394	47.716851656182
1	176341474	176341528	55	15	0.276448938735214	0.0436254283297089	0.232823510405506	47.6385704882464
1	8683532	8683584	53	15	0.269512631864163	0.0499304446454528	0.21958218721871	47.1667565067918
1	286586685	286586737	53	18	0.50370830592774	0.233066521309125	0.270641784618615	47.1422857310856
1	259320947	259321023	77	16	0.380402888395373	0.144213822195481	0.236189066199892	47.062919994065
1	16363579	16363649	71	16	0.434904843894305	0.169709255931477	0.265195587962828	46.4805205533322
1	248103910	248103986	77	15	0.359893688067878	0.11979709513724	0.240096592930637	46.0570715503323
1	275052919	275052974	56	15	0.312466723649054	0.0891435952142851	0.223323128434769	46.0279213131057
1	231370754	231370806	53	17	0.406803495955132	0.150684844584579	0.256118651370554	46.0032450070995
1	287738888	287738938	51	15	0.393719226696416	0.155181589455698	0.238537637240718	45.4998512517064
1	31721541	31721606	66	15	0.285294322658909	0.0616966199690002	0.223597702689909	45.4724805988035
1	207453970	207454060	91	15	0.27863522038594	0.0413950473348907	0.237240173051049	45.3953400378042
1	234747612	234747690	79	13	0.213054256413785	0.0123114750222361	0.200742781391549	45.326884467998
1	295407311	295407364	54	13	0.2663927431393	0.0374183028469863	0.228974440292314	45.0188687871474
1	242547268	242547373	106	16	0.563967764773387	0.292431939113991	0.271535825659395	44.64452825364
1	9843916	9843989	74	15	0.352943656086786	0.10499145056011	0.247952205526676	44.5656176948725
1	87513931	87514016	86	14	0.439524889237032	0.137998648809167	0.301526240427865	44.446758860344
1	72323632	72323682	51	16	0.449970754665106	0.201657062796778	0.248313691868329	44.1278092124456
1	216837696	216837771	76	13	0.220689013570468	0.0187640944868353	0.201924919083633	44.0663915403773
1	176524707	176524774	68	13	0.227915026791776	0.0212191126498187	0.206695914141958	43.8230635025247
1	171047263	171047322	60	15	0.281387601479832	0.040439222949049	0.240948378530783	43.6457491689679
1	199979791	199979873	83	15	0.447099519378096	0.188819465035765	0.258280054342331	43.6036861164784
1	84717829	84717889	61	14	0.304717886185458	0.080058568721589	0.22465931746387	43.500307140791
1	186574581	186574642	62	17	0.504467569359792	0.20281171788559	0.301655851474202	43.4774459574145
1	265028487	265028561	75	15	0.377068475775622	0.135785050661628	0.241283425113994	43.3182199085555
1	54839165	54839215	51	15	0.381457529883901	0.141660340994586	0.239797188889315	43.3081710512194
1	303670813	303670873	61	12	0.259709115345642	0.0449410272691737	0.214768088076469	42.4523304423523
1	193308467	193308542	76	15	0.327703549260887	0.086035443390626	0.241668105870261	42.3130825322554
1	59239158	59239242	85	15	0.42600740783186	0.17220757366065	0.253799834171211	42.0913041654206
1	182835731	182835781	51	14	0.350875563310251	0.122510021885373	0.228365541424878	41.388639220033
1	285340818	285340872	55	14	0.341346222713442	0.107688891990144	0.233657330723298	41.3095579872276
1	305664520	305664570	51	13	0.29447521522961	0.0683208455937844	0.226154369635826	41.2977186189708
1	301339554	301339618	65	12	0.205692731022734	0.00384171319646196	0.201851017826272	40.3976867273868
1	259470399	259470459	61	14	0.37611225200215	0.123929294028108	0.252182957974042	40.2921490876718
1	16272163	16272217	55	13	0.301997795212198	0.077991577200604	0.224006218011594	39.6114197203631
1	256220075	256220154	80	9	0.277910034612765	0.00339472430167454	0.274515310311091	39.3219393635054
1	31442358	31442411	54	12	0.292893397294499	0.0685356372150084	0.22435776007949	37.0915174257814
1	226420387	226420443	57	12	0.305842685291612	0.0743937108157527	0.23144897447586	36.8041924687364
1	35145710	35145776	67	12	0.383059248794522	0.119603562318841	0.263455686475681	36.0029167346709
1	107662620	107662729	110	10	0.253093491616803	0.00830742996341487	0.244786061653388	35.8458415020017
1	278469996	278470058	63	12	0.356147840652784	0.121508408886194	0.234639431766589	35.7177928690204
1	212712873	212712926	54	13	0.393823224023399	0.119165042976262	0.274658181047138	35.429123263889
1	228677260	228677316	57	13	0.540325494245946	0.272924294468	0.267401199777946	35.1546989744695
1	284850456	284850579	124	10	0.31257781043517	0.0710759798418705	0.241501830593299	35.1333651910929
1	272115070	272115130	61	13	0.502657229265977	0.221652693511359	0.281004535754618	34.4882829433652
1	226558665	226558738	74	11	0.310181154562067	0.0116614390056342	0.298519715556432	34.3423437487023
1	77630167	77630237	71	10	0.229557113431553	0.0135119318102793	0.216045181621273	33.8322256132015
1	65566049	65566099	51	11	0.328940680773818	0.0969454420844116	0.231995238689406	33.6111210228218
1	277619288	277619354	67	11	0.318435879735957	0.0764833586023931	0.241952521133564	33.5994994391072
1	144645949	144646009	61	12	0.421006030190682	0.152686594598553	0.268319435592129	33.5055616503927
1	96460392	96460449	58	11	0.310085565242581	0.0859854650082192	0.224100100234362	33.1634928758707
1	170270770	170270821	52	12	0.378074285823092	0.123066382263319	0.255007903559773	32.5947177628423
1	149947610	149947712	103	10	0.290550973239217	0.0578697304478989	0.232681242791318	32.307107497494
1	39454326	39454377	52	10	0.223188663815368	0.0167086314598231	0.206480032355545	31.9441531277923
1	56175898	56175950	53	11	0.395209800770332	0.145884248735904	0.249325552034427	31.1733987032947
1	81631955	81632008	54	9	0.291293303710803	0.0650155387453462	0.226277764965456	28.0546539328718
1	58865546	58865605	60	8	0.22501963302815	0.0077366961317863	0.217282936896363	26.3741926351255
1	285361051	285361113	63	9	0.349596212202231	0.10700665206586	0.242589560136371	25.7169592420968
1	121926100	121926158	59	8	0.495857290651993	0.17183301867715	0.324024271974842	24.3726504264388
1	151906003	151906111	109	7	0.322916574191546	0.0653848317721116	0.257531742419434	23.2869217865358
1	62201773	62201839	67	8	0.534049397806155	0.195637293935823	0.338412103870332	22.1487104924646
1	165109483	165109543	61	8	0.492724793633541	0.210423413487216	0.282301380146326	21.8340665954168
1	34665215	34665271	57	8	0.596228900942813	0.265767019134726	0.330461881808088	20.483946611678
1	152477535	152477586	52	6	0.234574239122626	0.0115361113404352	0.22303812778219	20.0300693262104
1	183692577	183692657	81	7	0.256641683424985	0.00920966671886479	0.24743201670612	19.4927291482841
1	167542278	167542329	52	4	0.224771758040752	0.00282366578461638	0.221948092256136	15.8407599280722
1	246435188	246435243	56	5	0.357822210089721	0.114458564549541	0.24336364554018	14.9487886311476
2	179602422	179604293	1872	636	0.259127044991956	0.0105084758983581	0.248618569093598	2633.76661123215
2	42479842	42481532	1691	560	0.274750927631073	0.0204377120216931	0.25431321560938	2291.72741012535
2	179605444	179607381	1938	556	0.25535917971365	0.0121127505794252	0.243246429134225	2140.68921778162
2	179597367	179598582	1216	377	0.296226881810437	0.0314827348310387	0.264744146979399	1524.93969521556
2	134750	135856	1107	339	0.308844967877038	0.0515476716994382	0.2572972961776	1197.95409811942
2	82581071	82582152	1082	330	0.354706231755206	0.0840563217055559	0.27064991004965	1194.44039034933
2	42478075	42478844	770	259	0.302141687756348	0.0165488728946932	0.285592814861655	1136.50207238055
2	152585087	152586268	1182	334	0.338064044925236	0.0797342694475094	0.258329775477727	1093.04185765854
2	186089596	186090599	1004	272	0.315474659427398	0.0418222710909811	0.273652388336417	1040.34878642855
2	166161199	166161937	739	221	0.397355054091531	0.0375077517143894	0.359847302377141	1037.53895245067
2	247673811	247674696	886	298	0.256088394782737	0.0349280981993596	0.221160296583377	1032.85884334263
2	52530455	52531171	717	228	0.355569572394936	0.0374727288077856	0.318096843587151	1010.10547286716
2	216685301	216686187	887	261	0.46234268077261	0.128971365940818	0.333371314831793	999.702057051493
2	153000732	153001498	767	218	0.453192599256929	0.0918065355307601	0.361386063726169	978.451656109872
2	77199475	77200248	774	223	0.328245957009206	0.0261212202255024	0.302124736783704	961.74149506203
2	217494820	217495449	630	211	0.305681632505003	0.0218233653981863	0.283858267106817	918.192330122486
2	12922142	12923010	869	260	0.289664591526612	0.0478311430303794	0.241833448496232	896.619217691634
2	230966434	230967175	742	208	0.383015212356657	0.0487446076387888	0.334270604717869	893.832388552041
2	17261036	17261782	747	220	0.425060281877364	0.0869362479326953	0.338124033944669	890.686660468747
2	45955409	45956143	735	196	0.354721547424509	0.0224575672461962	0.332263980178313	886.873068258794
2	21032975	21033774	800	223	0.340527338485479	0.048091773097461	0.292435565388018	886.622776315157
2	25360006	25360750	745	231	0.319098287893289	0.0582273504852075	0.260870937408082	842.758106373077
2	204519405	204520070	666	184	0.393277388271086	0.0526900399848098	0.340587348286276	831.393124003924
2	48486271	48486903	633	205	0.275297170258422	0.0149512355044371	0.260345934753985	826.24569782133
2	37238783	37239559	777	210	0.49907574124191	0.160626830531444	0.338448910710467	808.565022481339
2	189510093	189510886	794	232	0.509538963511329	0.186776298719343	0.322762664791986	799.954868075326
2	161413721	161414543	823	231	0.349255354022423	0.0842435995761453	0.265011754446278	798.221098321891
2	457108	457681	574	211	0.346705149010051	0.0574226590729327	0.289282489937118	794.663531156853
2	179116699	179117354	656	194	0.426654858742417	0.100719000043477	0.325935858698939	793.090682657043
2	63618739	63619488	750	248	0.4538504428838	0.171035466689559	0.282814976194242	789.936283949158
2	246256012	246256633	622	206	0.327616982921942	0.0499820358402514	0.277634947081691	789.319076271311
2	209286591	209287313	723	221	0.351671979302077	0.0845888237589657	0.267083155543111	788.693049353038
2	56942054	56942687	634	214	0.282362929935471	0.0410713849003844	0.241291545035087	770.044882438677
2	57924190	57925018	829	234	0.329645912119239	0.0791516003695939	0.250494311749645	759.019456840779
2	73327604	73328280	677	216	0.270590491481581	0.0407095219727091	0.229880969508872	754.517076791745
2	30040976	30041657	682	214	0.323495557877655	0.0706433526619647	0.252852205215691	753.760382907197
2	121050799	121051475	677	195	0.404032034525635	0.0859660522620232	0.318065982263612	749.805094526839
2	135043054	135043698	645	195	0.390614124247428	0.0708477573018686	0.31976636694556	740.110775028384
2	203365711	203366470	760	198	0.414548181004615	0.121895929281173	0.292652251723442	733.146481549977
2	31257801	31258442	642	198	0.448367093580404	0.132244167738577	0.316122925841828	728.615782951776
2	188382294	188383015	722	218	0.314464335132204	0.074105757075026	0.240358578057178	719.957765685863
2	249608627	249609325	699	168	0.381299897244727	0.0529774397703425	0.328322457474385	719.902406325098
2	13940993	13941736	744	202	0.348367003247902	0.0797934781213865	0.268573525126515	713.338729839024
2	239022118	239022695	578	188	0.401395941595239	0.0900756533577491	0.311320288237489	710.560056955577
2	93560562	93561253	692	208	0.439690963453137	0.156086064744518	0.28360489870862	694.841216716705
2	249513841	249514378	538	165	0.338504945537495	0.0399935704213672	0.298511375116128	690.224488513875
2	121541358	121542113	756	191	0.325285016936273	0.0624419369009352	0.262843080035338	681.666490340015
2	241586305	241587008	704	192	0.473837860845524	0.139610645669598	0.334227215175925	675.604194918113
2	138244	138739	496	169	0.268421240198191	0.0126945688416763	0.255726671356515	675.581740236112
2	45000404	45001045	642	159	0.413959564244557	0.0709142880027002	0.343045276241857	673.983998717621
2	63075923	63076711	789	216	0.484360159681476	0.201780360592489	0.282579799088988	672.696406004839
2	1155888	1156448	561	167	0.355385876872891	0.0563693930634272	0.299016483809464	671.708780380895
2	132486273	132486920	648	185	0.300008224520595	0.0352770777143375	0.264731146806257	671.404390209989
2	160600480	160601071	592	178	0.348506047970817	0.0578400565054633	0.290665991465354	666.903175484445
2	212924701	212925367	667	180	0.378801328032266	0.092705298987461	0.286096029044805	664.801100651555
2	209365192	209365756	565	193	0.382882209022441	0.101837518599554	0.281044690422887	663.342912846873
2	83567231	83567816	586	161	0.335500420058201	0.0565555843986973	0.278944835659504	657.08550105838
2	183281728	183282358	631	161	0.321132157529587	0.0399137901603918	0.281218367369195	650.877757094814
2	61594888	61595416	529	164	0.29509205235846	0.0346927250195062	0.260399327338954	637.935312550932
2	222248668	222249206	539	163	0.328233134628242	0.0398000025134918	0.28843313211475	637.550121797111
2	70649938	70650407	470	163	0.236367757214689	0.00954304431123209	0.226824712903457	636.167549527824
2	25043686	25044417	732	197	0.319500647998522	0.0831563403518949	0.236344307646627	634.979969964784
2	186624383	186624893	511	171	0.232262355353417	0.0166189838997173	0.2156433714537	634.15043124062
2	151390297	151390864	568	158	0.405168554618303	0.0860098055515609	0.319158749066742	631.129951676962
2	7058569	7059208	640	187	0.482996667618922	0.180947332900919	0.302049334718002	630.726757606299
2	147951105	147951587	483	178	0.345244538583754	0.0670861334040958	0.278158405179658	622.63973796911
2	35345493	35346043	551	178	0.397855585098497	0.118143747085281	0.279711838013215	618.304529496326
2	151866176	151866649	474	157	0.29580147395793	0.0129721518345999	0.28282932212333	618.158416851341
2	223995292	223995744	453	161	0.270452115162484	0.0243460705614009	0.246106044601083	610.573643536594
2	10698247	10698809	563	170	0.430004898614697	0.122273093472517	0.30773180514218	609.021330865277
2	128963924	128964426	503	146	0.32882079844931	0.04246311906045	0.28635767938886	608.942937332604
2	220081716	220082367	652	181	0.452569994330062	0.151245203690487	0.301324790639574	604.119052513742
2	59823525	59824037	513	158	0.326039803706077	0.0499023176672737	0.276137486038804	603.602319631236
2	220987794	220988532	739	181	0.38855285380706	0.111651877977774	0.276900975829286	600.94729146156
2	124331480	124331943	464	155	0.283805463333196	0.0232354465281795	0.260570016805016	600.36192876217
2	148786620	148787100	481	153	0.34130527243836	0.0553988309586405	0.285906441479719	597.4737406226
2	140048719	140049172	454	156	0.249052334723773	0.019057201134842	0.229995133588931	593.663983649917
2	226685869	226686485	617	177	0.410295895844543	0.116457280805804	0.29383861503874	588.284261684807
2	214195136	214195725	590	151	0.338434796836527	0.0274400663492294	0.310994730487298	588.259857208832
2	43280688	43281156	469	151	0.357313036418668	0.038547109278092	0.318765927140576	588.084792685032
2	242168322	242168836	515	160	0.28868007925138	0.0295262201934223	0.259153859057958	587.162223515932
2	63126988	63127448	461	160	0.266205417289675	0.0329842202947224	0.233221196994952	585.69180682278
2	233737651	233738242	592	164	0.312907031840013	0.0551293492086422	0.257777682631371	580.315901868294
2	3127215	3127751	537	159	0.344283143671227	0.0772177525872581	0.267065391083969	579.729376422816
2	179462665	179463243	579	166	0.450887882496306	0.120959330935299	0.329928551561008	577.67870923121
2	83360669	83361224	556	159	0.373589170723036	0.0715413793569433	0.302047791366092	575.52890816805
2	35735698	35736235	538	160	0.496837761841071	0.17275435559762	0.324083406243451	575.297175426803
2	202652517	202653127	611	167	0.494670894901707	0.181945768320614	0.312725126581092	574.534794603691
2	63648540	63649044	505	152	0.447950673796149	0.130786325925503	0.317164347870646	572.519186255392
2	110964471	110964984	514	165	0.350416789606418	0.073507403503914	0.276909386102504	571.971079860322
2	78573032	78573626	595	139	0.352378324226314	0.0498937895818815	0.302484534644433	569.847135358889
2	194142457	194143010	554	149	0.356313615050227	0.0566136597029921	0.299699955347235	569.638528297659
2	148173230	148173725	496	155	0.330215423794694	0.0566850767382904	0.273530347056404	568.994846297211
2	21032400	21032893	494	155	0.303973906756375	0.0518589355099996	0.252114971246376	566.153266434876
2	112016445	112016937	493	151	0.309821316463545	0.0505119087356912	0.259309407727854	565.870632083399
2	76187194	76187727	534	176	0.466595731115853	0.142061168570933	0.32453456254492	565.841607236255
2	120235045	120235535	491	168	0.250542004396587	0.0342246161037145	0.216317388292873	565.33381843727
2	163656933	163657432	500	152	0.421608218474874	0.118221776396732	0.303386442078143	564.415004254253
2	238232978	238233483	506	147	0.357248503352718	0.0697859532910241	0.287462550061694	563.453207342135
2	67144686	67145151	466	156	0.28766172268371	0.0153666926174697	0.272295030066241	561.449531221393
2	239992968	239993452	485	162	0.391492022455411	0.0808797143428872	0.310612308112524	561.251673673335
2	54589266	54589770	505	161	0.355303249881635	0.0783524509811019	0.276950798900533	561.142927093865
2	153532330	153532827	498	171	0.416800859944522	0.142597595576652	0.27420326436787	560.472975274236
2	996806	997359	554	142	0.365211184827525	0.0550945520548994	0.310116632772626	560.356428984398
2	243670033	243670621	589	151	0.460979366599595	0.113731290774415	0.34724807582518	557.650919745126
2	22906521	22907031	511	162	0.363040667834711	0.0858699615926435	0.277170706242067	557.162724222717
2	41632252	41632705	454	162	0.280235403307368	0.0381073548135001	0.242128048493867	557.037203072508
2	208954215	208954787	573	149	0.3476904867707	0.0622249401554508	0.285465546615249	556.783736501692
2	20675058	20675585	528	160	0.421197889494075	0.14186269079519	0.279335198698884	555.700382701925
2	58898441	58899054	614	162	0.472454973602673	0.139826073529839	0.332628900072834	555.463059382603
2	203485639	203486244	606	162	0.374721748462478	0.0928460303507949	0.281875718111683	554.476656946301
2	73334581	73335004	424	142	0.235172417929421	0.0103611267791251	0.224811291150295	553.743832328286
2	208295351	208295948	598	170	0.559756976763366	0.226310427608204	0.333446549155163	553.286743341839
2	20556393	20557021	629	172	0.321889068713535	0.060725133424672	0.261163935288863	551.93810058767
2	149329442	149329973	532	153	0.378281434479247	0.0671933297002166	0.31108810477903	550.915650287491
2	210191054	210191537	484	156	0.460888387094982	0.133447415322825	0.327440971772157	550.735626040011
2	174159221	174159649	429	143	0.245585149745696	0.0193752021788015	0.226209947566894	550.12393298427
2	196411101	196411613	513	154	0.344645847445779	0.0773953359147636	0.267250511531015	545.580599797004
2	127093484	127093964	481	150	0.242401448742913	0.0161935429259268	0.226207905816986	544.943032955686
2	13207230	13207786	557	152	0.352284717209255	0.0812746109499562	0.271010106259299	543.421797371789
2	223948075	223948604	530	155	0.447426255696296	0.119380544637787	0.328045711058509	543.181963665075
2	25233491	25234137	647	165	0.424289590653536	0.13748418581407	0.286805404839466	542.744612852771
2	175884276	175884699	424	154	0.36575481427296	0.0889973530333711	0.276757461239589	541.595883764261
2	119940538	119941021	484	142	0.341350504528593	0.0465044231052973	0.294846081423296	537.735137397656
2	42489573	42490094	522	153	0.341374080109413	0.0561280179725419	0.285246062136871	535.797427320755
2	217330362	217330868	507	150	0.38444115088664	0.0955889952687751	0.288852155617864	534.090274624294
2	7252401	7252937	537	144	0.360243750914907	0.0665215516162863	0.293722199298621	533.486056613963
2	172357217	172357758	542	139	0.292267032261397	0.0328297526256132	0.259437279635783	532.250345827967
2	20603982	20604439	458	153	0.313619522637015	0.061975462413232	0.251644060223783	531.524638362282
2	243464708	243465231	524	143	0.340690230503747	0.0443804000298308	0.296309830473917	531.502365624619
2	148806109	148806529	421	139	0.277050709939503	0.0140268858874329	0.26302382405207	530.775042800307
2	5808600	5809077	478	172	0.388684594596666	0.115483535022487	0.273201059574179	530.449489601961
2	57985931	57986423	493	155	0.447367939450264	0.149144113948432	0.298223825501832	529.919410710775
2	42595082	42595567	486	149	0.403477834498626	0.0793169475062902	0.324160886992335	529.441119987722
2	226231555	226231979	425	136	0.287747134768021	0.0369309503786242	0.250816184389397	528.066085762379
2	152642349	152642855	507	139	0.327931501221504	0.0456683494897847	0.28226315173172	527.909114813734
2	154005238	154005699	462	160	0.405904551458567	0.112889687178894	0.293014864279673	526.236262458084
2	193411563	193412083	521	145	0.45296383152841	0.137150721447841	0.315813110080568	526.173075091097
2	129533085	129533643	559	159	0.481330620459565	0.159607053791815	0.32172356666775	525.281844519843
2	59114488	59115013	526	160	0.406913750413011	0.129407325995133	0.277506424417878	524.335096100192
2	10526195	10526680	486	158	0.343479615496112	0.0881769747830727	0.255302640713039	524.253801453309
2	91821412	91821868	457	138	0.315218899086389	0.0515527248647339	0.263666174221655	523.693692591365
2	27400957	27401425	469	143	0.317026328596915	0.0568240628953418	0.260202265701574	522.71673943266
2	196627961	196628427	467	162	0.361668933767379	0.107391783895294	0.254277149872085	522.139415741634
2	45540190	45540758	569	155	0.384322954627049	0.0986147011705154	0.285708253456533	521.766279449888
2	244407726	244408320	595	147	0.497232871574303	0.156178503068706	0.341054368505596	520.347080550567
2	217336629	217337098	470	157	0.394185677963743	0.110527571340741	0.283658106623002	519.799654429413
2	168518081	168518629	549	156	0.389268412635349	0.114797871398606	0.274470541236743	519.743922439663
2	46198705	46199258	554	141	0.344774158475774	0.063215121374819	0.281559037100955	519.345401635609
2	51459466	51459942	477	133	0.336993409811234	0.064290937820577	0.272702471990657	517.821200736105
2	87214206	87214668	463	148	0.397743671372239	0.117389459736517	0.280354211635722	517.430188244955
2	233587109	233587628	520	151	0.385818232161651	0.0735722584172388	0.312245973744413	513.051826043094
2	214198747	214199231	485	143	0.353455752220403	0.0762823930169801	0.277173359203423	512.313118198488
2	233704821	233705314	494	152	0.339795016394075	0.0839127513480227	0.255882265046052	510.2673983933
2	179600711	179601122	412	143	0.238428686009078	0.022655105928286	0.215773580080792	510.10275916517
2	46268527	46269054	528	141	0.373699399773595	0.0837167167130223	0.289982683060573	509.218438974018
2	107292415	107292875	461	148	0.302585228378227	0.0527498930225832	0.249835335355644	508.164080362453
2	191599647	191600177	531	136	0.397956027217943	0.101586461849319	0.296369565368624	507.126341322424
2	185047214	185047706	493	143	0.367352392196874	0.0829984348104106	0.284353957386464	507.10747495496
2	1138091	1138594	504	142	0.366849023023379	0.0783771926830125	0.288471830340366	504.033667974414
2	184369432	184369869	438	141	0.297060659345349	0.0536210637426822	0.243439595602666	503.765658390485
2	140249471	140249944	474	145	0.320161449539688	0.0479180809947079	0.27224336854498	503.354287842052
2	62020923	62021493	571	158	0.313634123693428	0.0548280692982286	0.2588060543952	501.933517466357
2	996066	996528	463	161	0.380852587958403	0.122748696508238	0.258103891450165	500.9096357814
2	235172300	235172708	409	142	0.383248204487932	0.0926411469042749	0.290607057583657	500.189468028542
2	22244916	22245390	475	123	0.326696278691193	0.0186363219283183	0.308059956762875	499.773715048866
2	84899920	84900542	623	126	0.352027598120463	0.0592319068958479	0.292795691224615	499.422965506521
2	245236968	245237408	441	151	0.345167487151821	0.0926904188662954	0.252477068285525	498.674998791088
2	208608334	208608855	522	134	0.272040389506055	0.0327723507295705	0.239268038776485	497.506327790022
2	120829902	120830423	522	154	0.380439276663224	0.113894534874815	0.266544741788408	496.906475753867
2	197350425	197350950	526	137	0.422872762380751	0.114411681130267	0.308461081250484	494.350661793208
2	244422211	244422682	472	136	0.39890217535617	0.0855175902657482	0.313384585090421	494.325655391005
2	48093841	48094315	475	140	0.401627582471654	0.0835633891262909	0.318064193345363	494.015752787321
2	205441514	205442161	648	166	0.471365966644281	0.169356149841089	0.302009816803191	493.985916363513
2	16922258	16922790	533	161	0.51342919435318	0.207110064444753	0.306319129908426	493.707787277267
2	159385970	159386236	267	117	0.257475232945058	0.00416679228595783	0.2533084406591	493.602144082478
2	1321592	1322082	491	158	0.544421325103627	0.249109909970992	0.295311415132635	493.525873912066
2	249447735	249448211	477	142	0.476394127113147	0.132496670697425	0.343897456415721	491.24531395814
2	193108709	193109197	489	149	0.365266013785374	0.101870338960366	0.263395674825008	490.802875287538
2	217708203	217708680	478	142	0.335627796077086	0.0757823456533227	0.259845450423763	489.822396320518
2	25246720	25247238	519	128	0.362110402374091	0.0763583439797159	0.285752058394375	489.16707945123
2	214549201	214549719	519	133	0.42408017599746	0.109607118758259	0.314473057239201	488.498125308356
2	63897972	63898503	532	132	0.289570547456957	0.0361249841336289	0.253445563323328	486.560377667922
2	59159059	59159573	515	139	0.291782338375918	0.0503383192561731	0.241444019119745	484.944997541529
2	113439999	113440867	869	122	0.304685809290805	0.0279805597676325	0.276705249523173	483.173133943813
2	93821489	93821915	427	131	0.306644313924159	0.0330078165333905	0.273636497390769	482.968112014906
2	217306443	217306933	491	125	0.286874438490015	0.03835010554735	0.248524332942665	482.471659897312
2	149305153	149305552	400	146	0.31565730219325	0.0655472725609194	0.25011002963233	481.442722908485
2	230318898	230319377	480	163	0.423705132364892	0.141792431350008	0.281912701014884	480.527814468436
2	136705663	136706054	392	128	0.255291481483441	0.0205145816243474	0.234776899859094	479.738435438891
2	2794971	2795483	513	143	0.402629869283271	0.121863510008339	0.280766359274932	479.591792263183
2	225462684	225463169	486	148	0.527549058679179	0.215446760252136	0.312102298427043	479.400158634562
2	184241347	184241839	493	118	0.266306764120279	0.0113524915312184	0.25495427258906	478.78235554822
2	210616144	210616599	456	135	0.387216073686691	0.0927617611783932	0.294454312508298	478.03112372903
2	199977335	199977758	424	131	0.240052556507835	0.0180236758241491	0.222028880683686	477.248212455535
2	198426411	198426905	495	135	0.298889750516512	0.0547782660579184	0.244111484458593	476.688261139267
2	225609058	225609453	396	110	0.3132621609698	0.00242977186494987	0.31083238910485	476.531606671579
2	194984246	194984737	492	134	0.286924484867504	0.0435587018491844	0.24336578301832	474.608010459768
2	17305575	17306097	523	156	0.459831472186614	0.173949866868687	0.285881605317927	473.882196678803
2	216635187	216635645	459	155	0.46261007330587	0.181541614799311	0.281068458506559	472.07123420758
2	29861873	29862394	522	148	0.441688038841735	0.15857620680093	0.283111832040804	471.116410418279
2	215696842	215697353	512	129	0.399943433229579	0.0855903810968292	0.31435305213275	471.01511335752
2	817540	818077	538	119	0.400328179967461	0.0818380176261922	0.318490162341269	468.439548649125
2	8165487	8165921	435	147	0.341776448834061	0.0939710353561771	0.247805413477884	468.370261175461
2	235694478	235694890	413	131	0.283587139654766	0.041707019020081	0.241880120634685	466.585325903485
2	223377376	223377806	431	126	0.31148511749647	0.0450085594797342	0.266476558016735	464.454710889235
2	192762705	192763261	557	162	0.413583535275192	0.138484498996867	0.275099036278325	464.371605101151
2	15648248	15648689	442	131	0.291573012639375	0.0295146462077742	0.2620583664316	463.961882219043
2	37672522	37672993	472	127	0.275698834041771	0.0387604978953904	0.236938336146381	463.316455088092
2	104344665	104345076	412	124	0.213713464587394	0.00811911944978965	0.205594345137604	461.39661858147
2	211437356	211437758	403	139	0.355997852676807	0.0829771441283486	0.273020708548458	461.003416302827
2	178886637	178887010	374	130	0.219608525422957	0.00468842996316172	0.214920095459796	459.869060604967
2	227342799	227343209	411	135	0.36094379414461	0.0694167641403322	0.291527030004278	459.309167877672
2	113447600	113448036	437	140	0.282238113141568	0.0578534266716755	0.224384686469893	458.971897387681
2	55667662	55668157	496	133	0.256581857319361	0.010221403326449	0.246360453992912	458.902461156203
2	69671016	69671521	506	134	0.296768958566447	0.0421558507678567	0.25461310779859	458.391242660607
2	198568315	198568779	465	133	0.377548146429486	0.108985647637808	0.268562498791678	457.689765573196
2	53404334	53404792	459	133	0.374972776164913	0.0951313176254645	0.279841458539448	457.550384679425
2	212160468	212160944	477	140	0.333074056153988	0.0877272436928565	0.245346812461131	456.779785860969
2	970762	971121	360	127	0.320817923408262	0.0612860835870015	0.25953183982126	455.143361286771
2	12886595	12886959	365	136	0.350559613413764	0.0932111367410274	0.257348476672736	454.821157383349
2	141375771	141376100	330	124	0.290142457763672	0.0462931038386358	0.243849353925036	454.406095242595
2	196186483	196187017	535	128	0.407402941181181	0.0924566052952679	0.314946335885913	454.212278947136
2	210749639	210750158	520	147	0.496094036371654	0.216873606245544	0.27922043012611	453.783908600579
2	171425312	171425807	496	146	0.347591459266686	0.0812743181329238	0.266317141133762	452.100243271007
2	219200503	219200978	476	149	0.424102998546136	0.156934576037105	0.267168422509031	452.034627579594
2	42477218	42477612	395	124	0.271415224789343	0.0413603860495275	0.230054838739816	451.942609684784
2	148805316	148805721	406	127	0.254206367544782	0.0349442582508051	0.219262109293977	451.68449556488
2	158691875	158692427	553	129	0.349294364942915	0.0635653822945166	0.285728982648398	451.615512229887
2	248354767	248355252	486	135	0.368539015598086	0.089891270152206	0.27864774544588	451.558746073132
2	9131732	9132125	394	136	0.282249439708313	0.0480253446568421	0.234224095051471	450.218605759989
2	154764739	154765305	567	128	0.291127229811812	0.0501089667369436	0.241018263074868	449.971946167536
2	3997199	3997649	451	135	0.400324131892292	0.11556379154807	0.284760340344222	449.761138031573
2	207415642	207416102	461	155	0.403380200642672	0.140561751500664	0.262818449142008	449.246861565863
2	11163606	11164074	469	131	0.403084334158145	0.109677304492726	0.293407029665419	448.264261451843
2	154306783	154307178	396	131	0.309605355481038	0.0558484812829015	0.253756874198136	447.697975984114
2	148812946	148813337	392	118	0.262545056191206	0.0141892204590428	0.248355835732163	447.535310573112
2	74517674	74518107	434	133	0.334922907304349	0.0794898096703332	0.255433097634015	446.716985714898
2	84581877	84582316	440	148	0.360781752373281	0.0645290017215163	0.296252750651764	445.41476184971
2	47892775	47893135	361	126	0.294577200419534	0.0369127834809935	0.257664416938541	442.553953795563
2	207937140	207937572	433	127	0.326825132837401	0.0645168989303616	0.26230823390704	441.985585697619
2	8256541	8256978	438	131	0.423929454861153	0.133894567440528	0.290034887420625	440.972363438227
2	16555591	16555995	405	141	0.34932604659676	0.0965075373923678	0.252818509204392	440.424182760807
2	114568756	114569177	422	132	0.301829690423933	0.0514708542549611	0.250358836168972	438.178435265916
2	61045125	61045500	376	123	0.241288782438288	0.0253956982083155	0.215893084229973	437.41891356117
2	194376775	194377183	409	119	0.233511021246671	0.0053103382615606	0.228200682985111	436.881861498177
2	248982774	248983201	428	143	0.291887539786834	0.0591826171058463	0.232704922680988	436.336179327229
2	132251818	132252220	403	125	0.214588539191393	0.014685904812636	0.199902634378757	435.149657857144
2	181430443	181430942	500	133	0.389611420159983	0.106424258041058	0.283187162118924	434.241182468598
2	134207468	134207954	487	123	0.398752809954499	0.111673907925972	0.287078902028528	432.698816089707
2	48487291	48487724	434	121	0.316639211891014	0.0522323308460697	0.264406881044945	432.361877607382
2	979936	980542	607	135	0.403352811275735	0.134953726603064	0.268399084672671	432.013742653938
2	16260681	16261177	497	133	0.414925381897323	0.139439102014218	0.275486279883105	431.370770462
2	169474572	169475045	474	123	0.266676615126818	0.0331899161694957	0.233486698957323	429.871853323322
2	33895119	33895575	457	140	0.432384283757565	0.171455081952902	0.260929201804663	429.73928452605
2	203269283	203269731	449	130	0.487948931172235	0.180840813507587	0.307108117664648	429.205345336464
2	104362382	104362821	440	138	0.474883920808611	0.188733135552039	0.286150785256572	428.138271080457
2	170154705	170155179	475	133	0.368778077995833	0.106863449171279	0.261914628824555	426.661400326906
2	200319805	200320212	408	128	0.323737481624265	0.0705063459255308	0.253231135698734	425.306607531679
2	180859461	180859813	353	122	0.321197162260996	0.0646198773021383	0.256577284958857	425.161091714123
2	95553813	95554217	405	125	0.288700627843535	0.0500985187396912	0.238602109103843	424.862227321134
2	12764482	12764987	506	147	0.514215801529844	0.223627359018939	0.290588442510906	423.598795991074
2	22417929	22418410	482	119	0.312707185365636	0.0567063772164611	0.256000808149175	423.363821719337
2	179489094	179489441	348	124	0.333040814109203	0.0832289978372119	0.249811816271991	423.026858612905
2	184328110	184328443	334	115	0.211556426234433	0.0110388385969788	0.200517587637454	422.988856605242
2	22262810	22263354	545	135	0.490328032922902	0.179714010728596	0.310614022194306	422.492249738602
2	90575223	90575643	421	136	0.357637519726984	0.10943829664484	0.248199223082144	421.07589010447
2	70540973	70541436	464	117	0.349448488916991	0.0758994916430364	0.273548997273955	419.941802607828
2	213566146	213566582	437	124	0.495433205453841	0.190710104659625	0.304723100794215	419.930996541035
2	103023175	103023506	332	130	0.259683835314866	0.0414057465247033	0.218278088790162	419.32621356904
2	210632740	210633159	420	141	0.467313093112166	0.180441534163227	0.286871558948939	418.982653076899
2	146868539	146868991	453	124	0.354494610778642	0.0973902564091799	0.257104354369462	418.563517943247
2	37165377	37165777	401	121	0.355994842426486	0.0792580111407913	0.276736831285694	418.35010807467
2	51186204	51186614	411	134	0.376120515097525	0.115589823021758	0.260530692075767	417.002920770272
2	38446373	38446831	459	128	0.359215209404981	0.106114237983927	0.253100971421055	416.350187942818
2	158690891	158691315	425	114	0.287189332329259	0.0381370375793653	0.249052294749894	415.925958863326
2	243310946	243311338	393	126	0.296280973320339	0.0550745373086108	0.241206436011728	414.569994251346
2	185563101	185563625	525	129	0.421041008490386	0.120700851646764	0.300340156843623	414.232688028083
2	15381122	15381651	530	141	0.451465888193906	0.175972283351245	0.275493604842661	412.590400515915
2	65374086	65374585	500	118	0.345751251479787	0.0588270603309812	0.286924191148806	412.232553728565
2	31266388	31266757	370	118	0.300077567974121	0.0501238725564567	0.249953695417665	411.562486446145
2	9836932	9837415	484	136	0.483958985593707	0.190934474083503	0.293024511510205	411.49275497709
2	193861233	193861635	403	123	0.31857611547739	0.0781687476321687	0.240407367845221	409.830289307317
2	46950508	46950886	379	120	0.286701893996542	0.0493542795798637	0.237347614416678	409.242351542783
2	137475506	137475930	425	113	0.317818490054637	0.0581015471028857	0.259716942951751	408.844384252771
2	195955964	195956392	429	123	0.250522471111386	0.016792892432059	0.233729578679327	408.380324714271
2	42441854	42442258	405	117	0.235153328613408	0.0156192460418266	0.219534082571581	408.067258663206
2	120168065	120168526	462	127	0.363604385304812	0.104375473932055	0.259228911372757	407.550390695661
2	135807277	135807761	485	130	0.515840867435898	0.223748782020258	0.29209208541564	407.261075408711
2	173600371	173600736	366	116	0.289283349515862	0.0499342208543597	0.239349128661503	406.894979641309
2	39559334	39559775	442	124	0.401053011790591	0.124988894496599	0.276064117293992	406.759945471686
[truncated: 9,277 more rows]
